# Supplementary material for: Genome-wide analysis of consistently RNA edited sites in human blood reveals interactions with mRNA processing genes and suggests correlations with cell types and biological variables
Source: BMC Genomics. 2018 Dec 27;19:963. doi: 10.1186/s12864-018-5364-8 (PMC6307200; doi:10.1186/s12864-018-5364-8)
Supplement: Supplementary file 2 — Detailed statistics for the 2079 editing sites considered in the study and overlap with miRNA binding sites. (XLS 606 kb) [file 12864_2018_5364_MOESM2_ESM.xls]

## Sheet: additional_file_2_miRNAs
Detailed statistics for the 2,079 editing sites considered in the study
Detailed statistics and annotations are reported for the 2,079 trusted sites analyzed. We also reported mean level, standard deviation and sample size from REDIPortal blood samples. Overlap with miRNA binding sites from TargetScan v.7.1 are also reported. The 6 groups corresponds to different level of conservation for miRNA family and miRNA binding site as defined by TargetScan.
Site_id	gene	strand	region	aa_change	Alu	Minimum	Q1	Median	Mean	Q3	Maximum	IQR	Variance	Standard_Deviation	Observations	REDIPortal Blood Mean	REDIPortal Blood Sample Size	REDIPortal Blood Standard Deviation	broadConsFam.consSite	broadConsFam.nonConsSite	consFam.consSite	consFam.nonConsSite	nonConsFam.consSite	nonConsFam.nonConsSite
chr1_10517313	DFFA	-	3UTR	NA	yes	0.1	0.21	0.25	0.259565	0.3	0.55	0.09	0.00670346	0.0818747	138	0.27	108	0.14
chr1_109748657	KIAA1324	+	3UTR	NA	yes	0.18	0.36	0.45	0.459633	0.55	0.9	0.19	0.0211591	0.145462	109	0.43	27	0.24				KIAA1324:miR-371-5p
chr1_144829576	NBPF9	+	3UTR	NA	no	0.08	0.11	0.14	0.148365	0.17	0.3	0.06	0.00191866	0.0438025	104	0.2	74	0.15		NBPF9:miR-181-5p
chr1_144829580	NBPF9	+	3UTR	NA	no	0.26	0.46	0.53	0.531476	0.61	0.9	0.15	0.0134074	0.11579	420	0.65	105	0.23		NBPF9:miR-181-5p
chr1_144829583	NBPF9	+	3UTR	NA	no	0.1	0.18	0.22	0.235802	0.28	0.5	0.1	0.00635184	0.0796984	293	0.45	81	0.21
chr1_144829598	NBPF9	+	3UTR	NA	no	0.16	0.29	0.36	0.370587	0.44	0.73	0.15	0.0117837	0.108553	358	0.59	100	0.23		NBPF9:miR-223-3p				NBPF9:miR-676-3p
chr1_144829650	NBPF9	+	3UTR	NA	no	0.07	0.14	0.18	0.18877	0.225	0.36	0.085	0.00369364	0.0607753	187	0	1	0
chr1_144829656	NBPF9	+	3UTR	NA	no	0.11	0.24	0.3	0.30818	0.36	0.67	0.12	0.00915118	0.0956618	412	0.43	111	0.2						NBPF9:miR-942-5p
chr1_144829720	NBPF9	+	3UTR	NA	no	0.18	0.38	0.44	0.456937	0.53	0.79	0.15	0.0136622	0.116886	431	0.68	3	0.24
chr1_144829809	NBPF9	+	3UTR	NA	no	0.27	0.52	0.6	0.599705	0.67	0.95	0.15	0.0124897	0.111757	441	0.72	5	0.26
chr1_145369498	NBPF10	+	3UTR	NA	no	0.11	0.29	0.36	0.363971	0.4375	0.69	0.1475	0.0116782	0.108066	418	0.6	118	0.21		NBPF10:miR-223-3p				NBPF10:miR-676-3p
chr1_145369556	NBPF10	+	3UTR	NA	no	0.09	0.21	0.27	0.278207	0.33	0.7	0.12	0.00797512	0.0893035	435	0.49	169	0.18						NBPF10:miR-942-5p
chr1_145369708	NBPF10	+	3UTR	NA	no	0.08	0.22	0.28	0.275475	0.33	0.5	0.11	0.00643678	0.0802295	453	0.5	215	0.17
chr1_145689566	RNF115	+	3UTR	NA	yes	0.21	0.47	0.57	0.559965	0.64	0.92	0.17	0.0208624	0.144438	288	0.7	93	0.21
chr1_145689568	RNF115	+	3UTR	NA	yes	0.19	0.38	0.45	0.466207	0.54	0.91	0.16	0.0179082	0.133822	261	0.65	58	0.2
chr1_145689717	RNF115	+	3UTR	NA	yes	0.19	0.33	0.42	0.428393	0.5	0.73	0.17	0.0159648	0.126352	280	0.49	184	0.17						RNF115:miR-2114-3p
chr1_146466917	NBPF12	+	3UTR	NA	no	0.2	0.45	0.53	0.528037	0.6	0.86	0.15	0.0139062	0.117925	428	0.57	42	0.29		NBPF12:miR-181-5p
chr1_146466963	NBPF12	+	3UTR	NA	no	0.1	0.2	0.25	0.260147	0.32	0.55	0.12	0.00712057	0.0843835	409	0.5	57	0.27		NBPF12:miR-190-5p
chr1_146467145	NBPF12	+	3UTR	NA	no	0.07	0.12	0.15	0.164875	0.2	0.35	0.08	0.0031215	0.0558704	281	0.22	198	0.18
chr1_146467146	NBPF12	+	3UTR	NA	no	0.17	0.4	0.465	0.4708	0.54	0.8	0.14	0.0121611	0.110277	450	0.53	198	0.22
chr1_148003676	NBPF14	-	3UTR	NA	no	0.05	0.09	0.11	0.116495	0.1375	0.35	0.0475	0.0017055	0.0412977	214	0.11	185	0.08						NBPF14:miR-942-5p
chr1_148003682	NBPF14	-	3UTR	NA	no	0.05	0.09	0.11	0.119587	0.14	0.35	0.05	0.00185294	0.0430458	242	0	1	0
chr1_148003706	NBPF14	-	3UTR	NA	no	0.1	0.21	0.27	0.280739	0.33	0.57	0.12	0.0079939	0.0894086	433	0.35	199	0.15		NBPF14:miR-190-5p
chr1_148003734	NBPF14	-	3UTR	NA	no	0.13	0.29	0.35	0.362694	0.43	0.71	0.14	0.00999491	0.0999746	412	0.51	192	0.16		NBPF14:miR-223-3p				NBPF14:miR-2355-3p
chr1_148003749	NBPF14	-	3UTR	NA	no	0.08	0.17	0.21	0.212476	0.25	0.62	0.08	0.00440674	0.0663833	319	0.36	196	0.16
chr1_148003752	NBPF14	-	3UTR	NA	no	0.29	0.5	0.56	0.567968	0.64	0.94	0.14	0.0126232	0.112353	433	0.74	207	0.13		NBPF14:miR-181-5p
chr1_148003756	NBPF14	-	3UTR	NA	no	0.06	0.12	0.14	0.150552	0.17	0.36	0.05	0.0026608	0.051583	181	0.22	191	0.11		NBPF14:miR-181-5p
chr1_150575597	ENSA	-	intronic	NA	yes	0.12	0.23	0.27	0.289351	0.35	0.53	0.12	0.00807458	0.0898586	185	0.38	116	0.19
chr1_150703494	CTSS	-	3UTR	NA	no	0.05	0.08	0.1	0.111168	0.13	0.29	0.05	0.00170899	0.0413399	368	0.07	190	0.05
chr1_150703585	CTSS	-	3UTR	NA	yes	0.05	0.06	0.07	0.0732051	0.08	0.21	0.02	0.000479984	0.0219085	156	0.05	197	0.04						CTSS:miR-378g
chr1_150703607	CTSS	-	3UTR	NA	yes	0.05	0.11	0.14	0.141848	0.17	0.31	0.06	0.00235805	0.0485597	341	0.17	200	0.1
chr1_150703612	CTSS	-	3UTR	NA	yes	0.06	0.12	0.14	0.150871	0.18	0.33	0.06	0.00259896	0.05098	356	0.34	215	0.14
chr1_150703613	CTSS	-	3UTR	NA	yes	0.14	0.26	0.31	0.320132	0.37	0.67	0.11	0.0068637	0.0828474	453	0.71	203	0.12
chr1_150703619	CTSS	-	3UTR	NA	yes	0.08	0.12	0.15	0.161207	0.19	0.37	0.07	0.00271888	0.0521429	232	0.2	201	0.1
chr1_150703634	CTSS	-	3UTR	NA	yes	0.11	0.2	0.25	0.251128	0.29	0.7	0.09	0.00604645	0.0777589	133	0.2	194	0.09
chr1_150703647	CTSS	-	3UTR	NA	yes	0.17	0.36	0.43	0.44457	0.5	0.85	0.14	0.017413	0.131958	151	0.09	194	0.07
chr1_150703672	CTSS	-	3UTR	NA	yes	0.1	0.23	0.27	0.289942	0.33	0.69	0.1	0.00787849	0.0887608	173	0.2	209	0.09
chr1_150703698	CTSS	-	3UTR	NA	yes	0.12	0.33	0.42	0.423627	0.5	0.73	0.17	0.0127387	0.112866	375	0.53	196	0.14
chr1_150703701	CTSS	-	3UTR	NA	yes	0.1	0.17	0.2	0.214979	0.25	0.45	0.08	0.00456784	0.0675858	235	0.22	210	0.09
chr1_150703715	CTSS	-	3UTR	NA	yes	0.07	0.12	0.14	0.154206	0.18	0.42	0.06	0.0025963	0.0509539	107	0.17	160	0.09
chr1_150703716	CTSS	-	3UTR	NA	yes	0.1	0.19	0.24	0.242298	0.29	0.5	0.1	0.00559732	0.0748153	383	0.21	172	0.09
chr1_150703742	CTSS	-	3UTR	NA	yes	0.06	0.11	0.13	0.141593	0.16	0.33	0.05	0.00204764	0.0452509	270	0.04	160	0.02
chr1_150703745	CTSS	-	3UTR	NA	yes	0.08	0.15	0.2	0.203402	0.25	0.43	0.1	0.00445661	0.0667579	388	0.05	151	0.04						CTSS:miR-6720-5p
chr1_150703752	CTSS	-	3UTR	NA	yes	0.29	0.59	0.67	0.67381	0.75	1	0.16	0.0125214	0.111899	441	0.46	213	0.1
chr1_150703764	CTSS	-	3UTR	NA	yes	0.13	0.27	0.33	0.340818	0.41	0.67	0.14	0.0096301	0.0981331	391	0.14	208	0.08				CTSS:miR-485-5p
chr1_150703777	CTSS	-	3UTR	NA	yes	0.09	0.13	0.16	0.167005	0.19	0.36	0.06	0.00239487	0.0489374	207	0.04	142	0.03
chr1_150703781	CTSS	-	3UTR	NA	yes	0.09	0.15	0.19	0.199793	0.24	0.48	0.09	0.00447384	0.0668868	338	0.08	199	0.05
chr1_150703782	CTSS	-	3UTR	NA	yes	0.08	0.11	0.12	0.127087	0.14	0.2	0.03	0.000752218	0.0274266	103	0.04	167	0.03
chr1_150703787	CTSS	-	3UTR	NA	yes	0.06	0.09	0.1	0.109608	0.12	0.21	0.03	0.000930538	0.0305047	102	0.41	211	0.13						CTSS:miR-6746-5p
chr1_150703812	CTSS	-	3UTR	NA	yes	0.06	0.08	0.09	0.102458	0.11	0.25	0.03	0.00097425	0.031213	118	0.07	205	0.05		CTSS:miR-143-3p
chr1_150703838	CTSS	-	3UTR	NA	yes	0.14	0.25	0.29	0.304452	0.36	0.56	0.11	0.00635331	0.0797076	292	0.1	202	0.07
chr1_150703850	CTSS	-	3UTR	NA	yes	0.24	0.5	0.58	0.571916	0.65	0.86	0.15	0.0110469	0.105104	454	0.58	202	0.15						CTSS:miR-873-3p
chr1_150703860	CTSS	-	3UTR	NA	yes	0.05	0.08	0.1	0.105866	0.12	0.23	0.04	0.00123383	0.0351259	254	0.09	156	0.05				CTSS:miR-371-5p
chr1_150703862	CTSS	-	3UTR	NA	yes	0.05	0.07	0.1	0.104139	0.12	0.31	0.05	0.00132889	0.0364539	244	0.06	178	0.05				CTSS:miR-371-5p
chr1_150704412	CTSS	-	3UTR	NA	yes	0.06	0.1	0.12	0.136357	0.16	0.31	0.06	0.00243082	0.0493034	291	0.17	217	0.07		CTSS:miR-193a-5p		CTSS:miR-431-5p		CTSS:miR-5691
chr1_150704413	CTSS	-	3UTR	NA	yes	0.22	0.37	0.42	0.430134	0.48	0.79	0.11	0.00795891	0.0892127	449	0.51	207	0.13		CTSS:miR-193a-5p		CTSS:miR-431-5p		CTSS:miR-3194-3p
chr1_150704418	CTSS	-	3UTR	NA	yes	0.06	0.17	0.21	0.220773	0.26	0.5	0.09	0.00482687	0.0694757	427	0.22	217	0.08						CTSS:miR-3194-3p
chr1_150704448	CTSS	-	3UTR	NA	yes	0.05	0.07	0.09	0.0961856	0.11	0.4	0.04	0.00140092	0.0374288	291	0.06	171	0.04
chr1_150704476	CTSS	-	3UTR	NA	yes	0.16	0.31	0.36	0.36529	0.41	0.63	0.1	0.00643213	0.0802006	448	0.49	217	0.11						CTSS:miR-378g
chr1_150704481	CTSS	-	3UTR	NA	yes	0.05	0.07	0.09	0.0961594	0.11	0.24	0.04	0.00132192	0.0363583	276	0.26	216	0.09						CTSS:miR-378g
chr1_150704483	CTSS	-	3UTR	NA	yes	0.05	0.1	0.13	0.136635	0.16	0.38	0.06	0.00241323	0.0491246	416	0.33	216	0.1
chr1_150704486	CTSS	-	3UTR	NA	yes	0.09	0.17	0.21	0.214257	0.25	0.47	0.08	0.00366739	0.060559	444	0.35	207	0.1
chr1_150704499	CTSS	-	3UTR	NA	yes	0.05	0.06	0.07	0.0737671	0.08	0.27	0.02	0.000626401	0.025028	146	0.1	206	0.07
chr1_150704500	CTSS	-	3UTR	NA	yes	0.05	0.1	0.12	0.128329	0.15	0.3	0.05	0.00203191	0.0450767	413	0.2	190	0.08
chr1_150704508	CTSS	-	3UTR	NA	yes	0.05	0.07	0.09	0.0992737	0.12	0.26	0.05	0.00152384	0.0390364	358	0.09	207	0.05		CTSS:miR-153-3p
chr1_150704544	CTSS	-	3UTR	NA	yes	0.05	0.13	0.16	0.166812	0.2	0.5	0.07	0.00323786	0.0569022	436	0.17	209	0.09				CTSS:miR-483-3p.2		CTSS:miR-3690
chr1_150704548	CTSS	-	3UTR	NA	yes	0.05	0.0625	0.08	0.08616	0.1	0.18	0.0375	0.000707284	0.0265948	250	0.07	178	0.04
chr1_150704568	CTSS	-	3UTR	NA	yes	0.05	0.07	0.095	0.0992953	0.12	0.22	0.05	0.00113385	0.0336726	298	0.11	200	0.06
chr1_150704585	CTSS	-	3UTR	NA	yes	0.07	0.14	0.19	0.19312	0.23	0.47	0.09	0.00425699	0.0652456	407	0.27	213	0.11
chr1_150704587	CTSS	-	3UTR	NA	yes	0.05	0.09	0.12	0.124714	0.15	0.29	0.06	0.00181149	0.0425616	297	0.21	207	0.1
chr1_150704605	CTSS	-	3UTR	NA	yes	0.06	0.1	0.13	0.137845	0.17	0.35	0.07	0.00250449	0.0500448	362	0.21	201	0.1
chr1_150704613	CTSS	-	3UTR	NA	yes	0.07	0.14	0.17	0.178935	0.22	0.5	0.08	0.00309158	0.055602	413	0.25	215	0.11						CTSS:miR-378g
chr1_150704633	CTSS	-	3UTR	NA	yes	0.25	0.42	0.47	0.474106	0.52	0.85	0.1	0.00662691	0.0814058	453	0.59	217	0.12
chr1_150704636	CTSS	-	3UTR	NA	yes	0.06	0.14	0.17	0.178904	0.21	0.43	0.07	0.0029294	0.054124	429	0.34	217	0.12
chr1_150704653	CTSS	-	3UTR	NA	yes	0.05	0.07	0.09	0.0969841	0.12	0.33	0.05	0.00115023	0.0339151	252	0.17	177	0.09
chr1_150704654	CTSS	-	3UTR	NA	yes	0.07	0.18	0.23	0.231103	0.275	0.46	0.095	0.00523519	0.0723546	435	0.31	209	0.13
chr1_150704659	CTSS	-	3UTR	NA	yes	0.05	0.08	0.1	0.106613	0.13	0.27	0.05	0.00147749	0.0384381	310	0.16	187	0.09
chr1_150704660	CTSS	-	3UTR	NA	yes	0.05	0.08	0.1	0.101905	0.12	0.22	0.04	0.00113386	0.0336728	273	0.14	193	0.08
chr1_150705212	CTSS	-	3UTR	NA	yes	0.05	0.085	0.11	0.114821	0.14	0.23	0.055	0.00136426	0.0369359	419	0.08	191	0.02
chr1_150705216	CTSS	-	3UTR	NA	yes	0.05	0.08	0.11	0.106432	0.13	0.21	0.05	0.00109605	0.0331067	398	0.06	216	0.02
chr1_150705221	CTSS	-	3UTR	NA	yes	0.05	0.07	0.1	0.102145	0.13	0.24	0.06	0.00132311	0.0363746	387	0.09	183	0.03
chr1_150705222	CTSS	-	3UTR	NA	yes	0.05	0.06	0.06	0.0680909	0.07	0.19	0.01	0.000380726	0.0195122	110	0.03	189	0.01
chr1_150705248	CTSS	-	3UTR	NA	yes	0.19	0.45	0.5	0.5031	0.56	0.75	0.11	0.00733785	0.0856613	458	0.15	216	0.04
chr1_150705273	CTSS	-	3UTR	NA	yes	0.06	0.07	0.09	0.0898065	0.1	0.27	0.03	0.000646066	0.0254178	155	0.09	203	0.02
chr1_150705278	CTSS	-	3UTR	NA	yes	0.11	0.24	0.29	0.289447	0.34	0.48	0.1	0.00503362	0.070948	452	0.12	150	0.03
chr1_150705286	CTSS	-	3UTR	NA	yes	0.05	0.07	0.085	0.0918293	0.11	0.22	0.04	0.000895115	0.0299185	328	0.08	215	0.03
chr1_150969199	FAM63A	-	3UTR	NA	yes	0.12	0.29	0.36	0.363636	0.42	0.73	0.13	0.0108102	0.103972	154	0	1	0				FAM63A:miR-411-5p.1
chr1_150969311	FAM63A	-	3UTR	NA	yes	0.07	0.13	0.15	0.171074	0.2	0.38	0.07	0.00366134	0.060509	121	0.17	111	0.13
chr1_155706347	DAP3	+	intronic	NA	yes	0.18	0.285	0.35	0.378993	0.45	0.75	0.165	0.0145816	0.120754	139	0.54	167	0.24
chr1_155721198	MSTO2P	+	intronic	NA	yes	0.6	0.82	0.9	0.878354	0.93	1	0.11	0.00810173	0.0900096	158	0.82	127	0.17
chr1_159020877	IFI16	+	intronic	NA	no	0.19	0.33	0.42	0.439843	0.53	0.75	0.2	0.0169793	0.130305	127	0.57	183	0.27
chr1_159020895	IFI16	+	intronic	NA	no	0.21	0.36	0.485	0.468333	0.5575	0.79	0.1975	0.0195384	0.13978	120	0.63	145	0.27
chr1_159020896	IFI16	+	intronic	NA	no	0.21	0.3	0.38	0.39367	0.47	0.73	0.17	0.0131401	0.11463	109	0.56	98	0.26
chr1_1594977	SLC35E2B	-	3UTR	NA	yes	0.19	0.38	0.5	0.476948	0.5775	0.91	0.1975	0.018522	0.136096	154	0.24	174	0.12
chr1_1595006	SLC35E2B	-	3UTR	NA	yes	0.29	0.56	0.64	0.633774	0.71	0.92	0.15	0.0151892	0.123245	257	0.42	76	0.15
chr1_1595025	SLC35E2B	-	3UTR	NA	yes	0.1	0.18	0.23	0.242137	0.29	0.53	0.11	0.0065354	0.0808418	131	0.13	149	0.06
chr1_1595048	SLC35E2B	-	3UTR	NA	yes	0.1	0.2	0.25	0.264444	0.32	0.5	0.12	0.00742562	0.086172	243	0.26	112	0.11
chr1_1595074	SLC35E2B	-	3UTR	NA	yes	0.09	0.17	0.21	0.221418	0.26	0.45	0.09	0.0056294	0.0750293	141	0.15	162	0.1
chr1_1595180	SLC35E2B	-	3UTR	NA	yes	0.06	0.09	0.11	0.12402	0.14	0.32	0.05	0.0026619	0.0515936	102	0.11	111	0.07				SLC35E2B:miR-877-5p
chr1_1595500	SLC35E2B	-	3UTR	NA	yes	0.06	0.14	0.19	0.221918	0.27	0.76	0.13	0.0146188	0.120908	245	0.11	112	0.09		SLC35E2B:miR-214-5p
chr1_1595539	SLC35E2B	-	3UTR	NA	yes	0.07	0.12	0.14	0.151538	0.18	0.33	0.06	0.00252577	0.050257	104	0.11	132	0.07						SLC35E2B:miR-579-3p
chr1_1595540	SLC35E2B	-	3UTR	NA	yes	0.1	0.24	0.29	0.300709	0.36	0.7	0.12	0.0098595	0.099295	296	0.25	184	0.1						SLC35E2B:miR-579-3p
chr1_1595586	SLC35E2B	-	3UTR	NA	yes	0.3	0.55	0.64	0.649104	0.73	1	0.18	0.0188642	0.137347	201	0.76	132	0.14
chr1_160966299	F11R	-	3UTR	NA	yes	0.06	0.1	0.13	0.1354	0.16	0.3	0.06	0.00177677	0.0421518	350	0.06	202	0.04
chr1_160966301	F11R	-	3UTR	NA	yes	0.11	0.23	0.29	0.290399	0.34	0.56	0.11	0.00612117	0.0782379	451	0.14	198	0.08
chr1_160966351	F11R	-	3UTR	NA	yes	0.31	0.59	0.67	0.661134	0.73	1	0.14	0.0111992	0.105826	441	0.4	167	0.1
chr1_160966352	F11R	-	3UTR	NA	yes	0.44	0.72	0.79	0.77911	0.85	0.96	0.13	0.00903696	0.0950629	438	0.45	164	0.12
chr1_160966418	F11R	-	3UTR	NA	yes	0.07	0.12	0.145	0.158469	0.19	0.42	0.07	0.00281611	0.053067	196	0.06	184	0.03						F11R:miR-3622b-5p
chr1_160966434	F11R	-	3UTR	NA	yes	0.79	0.93	0.96	0.953333	0.98	1	0.05	0.00138764	0.0372511	411	0.74	202	0.11		F11R:miR-99-5p/100-5p
chr1_160967816	F11R	-	3UTR	NA	yes	0.11	0.26	0.33	0.339783	0.41	0.69	0.15	0.0114937	0.107208	414	0.33	133	0.13
chr1_160967817	F11R	-	3UTR	NA	yes	0.08	0.14	0.17	0.185964	0.23	0.42	0.09	0.00432562	0.0657694	275	0.17	134	0.1
chr1_160967833	F11R	-	3UTR	NA	yes	0.12	0.27	0.35	0.361437	0.44	0.77	0.17	0.0129307	0.113713	327	0.53	209	0.14				F11R:miR-532-5p
chr1_160967857	F11R	-	3UTR	NA	yes	0.12	0.2	0.25	0.266333	0.32	0.5	0.12	0.00650807	0.0806726	270	0	1	0				F11R:miR-411-5p.2
chr1_160967890	F11R	-	3UTR	NA	yes	0.11	0.2	0.25	0.252319	0.3	0.55	0.1	0.00515079	0.071769	138	0.3	209	0.13
chr1_160967899	F11R	-	3UTR	NA	yes	0.12	0.23	0.29	0.303542	0.36	0.8	0.13	0.00938113	0.0968562	240	0.26	205	0.11
chr1_160967938	F11R	-	3UTR	NA	yes	0.07	0.2	0.26	0.255714	0.3	0.57	0.1	0.00585318	0.0765061	434	0.21	198	0.1
chr1_161490014	RP11-25K21.6	+	intronic	NA	no	0.12	0.25	0.3	0.322857	0.38	0.73	0.13	0.0097131	0.098555	217	0.33	118	0.15
chr1_167476230	CD247	-	intronic	NA	yes	0.12	0.22	0.25	0.28181	0.35	0.5	0.13	0.00732073	0.0855613	105	0.26	21	0.09
chr1_167476272	CD247	-	intronic	NA	yes	0.25	0.55	0.64	0.629015	0.72	0.93	0.17	0.0196257	0.140092	132	0.76	37	0.2
chr1_167476298	CD247	-	intronic	NA	yes	0.25	0.46	0.54	0.529021	0.6	0.87	0.14	0.0117784	0.108528	388	0.72	40	0.25
chr1_167477016	CD247	-	intronic	NA	yes	0.14	0.25	0.31	0.333421	0.4	0.73	0.15	0.0117019	0.108175	228	0.71	14	0.16
chr1_168220407	SFT2D2	+	intronic	NA	yes	0.11	0.21	0.29	0.287253	0.35	0.67	0.14	0.00956589	0.0978054	182	0.26	168	0.12				SFT2D2:miR-3064-5p
chr1_168220489	SFT2D2	+	intronic	NA	yes	0.09	0.1525	0.18	0.192836	0.23	0.47	0.0775	0.00417085	0.0645821	134	0.19	162	0.1
chr1_16889413	NBPF1	-	3UTR	NA	no	0.14	0.41	0.46	0.470601	0.53	0.77	0.12	0.0102753	0.101367	449	0.74	167	0.21
chr1_16889414	NBPF1	-	3UTR	NA	no	0.07	0.12	0.16	0.167069	0.19	0.5	0.07	0.00395989	0.0629277	290	0.34	151	0.2
chr1_16889502	NBPF1	-	3UTR	NA	no	0.19	0.38	0.46	0.467754	0.55	0.87	0.17	0.017672	0.132936	236	0.71	84	0.25
chr1_16889566	NBPF1	-	3UTR	NA	no	0.11	0.21	0.27	0.278641	0.33	0.6	0.12	0.00856327	0.0925379	368	0.44	85	0.23						NBPF1:miR-942-5p
chr1_16889572	NBPF1	-	3UTR	NA	no	0.06	0.12	0.15	0.159553	0.19	0.4	0.07	0.00254137	0.050412	179	0	1	0
chr1_16889596	NBPF1	-	3UTR	NA	no	0.09	0.19	0.25	0.255584	0.31	0.64	0.12	0.00747015	0.08643	428	0.42	65	0.23		NBPF1:miR-190-5p
chr1_16889624	NBPF1	-	3UTR	NA	no	0.17	0.32	0.39	0.3885	0.45	0.75	0.13	0.0107326	0.103598	420	0.6	47	0.24		NBPF1:miR-223-3p				NBPF1:miR-2355-3p
chr1_16889639	NBPF1	-	3UTR	NA	no	0.1	0.19	0.245	0.255349	0.31	0.64	0.12	0.00721099	0.0849175	172	0.43	36	0.22
chr1_16889642	NBPF1	-	3UTR	NA	no	0.21	0.42	0.5	0.511228	0.6	0.92	0.18	0.0160862	0.126831	285	0.63	37	0.24		NBPF1:miR-181-5p
chr1_179326908	SOAT1	+	3UTR	NA	yes	0.23	0.5	0.58	0.577233	0.67	0.92	0.17	0.0196907	0.140324	253	0.63	156	0.18						SOAT1:miR-873-3p
chr1_179326922	SOAT1	+	3UTR	NA	yes	0.12	0.25	0.3	0.314639	0.38	0.67	0.13	0.00979728	0.0989812	319	0.37	159	0.17
chr1_179327011	SOAT1	+	3UTR	NA	no	0.1	0.18	0.21	0.227439	0.27	0.44	0.09	0.00517377	0.0719289	164	0.23	107	0.13
chr1_183527070	NCF2	-	intronic	NA	yes	0.1	0.18	0.22	0.24053	0.3	0.46	0.12	0.00606638	0.077887	151	0.27	139	0.19
chr1_183527142	NCF2	-	intronic	NA	yes	0.08	0.17	0.21	0.220159	0.25	0.55	0.08	0.00590583	0.0768494	189	0.2	160	0.11
chr1_184761123	FAM129A	-	3UTR	NA	yes	0.1	0.22	0.28	0.286737	0.35	0.57	0.13	0.00822626	0.0906987	380	0.56	151	0.15
chr1_184761124	FAM129A	-	3UTR	NA	yes	0.06	0.12	0.14	0.145	0.17	0.29	0.05	0.00192435	0.0438674	116	0.32	143	0.12
chr1_184761125	FAM129A	-	3UTR	NA	yes	0.07	0.12	0.155	0.169541	0.2	0.42	0.08	0.00393251	0.0627097	218	0.44	154	0.13
chr1_184761129	FAM129A	-	3UTR	NA	yes	0.06	0.12	0.15	0.157982	0.19	0.38	0.07	0.00324861	0.0569966	223	0.24	168	0.09
chr1_184761162	FAM129A	-	3UTR	NA	yes	0.05	0.06	0.08	0.083653	0.09	0.29	0.03	0.000915035	0.0302495	219	0.11	122	0.06
chr1_184761179	FAM129A	-	3UTR	NA	yes	0.06	0.17	0.22	0.218088	0.26	0.44	0.09	0.00406352	0.0637457	455	0.21	205	0.08						FAM129A:miR-642a-5p
chr1_184761188	FAM129A	-	3UTR	NA	yes	0.05	0.1	0.14	0.146264	0.19	0.3	0.09	0.0030152	0.0549109	364	0.16	202	0.1				FAM129A:miR-371-5p
chr1_184761270	FAM129A	-	3UTR	NA	yes	0.05	0.08	0.1	0.104651	0.13	0.26	0.05	0.00131012	0.0361956	372	0.11	207	0.06
chr1_184761271	FAM129A	-	3UTR	NA	yes	0.05	0.06	0.07	0.0748555	0.09	0.15	0.03	0.00041931	0.0204771	173	0.08	185	0.06
chr1_184761274	FAM129A	-	3UTR	NA	yes	0.23	0.46	0.52	0.513479	0.57	0.74	0.11	0.0069416	0.0833162	457	0.55	211	0.12
chr1_184761293	FAM129A	-	3UTR	NA	yes	0.05	0.06	0.07	0.0770681	0.09	0.18	0.03	0.000614516	0.0247894	191	0.06	194	0.03
chr1_184761312	FAM129A	-	3UTR	NA	yes	0.13	0.27	0.32	0.329231	0.38	0.57	0.11	0.00703839	0.0838951	455	0.37	202	0.11
chr1_184761320	FAM129A	-	3UTR	NA	yes	0.05	0.07	0.08	0.0827717	0.1	0.17	0.03	0.000519598	0.0227947	184	0.12	207	0.07				FAM129A:miR-1306-5p
chr1_184761348	FAM129A	-	3UTR	NA	yes	0.05	0.07	0.09	0.092293	0.11	0.27	0.04	0.000987016	0.0314168	157	0.11	186	0.05
chr1_184761350	FAM129A	-	3UTR	NA	yes	0.07	0.27	0.32	0.320356	0.38	0.56	0.11	0.00654318	0.0808899	449	0.46	209	0.13
chr1_184761361	FAM129A	-	3UTR	NA	yes	0.05	0.06	0.08	0.0861321	0.1	0.21	0.04	0.00108355	0.0329173	212	0.15	208	0.08		FAM129A:miR-140-3p.2
chr1_184762460	FAM129A	-	3UTR	NA	yes	0.05	0.08	0.1	0.109099	0.12	0.25	0.04	0.00142452	0.0377429	222	0.13	185	0.07
chr1_184762472	FAM129A	-	3UTR	NA	yes	0.06	0.12	0.15	0.166137	0.2	0.38	0.08	0.00379191	0.0615785	321	0.18	209	0.08	FAM129A:miR-203a-3p.2
chr1_184762487	FAM129A	-	3UTR	NA	yes	0.1	0.17	0.21	0.2352	0.28	0.53	0.11	0.00749877	0.0865955	275	0.28	189	0.11						FAM129A:miR-769-5p
chr1_184762498	FAM129A	-	3UTR	NA	yes	0.13	0.23	0.29	0.302185	0.36	0.7	0.13	0.0102613	0.101298	119	0.1	199	0.05
chr1_184762524	FAM129A	-	3UTR	NA	yes	0.2	0.4	0.47	0.478348	0.55	0.92	0.15	0.0153336	0.123829	345	0.4	214	0.13
chr1_184762568	FAM129A	-	3UTR	NA	yes	0.05	0.07	0.1	0.105	0.13	0.33	0.06	0.00157309	0.0396623	224	0.08	183	0.06
chr1_184762581	FAM129A	-	3UTR	NA	yes	0.06	0.155	0.21	0.214522	0.26	0.5	0.105	0.00558701	0.0747463	387	0.24	206	0.13
chr1_184762590	FAM129A	-	3UTR	NA	yes	0.08	0.21	0.25	0.263498	0.31	0.67	0.1	0.00653197	0.0808206	426	0.27	212	0.11
chr1_184762676	FAM129A	-	3UTR	NA	yes	0.17	0.29	0.36	0.368298	0.43	0.73	0.14	0.0117238	0.108276	282	0.4	181	0.13						FAM129A:miR-873-3p
chr1_204524806	MDM4	+	3UTR	NA	yes	0.12	0.245	0.29	0.309161	0.36	0.67	0.115	0.00882202	0.0939256	155	0.32	172	0.19
chr1_204524866	MDM4	+	3UTR	NA	yes	0.12	0.25	0.3	0.311384	0.38	0.55	0.13	0.00841556	0.0917364	224	0.36	167	0.18						MDM4:miR-552-3p
chr1_204524950	MDM4	+	3UTR	NA	yes	0.21	0.435	0.53	0.526446	0.605	0.91	0.17	0.0163384	0.127822	287	0.6	178	0.21		MDM4:miR-455-3p.2
chr1_204525548	MDM4	+	3UTR	NA	yes	0.05	0.15	0.19	0.193342	0.2325	0.39	0.0825	0.00410722	0.0640876	392	0.27	211	0.11
chr1_204525579	MDM4	+	3UTR	NA	yes	0.07	0.15	0.18	0.190643	0.22	0.59	0.07	0.00382665	0.0618599	389	0.28	188	0.11						MDM4:miR-512-3p
chr1_204525593	MDM4	+	3UTR	NA	yes	0.33	0.58	0.63	0.63663	0.7	0.89	0.12	0.00804639	0.0897017	451	0.67	211	0.11
chr1_204525629	MDM4	+	3UTR	NA	yes	0.07	0.1	0.12	0.131644	0.15	0.3	0.05	0.00154762	0.0393399	146	0.06	132	0.05
chr1_204525639	MDM4	+	3UTR	NA	yes	0.1	0.13	0.17	0.178439	0.21	0.4	0.08	0.00414167	0.0643558	205	0.19	126	0.1
chr1_204525641	MDM4	+	3UTR	NA	yes	0.07	0.17	0.21	0.229174	0.275	0.5	0.105	0.0061984	0.0787299	327	0.25	172	0.1
chr1_204525647	MDM4	+	3UTR	NA	yes	0.08	0.14	0.17	0.185526	0.22	0.38	0.08	0.00342571	0.0585296	228	0.17	125	0.08						MDM4:miR-197-3p
chr1_204525649	MDM4	+	3UTR	NA	yes	0.11	0.24	0.3	0.308708	0.38	0.64	0.14	0.00984548	0.0992244	387	0.34	106	0.13
chr1_204525666	MDM4	+	3UTR	NA	yes	0.09	0.14	0.16	0.173934	0.2	0.38	0.06	0.00274493	0.0523921	211	0	1	0
chr1_204525667	MDM4	+	3UTR	NA	yes	0.07	0.12	0.15	0.152295	0.18	0.39	0.06	0.00223601	0.0472865	122	0	1	0
chr1_204525713	MDM4	+	3UTR	NA	yes	0.07	0.12	0.14	0.151125	0.18	0.42	0.06	0.00276977	0.0526286	329	0.13	175	0.07		MDM4:miR-199-3p
chr1_204525717	MDM4	+	3UTR	NA	yes	0.06	0.08	0.105	0.111181	0.14	0.21	0.06	0.0011951	0.0345702	144	0.15	189	0.13		MDM4:miR-199-3p
chr1_204525726	MDM4	+	3UTR	NA	yes	0.06	0.1	0.12	0.132385	0.16	0.25	0.06	0.00165722	0.040709	109	0.1	172	0.08
chr1_204525744	MDM4	+	3UTR	NA	yes	0.33	0.6	0.68	0.669008	0.74	0.95	0.14	0.0128202	0.113226	393	0.5	209	0.13
chr1_204525781	MDM4	+	3UTR	NA	yes	0.08	0.16	0.21	0.214181	0.26	0.5	0.1	0.00518745	0.072024	342	0.23	203	0.12
chr1_204526554	MDM4	+	3UTR	NA	yes	0.1	0.16	0.21	0.212868	0.25	0.45	0.09	0.00415411	0.0644524	272	0.23	207	0.12
chr1_204526595	MDM4	+	3UTR	NA	yes	0.14	0.285	0.35	0.351695	0.41	0.64	0.125	0.00914951	0.0956531	419	0.26	173	0.12
chr1_204526611	MDM4	+	3UTR	NA	yes	0.1	0.17	0.21	0.228232	0.27	0.48	0.1	0.00540646	0.0735286	345	0.17	129	0.09		MDM4:miR-455-3p.2
chr1_204526630	MDM4	+	3UTR	NA	yes	0.06	0.09	0.11	0.116429	0.14	0.23	0.05	0.00130285	0.036095	154	0.09	175	0.05
chr1_204526631	MDM4	+	3UTR	NA	yes	0.08	0.28	0.34	0.336682	0.4	0.62	0.12	0.00795749	0.0892048	449	0.26	211	0.1
chr1_204526648	MDM4	+	3UTR	NA	yes	0.09	0.19	0.23	0.241095	0.29	0.54	0.1	0.00543904	0.0737499	411	0.15	190	0.07
chr1_204526660	MDM4	+	3UTR	NA	yes	0.17	0.41	0.5	0.488353	0.56	0.75	0.15	0.0107208	0.103541	431	0.33	212	0.13
chr1_204526795	MDM4	+	3UTR	NA	yes	0.11	0.23	0.29	0.299278	0.36	0.6	0.13	0.00819151	0.0905069	277	0.36	186	0.1						MDM4:miR-770-5p
chr1_220231263	BPNT1	-	3UTR	NA	yes	0.21	0.4	0.5	0.498962	0.58	0.9	0.18	0.0177236	0.13313	183	0.65	176	0.22
chr1_220231275	BPNT1	-	3UTR	NA	yes	0.17	0.36	0.45	0.455725	0.54	0.82	0.18	0.017594	0.132642	138	0.61	184	0.21
chr1_220231487	BPNT1	-	3UTR	NA	yes	0.25	0.58	0.67	0.660037	0.745	1	0.165	0.0166026	0.128851	267	0.82	183	0.14
chr1_226171400	C1orf55	-	3UTR	NA	no	0.12	0.21	0.25	0.268603	0.3225	0.5	0.1125	0.00681655	0.0825624	136	0.34	157	0.2						SDE2:miR-588
chr1_235990038	LYST	-	intronic	NA	yes	0.14	0.27	0.33	0.348006	0.4275	0.9	0.1575	0.0132837	0.115255	326	0.28	169	0.15
chr1_235990215	LYST	-	intronic	NA	yes	0.12	0.24	0.3	0.306154	0.36	0.6	0.12	0.00988939	0.0994454	117	0.15	106	0.08
chr1_235990256	LYST	-	intronic	NA	yes	0.11	0.25	0.31	0.324338	0.4	0.55	0.15	0.00903808	0.0950688	136	0.28	135	0.15
chr1_27948695	FGR	-	intronic	NA	yes	0.2	0.33	0.42	0.431622	0.5	0.8	0.17	0.0160234	0.126584	185	0.58	155	0.23
chr1_28207118	C1orf38	+	intronic	NA	yes	0.17	0.305	0.38	0.4	0.49	0.8	0.185	0.0149349	0.122209	167	0.41	204	0.2
chr1_28661576	MED18	+	3UTR	NA	yes	0.21	0.45	0.53	0.530467	0.62	1	0.17	0.0180563	0.134374	321	0.73	172	0.17
chr1_28662186	MED18	+	3UTR	NA	yes	0.08	0.14	0.17	0.18313	0.22	0.5	0.08	0.00328167	0.0572858	131	0.16	153	0.09
chr1_28662199	MED18	+	3UTR	NA	yes	0.15	0.25	0.3	0.31594	0.36	0.71	0.11	0.00903402	0.0950475	266	0.73	169	0.16
chr1_28662253	MED18	+	3UTR	NA	yes	0.12	0.2	0.24	0.252125	0.29	0.6	0.09	0.00624275	0.079011	240	0.3	139	0.19						MED18:miR-498
chr1_28662254	MED18	+	3UTR	NA	yes	0.12	0.2	0.25	0.260526	0.31	0.62	0.11	0.00770161	0.0877588	266	0.25	115	0.15						MED18:miR-498
chr1_28825331	PHACTR4	+	3UTR	NA	yes	0.11	0.23	0.28	0.290274	0.33	0.6	0.1	0.00808433	0.0899129	219	0.35	126	0.21
chr1_28825370	PHACTR4	+	3UTR	NA	yes	0.15	0.29	0.36	0.367718	0.44	0.67	0.15	0.0118489	0.108853	206	0.4	141	0.2
chr1_28826031	PHACTR4	+	3UTR	NA	yes	0.15	0.25	0.3	0.310661	0.38	0.64	0.13	0.00949789	0.0974571	121	0.38	143	0.16		PHACTR4:miR-194-5p
chr1_28826085	PHACTR4	+	3UTR	NA	yes	0.12	0.21	0.27	0.271406	0.31	0.55	0.1	0.00669173	0.081803	192	0.23	163	0.12						PHACTR4:miR-2114-3p
chr1_28826190	PHACTR4	+	3UTR	NA	yes	0.17	0.44	0.5	0.514692	0.6	0.9	0.16	0.0161981	0.127272	373	0.61	176	0.19		PHACTR4:miR-183-5p.1
chr1_28836912	SNHG3	+	ncRNA	NA	yes	0.14	0.27	0.33	0.343097	0.4	0.67	0.13	0.011409	0.106813	226	0.38	124	0.2
chr1_36067677	PSMB2	-	3UTR	NA	yes	0.07	0.15	0.19	0.199097	0.23	0.69	0.08	0.00564784	0.0751521	299	0.22	175	0.11
chr1_36067749	PSMB2	-	3UTR	NA	yes	0.07	0.13	0.16	0.168601	0.2	0.67	0.07	0.00369969	0.0608251	243	0.2	179	0.12
chr1_36067752	PSMB2	-	3UTR	NA	yes	0.07	0.14	0.18	0.191442	0.23	0.5	0.09	0.00439477	0.0662931	319	0.31	184	0.16						PSMB2:miR-769-5p
chr1_36067760	PSMB2	-	3UTR	NA	yes	0.18	0.36	0.42	0.436176	0.5	0.9	0.14	0.0129951	0.113996	442	0.5	202	0.18		PSMB2:miR-10-5p		PSMB2:miR-339-5p
chr1_36067784	PSMB2	-	3UTR	NA	yes	0.1	0.29	0.36	0.367797	0.44	0.73	0.15	0.0122076	0.110488	395	0.43	202	0.17						PSMB2:miR-4661-5p
chr1_36067817	PSMB2	-	3UTR	NA	yes	0.4	0.63	0.7	0.702885	0.79	1	0.16	0.0149543	0.122288	357	0.81	197	0.14						PSMB2:miR-500a-5p
chr1_36067838	PSMB2	-	3UTR	NA	yes	0.18	0.3675	0.455	0.457994	0.54	0.9	0.1725	0.0162799	0.127593	324	0.58	185	0.18		PSMB2:miR-143-3p
chr1_36067886	PSMB2	-	3UTR	NA	yes	0.5	0.75	0.82	0.815268	0.9	1	0.15	0.011354	0.106555	336	0.8	126	0.15
chr1_36067925	PSMB2	-	3UTR	NA	yes	0.18	0.38	0.47	0.476127	0.57	0.92	0.19	0.0185328	0.136135	377	0.62	189	0.21		PSMB2:miR-10-5p		PSMB2:miR-339-5p
chr1_36068210	PSMB2	-	3UTR	NA	yes	0.18	0.3175	0.4	0.41709	0.5	0.79	0.1825	0.0151746	0.123185	244	0.48	138	0.18
chr1_36068231	PSMB2	-	3UTR	NA	yes	0.18	0.35	0.42	0.42911	0.5	0.91	0.15	0.0155081	0.124532	337	0.46	153	0.18
chr1_36942377	CSF3R	-	intronic	NA	yes	0.05	0.06	0.07	0.0749515	0.08	0.15	0.02	0.000370341	0.0192442	103	0.01	152	0.01
chr1_36942426	CSF3R	-	intronic	NA	yes	0.05	0.06	0.07	0.07316	0.09	0.14	0.03	0.00033897	0.0184111	250	0.06	144	0.02
chr1_36942479	CSF3R	-	intronic	NA	yes	0.05	0.06	0.07	0.0738211	0.08	0.14	0.02	0.000355952	0.0188667	246	0.11	149	0.03
chr1_36942956	CSF3R	-	intronic	NA	yes	0.3	0.6375	0.72	0.717658	0.8	1	0.1625	0.0161875	0.12723	316	0.23	95	0.06
chr1_36942957	CSF3R	-	intronic	NA	yes	0.12	0.19	0.23	0.236238	0.27	0.45	0.08	0.0042517	0.0652051	101	0.04	105	0.02
chr1_36942971	CSF3R	-	intronic	NA	yes	0.07	0.16	0.2	0.20794	0.25	0.57	0.09	0.0051454	0.0717314	432	0.11	159	0.04
chr1_36942998	CSF3R	-	intronic	NA	yes	0.05	0.07	0.08	0.0896176	0.1	0.19	0.03	0.000792479	0.028151	340	0.06	152	0.03
chr1_36943024	CSF3R	-	intronic	NA	yes	0.05	0.0975	0.12	0.126768	0.15	0.29	0.0525	0.00180237	0.0424543	328	0.05	152	0.02
chr1_36943028	CSF3R	-	intronic	NA	yes	0.05	0.08	0.105	0.111516	0.14	0.24	0.06	0.00134171	0.0366293	310	0	1	0
chr1_36943150	CSF3R	-	intronic	NA	yes	0.05	0.06	0.08	0.0787379	0.09	0.15	0.03	0.000438588	0.0209425	103	0.05	153	0.02
chr1_36943432	CSF3R	-	intronic	NA	yes	0.06	0.09	0.11	0.120662	0.15	0.38	0.06	0.00231912	0.0481572	272	0.3	153	0.07
chr1_36943433	CSF3R	-	intronic	NA	yes	0.14	0.29	0.35	0.355809	0.42	0.67	0.13	0.00797107	0.0892808	451	0.65	109	0.1
chr1_36943452	CSF3R	-	intronic	NA	yes	0.05	0.06	0.08	0.0851563	0.1	0.27	0.04	0.00103305	0.032141	128	0.14	157	0.08
chr1_36943457	CSF3R	-	intronic	NA	yes	0.06	0.15	0.19	0.193688	0.23	0.43	0.08	0.00367549	0.0606258	442	0.28	156	0.06
chr1_36943471	CSF3R	-	intronic	NA	yes	0.08	0.2	0.24	0.246337	0.29	0.47	0.09	0.00437642	0.0661545	445	0.26	156	0.06
chr1_36943488	CSF3R	-	intronic	NA	yes	0.07	0.13	0.17	0.172998	0.21	0.38	0.08	0.00310922	0.0557604	407	0.25	127	0.16
chr1_36943492	CSF3R	-	intronic	NA	yes	0.05	0.0775	0.1	0.103971	0.12	0.55	0.0425	0.00207348	0.0455354	272	0.08	153	0.03
chr1_36943498	CSF3R	-	intronic	NA	yes	0.25	0.66	0.71	0.707389	0.77	1	0.11	0.00846545	0.0920079	452	0.45	156	0.08
chr1_36943534	CSF3R	-	intronic	NA	yes	0.07	0.14	0.18	0.183932	0.22	0.35	0.08	0.00353096	0.0594219	117	0.05	140	0.03
chr1_36943554	CSF3R	-	intronic	NA	yes	0.12	0.22	0.27	0.285486	0.33	0.5	0.11	0.00651916	0.0807413	175	0.13	96	0.04
chr1_36943631	CSF3R	-	intronic	NA	yes	0.16	0.27	0.31	0.332417	0.4	0.56	0.13	0.00900672	0.0949037	120	0.28	115	0.08
chr1_36943632	CSF3R	-	intronic	NA	yes	0.15	0.27	0.33	0.334318	0.4	0.67	0.13	0.00987268	0.0993613	176	0.29	130	0.09
chr1_36943867	CSF3R	-	intronic	NA	yes	0.07	0.14	0.17	0.185931	0.22	0.45	0.08	0.0045243	0.0672629	145	0.13	141	0.07
chr1_36943873	CSF3R	-	intronic	NA	yes	0.14	0.3	0.39	0.397647	0.47	0.8	0.17	0.0153634	0.123949	323	0.39	131	0.11
chr1_36943947	CSF3R	-	intronic	NA	yes	0.3	0.6625	0.73	0.731439	0.805	1	0.1425	0.0186277	0.136483	132	0.53	147	0.13
chr1_36944189	CSF3R	-	intronic	NA	yes	0.12	0.29	0.35	0.354548	0.42	0.67	0.13	0.00866794	0.0931017	442	0.46	146	0.1
chr1_36944204	CSF3R	-	intronic	NA	yes	0.05	0.1	0.12	0.128435	0.16	0.36	0.06	0.00228345	0.0477854	377	0.2	139	0.06
chr1_36944246	CSF3R	-	intronic	NA	yes	0.05	0.08	0.11	0.113918	0.14	0.31	0.06	0.00181103	0.0425562	171	0.07	112	0.04
chr1_36944266	CSF3R	-	intronic	NA	yes	0.27	0.55	0.62	0.620916	0.69	0.93	0.14	0.0115207	0.107334	382	0.45	120	0.09
chr1_36944370	CSF3R	-	intronic	NA	yes	0.07	0.14	0.18	0.192795	0.24	0.43	0.1	0.00467005	0.0683377	322	0.17	130	0.06
chr1_36944446	CSF3R	-	intronic	NA	yes	0.41	0.65	0.72	0.718044	0.78	1	0.13	0.00883358	0.0939871	450	0.7	160	0.09
chr1_38326643	INPP5B	-	3UTR	NA	yes	0.11	0.2	0.26	0.265528	0.32	0.58	0.12	0.00750064	0.0866063	407	0.39	199	0.15
chr1_38326700	INPP5B	-	3UTR	NA	yes	0.06	0.11	0.14	0.153864	0.19	0.32	0.08	0.00294343	0.0542534	352	0.25	197	0.13				INPP5B:miR-339-5p
chr1_38326728	INPP5B	-	3UTR	NA	yes	0.08	0.19	0.23	0.24034	0.29	0.48	0.1	0.0050642	0.0711632	441	0.35	207	0.14
chr1_38326774	INPP5B	-	3UTR	NA	yes	0.07	0.11	0.13	0.135138	0.16	0.3	0.05	0.00150484	0.0387923	109	0.14	169	0.07
chr1_38327542	INPP5B	-	3UTR	NA	yes	0.17	0.25	0.3	0.314803	0.36	0.6	0.11	0.006795	0.0824318	127	0.26	168	0.12
chr1_38327700	INPP5B	-	3UTR	NA	yes	0.15	0.25	0.3	0.322827	0.38	0.64	0.13	0.0103804	0.101884	191	0.42	151	0.18						INPP5B:miR-1323
chr1_40214313	PPIE	+	intronic	NA	yes	0.12	0.24	0.27	0.284563	0.31	0.58	0.07	0.00677603	0.0823167	103	0.2	74	0.14
chr1_67874689	SERBP1	-	3UTR	NA	yes	0.27	0.45	0.6	0.57546	0.68	0.91	0.23	0.0214215	0.146361	174	0.76	137	0.18
chr1_67874731	SERBP1	-	3UTR	NA	yes	0.12	0.31	0.4	0.408477	0.5	0.8	0.19	0.014977	0.122381	151	0.58	116	0.19		SERBP1:miR-26-5p
chr1_89649327	GBP4	-	3UTR	NA	yes	0.08	0.17	0.21	0.224389	0.2625	0.57	0.0925	0.00592644	0.0769834	180	0.24	120	0.12				GBP4:miR-485-5p
chr1_89649369	GBP4	-	3UTR	NA	yes	0.15	0.25	0.31	0.32832	0.38	0.69	0.13	0.0099546	0.0997727	250	0.46	126	0.19
chr1_89649379	GBP4	-	3UTR	NA	yes	0.14	0.25	0.31	0.321481	0.39	0.69	0.14	0.0105309	0.10262	243	0.42	116	0.17
chr1_89649462	GBP4	-	3UTR	NA	yes	0.3	0.6	0.69	0.681585	0.76	1	0.16	0.013795	0.117452	284	0.72	61	0.16
chr1_89649522	GBP4	-	3UTR	NA	yes	0.11	0.16	0.2	0.206863	0.25	0.42	0.09	0.00356036	0.0596687	102	0.25	113	0.13		GBP4:miR-217
chr1_9328242	H6PD	+	3UTR	NA	yes	0.19	0.33	0.43	0.424476	0.5	0.82	0.17	0.0149333	0.122202	143	0.48	103	0.19		H6PD:miR-217
chr1_9328243	H6PD	+	3UTR	NA	yes	0.14	0.27	0.315	0.333929	0.3925	0.64	0.1225	0.00962046	0.098084	112	0.4	156	0.18
chr1_9987484	LZIC	-	intronic	NA	yes	0.1	0.18	0.23	0.229267	0.27	0.5	0.09	0.00436523	0.0660699	150	0.31	138	0.18
chr1_9987932	LZIC	-	intronic	NA	yes	0.18	0.27	0.31	0.339552	0.4	0.64	0.13	0.00907198	0.0952469	134	0.41	74	0.21
chr2_101887860	RNF149	-	ncRNA	NA	yes	0.12	0.16	0.19	0.201818	0.23	0.42	0.07	0.00315997	0.0562136	110	0.12	188	0.1
chr2_101887879	RNF149	-	ncRNA	NA	yes	0.06	0.07	0.09	0.0932743	0.11	0.23	0.04	0.00075079	0.0274005	113	0.09	151	0.03
chr2_101887982	RNF149	-	ncRNA	NA	yes	0.05	0.06	0.07	0.0766489	0.09	0.14	0.03	0.000492988	0.0222033	188	0.07	174	0.13
chr2_101887994	RNF149	-	ncRNA	NA	yes	0.05	0.06	0.07	0.0781624	0.09	0.18	0.03	0.000588454	0.0242581	234	0.08	170	0.13
chr2_101887999	RNF149	-	ncRNA	NA	yes	0.05	0.06	0.075	0.0797573	0.09	0.2	0.03	0.000595551	0.0244039	206	0.11	107	0.15
chr2_101888037	RNF149	-	ncRNA	NA	yes	0.05	0.06	0.07	0.0760417	0.09	0.15	0.03	0.000492103	0.0221834	192	0.07	107	0.14
chr2_101891345	RNF149	-	intronic	NA	yes	0.08	0.24	0.29	0.298493	0.36	0.56	0.12	0.0082436	0.0907943	365	0.07	110	0.05
chr2_101891360	RNF149	-	intronic	NA	yes	0.12	0.31	0.38	0.388171	0.47	0.76	0.16	0.012955	0.11382	421	0.11	183	0.15
chr2_101891386	RNF149	-	intronic	NA	yes	0.11	0.1475	0.18	0.193	0.22	0.79	0.0725	0.00572538	0.0756662	120	0.13	105	0.09
chr2_101891387	RNF149	-	intronic	NA	yes	0.12	0.3575	0.43	0.432692	0.5	0.77	0.1425	0.0127788	0.113043	416	0.21	115	0.17						RNF149:miR-552-3p
chr2_101898162	RNF149	-	intronic	NA	yes	0.1	0.17	0.25	0.245581	0.3	0.67	0.13	0.00887329	0.0941982	129	0.34	172	0.29
chr2_128601426	RP5-935K16.1	-	ncRNA	NA	yes	0.06	0.14	0.18	0.191628	0.22	0.45	0.08	0.00608561	0.0780103	129	0.23	112	0.3		POLR2D:miR-216a-5p
chr2_128601464	RP5-935K16.1	-	ncRNA	NA	yes	0.21	0.62	0.7	0.693714	0.7725	1	0.1525	0.0138673	0.11776	420	0.71	138	0.19
chr2_128951080	UGGT1	+	3UTR	NA	yes	0.18	0.31	0.38	0.39616	0.45	0.8	0.14	0.0149367	0.122216	125	0.51	178	0.24						UGGT1:miR-654-5p
chr2_144131078	ARHGAP15	+	intronic	NA	yes	0.31	0.62	0.7	0.695843	0.7875	1	0.1675	0.0155634	0.124753	178	0.7	35	0.17
chr2_144363319	ARHGAP15	+	intronic	NA	yes	0.12	0.24	0.29	0.30535	0.38	0.59	0.14	0.00958786	0.0979176	157	0.49	45	0.19
chr2_160625969	LY75-CD302	-	3UTR	NA	yes	0.05	0.06	0.07	0.0728947	0.08	0.14	0.02	0.000388891	0.0197203	114	0.09	177	0.16				CD302:miR-652-3p
chr2_160626593	LY75-CD302	-	3UTR	NA	no	0.07	0.13	0.18	0.186021	0.23	0.44	0.1	0.00476785	0.0690496	382	0.2	161	0.25
chr2_160626594	LY75-CD302	-	3UTR	NA	no	0.05	0.09	0.12	0.126424	0.15	0.26	0.06	0.0019586	0.044256	302	0.15	163	0.16
chr2_160626685	LY75-CD302	-	3UTR	NA	no	0.06	0.12	0.16	0.170643	0.21	0.38	0.09	0.0037818	0.0614964	389	0.16	160	0.12
chr2_176789478	KIAA1715	-	3UTR	NA	no	0.27	0.5	0.57	0.566844	0.67	0.92	0.17	0.0154574	0.124328	225	0.66	173	0.24				KIAA1715:miR-28-3p
chr2_201774341	ORC2	-	3UTR	NA	yes	0.14	0.305	0.4	0.406947	0.49	0.82	0.185	0.0171629	0.131007	131	0.5	64	0.2						ORC2:miR-3614-5p
chr2_201774393	ORC2	-	3UTR	NA	yes	0.5	0.69	0.77	0.762821	0.83	1	0.14	0.0123503	0.111132	195	0.89	74	0.28				ORC2:miR-151-3p
chr2_201774600	ORC2	-	3UTR	NA	yes	0.15	0.255	0.3	0.324595	0.4	0.73	0.145	0.0100705	0.100352	111	0.38	115	0.25
chr2_201842323	FAM126B	-	3UTR	NA	yes	0.25	0.535	0.64	0.616435	0.715	0.92	0.18	0.0186302	0.136492	115	0.68	191	0.12						FAM126B:miR-500a-5p
chr2_201843470	FAM126B	-	3UTR	NA	yes	0.3	0.61	0.705	0.699672	0.8	1	0.19	0.0162263	0.127383	122	0.72	148	0.11
chr2_201843471	FAM126B	-	3UTR	NA	yes	0.55	0.76	0.82	0.82264	0.9	1	0.14	0.00812765	0.0901535	125	0.8	154	0.11
chr2_202028727	CFLAR	+	3UTR	NA	yes	0.08	0.12	0.14	0.150938	0.18	0.25	0.06	0.00165738	0.040711	128	0.14	192	0.13						CFLAR:miR-552-3p
chr2_202028733	CFLAR	+	3UTR	NA	yes	0.11	0.18	0.23	0.236	0.28	0.5	0.1	0.00516309	0.0718546	260	0.18	179	0.12						CFLAR:miR-552-3p
chr2_202028734	CFLAR	+	3UTR	NA	yes	0.1	0.17	0.19	0.206582	0.2475	0.45	0.0775	0.00348124	0.059002	158	0.13	174	0.07
chr2_202028811	CFLAR	+	3UTR	NA	yes	0.05	0.08	0.11	0.111283	0.13	0.23	0.05	0.00136106	0.0368925	304	0.13	159	0.12
chr2_202028827	CFLAR	+	3UTR	NA	yes	0.05	0.07	0.09	0.0967647	0.12	0.26	0.05	0.00132705	0.0364287	102	0	1	0.13						CFLAR:miR-2681-5p
chr2_202028832	CFLAR	+	3UTR	NA	yes	0.06	0.09	0.11	0.115091	0.13	0.33	0.04	0.00141415	0.0376051	220	0.14	197	0.15
chr2_202028867	CFLAR	+	3UTR	NA	yes	0.07	0.19	0.25	0.248311	0.3	0.54	0.11	0.00620355	0.0787626	438	0.29	200	0.15						CFLAR:miR-552-3p
chr2_202031965	CFLAR	+	3UTR	NA	yes	0.05	0.06	0.07	0.0743062	0.08	0.15	0.02	0.000435214	0.0208618	209	0.07	184	0.19						CFLAR:miR-556-5p
chr2_202031969	CFLAR	+	3UTR	NA	yes	0.05	0.07	0.09	0.0964054	0.12	0.19	0.05	0.00111631	0.0334113	370	0.12	204	0.11
chr2_202032107	CFLAR	+	3UTR	NA	yes	0.05	0.06	0.07	0.0796078	0.09	0.17	0.03	0.000547877	0.0234068	255	0.08	207	0.14
chr2_202082668	CASP10	+	3UTR	NA	yes	0.11	0.31	0.375	0.386923	0.46	0.75	0.15	0.0130652	0.114303	234	0.51	182	0.12						CASP10:miR-873-3p
chr2_202082730	CASP10	+	3UTR	NA	yes	0.14	0.31	0.38	0.392873	0.46	0.8	0.15	0.0135424	0.116372	275	0.57	191	0.14						CASP10:miR-2114-3p
chr2_202082736	CASP10	+	3UTR	NA	yes	0.1	0.1875	0.22	0.233833	0.27	0.5	0.0825	0.00554653	0.074475	120	0.29	168	0.19						CASP10:miR-2114-3p
chr2_202083057	CASP10	+	3UTR	NA	yes	0.07	0.17	0.21	0.220693	0.26	0.53	0.09	0.00507754	0.0712569	274	0.24	187	0.19
chr2_202083872	CASP10	+	3UTR	NA	yes	0.42	0.67	0.73	0.738571	0.82	1	0.15	0.0143466	0.119777	266	0.65	187	0.2						CASP10:miR-552-3p
chr2_202083873	CASP10	+	3UTR	NA	yes	0.14	0.23	0.27	0.285703	0.33	0.55	0.1	0.00709714	0.0842445	128	0.48	171	0.19
chr2_202083918	CASP10	+	3UTR	NA	yes	0.15	0.31	0.39	0.394654	0.47	0.82	0.16	0.0134207	0.115848	376	0.46	203	0.21						CASP10:miR-3690
chr2_202151362	CASP8	+	3UTR	NA	yes	0.13	0.3	0.375	0.383673	0.46	0.83	0.16	0.0130128	0.114074	422	0.46	211	0.19
chr2_202151998	CASP8	+	3UTR	NA	yes	0.05	0.06	0.07	0.0760234	0.08	0.16	0.02	0.000366446	0.0191428	171	0.1	193	0.19
chr2_202152001	CASP8	+	3UTR	NA	yes	0.05	0.11	0.14	0.1442	0.18	0.33	0.07	0.00239571	0.048946	419	0.14	172	0.18
chr2_202152023	CASP8	+	3UTR	NA	yes	0.05	0.06	0.07	0.080625	0.09	0.15	0.03	0.000521228	0.0228304	112	0.05	159	0.16
chr2_202152078	CASP8	+	3UTR	NA	yes	0.05	0.08	0.11	0.110496	0.14	0.28	0.06	0.00151939	0.0389793	383	0.21	196	0.2
chr2_202152106	CASP8	+	3UTR	NA	yes	0.12	0.24	0.3	0.2978	0.35	0.56	0.11	0.00587266	0.0766333	459	0.44	163	0.14				CASP8:miR-544a-5p
chr2_204168822	CYP20A1	+	3UTR	NA	yes	0.5	0.7	0.8	0.776442	0.835	1	0.135	0.0122464	0.110664	104	0.81	28	0.13
chr2_204168831	CYP20A1	+	3UTR	NA	yes	0.2	0.36	0.45	0.45763	0.55	0.8	0.19	0.0159033	0.126108	135	0.55	45	0.16						CYP20A1:miR-4661-5p
chr2_204168982	CYP20A1	+	3UTR	NA	yes	0.21	0.36	0.445	0.455667	0.55	0.88	0.19	0.0172718	0.131422	120	0.54	61	0.2
chr2_204170041	CYP20A1	+	3UTR	NA	yes	0.27	0.5	0.58	0.575018	0.67	1	0.17	0.0165591	0.128682	277	0.57	62	0.14
chr2_20450819	PUM2	-	3UTR	NA	no	0.12	0.2	0.26	0.275194	0.33	0.83	0.13	0.0112345	0.105993	129	0.27	130	0.19
chr2_206986926	NDUFS1	-	3UTR	NA	yes	0.16	0.255	0.32	0.338894	0.4	0.64	0.145	0.0095018	0.0974772	199	0.45	158	0.25
chr2_206986936	NDUFS1	-	3UTR	NA	yes	0.12	0.24	0.27	0.294266	0.35	0.6	0.11	0.00699083	0.0836112	143	0.39	154	0.25
chr2_206987270	NDUFS1	-	3UTR	NA	yes	0.3	0.53	0.62	0.617819	0.7125	1	0.1825	0.019399	0.13928	188	0.67	86	0.24
chr2_20818330	HS1BP3	-	3UTR	NA	no	0.05	0.08	0.1	0.107273	0.1275	0.25	0.0475	0.00136314	0.0369207	110	0.07	113	0.22
chr2_208619479	CCNYL1	+	3UTR	NA	yes	0.24	0.42	0.54	0.540143	0.64	1	0.22	0.024869	0.157699	140	0.63	148	0.1				CCNYL1:miR-485-5p
chr2_208619742	CCNYL1	+	3UTR	NA	yes	0.18	0.33	0.44	0.4515	0.56	0.85	0.23	0.0191553	0.138403	220	0.53	162	0.13
chr2_208619749	CCNYL1	+	3UTR	NA	yes	0.35	0.55	0.63	0.632686	0.72	0.93	0.17	0.0153538	0.12391	283	0.69	151	0.26		CCNYL1:miR-122-5p
chr2_217366499	RPL37A	+	3UTR	NA	yes	0.14	0.21	0.25	0.273435	0.325	0.64	0.115	0.00711657	0.0843598	131	0.46	113	0.1		RPL37A:miR-217
chr2_217366515	RPL37A	+	3UTR	NA	yes	0.19	0.39	0.47	0.472093	0.55	1	0.16	0.0151299	0.123004	301	0.56	123	0.11						RPL37A:miR-4640-5p
chr2_217366868	RPL37A	+	3UTR	NA	yes	0.09	0.17	0.22	0.236014	0.29	0.47	0.12	0.00630577	0.0794089	148	0.36	138	0.14
chr2_217366897	RPL37A	+	3UTR	NA	yes	0.17	0.27	0.33	0.351838	0.4	0.75	0.13	0.0118846	0.109017	185	0	1	0.13		RPL37A:miR-129-5p
chr2_217366965	RPL37A	+	3UTR	NA	yes	0.11	0.21	0.25	0.263304	0.3	0.55	0.09	0.0064767	0.080478	115	0.31	138	0.06		RPL37A:miR-26-5p
chr2_219099999	ARPC2	+	intronic	NA	yes	0.1	0.23	0.29	0.298636	0.35	0.57	0.12	0.00891097	0.0943979	110	0.25	199	0.13
chr2_219100002	ARPC2	+	intronic	NA	yes	0.17	0.27	0.345	0.347083	0.4	0.62	0.13	0.00945437	0.0972336	144	0.38	183	0.09
chr2_219100016	ARPC2	+	intronic	NA	yes	0.21	0.44	0.5	0.527578	0.62	0.83	0.18	0.0182347	0.135036	161	0.61	200	0.1
chr2_219100087	ARPC2	+	intronic	NA	yes	0.19	0.35	0.45	0.452455	0.55	0.85	0.2	0.0169668	0.130257	167	0.51	137	0.15
chr2_219100149	ARPC2	+	intronic	NA	yes	0.19	0.44	0.5	0.515455	0.5975	0.8	0.1575	0.0139823	0.118247	198	0.58	198	0.16
chr2_219100173	ARPC2	+	intronic	NA	yes	0.19	0.36	0.45	0.455864	0.53	0.8	0.17	0.0163086	0.127705	191	0.51	197	0.14
chr2_219100549	ARPC2	+	intronic	NA	yes	0.09	0.19	0.24	0.250395	0.3	0.64	0.11	0.00761746	0.087278	177	0.26	186	0.17
chr2_219100578	ARPC2	+	intronic	NA	yes	0.23	0.4775	0.555	0.561762	0.655	0.91	0.1775	0.0183874	0.1356	244	0.66	187	0.22
chr2_219100579	ARPC2	+	intronic	NA	yes	0.21	0.35	0.44	0.445924	0.53	0.82	0.18	0.0155019	0.124507	238	0.54	205	0.21
chr2_219100666	ARPC2	+	intronic	NA	yes	0.14	0.3	0.37	0.386742	0.47	0.73	0.17	0.013842	0.117652	132	0.42	187	0
chr2_219100706	ARPC2	+	intronic	NA	yes	0.27	0.71	0.8	0.782699	0.86	1	0.15	0.0142495	0.119371	163	0.82	200	0.18
chr2_219101332	ARPC2	+	intronic	NA	yes	0.13	0.2	0.24	0.250534	0.295	0.55	0.095	0.00624817	0.0790454	131	0.18	181	0.2
chr2_219102473	ARPC2	+	intronic	NA	yes	0.15	0.3	0.38	0.405547	0.5	0.82	0.2	0.0169052	0.13002	128	0.47	188	0.15
chr2_219102479	ARPC2	+	intronic	NA	yes	0.17	0.29	0.36	0.369606	0.43	1	0.14	0.0127768	0.113035	127	0.47	192	0.16
chr2_219263621	CTDSP1	+	intronic	NA	no	0.12	0.2375	0.27	0.294056	0.33	0.6	0.0925	0.00926558	0.0962579	180	0.37	180	0.08
chr2_231388568	SP100	+	intronic	NA	yes	0.18	0.38	0.45	0.449924	0.5	0.9	0.12	0.0131115	0.114506	131	0.58	47	0.2
chr2_231389250	SP100	+	intronic	NA	no	0.13	0.3375	0.42	0.4266	0.5	0.75	0.1625	0.0128788	0.113485	200	0.53	76	0.09
chr2_32535691	YIPF4	+	3UTR	NA	yes	0.08	0.13	0.16	0.177424	0.21	0.4	0.08	0.00461164	0.067909	132	0.17	137	0.11						YIPF4:miR-552-3p
chr2_32535692	YIPF4	+	3UTR	NA	yes	0.09	0.155	0.21	0.218027	0.26	0.6	0.105	0.00673393	0.0820605	223	0.22	157	0.15
chr2_32535748	YIPF4	+	3UTR	NA	yes	0.11	0.23	0.28	0.288547	0.33	0.64	0.1	0.00836802	0.0914769	289	0.27	131	0.21
chr2_32535836	YIPF4	+	3UTR	NA	yes	0.12	0.29	0.36	0.36438	0.43	0.71	0.14	0.0114559	0.107032	379	0.37	181	0.21
chr2_3589551	RP13-512J5.1	-	intronic	NA	yes	0.13	0.21	0.27	0.29209	0.33	0.7	0.12	0.00944372	0.0971788	134	0.3	147	0.14
chr2_37327590	EIF2AK2	-	3UTR	NA	no	0.09	0.19	0.23	0.244511	0.29	0.6	0.1	0.00699573	0.0836405	317	0.22	163	0.19
chr2_37327614	EIF2AK2	-	3UTR	NA	no	0.06	0.11	0.13	0.141078	0.16	0.36	0.05	0.00257209	0.0507158	102	0.09	126	0.17						EIF2AK2:miR-580-3p
chr2_37327662	EIF2AK2	-	3UTR	NA	no	0.31	0.67	0.75	0.738029	0.82	1	0.15	0.0157829	0.12563	274	0.89	185	0.16
chr2_37327666	EIF2AK2	-	3UTR	NA	no	0.11	0.23	0.28	0.291758	0.36	0.6	0.13	0.00819506	0.0905266	165	0.51	169	0.18
chr2_37327702	EIF2AK2	-	3UTR	NA	no	0.13	0.3	0.39	0.400286	0.48	0.79	0.18	0.0162079	0.12731	350	0.58	198	0.15
chr2_37328008	EIF2AK2	-	3UTR	NA	no	0.06	0.12	0.15	0.159725	0.19	0.35	0.07	0.00373789	0.0611383	109	0.15	179	0.17
chr2_37328013	EIF2AK2	-	3UTR	NA	no	0.11	0.23	0.3	0.306817	0.37	0.55	0.14	0.00931333	0.0965056	333	0.39	184	0.12
chr2_37328042	EIF2AK2	-	3UTR	NA	no	0.08	0.13	0.17	0.176757	0.22	0.36	0.09	0.00352211	0.0593474	111	0.16	163	0.16
chr2_37328075	EIF2AK2	-	3UTR	NA	no	0.12	0.25	0.32	0.331781	0.39	0.7	0.14	0.0108305	0.10407	393	0.46	196	0.16				EIF2AK2:miR-760
chr2_37328082	EIF2AK2	-	3UTR	NA	no	0.1	0.22	0.28	0.293406	0.36	0.64	0.14	0.0096258	0.0981112	367	0.52	172	0.21
chr2_37429526	CEBPZOS	+	3UTR	NA	yes	0.1	0.2	0.255	0.277329	0.33	0.64	0.13	0.00995902	0.0997949	146	0.3	158	0.15
chr2_37431485	CEBPZOS	+	3UTR	NA	yes	0.14	0.2	0.25	0.245192	0.29	0.4	0.09	0.00353394	0.059447	104	0.15	81	0.15
chr2_85546373	TGOLN2	-	3UTR	NA	yes	0.11	0.18	0.21	0.2195	0.25	0.38	0.07	0.00293084	0.0541372	120	0.09	151	0.2
chr2_85546398	TGOLN2	-	3UTR	NA	yes	0.1	0.15	0.18	0.181232	0.21	0.33	0.06	0.00191891	0.0438054	138	0.06	117	0.15						TGOLN2:miR-498
chr2_85546457	TGOLN2	-	3UTR	NA	yes	0.09	0.17	0.21	0.222746	0.27	0.48	0.1	0.00532247	0.0729552	284	0.16	179	0.08
chr2_85546572	TGOLN2	-	3UTR	NA	yes	0.05	0.07	0.08	0.0852663	0.1	0.17	0.03	0.000542935	0.023301	169	0.06	174	0.19
chr2_85837402	C2orf68	-	3UTR	NA	yes	0.11	0.19	0.24	0.250721	0.29	0.67	0.1	0.00739948	0.0860202	111	0.21	164	0.12
chr2_99812815	MRPL30	+	3UTR	NA	yes	0.19	0.27	0.3	0.337402	0.4	0.75	0.13	0.0100765	0.100382	127	0.5	159	0.1						C2orf15:miR-6720-5p
chr2_99812843	MRPL30	+	3UTR	NA	yes	0.25	0.55	0.64	0.650275	0.75	1	0.2	0.0222436	0.149143	182	0.63	163	0.16				C2orf15:miR-485-5p
chr2_99812897	MRPL30	+	3UTR	NA	yes	0.45	0.73	0.82	0.803435	0.9	1	0.17	0.0127921	0.113102	230	0.81	167	0.18
chr2_99812978	MRPL30	+	3UTR	NA	yes	0.09	0.2	0.24	0.24766	0.29	0.45	0.09	0.00491234	0.0700881	141	0.43	176	0.16
chr2_99812988	MRPL30	+	3UTR	NA	yes	0.11	0.22	0.25	0.272892	0.31	0.5	0.09	0.00607522	0.0779437	166	0.35	170	0.12						MRPL30:miR-769-5p
chr3_10192704	VHL	+	3UTR	NA	yes	0.07	0.11	0.14	0.154932	0.19	0.33	0.08	0.00316034	0.0562169	146	0.19	163	0.11
chr3_10192747	VHL	+	3UTR	NA	yes	0.13	0.23	0.27	0.296687	0.36	0.6	0.13	0.0082877	0.0910368	160	0.3	184	0.11
chr3_10193358	VHL	+	3UTR	NA	no	0.05	0.09	0.12	0.125526	0.15	0.33	0.06	0.00238383	0.0488245	152	0.12	184	0.16				VHL:miR-409-3p
chr3_10193475	VHL	+	3UTR	NA	yes	0.06	0.09	0.12	0.131718	0.16	0.38	0.07	0.00275773	0.0525141	291	0.22	196	0						VHL:miR-3194-5p
chr3_10193732	VHL	+	3UTR	NA	yes	0.12	0.17	0.2	0.21121	0.25	0.38	0.08	0.00289852	0.0538379	124	0.14	106	0.16		VHL:miR-193a-5p		VHL:miR-431-5p		VHL:miR-5691
chr3_121356565	HCLS1	-	intronic	NA	yes	0.09	0.16	0.19	0.208318	0.24	0.44	0.08	0.00389077	0.062376	220	0.16	207	0.05
chr3_121356958	HCLS1	-	intronic	NA	yes	0.06	0.1	0.12	0.132789	0.15	0.38	0.05	0.00267778	0.0517473	147	0.14	200	0.04
chr3_121357000	HCLS1	-	intronic	NA	yes	0.1	0.24	0.3	0.309236	0.38	0.7	0.14	0.00881329	0.0938791	419	0.45	195	0
chr3_121357129	HCLS1	-	intronic	NA	yes	0.09	0.2	0.24	0.251701	0.29	0.54	0.09	0.00635584	0.0797235	241	0.32	170	0.21
chr3_121357137	HCLS1	-	intronic	NA	yes	0.1	0.19	0.23	0.242265	0.3	0.48	0.11	0.00507206	0.0712184	181	0.28	194	0.19
chr3_121357182	HCLS1	-	intronic	NA	yes	0.07	0.13	0.17	0.177773	0.21	0.41	0.08	0.00383679	0.0619418	238	0.29	174	0.1
chr3_121357183	HCLS1	-	intronic	NA	yes	0.07	0.12	0.15	0.162069	0.19	0.35	0.07	0.00319107	0.0564896	174	0.3	177	0.17
chr3_121357810	HCLS1	-	intronic	NA	yes	0.07	0.13	0.17	0.179255	0.22	0.42	0.09	0.00442618	0.0665295	188	0.26	195	0.19
chr3_14986137	FGD5-AS1	-	ncRNA	NA	yes	0.47	0.8	0.88	0.85078	0.92	1	0.12	0.0122487	0.110674	141	0.58	179	0.23
chr3_156258319	SSR3	-	3UTR	NA	yes	0.23	0.55	0.62	0.628201	0.705	0.91	0.155	0.0181946	0.134887	139	0.67	156	0.15		SSR3:miR-490-3p
chr3_156259229	SSR3	-	3UTR	NA	yes	0.06	0.11	0.135	0.141286	0.17	0.3	0.06	0.00210769	0.0459096	140	0.18	154	0.18		SSR3:miR-143-3p
chr3_156259288	SSR3	-	3UTR	NA	yes	0.09	0.2	0.25	0.271063	0.33	0.67	0.13	0.00879487	0.0937809	301	0.37	203	0.1
chr3_156259295	SSR3	-	3UTR	NA	yes	0.13	0.19	0.225	0.24431	0.29	0.46	0.1	0.00628039	0.0792489	116	0.35	202	0.09						SSR3:miR-1343-3p
chr3_156259406	SSR3	-	3UTR	NA	yes	0.17	0.47	0.55	0.546887	0.64	0.94	0.17	0.0165532	0.128659	408	0.57	156	0.11						SSR3:miR-3187-3p
chr3_179115411	GNB4	-	3UTR	NA	no	0.08	0.1375	0.17	0.181827	0.21	0.36	0.0725	0.00398401	0.063119	104	0.18	162	0.14
chr3_179115571	GNB4	-	3UTR	NA	yes	0.09	0.15	0.19	0.200577	0.2425	0.36	0.0925	0.00400549	0.0632889	104	0.17	107	0.11
chr3_179115627	GNB4	-	3UTR	NA	yes	0.47	0.76	0.83	0.82488	0.9	1	0.14	0.010353	0.10175	209	0.85	166	0.11		GNB4:miR-26-5p
chr3_179115630	GNB4	-	3UTR	NA	yes	0.17	0.24	0.3	0.3044	0.36	0.62	0.12	0.00809997	0.0899999	150	0.48	137	0.28
chr3_179115635	GNB4	-	3UTR	NA	yes	0.12	0.21	0.27	0.27496	0.33	0.5	0.12	0.00675262	0.0821743	125	0.35	154	0.04
chr3_179115812	GNB4	-	3UTR	NA	yes	0.16	0.25	0.3	0.310962	0.36	0.64	0.11	0.00951557	0.0975478	104	0.27	114	0.03
chr3_183209062	KLHL6	-	3UTR	NA	yes	0.21	0.4	0.5	0.503554	0.6	0.9	0.2	0.0178264	0.133516	121	0.49	190	0.2
chr3_183868236	EIF2B5	+	intronic	NA	no	0.93	1	1	0.995861	1	1	0	0.000136976	0.0117037	459	1	1	0.19
chr3_197612220	LRCH3	+	3UTR	NA	yes	0.21	0.42	0.53	0.522679	0.6	0.92	0.18	0.0207803	0.144154	265	0.53	194	0.22						LRCH3:miR-4731-5p
chr3_32997231	CCR4	+	3UTR	NA	yes	0.27	0.5275	0.62	0.618889	0.71	0.92	0.1825	0.0175116	0.132331	180	0.6	49	0.2
chr3_32997241	CCR4	+	3UTR	NA	yes	0.54	0.75	0.81	0.816743	0.9	1	0.15	0.00972345	0.0986075	218	0.72	41	0.17		CCR4:miR-214-5p				CCR4:miR-2114-5p
chr3_32997308	CCR4	+	3UTR	NA	yes	0.57	0.8	0.86	0.862949	0.92	1	0.12	0.00920415	0.0959383	156	0.85	55	0.2
chr3_44619818	RP11-944L7.4	-	intronic	NA	no	0.9	1	1	0.996369	1	1	0	0.000241098	0.0155273	325	0.99	9	0.15
chr3_44620354	RP11-944L7.4	-	intronic	NA	no	0.82	1	1	0.979051	1	1	0	0.001766	0.0420239	137	0.73	10	0.21
chr3_44620372	RP11-944L7.4	-	intronic	NA	no	0.82	1	1	0.988629	1	1	0	0.000955765	0.0309155	197	0.93	7	0.25
chr3_44790759	KIAA1143	-	3UTR	NA	yes	0.12	0.23	0.27	0.290147	0.33	0.55	0.1	0.00710664	0.0843009	136	0.43	161	0.24						KIAA1143:miR-2114-5p
chr3_44790781	KIAA1143	-	3UTR	NA	yes	0.33	0.565	0.67	0.654624	0.75	1	0.185	0.0172048	0.131167	279	0.53	188	0.25				KIAA1143:miR-485-5p
chr3_44791397	KIAA1143	-	3UTR	NA	yes	0.12	0.2	0.27	0.277224	0.345	0.58	0.145	0.00823082	0.0907238	263	0.33	142	0.18						KIAA1143:miR-370-3p
chr3_44791398	KIAA1143	-	3UTR	NA	yes	0.27	0.5	0.6	0.593994	0.69	1	0.19	0.0162448	0.127455	348	0.67	133	0.24
chr3_45721836	LIMD1	+	3UTR	NA	yes	0.36	0.62	0.7	0.697682	0.79	1	0.17	0.0168412	0.129773	233	0.7	121	0.17
chr3_45721891	LIMD1	+	3UTR	NA	yes	0.19	0.27	0.305	0.34125	0.4	0.73	0.13	0.011479	0.10714	104	0.48	133	0.32						LIMD1:miR-3612
chr3_45721917	LIMD1	+	3UTR	NA	yes	0.15	0.35	0.43	0.435673	0.52	0.73	0.17	0.0134484	0.115967	312	0.69	155	0.25
chr3_45721922	LIMD1	+	3UTR	NA	yes	0.61	0.83	0.89	0.881124	0.94	1	0.11	0.00584146	0.0764294	427	0.89	187	0.24				LIMD1:miR-485-5p
chr3_45721934	LIMD1	+	3UTR	NA	yes	0.08	0.15	0.19	0.195667	0.24	0.45	0.09	0.00375773	0.0613003	270	0.29	179	0.32
chr3_45721989	LIMD1	+	3UTR	NA	yes	0.09	0.21	0.26	0.270375	0.33	0.57	0.12	0.00772459	0.0878896	373	0.37	158	0.21
chr3_45721992	LIMD1	+	3UTR	NA	yes	0.1	0.21	0.27	0.27883	0.33	0.58	0.12	0.00749943	0.0865992	376	0.48	184	0.39
chr3_45722042	LIMD1	+	3UTR	NA	yes	0.09	0.17	0.22	0.230516	0.27	0.59	0.1	0.00634551	0.0796587	368	0.33	175	0.15						LIMD1:miR-3614-5p
chr3_45722043	LIMD1	+	3UTR	NA	yes	0.12	0.24	0.29	0.299443	0.36	0.64	0.12	0.00763925	0.0874028	413	0.32	185	0.12						LIMD1:miR-3614-5p
chr3_45722047	LIMD1	+	3UTR	NA	yes	0.11	0.23	0.3	0.303573	0.36	0.64	0.13	0.00896629	0.0946905	417	0.5	155	0.13						LIMD1:miR-3614-5p
chr3_45722055	LIMD1	+	3UTR	NA	yes	0.08	0.16	0.21	0.214583	0.26	0.45	0.1	0.00509236	0.0713608	336	0.46	166	0.12
chr3_45722100	LIMD1	+	3UTR	NA	yes	0.45	0.67	0.73	0.730486	0.79	0.95	0.12	0.00783516	0.0885164	453	0.8	163	0.13		LIMD1:miR-27-3p
chr3_45722341	LIMD1	+	3UTR	NA	yes	0.12	0.25	0.3	0.313909	0.36	0.6	0.11	0.00984238	0.0992088	110	0	1	0.12				LIMD1:miR-411-5p.1
chr3_45722381	LIMD1	+	3UTR	NA	yes	0.19	0.4	0.47	0.469002	0.54	0.75	0.14	0.0105713	0.102817	441	0.61	161	0.14
chr3_45722387	LIMD1	+	3UTR	NA	yes	0.09	0.14	0.18	0.185161	0.23	0.44	0.09	0.00371333	0.0609371	248	0.35	184	0.14
chr3_45722408	LIMD1	+	3UTR	NA	yes	0.16	0.31	0.4	0.406475	0.5	0.8	0.19	0.0139491	0.118106	261	0.59	181	0.18
chr3_45722491	LIMD1	+	3UTR	NA	yes	0.11	0.18	0.22	0.23	0.27	0.5	0.09	0.00466167	0.0682764	121	0.26	85	0.16
chr3_46417220	CCR5	+	3UTR	NA	no	0.1	0.21	0.26	0.272841	0.33	0.57	0.12	0.00804051	0.0896689	359	0	1	0.14
chr3_46417221	CCR5	+	3UTR	NA	no	0.07	0.15	0.19	0.207521	0.25	0.5	0.1	0.00591071	0.0768811	238	0	1	0.17
chr3_48786991	PRKAR2A	-	3UTR	NA	yes	0.21	0.36	0.42	0.447228	0.5325	0.8	0.1725	0.0169994	0.130382	184	0.52	184	0.16
chr3_49354819	USP4	-	Nonsyn	Gln->Arg	no	0.13	0.39	0.45	0.453841	0.5	0.82	0.11	0.00955999	0.0977752	453	0.03	4	0.15
chr3_49354830	USP4	-	Syn	Leu->Leu	no	0.23	0.53	0.59	0.587061	0.65	0.92	0.12	0.00965772	0.0982737	456	0	1	0.09
chr3_49354845	USP4	-	Syn	Lys->Lys	no	0.24	0.54	0.6	0.600109	0.66	0.96	0.12	0.00952082	0.0975747	457	0	1	0.08
chr3_49354856	USP4	-	Nonsyn	Lys->Glu	no	0.15	0.3075	0.365	0.364211	0.42	0.65	0.1125	0.00744201	0.0862671	456	0.02	2	0.12
chr3_49397323	RHOA	-	3UTR	NA	no	0.05	0.09	0.12	0.124289	0.15	0.26	0.06	0.00171861	0.0414562	422	0.21	211	0.09
chr3_49398423	RHOA	-	Nonsyn	Lys->Arg	yes	0.19	0.27	0.31	0.332574	0.4	0.64	0.13	0.00783851	0.0885354	136	0.36	128	0.2
chr3_50149793	RBM5	+	intronic	NA	yes	0.47	0.77	0.82	0.83125	0.9125	1	0.1425	0.0127984	0.11313	112	0.84	79	0.24
chr3_50150360	RBM5	+	intronic	NA	yes	0.13	0.19	0.25	0.255122	0.3	0.56	0.11	0.00618587	0.0786503	164	0.26	190	0.19
chr3_50150382	RBM5	+	intronic	NA	yes	0.21	0.4	0.5	0.495165	0.59	0.8	0.19	0.0176354	0.132798	273	0.56	206	0.16
chr3_50150555	RBM5	+	intronic	NA	yes	0.12	0.28	0.33	0.348634	0.4	0.73	0.12	0.00959875	0.0979732	322	0.41	203	0.16
chr3_50369983	RASSF1	-	intronic	NA	yes	0.07	0.21	0.26	0.262101	0.31	0.53	0.1	0.00624376	0.0790174	414	0.46	195	0.17
chr3_50369988	RASSF1	-	intronic	NA	yes	0.08	0.19	0.25	0.253235	0.31	0.59	0.12	0.00748336	0.0865064	408	0.44	163	0.19
chr3_50370016	RASSF1	-	intronic	NA	yes	0.09	0.21	0.26	0.267866	0.32	0.58	0.11	0.00665033	0.0815496	389	0.45	155	0.09
chr3_50370026	RASSF1	-	intronic	NA	yes	0.27	0.5	0.58	0.582986	0.66	0.91	0.16	0.0121174	0.110079	422	0.68	166	0.07
chr3_50370053	RASSF1	-	intronic	NA	yes	0.1	0.17	0.21	0.220306	0.25	0.44	0.08	0.00496606	0.0704703	196	0.23	173	0.07
chr3_50370099	RASSF1	-	intronic	NA	yes	0.06	0.1	0.12	0.133642	0.16	0.3	0.06	0.00212064	0.0460505	151	0.12	170	0.1
chr3_50370101	RASSF1	-	intronic	NA	yes	0.16	0.37	0.43	0.43316	0.5	0.75	0.13	0.00949225	0.0974282	443	0.5	129	0.07
chr3_50370123	RASSF1	-	intronic	NA	yes	0.05	0.0825	0.1	0.107887	0.13	0.2	0.0475	0.00106501	0.0326345	142	0.15	179	0.11
chr3_50370128	RASSF1	-	intronic	NA	yes	0.05	0.11	0.14	0.144082	0.17	0.47	0.06	0.00301468	0.0549061	294	0.27	142	0.06
chr3_50370139	RASSF1	-	intronic	NA	yes	0.11	0.24	0.3	0.296374	0.35	0.61	0.11	0.00672791	0.0820238	444	0.36	122	0.12
chr3_50370140	RASSF1	-	intronic	NA	yes	0.06	0.08	0.1	0.103566	0.12	0.34	0.04	0.00150437	0.0387862	129	0.11	95	0.14
chr3_50370171	RASSF1	-	intronic	NA	yes	0.07	0.12	0.16	0.17029	0.21	0.36	0.09	0.00344817	0.0587211	345	0.27	190	0.11
chr3_50370205	RASSF1	-	intronic	NA	yes	0.07	0.12	0.15	0.162917	0.19	0.43	0.07	0.00338793	0.0582059	312	0.25	201	0.09
chr3_50370209	RASSF1	-	intronic	NA	yes	0.1	0.29	0.36	0.350878	0.41	0.62	0.12	0.00780015	0.0883185	433	0.41	173	0.22
chr3_50370220	RASSF1	-	intronic	NA	yes	0.05	0.09	0.105	0.1125	0.14	0.24	0.05	0.00133543	0.0365436	140	0.17	168	0.22
chr3_50371000	RASSF1	-	intronic	NA	yes	0.17	0.27	0.31	0.328235	0.38	0.6	0.11	0.00746381	0.0863933	119	0.35	196	0.15
chr3_50371036	RASSF1	-	intronic	NA	yes	0.18	0.25	0.29	0.310615	0.36	0.67	0.11	0.00843467	0.0918405	195	0.28	140	0.16
chr3_50371075	RASSF1	-	intronic	NA	yes	0.11	0.21	0.25	0.266552	0.31	0.6	0.1	0.00672659	0.0820158	232	0.23	188	0.18
chr3_50371157	RASSF1	-	intronic	NA	yes	0.1	0.27	0.3	0.325333	0.38	0.6	0.11	0.00788814	0.0888152	150	0.35	195	0.12
chr3_50372949	RASSF1	-	intronic	NA	yes	0.08	0.14	0.18	0.187898	0.22	0.41	0.08	0.00386972	0.0622071	295	0.29	190	0.13
chr3_50373175	RASSF1	-	intronic	NA	yes	0.09	0.15	0.18	0.185534	0.225	0.36	0.075	0.00294653	0.0542819	103	0.15	139	0.06
chr3_50373238	RASSF1	-	intronic	NA	yes	0.12	0.19	0.24	0.250515	0.3	0.5	0.11	0.00641084	0.0800677	136	0.24	192	0.17
chr3_50373240	RASSF1	-	intronic	NA	yes	0.1	0.19	0.22	0.228829	0.27	0.4	0.08	0.00421043	0.0648879	111	0.24	161	0.09
chr3_50373260	RASSF1	-	intronic	NA	yes	0.07	0.12	0.15	0.15837	0.19	0.31	0.07	0.00257344	0.0507291	135	0.22	156	0.11
chr3_59735659	FHIT	-	3UTR	NA	no	0.15	0.43	0.5	0.502697	0.58	0.82	0.15	0.0129144	0.113642	356	0.64	93	0.13
chr3_9742628	MTMR14	+	intronic	NA	yes	0.18	0.3	0.4	0.403616	0.5	0.82	0.2	0.0165823	0.128772	177	0.58	140	0.1
chr3_9742629	MTMR14	+	intronic	NA	yes	0.24	0.4525	0.58	0.565161	0.67	0.92	0.2175	0.0203916	0.142799	186	0.66	130	0.15
chr3_9743099	MTMR14	+	intronic	NA	yes	0.09	0.19	0.23	0.241141	0.29	0.46	0.1	0.00574261	0.07578	149	0.31	158	0.11
chr4_153543999	TMEM154	-	3UTR	NA	yes	0.05	0.06	0.08	0.0792697	0.09	0.16	0.03	0.000481385	0.0219405	178	0.08	142	0.16
chr4_153544004	TMEM154	-	3UTR	NA	yes	0.05	0.07	0.09	0.0969206	0.11	0.23	0.04	0.00107488	0.0327854	315	0.11	162	0.14
chr4_153544005	TMEM154	-	3UTR	NA	yes	0.05	0.1025	0.13	0.139906	0.17	0.33	0.0675	0.00232234	0.0481907	426	0.16	146	0.13
chr4_153544006	TMEM154	-	3UTR	NA	yes	0.06	0.13	0.17	0.177673	0.22	0.38	0.09	0.00325108	0.0570182	447	0.19	170	0.09
chr4_153544018	TMEM154	-	3UTR	NA	yes	0.05	0.09	0.12	0.124898	0.15	0.3	0.06	0.00196246	0.0442996	394	0.16	174	0.11						TMEM154:miR-5691
chr4_153544019	TMEM154	-	3UTR	NA	yes	0.05	0.06	0.07	0.0739423	0.08	0.19	0.02	0.000385278	0.0196285	104	0.07	122	0.2						TMEM154:miR-3194-3p
chr4_153544024	TMEM154	-	3UTR	NA	yes	0.05	0.07	0.08	0.0840984	0.1	0.15	0.03	0.000475627	0.0218089	122	0.06	130	0.18						TMEM154:miR-3194-3p
chr4_153544056	TMEM154	-	3UTR	NA	yes	0.16	0.3	0.37	0.379476	0.4525	0.67	0.1525	0.0110818	0.10527	420	0.37	184	0
chr4_153544061	TMEM154	-	3UTR	NA	yes	0.1	0.16	0.2	0.20755	0.24	0.58	0.08	0.00432886	0.0657941	302	0.28	178	0.2		TMEM154:miR-24-3p
chr4_153544081	TMEM154	-	3UTR	NA	yes	0.06	0.14	0.17	0.175995	0.21	0.45	0.07	0.00358131	0.0598441	422	0.3	180	0.19						TMEM154:miR-1343-3p
chr4_153544085	TMEM154	-	3UTR	NA	yes	0.06	0.075	0.09	0.0952201	0.11	0.19	0.035	0.000652958	0.025553	159	0.11	99	0.14		TMEM154:miR-26-5p
chr4_153544091	TMEM154	-	3UTR	NA	yes	0.06	0.18	0.22	0.227108	0.28	0.53	0.1	0.004746	0.0688912	446	0.34	174	0.07		TMEM154:miR-26-5p
chr4_153544104	TMEM154	-	3UTR	NA	yes	0.05	0.07	0.09	0.0996466	0.12	0.21	0.05	0.00111548	0.0333988	283	0.14	160	0.13
chr4_153544126	TMEM154	-	3UTR	NA	yes	0.06	0.1	0.12	0.13151	0.16	0.29	0.06	0.00228514	0.0478032	192	0.2	135	0.1
chr4_153544127	TMEM154	-	3UTR	NA	yes	0.06	0.1	0.12	0.127574	0.15	0.4	0.05	0.00202563	0.045007	169	0.2	150	0.11						TMEM154:miR-552-3p
chr4_153544133	TMEM154	-	3UTR	NA	yes	0.24	0.45	0.52	0.520748	0.59	0.93	0.14	0.0119097	0.109131	441	0.68	164	0.15						TMEM154:miR-552-3p
chr4_153544137	TMEM154	-	3UTR	NA	yes	0.12	0.3	0.36	0.37066	0.44	0.71	0.14	0.0110402	0.105072	424	0.59	145	0.19
chr4_153544140	TMEM154	-	3UTR	NA	yes	0.08	0.14	0.18	0.187064	0.22	0.46	0.08	0.0039798	0.0630857	235	0.37	164	0.18		TMEM154:miR-140-3p.2
chr4_153544176	TMEM154	-	3UTR	NA	yes	0.07	0.11	0.14	0.144122	0.1725	0.28	0.0625	0.0020897	0.0457132	148	0.31	176	0.13
chr4_153544181	TMEM154	-	3UTR	NA	yes	0.19	0.39	0.46	0.457778	0.53	0.78	0.14	0.0106978	0.10343	441	0.56	127	0.14
chr4_153544182	TMEM154	-	3UTR	NA	yes	0.06	0.11	0.13	0.138025	0.16	0.31	0.05	0.00196054	0.044278	243	0.34	140	0.19						TMEM154:miR-197-3p
chr4_153544191	TMEM154	-	3UTR	NA	yes	0.05	0.08	0.1	0.104256	0.12	0.29	0.04	0.00134622	0.0366909	195	0.12	127	0.08						TMEM154:miR-3187-3p
chr4_153544201	TMEM154	-	3UTR	NA	yes	0.06	0.17	0.22	0.22085	0.26	0.51	0.09	0.0043347	0.0658385	447	0.31	192	0.2
chr4_153544206	TMEM154	-	3UTR	NA	yes	0.18	0.42	0.47	0.47389	0.53	0.77	0.11	0.00736919	0.085844	455	0.5	199	0.14				TMEM154:miR-371-5p
chr4_153544220	TMEM154	-	3UTR	NA	yes	0.05	0.08	0.09	0.100442	0.12	0.23	0.04	0.00109066	0.0330252	362	0.11	174	0.1
chr4_153544270	TMEM154	-	3UTR	NA	yes	0.05	0.07	0.09	0.0925329	0.11	0.23	0.04	0.00096485	0.031062	304	0.18	173	0.09
chr4_153544814	TMEM154	-	3UTR	NA	yes	0.09	0.18	0.23	0.241531	0.29	0.55	0.11	0.00681642	0.0825616	294	0.26	171	0.2						TMEM154:miR-3614-5p
chr4_153544860	TMEM154	-	3UTR	NA	yes	0.2	0.3	0.415	0.411014	0.4925	0.75	0.1925	0.0151216	0.12297	138	0.38	166	0.18		TMEM154:miR-10-5p		TMEM154:miR-339-5p
chr4_153544866	TMEM154	-	3UTR	NA	yes	0.15	0.25	0.31	0.324632	0.38	0.64	0.13	0.00950542	0.0974957	190	0.24	153	0.17
chr4_153544922	TMEM154	-	3UTR	NA	yes	0.16	0.29	0.36	0.373281	0.45	0.75	0.16	0.0130551	0.114259	256	0.54	159	0.07
chr4_153544925	TMEM154	-	3UTR	NA	yes	0.09	0.17	0.21	0.22031	0.27	0.43	0.1	0.00463115	0.0680526	129	0.38	146	0.09
chr4_153544926	TMEM154	-	3UTR	NA	yes	0.25	0.45	0.53	0.537032	0.625	0.9	0.175	0.0160337	0.126624	283	0.64	139	0.12
chr4_153544958	TMEM154	-	3UTR	NA	yes	0.07	0.14	0.17	0.180642	0.21	0.43	0.07	0.00385607	0.0620972	109	0.19	138	0.12						TMEM154:miR-2114-3p
chr4_153544972	TMEM154	-	3UTR	NA	yes	0.12	0.21	0.25	0.267104	0.31	0.5	0.1	0.00618344	0.0786349	259	0.3	145	0.13				TMEM154:miR-485-5p
chr4_153544977	TMEM154	-	3UTR	NA	yes	0.19	0.35	0.43	0.429774	0.5	0.81	0.15	0.01229	0.11086	354	0.4	118	0.17
chr4_153545032	TMEM154	-	3UTR	NA	yes	0.07	0.17	0.21	0.231838	0.28	0.5	0.11	0.00622921	0.0789254	185	0.16	96	0.2
chr4_153545033	TMEM154	-	3UTR	NA	yes	0.4	0.69	0.76	0.759371	0.845	1	0.155	0.0135899	0.116576	350	0.68	100	0.19
chr4_153545534	TMEM154	-	3UTR	NA	yes	0.06	0.1	0.12	0.133808	0.16	0.35	0.06	0.00221191	0.047031	239	0.14	147	0.19
chr4_153545580	TMEM154	-	3UTR	NA	yes	0.07	0.15	0.2	0.205636	0.25	0.5	0.1	0.00587158	0.0766262	291	0.22	176	0.19
chr4_153545631	TMEM154	-	3UTR	NA	yes	0.06	0.11	0.14	0.142609	0.17	0.31	0.06	0.00228933	0.047847	184	0.17	138	0.17		TMEM154:miR-199-3p				TMEM154:miR-2114-5p
chr4_177252238	SPCS3	+	3UTR	NA	no	0.06	0.12	0.15	0.160867	0.19	0.35	0.07	0.00331587	0.0575836	392	0.2	202	0.18
chr4_177252326	SPCS3	+	3UTR	NA	no	0.07	0.14	0.19	0.198324	0.2475	0.45	0.1075	0.00507393	0.0712316	358	0.29	156	0.21
chr4_177252327	SPCS3	+	3UTR	NA	no	0.1	0.305	0.37	0.374575	0.44	0.68	0.135	0.0105834	0.102876	435	0.47	198	0.24
chr4_17802976	DCAF16	-	3UTR	NA	yes	0.15	0.22	0.27	0.272456	0.31	0.5	0.09	0.00540453	0.0735155	114	0.23	131	0.18
chr4_17802979	DCAF16	-	3UTR	NA	yes	0.16	0.3	0.38	0.388534	0.46	0.75	0.16	0.0139341	0.118043	266	0.35	152	0.23
chr4_17803009	DCAF16	-	3UTR	NA	yes	0.11	0.21	0.27	0.277398	0.31	0.64	0.1	0.00780396	0.08834	196	0.38	150	0.18		DCAF16:miR-150-5p
chr4_17803019	DCAF16	-	3UTR	NA	yes	0.3	0.6	0.68	0.683711	0.79	1	0.19	0.0192165	0.138624	291	0.68	132	0.14
chr4_17803604	DCAF16	-	3UTR	NA	yes	0.11	0.22	0.27	0.281687	0.33	0.58	0.11	0.00815625	0.090312	160	0.44	103	0.19						DCAF16:miR-599
chr4_2835556	SH3BP2	+	Nonsyn	Arg->Gly	no	0.05	0.06	0.07	0.077907	0.09	0.16	0.03	0.000513722	0.0226654	172	0.11	202	0.23
chr4_2841388	SH3BP2	+	3UTR	NA	yes	0.23	0.3875	0.5	0.493712	0.58	0.92	0.1925	0.0201625	0.141995	132	0.59	167	0.2
chr4_2841434	SH3BP2	+	3UTR	NA	yes	0.12	0.23	0.29	0.293517	0.33	0.73	0.1	0.00878546	0.0937308	145	0.37	103	0.27
chr4_2841552	SH3BP2	+	3UTR	NA	yes	0.11	0.21	0.25	0.26268	0.31	0.55	0.1	0.00656185	0.0810053	153	0.47	105	0.15
chr4_2841691	SH3BP2	+	3UTR	NA	yes	0.09	0.15	0.19	0.201441	0.25	0.5	0.1	0.00419876	0.0647979	118	0.28	136	0.13						SH3BP2:miR-552-3p
chr4_2940026	NOP14	-	Nonsyn	Asn->Ser	yes	0.1	0.17	0.22	0.231071	0.28	0.56	0.11	0.00579109	0.0760992	336	0.3	111	0.19		NOP14:miR-21-5p/590-5p
chr4_2940164	NOP14	-	3UTR	NA	yes	0.15	0.25	0.3	0.316615	0.36	0.67	0.11	0.00978889	0.0989388	257	0.39	169	0.14		NOP14:miR-21-5p/590-5p
chr4_2940265	NOP14	-	3UTR	NA	yes	0.07	0.16	0.2	0.209697	0.25	0.5	0.09	0.00440904	0.0664006	198	0.33	145	0.15		NOP14:miR-21-5p/590-5p		NOP14:miR-431-5p
chr4_2940347	NOP14	-	3UTR	NA	yes	0.09	0.16	0.2	0.215	0.26	0.53	0.1	0.00538481	0.0733812	284	0.36	183	0.17		NOP14:miR-21-5p/590-5p				NOP14:miR-370-3p
chr4_2940371	NOP14	-	3UTR	NA	yes	0.25	0.64	0.7	0.704391	0.79	1	0.15	0.0150929	0.122853	394	0.77	185	0.15		NOP14:miR-21-5p/590-5p				NOP14:miR-552-3p
chr4_2940397	NOP14	-	3UTR	NA	yes	0.23	0.52	0.6	0.595818	0.67	0.93	0.15	0.0127961	0.11312	440	0.64	182	0.19		NOP14:miR-21-5p/590-5p
chr4_2940413	NOP14	-	3UTR	NA	yes	0.07	0.12	0.14	0.151682	0.18	0.36	0.06	0.0026704	0.0516759	214	0	1	0.16		NOP14:miR-21-5p/590-5p
chr4_2940414	NOP14	-	3UTR	NA	yes	0.09	0.12	0.14	0.151971	0.17	0.42	0.05	0.00247677	0.0497672	208	0	1	0.17		NOP14:miR-21-5p/590-5p		NOP14:miR-379-5p
chr4_2940462	NOP14	-	3UTR	NA	yes	0.15	0.37	0.43	0.431806	0.5	0.72	0.13	0.00937201	0.0968091	454	0.42	205	0.2		NOP14:miR-21-5p/590-5p				NOP14:miR-378g
chr4_57326126	PAICS	+	3UTR	NA	yes	0.14	0.23	0.3	0.310288	0.38	0.62	0.15	0.00934339	0.0966612	139	0.37	143	0
chr4_57326291	PAICS	+	3UTR	NA	yes	0.12	0.28	0.33	0.3413	0.4	0.7	0.12	0.00951453	0.0975425	377	0.49	161	0.13
chr4_57326875	PAICS	+	3UTR	NA	yes	0.09	0.17	0.21	0.223909	0.265	0.52	0.095	0.00580036	0.0761601	307	0.44	173	0.19
chr4_57326879	PAICS	+	3UTR	NA	yes	0.07	0.14	0.18	0.191648	0.22	0.42	0.08	0.00402535	0.0634457	261	0.37	156	0.19
chr4_76838070	NAAA	-	intronic	NA	yes	0.1	0.18	0.23	0.238632	0.29	0.58	0.11	0.00693949	0.0833036	117	0.2	99	0.08
chr4_77979680	CCNI	-	Nonsyn	Arg->Gly	no	0.05	0.07	0.08	0.084898	0.1	0.19	0.03	0.000704092	0.0265347	196	0.14	206	0.1
chr4_88259812	HSD17B11	-	intronic	NA	yes	0.16	0.29	0.33	0.36646	0.45	0.82	0.16	0.012257	0.110711	113	0.41	122	0.06
chr5_108671198	PJA2	-	3UTR	NA	no	0.05	0.09	0.11	0.122793	0.15	0.38	0.06	0.00221026	0.0470135	222	0.07	195	0.13
chr5_130495621	HINT1	-	intronic	NA	yes	0.2	0.38	0.46	0.465314	0.55	0.82	0.17	0.0144917	0.120382	175	0.45	173	0.1
chr5_130495647	HINT1	-	intronic	NA	yes	0.09	0.16	0.2	0.214115	0.25	0.5	0.09	0.00567879	0.0753578	192	0.29	152	0.1
chr5_130495683	HINT1	-	intronic	NA	yes	0.17	0.47	0.56	0.563967	0.65	0.88	0.18	0.0165848	0.128782	368	0.63	178	0.18
chr5_130495835	HINT1	-	intronic	NA	yes	0.23	0.49	0.55	0.559847	0.64	1	0.15	0.0189446	0.137639	131	0.55	146	0.1
chr5_130994309	FNIP1	-	intronic	NA	no	0.8	1	1	0.984009	1	1	0	0.00155304	0.0394087	212	0	1	0.1
chr5_130994333	FNIP1	-	intronic	NA	no	0.82	1	1	0.990689	1	1	0	0.000749374	0.0273747	334	0	1	0.06
chr5_130994344	FNIP1	-	intronic	NA	no	0.77	0.92	1	0.959169	1	1	0.08	0.00286831	0.0535566	301	0.29	1	0.07
chr5_131809905	C5orf56	+	intronic	NA	yes	0.07	0.15	0.19	0.202427	0.25	0.41	0.1	0.00431341	0.0656766	239	0.22	157	0.09
chr5_131809962	C5orf56	+	intronic	NA	yes	0.14	0.25	0.31	0.328622	0.4	0.67	0.15	0.00944578	0.0971894	196	0.25	159	0.15
chr5_131810329	C5orf56	+	intronic	NA	no	0.06	0.1	0.12	0.130735	0.14	0.32	0.04	0.00243501	0.0493458	136	0.11	149	0.1
chr5_131810330	C5orf56	+	intronic	NA	no	0.05	0.1	0.12	0.136882	0.17	0.28	0.07	0.00225945	0.0475337	170	0.11	151	0.13
chr5_133472859	TCF7	+	intronic	NA	yes	0.19	0.4	0.5	0.519807	0.6	0.92	0.2	0.0204301	0.142934	207	0.59	64	0.2
chr5_142605006	ARHGAP26	+	3UTR	NA	yes	0.15	0.33	0.4	0.425	0.5	0.86	0.17	0.0156718	0.125187	164	0.47	157	0.17
chr5_149781704	CD74	-	3UTR	NA	no	0.05	0.05	0.06	0.0714189	0.08	0.26	0.03	0.000680286	0.0260823	148	0.03	187	0.19		CD74:let-7-5p/98-5p
chr5_156904831	ADAM19	-	3UTR	NA	no	0.08	0.23	0.29	0.291313	0.35	0.58	0.12	0.00764213	0.0874193	457	0.44	203	0.2		ADAM19:miR-137
chr5_156904833	ADAM19	-	3UTR	NA	no	0.05	0.06	0.07	0.076	0.09	0.15	0.03	0.000533871	0.0231056	125	0.08	164	0.24		ADAM19:miR-137
chr5_156904853	ADAM19	-	3UTR	NA	no	0.05	0.07	0.1	0.104849	0.13	0.32	0.06	0.00155919	0.0394866	332	0.17	201	0.23		ADAM19:miR-183-5p.1
chr5_156904922	ADAM19	-	3UTR	NA	no	0.07	0.17	0.21	0.209372	0.25	0.47	0.08	0.00419331	0.0647558	446	0.43	202	0.22
chr5_156904929	ADAM19	-	3UTR	NA	no	0.05	0.07	0.08	0.0905512	0.1	0.33	0.03	0.00118468	0.0344191	254	0.17	191	0.19						ADAM19:miR-4731-5p
chr5_156904950	ADAM19	-	3UTR	NA	no	0.05	0.12	0.17	0.177207	0.22	0.45	0.1	0.00453877	0.0673704	426	0.28	197	0.12
chr5_156904965	ADAM19	-	3UTR	NA	no	0.07	0.14	0.19	0.197391	0.24	0.46	0.1	0.00477483	0.0691001	437	0.35	167	0.19						ADAM19:miR-545-3p
chr5_156905396	ADAM19	-	3UTR	NA	no	0.12	0.3	0.37	0.367216	0.43	0.59	0.13	0.00954201	0.0976832	449	0.49	196	0.11
chr5_156905397	ADAM19	-	3UTR	NA	no	0.06	0.11	0.14	0.152557	0.18	0.4	0.07	0.00316552	0.056263	352	0.26	119	0.28
chr5_156905398	ADAM19	-	3UTR	NA	no	0.06	0.08	0.11	0.114095	0.14	0.23	0.06	0.0015074	0.0388253	232	0.2	121	0.17
chr5_156905411	ADAM19	-	3UTR	NA	no	0.05	0.07	0.09	0.0923596	0.11	0.25	0.04	0.000881407	0.0296885	178	0.1	127	0.22
chr5_156905556	ADAM19	-	3UTR	NA	no	0.06	0.12	0.15	0.159076	0.19	0.33	0.07	0.00298921	0.0546737	303	0.29	158	0.22
chr5_156905557	ADAM19	-	3UTR	NA	no	0.06	0.0975	0.12	0.128774	0.15	0.32	0.0525	0.00190939	0.0436966	212	0.18	179	0.12
chr5_156905560	ADAM19	-	3UTR	NA	no	0.1	0.29	0.36	0.365034	0.44	0.68	0.15	0.0120398	0.109726	435	0.62	162	0.19
chr5_156905561	ADAM19	-	3UTR	NA	no	0.05	0.1	0.12	0.127283	0.15	0.27	0.05	0.0015893	0.039866	184	0.21	189	0.13
chr5_156905566	ADAM19	-	3UTR	NA	no	0.06	0.11	0.14	0.141542	0.17	0.3	0.06	0.00212811	0.0461314	201	0.34	156	0.27						ADAM19:miR-514a-3p
chr5_169318815	DOCK2	+	intronic	NA	yes	0.08	0.14	0.18	0.195859	0.23	0.45	0.09	0.00541343	0.073576	128	0.22	49	0.24
chr5_180262080	LOC729678	+	ncRNA	NA	no	0.57	0.81	0.86	0.852412	0.9	1	0.09	0.0058751	0.0766492	452	0.9	206	0.22
chr5_180262372	LOC729678	+	ncRNA	NA	no	0.07	0.16	0.21	0.215237	0.26	0.5	0.1	0.00533617	0.0730491	422	0.4	196	0.19
chr5_180262373	LOC729678	+	ncRNA	NA	no	0.12	0.3	0.37	0.366748	0.43	0.64	0.13	0.00855503	0.0924934	452	0.54	202	0.11
chr5_68576740	CCDC125	-	3UTR	NA	yes	0.06	0.1	0.11	0.124573	0.15	0.4	0.05	0.00203724	0.0451358	164	0.14	166	0.17
chr5_68576744	CCDC125	-	3UTR	NA	yes	0.09	0.2	0.25	0.252986	0.31	0.5	0.11	0.00615696	0.0784663	432	0.32	194	0.15
chr5_68577105	CCDC125	-	3UTR	NA	yes	0.16	0.27	0.33	0.338769	0.4	0.64	0.13	0.00892116	0.0944519	195	0.31	167	0.11				CCDC125:miR-188-5p
chr5_96110544	ERAP1	-	3UTR	NA	no	0.06	0.1	0.13	0.136771	0.16	0.4	0.06	0.00260124	0.0510024	223	0.2	170	0.17				ERAP1:miR-299-5p
chr6_108363895	OSTM1	-	3UTR	NA	yes	0.25	0.42	0.55	0.54243	0.67	0.92	0.25	0.023045	0.151806	107	0.65	146	0.11						OSTM1:miR-552-3p
chr6_119499517	MAN1A1	-	3UTR	NA	no	0.1	0.17	0.21	0.223611	0.27	0.42	0.1	0.00446067	0.0667882	108	0.13	187	0.16
chr6_132140917	ENPP1	+	intronic	NA	no	0.9	1	1	0.998	1	1	0	0.000197315	0.0140469	150	0	1	0.14
chr6_133076628	VNN2	-	intronic	NA	yes	0.1	0.26	0.35	0.35568	0.44	0.8	0.18	0.015476	0.124403	250	0.35	96	0.16
chr6_150045748	NUP43	-	3UTR	NA	yes	0.06	0.1	0.11	0.12313	0.14	0.24	0.04	0.0013638	0.0369296	115	0.16	114	0.13
chr6_150045755	NUP43	-	3UTR	NA	yes	0.09	0.19	0.25	0.252807	0.3	0.54	0.11	0.00599914	0.0774541	399	0.4	194	0.16						NUP43:miR-5691
chr6_150045787	NUP43	-	3UTR	NA	yes	0.18	0.47	0.56	0.553406	0.63	0.91	0.16	0.013402	0.115767	411	0.66	181	0.19
chr6_150045788	NUP43	-	3UTR	NA	yes	0.12	0.32	0.4	0.404079	0.47	0.7	0.15	0.0118774	0.108984	407	0.64	170	0
chr6_150045884	NUP43	-	3UTR	NA	yes	0.09	0.15	0.18	0.190993	0.22	0.38	0.07	0.00320186	0.056585	141	0.27	127	0.16						NUP43:miR-1343-3p
chr6_150045918	NUP43	-	3UTR	NA	yes	0.17	0.3	0.36	0.373011	0.43	0.7	0.13	0.0100029	0.100014	352	0.38	74	0.2						NUP43:miR-1343-3p
chr6_150045920	NUP43	-	3UTR	NA	yes	0.08	0.16	0.19	0.194444	0.22	0.45	0.06	0.00390766	0.0625113	117	0.18	96	0.08						NUP43:miR-1343-3p
chr6_150045928	NUP43	-	3UTR	NA	yes	0.14	0.25	0.31	0.325082	0.38	0.67	0.13	0.0108303	0.104069	305	0.4	120	0.17						NUP43:miR-1343-3p
chr6_150045997	NUP43	-	3UTR	NA	yes	0.07	0.11	0.14	0.142081	0.17	0.32	0.06	0.00200262	0.0447507	173	0.13	125	0.09						NUP43:miR-1343-3p
chr6_150045998	NUP43	-	3UTR	NA	yes	0.15	0.41	0.48	0.477937	0.55	0.73	0.14	0.0114609	0.107056	446	0.55	156	0.12						NUP43:miR-1343-3p
chr6_150046415	NUP43	-	3UTR	NA	yes	0.11	0.19	0.22	0.233094	0.27	0.45	0.08	0.00417282	0.0645973	223	0.25	132	0.16						NUP43:miR-1343-3p
chr6_150046432	NUP43	-	3UTR	NA	yes	0.16	0.36	0.44	0.440981	0.52	0.79	0.16	0.0129738	0.113902	377	0.49	159	0.17						NUP43:miR-1343-3p
chr6_150046673	NUP43	-	3UTR	NA	yes	0.23	0.4	0.5	0.506599	0.59	0.82	0.19	0.0174733	0.132187	147	0.71	150	0.15						NUP43:miR-1343-3p
chr6_150046686	NUP43	-	3UTR	NA	yes	0.17	0.3	0.36	0.380853	0.45	0.69	0.15	0.0119596	0.10936	258	0.57	118	0.17						NUP43:miR-1343-3p
chr6_150046736	NUP43	-	3UTR	NA	no	0.27	0.73	0.81	0.801412	0.885	1	0.155	0.0121011	0.110005	255	0.86	151	0.14						NUP43:miR-1343-3p
chr6_160100856	SOD2	-	3UTR	NA	yes	0.05	0.06	0.08	0.0814286	0.09	0.18	0.03	0.000691362	0.0262938	259	0.06	146	0.14		SOD2:miR-383-5p.1
chr6_160100882	SOD2	-	3UTR	NA	yes	0.05	0.08	0.1	0.1015	0.12	0.23	0.04	0.00113981	0.033761	360	0.16	207	0.17		SOD2:miR-383-5p.1
chr6_160100909	SOD2	-	3UTR	NA	yes	0.05	0.06	0.07	0.0746411	0.09	0.17	0.03	0.000465375	0.0215726	209	0.04	197	0.12		SOD2:miR-383-5p.1
chr6_160100910	SOD2	-	3UTR	NA	yes	0.05	0.06	0.07	0.0789157	0.09	0.17	0.03	0.000573416	0.0239461	249	0.11	210	0.16		SOD2:miR-383-5p.1
chr6_160100931	SOD2	-	3UTR	NA	yes	0.05	0.06	0.07	0.0782197	0.09	0.16	0.03	0.000559936	0.023663	264	0.05	181	0.17		SOD2:miR-383-5p.1
chr6_160100932	SOD2	-	3UTR	NA	yes	0.05	0.07	0.09	0.0983161	0.12	0.23	0.05	0.00105248	0.032442	386	0.06	197	0.14		SOD2:miR-383-5p.1
chr6_160101723	SOD2	-	3UTR	NA	yes	0.12	0.26	0.33	0.336545	0.4	0.7	0.14	0.0114294	0.106908	330	0.12	189	0.19		SOD2:miR-383-5p.1
chr6_160101724	SOD2	-	3UTR	NA	yes	0.06	0.17	0.205	0.211706	0.25	0.42	0.08	0.00414086	0.0643495	170	0.08	122	0.13		SOD2:miR-383-5p.1
chr6_160101805	SOD2	-	3UTR	NA	yes	0.07	0.1	0.13	0.134072	0.15	0.35	0.05	0.00170406	0.0412802	194	0.06	187	0.15		SOD2:miR-383-5p.1
chr6_160101811	SOD2	-	3UTR	NA	yes	0.05	0.09	0.11	0.123629	0.15	0.27	0.06	0.00188475	0.0434137	248	0.07	156	0.13		SOD2:miR-383-5p.1
chr6_167348615	RNASET2	-	intronic	NA	no	0.07	0.16	0.2	0.211679	0.25	0.45	0.09	0.00516113	0.071841	137	0.19	117	0.14
chr6_28872768	TRIM27	-	intronic	NA	yes	0.18	0.4	0.5	0.49483	0.59	0.91	0.19	0.0203599	0.142688	265	0	1	0.17
chr6_30453716	RANP1	+	intronic	NA	no	0.94	1	1	0.999424	1	1	0	3.03336e-05	0.00550759	451	0	1	0.11
chr6_31166569	HCG27	+	intronic	NA	yes	0.15	0.31	0.39	0.39602	0.47	0.71	0.16	0.0136029	0.116632	304	0.41	8	0.12
chr6_31166663	HCG27	+	intronic	NA	yes	0.1	0.1925	0.25	0.26488	0.3275	0.62	0.135	0.0105427	0.102678	166	0.43	38	0.1
chr6_31166705	HCG27	+	intronic	NA	yes	0.25	0.54	0.69	0.673688	0.82	1	0.28	0.0325434	0.180398	141	0.83	32	0.09
chr6_31166746	HCG27	+	intronic	NA	yes	0.2	0.36	0.45	0.456857	0.56	0.75	0.2	0.0180836	0.134475	140	0.36	15	0.18
chr6_31640483	CSNK2B	+	3UTR	NA	yes	0.08	0.14	0.18	0.18814	0.23	0.44	0.09	0.00391989	0.062609	215	0	1	0.16
chr6_31640495	CSNK2B	+	3UTR	NA	yes	0.06	0.11	0.14	0.150551	0.18	0.5	0.07	0.00307717	0.0554722	254	0	1	0.17
chr6_31640787	CSNK2B	+	3UTR	NA	yes	0.13	0.23	0.27	0.290647	0.33	0.54	0.1	0.00704608	0.0839409	201	0	1	0.18
chr6_31640788	CSNK2B	+	3UTR	NA	yes	0.1	0.23	0.27	0.288744	0.33	0.8	0.1	0.00836779	0.0914756	223	0	1	0.1
chr6_31640793	CSNK2B	+	3UTR	NA	yes	0.69	0.92	0.95	0.947801	1	1	0.08	0.00352536	0.0593748	332	1	1	0.05		CSNK2B-LY6G5B-1181:miR-302-3p/372-3p/373-3p/520-3p				LY6G5B:miR-512-3p
chr6_31640864	CSNK2B	+	3UTR	NA	yes	0.19	0.39	0.48	0.478856	0.56	0.9	0.17	0.0155544	0.124717	306	0	1	0.09						CSNK2B-LY6G5B-1181:miR-2681-5p
chr6_31778115	HSPA1L	-	Syn	Glu->Glu	no	0.13	0.2	0.25	0.254095	0.3	0.53	0.1	0.00474749	0.068902	105	0	1	0.08
chr6_31778118	HSPA1L	-	Syn	Leu->Leu	no	0.11	0.24	0.29	0.304724	0.36	0.6	0.12	0.00912707	0.0955357	199	0	1	0.11
chr6_31779261	HSPA1L	-	Syn	Ala->Ala	no	0.14	0.295	0.38	0.382339	0.46	0.8	0.165	0.0143234	0.119681	295	0	1	0.12
chr6_31779282	HSPA1L	-	Syn	Gln->Gln	no	0.11	0.23	0.27	0.290438	0.33	0.75	0.1	0.00844962	0.0919218	274	0	1	0.07
chr6_31779303	HSPA1L	-	Syn	Pro->Pro	no	0.14	0.27	0.33	0.345659	0.42	0.73	0.15	0.013111	0.114503	258	0	1	0.1
chr6_31779318	HSPA1L	-	Syn	Ala->Ala	no	0.15	0.27	0.33	0.348229	0.42	0.69	0.15	0.0100243	0.100121	271	0	1	0.08
chr6_32973015	HLA-DOA	-	3UTR	NA	yes	0.06	0.09	0.12	0.125246	0.15	0.27	0.06	0.00176574	0.0420207	183	0	1	0.14		HLA-DOA:miR-214-5p
chr6_32973024	HLA-DOA	-	3UTR	NA	yes	0.06	0.1	0.13	0.139406	0.17	0.33	0.07	0.00255885	0.0505851	202	0	1	0.1		HLA-DOA:miR-145-5p				HLA-DOA:miR-770-5p
chr6_32973027	HLA-DOA	-	3UTR	NA	yes	0.05	0.11	0.15	0.161019	0.19	0.52	0.08	0.00457737	0.0676562	265	0	1	0.07
chr6_32973077	HLA-DOA	-	3UTR	NA	yes	0.18	0.25	0.29	0.301189	0.36	0.6	0.11	0.00666407	0.0816338	143	0	1	0.08
chr6_32973557	HLA-DOA	-	3UTR	NA	yes	0.09	0.17	0.21	0.222256	0.26	0.73	0.09	0.00638375	0.0798983	297	0	1	0.06
chr6_32973631	HLA-DOA	-	3UTR	NA	yes	0.1	0.19	0.24	0.248249	0.3	0.52	0.11	0.00613559	0.07833	257	0	1	0.08
chr6_33268621	TAPBP	-	3UTR	NA	yes	0.06	0.1	0.13	0.129258	0.16	0.27	0.06	0.00163499	0.040435	364	0	1	0.06
chr6_33269229	TAPBP	-	3UTR	NA	yes	0.05	0.07	0.08	0.0888649	0.11	0.19	0.04	0.000690552	0.0262784	185	0.17	12	0.07		TAPBP:miR-214-5p
chr6_33269288	TAPBP	-	3UTR	NA	yes	0.07	0.11	0.13	0.140351	0.17	0.29	0.06	0.00211748	0.0460161	285	0.25	24	0.12		TAPBP:miR-455-3p.2
chr6_33269998	TAPBP	-	intronic	NA	yes	0.07	0.12	0.16	0.171538	0.21	0.36	0.09	0.00362635	0.0602192	182	0	1	0.12
chr6_33270385	TAPBP	-	intronic	NA	yes	0.15	0.32	0.4	0.416459	0.5	0.9	0.18	0.0157704	0.12558	370	0	1	0.16
chr6_33270693	TAPBP	-	intronic	NA	yes	0.13	0.21	0.25	0.272818	0.3075	0.67	0.0975	0.00802043	0.0895568	110	1	1	0.21
chr6_35284017	DEF6	+	intronic	NA	yes	0.07	0.15	0.19	0.209443	0.26	0.5	0.11	0.00559081	0.0747717	305	0.26	170	0.18
chr6_42001812	CCND3	-	intronic	NA	yes	0.11	0.22	0.28	0.282917	0.33	0.64	0.11	0.0072627	0.0852215	168	0.42	16	0.19
chr6_42004306	CCND3	-	intronic	NA	yes	0.07	0.17	0.23	0.233617	0.27	0.47	0.1	0.00638325	0.0798953	141	0.3	33	0.15
chr6_42047354	TAF8	+	3UTR	NA	yes	0.1	0.2	0.24	0.25248	0.3075	0.5	0.1075	0.00677776	0.0823272	250	0.34	172	0.21				TAF8:miR-149-5p
chr6_42047375	TAF8	+	3UTR	NA	yes	0.11	0.22	0.28	0.295158	0.36	0.67	0.14	0.0108069	0.103956	221	0.34	138	0.17		TAF8:miR-455-3p.2		TAF8:miR-149-5p
chr6_42047426	TAF8	+	3UTR	NA	yes	0.15	0.27	0.33	0.354174	0.42	0.75	0.15	0.0110643	0.105187	242	0.34	89	0.22				TAF8:miR-149-5p
chr6_42855979	RPL7L1	+	3UTR	NA	yes	0.11	0.21	0.26	0.273077	0.33	0.55	0.12	0.00660906	0.0812961	130	0.29	158	0.15						RPL7L1:miR-3612
chr6_42856029	RPL7L1	+	3UTR	NA	yes	0.2	0.52	0.59	0.589238	0.67	0.91	0.15	0.0132171	0.114966	420	0.62	178	0.13						RPL7L1:miR-380-3p
chr6_42856051	RPL7L1	+	3UTR	NA	yes	0.18	0.4	0.47	0.471392	0.56	0.82	0.16	0.0144012	0.120005	388	0.39	184	0.14
chr6_42856176	RPL7L1	+	3UTR	NA	yes	0.14	0.32	0.4	0.399144	0.48	0.74	0.16	0.0124801	0.111714	397	0.5	190	0.08		RPL7L1:miR-214-5p
chr6_42856905	RPL7L1	+	3UTR	NA	yes	0.05	0.09	0.11	0.116082	0.13	0.26	0.04	0.00107784	0.0328304	194	0.21	179	0.13
chr6_42856917	RPL7L1	+	3UTR	NA	yes	0.42	0.64	0.7	0.696049	0.76	1	0.12	0.00816422	0.0903561	453	0.76	193	0.22						RPL7L1:miR-552-3p
chr6_42856983	RPL7L1	+	3UTR	NA	yes	0.2	0.43	0.5	0.518055	0.6	1	0.17	0.0168438	0.129784	329	0.36	197	0.16
chr6_42857023	RPL7L1	+	3UTR	NA	yes	0.08	0.12	0.16	0.170412	0.21	0.38	0.09	0.00355584	0.0596309	267	0.18	158	0.12
chr6_42857031	RPL7L1	+	3UTR	NA	yes	0.12	0.32	0.39	0.393387	0.46	0.69	0.14	0.011228	0.105962	431	0.41	194	0.1
chr6_42905085	CNPY3	+	intronic	NA	yes	0.11	0.21	0.25	0.276914	0.31	0.7	0.1	0.00826858	0.0909318	175	0.33	161	0.15	CNPY3:miR-212-5p
chr6_42905086	CNPY3	+	intronic	NA	yes	0.17	0.27	0.33	0.352208	0.42	0.7	0.15	0.0099495	0.0997472	240	0.42	156	0.08	CNPY3:miR-212-5p
chr6_42905211	CNPY3	+	intronic	NA	yes	0.09	0.21	0.25	0.260987	0.3	0.54	0.09	0.00633652	0.0796023	233	0.27	167	0.13	CNPY3:miR-212-5p
chr6_42909356	RP3-475N16.1	+	intronic	NA	yes	0.1	0.19	0.23	0.234752	0.27	0.43	0.08	0.00481919	0.0694204	101	0.18	89	0.16
chr6_42909448	RP3-475N16.1	+	intronic	NA	yes	0.16	0.25	0.31	0.322896	0.38	0.6	0.13	0.00844157	0.091878	183	0.39	112	0.12
chr6_42909449	RP3-475N16.1	+	intronic	NA	yes	0.3	0.6	0.69	0.68825	0.79	0.94	0.19	0.0168655	0.129867	240	0.7	129	0.17
chr6_42909491	RP3-475N16.1	+	intronic	NA	yes	0.19	0.3	0.36	0.377692	0.45	0.73	0.15	0.0117627	0.108456	117	0.42	90	0.17
chr6_42909654	RP3-475N16.1	+	intronic	NA	yes	0.17	0.31	0.38	0.387082	0.45	0.67	0.14	0.0111411	0.105551	257	0.35	145	0.09
chr6_42910038	RP3-475N16.1	+	intronic	NA	yes	0.1	0.17	0.2	0.214884	0.25	0.6	0.08	0.00481576	0.0693957	215	0.21	113	0.14
chr6_42910058	RP3-475N16.1	+	intronic	NA	yes	0.07	0.14	0.18	0.191003	0.23	0.38	0.09	0.0040732	0.0638217	319	0.18	133	0.1
chr6_42910084	RP3-475N16.1	+	intronic	NA	yes	0.1	0.19	0.23	0.237155	0.28	0.5	0.09	0.004721	0.0687095	341	0.2	162	0.07
chr6_42910111	RP3-475N16.1	+	intronic	NA	yes	0.14	0.27	0.32	0.337085	0.4	0.67	0.13	0.0101767	0.10088	319	0.21	157	0.12
chr6_42910123	RP3-475N16.1	+	intronic	NA	yes	0.44	0.67	0.735	0.731713	0.8	1	0.13	0.0106323	0.103113	432	0.65	153	0.13
chr6_42910218	RP3-475N16.1	+	intronic	NA	yes	0.46	0.69	0.76	0.753875	0.82	0.95	0.13	0.0084854	0.0921162	449	0.78	125	0.12
chr6_42910219	RP3-475N16.1	+	intronic	NA	yes	0.4	0.64	0.7	0.704833	0.77	0.95	0.13	0.00901253	0.0949343	449	0.75	107	0.13
chr6_42910829	RP3-475N16.1	+	intronic	NA	no	0.09	0.16	0.18	0.189245	0.21	0.31	0.05	0.00260133	0.0510032	106	0.27	138	0.09
chr6_42910834	RP3-475N16.1	+	intronic	NA	no	0.17	0.42	0.5	0.495607	0.58	0.86	0.16	0.0151081	0.122915	428	0.57	118	0.1
chr6_42910841	RP3-475N16.1	+	intronic	NA	no	0.26	0.56	0.65	0.635946	0.72	0.93	0.16	0.014519	0.120495	444	0.63	145	0.14
chr6_42910878	RP3-475N16.1	+	intronic	NA	yes	0.05	0.08	0.09	0.094466	0.11	0.17	0.03	0.000605349	0.0246038	103	0.12	91	0.13
chr6_42910886	RP3-475N16.1	+	intronic	NA	yes	0.13	0.29	0.35	0.356541	0.42	0.65	0.13	0.00796179	0.0892288	451	0.38	180	0.23
chr6_42910896	RP3-475N16.1	+	intronic	NA	yes	0.05	0.08	0.1	0.104388	0.12	0.22	0.04	0.00109655	0.0331141	196	0.14	105	0.13
chr6_42910921	RP3-475N16.1	+	intronic	NA	yes	0.06	0.1	0.12	0.128552	0.15	0.27	0.05	0.00161525	0.0401902	145	0.13	120	0.25
chr6_42910978	RP3-475N16.1	+	intronic	NA	yes	0.05	0.09	0.11	0.118162	0.14	0.25	0.05	0.00155897	0.0394838	272	0	1	0.24
chr6_42911089	RP3-475N16.1	+	intronic	NA	yes	0.12	0.15	0.19	0.190435	0.22	0.38	0.07	0.00246034	0.0496018	115	0.13	87	0.29
chr6_42911662	RP3-475N16.1	+	ncRNA	NA	yes	0.17	0.2875	0.33	0.351131	0.42	0.7	0.1325	0.0103706	0.101836	168	0.36	148	0.05
chr6_53195434	ELOVL5	-	intronic	NA	yes	0.09	0.19	0.25	0.262165	0.31	0.64	0.12	0.00830747	0.0911453	231	0.54	32	0.08
chr6_53195458	ELOVL5	-	intronic	NA	yes	0.14	0.31	0.38	0.396173	0.47	0.84	0.16	0.0145034	0.12043	277	0.62	41	0.03
chr7_100452639	SLC12A9	+	intronic	NA	yes	0.18	0.36	0.47	0.466599	0.57	0.8	0.21	0.0203678	0.142716	147	0.55	120	0.09
chr7_100452671	SLC12A9	+	intronic	NA	yes	0.1	0.21	0.27	0.2808	0.33	0.67	0.12	0.00770419	0.0877735	125	0.22	138	0.06
chr7_100452844	SLC12A9	+	intronic	NA	yes	0.25	0.555	0.65	0.645396	0.73	1	0.175	0.0184685	0.135899	139	0.7	160	0.03
chr7_100452845	SLC12A9	+	intronic	NA	yes	0.3	0.64	0.73	0.72497	0.805	1	0.165	0.0161517	0.127089	167	0.77	165	0.22
chr7_100452878	SLC12A9	+	intronic	NA	yes	0.1	0.16	0.2	0.20525	0.25	0.36	0.09	0.00353439	0.0594507	120	0.25	167	0.12
chr7_100454168	SLC12A9	+	intronic	NA	yes	0.1	0.17	0.22	0.22865	0.28	0.57	0.11	0.00622525	0.0789003	326	0.17	1	0.16
chr7_100454180	SLC12A9	+	intronic	NA	yes	0.07	0.1075	0.13	0.139643	0.16	0.4	0.0525	0.00232083	0.048175	168	0.22	2	0.15
chr7_100454211	SLC12A9	+	intronic	NA	yes	0.06	0.11	0.14	0.15048	0.18	0.38	0.07	0.00305671	0.0552875	354	0.27	8	0.17
chr7_100454217	SLC12A9	+	intronic	NA	yes	0.06	0.08	0.1	0.112892	0.13	0.29	0.05	0.00164129	0.0405128	166	0.18	5	0.24
chr7_100454308	SLC12A9	+	intronic	NA	yes	0.06	0.08	0.1	0.110511	0.12	0.29	0.04	0.00168871	0.0410939	137	0.25	14	0.13
chr7_100454334	SLC12A9	+	intronic	NA	yes	0.05	0.09	0.11	0.121951	0.14	0.3	0.05	0.001952	0.0441814	164	0.2	5	0.15
chr7_100454348	SLC12A9	+	intronic	NA	yes	0.08	0.16	0.19	0.201403	0.24	0.39	0.08	0.00415102	0.0644284	335	0.33	8	0.15
chr7_100454354	SLC12A9	+	intronic	NA	yes	0.07	0.16	0.21	0.212411	0.26	0.42	0.1	0.00476163	0.0690046	336	0.38	7	0.16
chr7_100454369	SLC12A9	+	intronic	NA	yes	0.07	0.11	0.14	0.141765	0.16	0.27	0.05	0.00166889	0.0408521	119	0.28	6	0.15
chr7_100454395	SLC12A9	+	intronic	NA	yes	0.07	0.13	0.16	0.172512	0.2	0.4	0.07	0.00328557	0.0573199	211	0.2	8	0.19
chr7_100454396	SLC12A9	+	intronic	NA	yes	0.09	0.16	0.19	0.199035	0.23	0.5	0.07	0.00423279	0.0650599	259	0.22	6	0.17
chr7_100455431	SLC12A9	+	intronic	NA	yes	0.08	0.13	0.16	0.174833	0.21	0.36	0.08	0.00382014	0.0618073	120	0.3	5	0.17
chr7_100455436	SLC12A9	+	intronic	NA	yes	0.1	0.17	0.23	0.236739	0.29	0.5	0.12	0.00664606	0.0815233	276	0.38	6	0.17
chr7_100734758	TRIM56	+	3UTR	NA	yes	0.08	0.19	0.24	0.248	0.3	0.54	0.11	0.00615913	0.0784801	370	0.37	174	0.15
chr7_100734798	TRIM56	+	3UTR	NA	yes	0.12	0.29	0.38	0.376011	0.44	0.8	0.15	0.01246	0.111625	351	0.36	174	0.25
chr7_100734812	TRIM56	+	3UTR	NA	yes	0.14	0.27	0.33	0.354238	0.42	0.73	0.15	0.0119939	0.109517	151	0.18	147	0.1
chr7_100734874	TRIM56	+	3UTR	NA	yes	0.13	0.25	0.3	0.31354	0.38	0.69	0.13	0.00935752	0.0967343	322	0.6	166	0.2
chr7_101955828	SH2B2	+	intronic	NA	yes	0.21	0.33	0.42	0.43558	0.53	0.73	0.2	0.0147292	0.121364	181	0.61	159	0.19
chr7_102089037	ORAI2	+	3UTR	NA	yes	0.1	0.18	0.21	0.222647	0.25	0.44	0.07	0.00396183	0.0629431	136	0.07	181	0.03
chr7_102091527	ORAI2	+	3UTR	NA	yes	0.08	0.14	0.19	0.201164	0.25	0.5	0.11	0.0048223	0.0694428	318	0.11	140	0.07
chr7_102096821	ORAI2	+	3UTR	NA	yes	0.1	0.25	0.31	0.319094	0.38	0.7	0.13	0.00986677	0.0993316	254	0.35	171	0.02
chr7_102096883	ORAI2	+	3UTR	NA	yes	0.16	0.3	0.38	0.396912	0.5	0.85	0.2	0.0154517	0.124305	272	0.39	167	0.21
chr7_102320024	RASA4	-	intronic	NA	yes	0.16	0.3	0.4	0.407872	0.5	0.8	0.2	0.0143969	0.119987	141	0	1	0.16
chr7_1193018	ZFAND2A	-	intronic	NA	yes	0.36	0.69	0.77	0.756397	0.85	1	0.16	0.0150484	0.122672	136	0.76	174	0.25
chr7_128143622	METTL2B	+	3UTR	NA	yes	0.14	0.27	0.31	0.343365	0.4	0.71	0.13	0.0119332	0.109239	104	0.53	102	0.19
chr7_128145030	METTL2B	+	3UTR	NA	yes	0.18	0.25	0.29	0.304904	0.33	0.6	0.08	0.00650096	0.0806285	104	0.26	36	0.09
chr7_128293316	LINC01000	+	ncRNA	NA	no	0.05	0.11	0.14	0.143162	0.17	0.38	0.06	0.00257786	0.0507727	389	0.24	206	0.1
chr7_128293324	LINC01000	+	ncRNA	NA	no	0.05	0.08	0.1	0.10725	0.13	0.33	0.05	0.00137925	0.0371382	320	0.16	206	0.14
chr7_128293328	LINC01000	+	ncRNA	NA	no	0.05	0.1	0.13	0.13645	0.17	0.33	0.07	0.00226306	0.0475716	400	0.09	196	0.21
chr7_128293372	LINC01000	+	ncRNA	NA	no	0.05	0.08	0.1	0.108968	0.13	0.26	0.05	0.00146715	0.0383033	281	0.15	198	0.16
chr7_128293395	LINC01000	+	ncRNA	NA	no	0.05	0.07	0.09	0.0949837	0.12	0.31	0.05	0.00125123	0.0353727	307	0.21	195	0.07
chr7_128293433	LINC01000	+	ncRNA	NA	no	0.07	0.13	0.17	0.189573	0.24	0.4	0.11	0.00599551	0.0774306	117	0.17	144	0.05
chr7_128293499	LINC01000	+	ncRNA	NA	no	0.07	0.19	0.24	0.244101	0.29	0.6	0.1	0.00553627	0.0744061	417	0.44	193	0.25
chr7_128293537	LINC01000	+	ncRNA	NA	no	0.14	0.2575	0.31	0.323942	0.38	0.62	0.1225	0.00866962	0.0931108	312	0.24	86	0.26
chr7_128293538	LINC01000	+	ncRNA	NA	no	0.77	0.91	0.94	0.94157	1	1	0.09	0.00340609	0.0583617	363	0.95	130	0.04
chr7_128293575	LINC01000	+	ncRNA	NA	no	0.1	0.2	0.25	0.258397	0.3	0.6	0.1	0.00666433	0.0816354	131	0.34	119	0.21
chr7_130629624	FLJ43663	-	ncRNA	NA	no	0.3	0.64	0.73	0.722739	0.8	1	0.16	0.0169508	0.130195	157	0.83	195	0.16
chr7_130629626	FLJ43663	-	ncRNA	NA	no	0.15	0.29	0.36	0.3705	0.45	0.64	0.16	0.0116132	0.107765	120	0.58	180	0.2
chr7_139651288	TBXAS1	+	intronic	NA	yes	0.1	0.15	0.19	0.202232	0.25	0.38	0.1	0.0039184	0.0625971	112	0.18	86	0.08
chr7_17384818	AHR	+	3UTR	NA	yes	0.23	0.4	0.5	0.496258	0.6	0.9	0.2	0.0192392	0.138705	155	0.49	170	0.09
chr7_17384832	AHR	+	3UTR	NA	yes	0.19	0.425	0.5	0.503984	0.58	0.9	0.155	0.0147529	0.121461	251	0.59	175	0.11
chr7_17384880	AHR	+	3UTR	NA	yes	0.07	0.12	0.17	0.166514	0.2	0.33	0.08	0.00301922	0.0549474	109	0.32	173	0.14				AHR:miR-760		AHR:miR-3194-3p
chr7_17384882	AHR	+	3UTR	NA	yes	0.07	0.16	0.21	0.216266	0.26	0.5	0.1	0.00540626	0.0735272	233	0.33	158	0.09				AHR:miR-760		AHR:miR-3194-3p
chr7_17384887	AHR	+	3UTR	NA	yes	0.08	0.18	0.21	0.233077	0.28	0.6	0.1	0.0068323	0.0826577	312	0.36	161	0.09
chr7_38351411	TARP	-	intronic	NA	no	0.9	1	1	0.990436	1	1	0	0.000334744	0.018296	459	0.09	1	0.09
chr7_38351422	TARP	-	intronic	NA	no	0.8	0.95	1	0.978192	1	1	0.05	0.00122514	0.0350019	448	0	1	0.19
chr7_38763074	VPS41	-	3UTR	NA	yes	0.5	0.715	0.815	0.812182	0.91	1	0.195	0.0172319	0.13127	110	0.92	165	0.19		VPS41:miR-141-3p/200a-3p				VPS41:miR-500a-5p
chr7_38763200	VPS41	-	3UTR	NA	yes	0.12	0.22	0.275	0.292898	0.36	0.6	0.14	0.00832013	0.0912147	176	0.34	122	0.19		VPS41:miR-214-5p		VPS41:miR-486-5p
chr7_38763202	VPS41	-	3UTR	NA	yes	0.43	0.7	0.8	0.781069	0.87	1	0.17	0.0150318	0.122604	262	0.87	107	0.15		VPS41:miR-214-5p		VPS41:miR-486-5p
chr7_38763212	VPS41	-	3UTR	NA	yes	0.3	0.56	0.67	0.655385	0.75	1	0.19	0.0197259	0.140449	221	0.73	117	0.15
chr7_39833163	LINC00265	+	ncRNA	NA	no	0.21	0.47	0.58	0.570174	0.67	0.91	0.2	0.0203196	0.142547	230	0.69	123	0.13
chr7_44841489	PPIA	+	3UTR	NA	yes	0.29	0.74	0.8	0.793955	0.87	1	0.13	0.0113231	0.10641	445	0.82	198	0.21
chr7_44841519	PPIA	+	3UTR	NA	yes	0.09	0.15	0.19	0.207365	0.25	0.47	0.1	0.00544589	0.0737963	334	0.26	183	0.17						PPIA:miR-944
chr7_44841589	PPIA	+	3UTR	NA	yes	0.05	0.09	0.1	0.109672	0.13	0.29	0.04	0.00118502	0.0344241	122	0.16	156	0.18
chr7_44841928	PPIA	+	3UTR	NA	yes	0.1	0.5	0.6	0.595921	0.715	0.93	0.215	0.027166	0.164821	331	0.48	180	0.21
chr7_44842099	PPIA	+	3UTR	NA	no	0.06	0.08	0.1	0.107961	0.12	0.23	0.04	0.00123756	0.0351789	255	0.26	167	0.16						PPIA:miR-642a-5p
chr7_48146025	UPP1	+	intronic	NA	yes	0.19	0.3125	0.4	0.428732	0.5	0.8	0.1875	0.0170537	0.13059	142	0.4	182	0.21
chr7_48146170	UPP1	+	intronic	NA	yes	0.14	0.31	0.39	0.393824	0.46	0.8	0.15	0.0124873	0.111747	353	0.5	205	0.16
chr7_48146183	UPP1	+	intronic	NA	yes	0.1	0.22	0.28	0.284346	0.33	0.64	0.11	0.00767083	0.0875833	382	0.35	193	0.18
chr7_64460931	ERV3	-	intronic	NA	yes	0.1	0.18	0.22	0.229718	0.27	0.5	0.09	0.00494615	0.0703288	213	0.44	176	0.23
chr7_64461068	ERV3	-	intronic	NA	yes	0.15	0.29	0.36	0.375084	0.45	0.7	0.16	0.0134681	0.116052	238	0.49	153	0.21
chr7_65618786	CRCP	+	3UTR	NA	yes	0.07	0.12	0.14	0.155906	0.18	0.32	0.06	0.00236894	0.0486717	149	0.16	186	0.23						CRCP:miR-552-3p
chr7_65618980	CRCP	+	3UTR	NA	yes	0.09	0.14	0.16	0.168739	0.19	0.3	0.05	0.00209839	0.0458082	111	0.15	180	0.23
chr7_65619237	CRCP	+	3UTR	NA	yes	0.11	0.21	0.27	0.279509	0.33	0.6	0.12	0.00750544	0.0866339	265	0.34	128	0.22		CRCP:miR-455-3p.2
chr7_65619242	CRCP	+	3UTR	NA	yes	0.1	0.18	0.23	0.231957	0.27	0.5	0.09	0.00480384	0.0693098	235	0.25	134	0.16		CRCP:miR-455-3p.2
chr7_65619243	CRCP	+	3UTR	NA	yes	0.1	0.16	0.2	0.206899	0.25	0.41	0.09	0.00397185	0.0630226	158	0.22	96	0.2		CRCP:miR-455-3p.2
chr7_65619292	CRCP	+	3UTR	NA	yes	0.12	0.26	0.33	0.332086	0.4	0.63	0.14	0.00980427	0.0990165	441	0.52	200	0.17						CRCP:miR-510-5p
chr7_65619347	CRCP	+	3UTR	NA	yes	0.1	0.18	0.22	0.233896	0.27	0.5	0.09	0.00493084	0.0702199	231	0.26	192	0.17
chr7_65619366	CRCP	+	3UTR	NA	yes	0.09	0.14	0.17	0.181641	0.21	0.36	0.07	0.00281482	0.0530549	195	0.27	154	0.16		CRCP:miR-183-5p.1
chr7_6646440	C7orf26	+	intronic	NA	yes	0.17	0.3	0.36	0.377066	0.45	0.75	0.15	0.0123944	0.11133	167	0.51	101	0.15
chr7_6646529	C7orf26	+	intronic	NA	yes	0.2	0.38	0.46	0.460528	0.54	0.82	0.16	0.013848	0.117678	322	0.57	151	0.11
chr7_6646604	C7orf26	+	intronic	NA	yes	0.06	0.145	0.17	0.182897	0.21	0.4	0.065	0.00335096	0.0578875	107	0.19	118	0.1
chr7_72438943	TRIM74	-	intronic	NA	yes	0.24	0.33	0.42	0.430965	0.5	0.83	0.17	0.0152849	0.123632	114	0	1	0.16
chr7_73640717	LAT2	+	3UTR	NA	yes	0.25	0.5	0.6	0.596279	0.69	0.93	0.19	0.0193837	0.139225	172	0.75	175	0.14
chr7_73642082	LAT2	+	intronic	NA	yes	0.09	0.17	0.2	0.211399	0.25	0.46	0.08	0.00446418	0.0668145	193	0.21	188	0.17
chr7_75025957	TRIM73	+	intronic	NA	yes	0.17	0.33	0.4	0.42696	0.5	0.8	0.17	0.0154133	0.12415	125	0	1	0.16
chr7_98962893	ARPC1A	+	intronic	NA	yes	0.16	0.23	0.29	0.304261	0.36	0.7	0.13	0.00848402	0.0921088	176	0.46	173	0.15
chr7_99749339	C7orf59	+	intronic	NA	yes	0.21	0.36	0.45	0.474068	0.56	0.9	0.2	0.0191697	0.138455	177	0.53	83	0.1
chr7_99749420	C7orf59	+	intronic	NA	yes	0.09	0.16	0.2	0.203609	0.24	0.4	0.08	0.0042096	0.0648815	133	0.2	89	0.12
chr7_99749453	C7orf59	+	intronic	NA	yes	0.09	0.175	0.21	0.22	0.255	0.36	0.08	0.00378421	0.0615159	115	0.31	122	0.1
chr7_99749842	C7orf59	+	intronic	NA	yes	0.27	0.6	0.68	0.67361	0.77	1	0.17	0.0164142	0.128118	313	0.74	173	0.13
chr7_99749896	C7orf59	+	intronic	NA	yes	0.14	0.245	0.29	0.308615	0.36	0.69	0.115	0.00949112	0.0974224	231	0.31	152	0.12
chr7_99749905	C7orf59	+	intronic	NA	yes	0.14	0.25	0.31	0.31381	0.36	0.6	0.11	0.00845366	0.0919438	168	0.37	138	0.11
chr7_99750597	C7orf59	+	intronic	NA	yes	0.09	0.18	0.23	0.228521	0.27	0.44	0.09	0.00543649	0.0737326	169	0.33	127	0.09
chr7_99997591	PILRA	+	3UTR	NA	yes	0.05	0.07	0.08	0.0883082	0.1	0.17	0.03	0.000715917	0.0267566	331	0.07	176	0.11
chr8_103841636	AZIN1	-	Nonsyn	Ser->Gly	no	0.07	0.12	0.15	0.163636	0.19	0.45	0.07	0.00370377	0.0608586	165	0.22	202	0.2
chr8_11700213	CTSB	-	3UTR	NA	yes	0.16	0.27	0.33	0.350268	0.42	0.77	0.15	0.00949141	0.0974239	224	0.15	191	0.21						CTSB:miR-1307-3p
chr8_11700243	CTSB	-	3UTR	NA	yes	0.12	0.24	0.29	0.295134	0.33	0.6	0.09	0.00748877	0.0865377	224	0.09	119	0.13						CTSB:miR-498
chr8_11700251	CTSB	-	3UTR	NA	yes	0.11	0.2	0.25	0.265902	0.31	0.6	0.11	0.00789013	0.0888264	244	0.07	123	0.18
chr8_11700261	CTSB	-	3UTR	NA	yes	0.14	0.35	0.42	0.423778	0.5	0.83	0.15	0.0132067	0.114921	405	0.15	190	0.23
chr8_11700284	CTSB	-	3UTR	NA	yes	0.14	0.32	0.4	0.395347	0.47	0.7	0.15	0.0122041	0.110472	404	0.1	133	0
chr8_11700310	CTSB	-	3UTR	NA	yes	0.06	0.12	0.15	0.159751	0.19	0.33	0.07	0.00260681	0.051057	321	0.07	186	0.23
chr8_11700318	CTSB	-	3UTR	NA	yes	0.06	0.1	0.13	0.137353	0.17	0.29	0.07	0.00194204	0.0440686	272	0.06	151	0.08
chr8_11700321	CTSB	-	3UTR	NA	yes	0.06	0.1	0.12	0.126842	0.15	0.27	0.05	0.00152358	0.039033	266	0	1	0.15
chr8_11700322	CTSB	-	3UTR	NA	yes	0.06	0.09	0.11	0.120195	0.14	0.24	0.05	0.00137692	0.0371068	257	0	1	0.13
chr8_11700323	CTSB	-	3UTR	NA	yes	0.05	0.09	0.11	0.114605	0.13	0.29	0.04	0.00165019	0.0406226	215	0	1	0.15				CTSB:miR-411-5p.2
chr8_11700324	CTSB	-	3UTR	NA	yes	0.07	0.13	0.16	0.168454	0.2	0.45	0.07	0.0031331	0.0559741	401	0	1	0.05				CTSB:miR-411-5p.1
chr8_11700363	CTSB	-	3UTR	NA	yes	0.05	0.11	0.15	0.148879	0.18	0.32	0.07	0.00237672	0.0487516	446	0.16	182	0.03				CTSB:miR-371-5p		CTSB:miR-1323
chr8_11700373	CTSB	-	3UTR	NA	yes	0.05	0.09	0.12	0.137578	0.16	0.34	0.07	0.00348439	0.0590287	289	0.11	172	0.1
chr8_11700525	CTSB	-	3UTR	NA	yes	0.06	0.1	0.12	0.128704	0.15	0.32	0.05	0.00199273	0.04464	216	0.08	156	0.08				CTSB:miR-431-5p
chr8_11700526	CTSB	-	3UTR	NA	yes	0.05	0.11	0.13	0.141758	0.17	0.35	0.06	0.00273881	0.0523336	273	0.15	113	0.04		CTSB:miR-24-3p		CTSB:miR-431-5p
chr8_11700631	CTSB	-	3UTR	NA	yes	0.14	0.23	0.27	0.289565	0.33	0.55	0.1	0.00703753	0.08389	115	0.06	152	0.05
chr8_11700637	CTSB	-	3UTR	NA	yes	0.14	0.23	0.29	0.299781	0.36	0.73	0.13	0.00824318	0.0907919	274	0	1	0.09				CTSB:miR-411-5p.1
chr8_11700676	CTSB	-	3UTR	NA	yes	0.43	0.64	0.71	0.69978	0.76	0.91	0.12	0.00808013	0.0898895	455	0.42	207	0.2
chr8_11700677	CTSB	-	3UTR	NA	yes	0.05	0.09	0.11	0.119658	0.15	0.26	0.06	0.00155696	0.0394584	234	0.22	184	0.19
chr8_11700685	CTSB	-	3UTR	NA	yes	0.07	0.28	0.42	0.423744	0.57	0.81	0.29	0.0302643	0.173966	398	0.28	206	0.22
chr8_11700737	CTSB	-	3UTR	NA	yes	0.06	0.12	0.17	0.179155	0.22	0.59	0.1	0.00653205	0.0808211	355	0.22	207	0.13
chr8_11701283	CTSB	-	3UTR	NA	yes	0.11	0.26	0.33	0.338686	0.41	0.71	0.15	0.0110211	0.104982	373	0.39	198	0.1
chr8_11701295	CTSB	-	3UTR	NA	yes	0.14	0.33	0.415	0.423169	0.52	0.8	0.19	0.0168584	0.12984	366	0.56	203	0.17
chr8_11701296	CTSB	-	3UTR	NA	yes	0.11	0.17	0.19	0.209231	0.24	0.36	0.07	0.00315889	0.056204	117	0.27	150	0.08
chr8_11701323	CTSB	-	3UTR	NA	yes	0.11	0.22	0.27	0.277895	0.33	0.64	0.11	0.00717327	0.0846951	342	0.36	198	0.1
chr8_11701343	CTSB	-	3UTR	NA	yes	0.12	0.38	0.48	0.474728	0.56	0.86	0.18	0.0159435	0.126267	423	0.6	193	0.07
chr8_11701357	CTSB	-	3UTR	NA	yes	0.07	0.11	0.13	0.144113	0.17	0.29	0.06	0.00229296	0.0478848	141	0.22	197	0.16
chr8_11701419	CTSB	-	3UTR	NA	yes	0.06	0.08	0.1	0.10481	0.12	0.28	0.04	0.00135251	0.0367765	158	0.1	170	0.14		CTSB:miR-214-5p
chr8_11701429	CTSB	-	3UTR	NA	yes	0.07	0.14	0.19	0.198302	0.24	0.5	0.1	0.00533186	0.0730196	424	0.24	207	0.21
chr8_11701458	CTSB	-	3UTR	NA	yes	0.15	0.31	0.37	0.369713	0.43	0.62	0.12	0.00753067	0.0867794	453	0.38	207	0.11
chr8_11701479	CTSB	-	3UTR	NA	yes	0.05	0.08	0.1	0.104631	0.12	0.21	0.04	0.00112098	0.033481	149	0.12	175	0.14		CTSB:miR-455-3p.2
chr8_11701490	CTSB	-	3UTR	NA	yes	0.12	0.39	0.45	0.456821	0.52	0.79	0.13	0.0105974	0.102944	453	0.54	210	0.13						CTSB:miR-3200-5p
chr8_11701504	CTSB	-	3UTR	NA	yes	0.06	0.09	0.1	0.113575	0.13	0.27	0.04	0.00166355	0.0407866	179	0.14	202	0.16
chr8_11701509	CTSB	-	3UTR	NA	yes	0.06	0.12	0.15	0.160669	0.19	0.37	0.07	0.00310849	0.0557538	359	0.26	205	0.16						CTSB:miR-6720-5p
chr8_144672885	EEF1D	-	5UTR	NA	yes	0.2	0.295	0.36	0.380777	0.45	0.7	0.155	0.012321	0.111	103	0.4	183	0.16
chr8_22450969	PDLIM2	+	intronic	NA	yes	0.13	0.25	0.3	0.310905	0.36	0.8	0.11	0.00942241	0.0970691	199	0.33	86	0.14
chr8_22450970	PDLIM2	+	intronic	NA	yes	0.15	0.25	0.31	0.323935	0.37	0.69	0.12	0.00965188	0.098244	216	0.31	83	0.14
chr8_22451022	PDLIM2	+	intronic	NA	yes	0.12	0.21	0.25	0.266306	0.31	0.55	0.1	0.00621191	0.0788156	157	0.28	88	0.09
chr8_30535906	GSR	-	3UTR	NA	yes	0.1	0.2175	0.28	0.292938	0.36	0.63	0.1425	0.0109324	0.104558	388	0.33	95	0.18		GSR:miR-193a-5p		GSR:miR-431-5p		GSR:miR-5691
chr8_30535907	GSR	-	3UTR	NA	yes	0.08	0.15	0.19	0.203285	0.24	0.46	0.09	0.00513496	0.0716586	274	0.22	68	0.11		GSR:miR-193a-5p		GSR:miR-431-5p		GSR:miR-3194-3p
chr8_30535953	GSR	-	3UTR	NA	yes	0.07	0.12	0.15	0.157195	0.19	0.34	0.07	0.00284367	0.0533261	385	0.26	182	0.16
chr8_30535975	GSR	-	3UTR	NA	yes	0.05	0.08	0.1	0.107727	0.12	0.3	0.04	0.00134681	0.0366988	176	0.16	183	0.05
chr8_30535980	GSR	-	3UTR	NA	yes	0.06	0.3	0.42	0.413862	0.52	0.81	0.22	0.0226193	0.150397	448	0.5	134	0.27
chr8_30536015	GSR	-	3UTR	NA	yes	0.06	0.11	0.14	0.150336	0.18	0.34	0.07	0.00291553	0.0539957	327	0.23	156	0.19
chr8_30536016	GSR	-	3UTR	NA	yes	0.07	0.1375	0.18	0.190245	0.24	0.57	0.1025	0.00560682	0.0748787	408	0.25	143	0.12
chr8_30536146	GSR	-	3UTR	NA	yes	0.06	0.08	0.1	0.108954	0.13	0.26	0.05	0.00133574	0.0365478	153	0.1	205	0.2		GSR:miR-302-3p/372-3p/373-3p/520-3p
chr8_30536151	GSR	-	3UTR	NA	yes	0.08	0.1675	0.21	0.217453	0.26	0.5	0.0925	0.00548647	0.0740707	428	0.34	167	0.1
chr8_30536152	GSR	-	3UTR	NA	yes	0.06	0.09	0.12	0.126419	0.16	0.4	0.07	0.00215291	0.0463995	229	0.19	170	0.19
chr8_30536410	GSR	-	3UTR	NA	yes	0.06	0.09	0.11	0.115278	0.13	0.31	0.04	0.00140273	0.037453	108	0.09	196	0.1		GSR:miR-216a-5p
chr8_30536450	GSR	-	3UTR	NA	yes	0.09	0.1475	0.175	0.188611	0.22	0.4	0.0725	0.00354631	0.0595509	144	0.1	193	0.18				GSR:miR-493-3p
chr8_30536544	GSR	-	3UTR	NA	yes	0.12	0.23	0.29	0.299907	0.36	0.6	0.13	0.00842905	0.0918099	321	0.27	186	0		GSR:miR-214-5p
chr8_30536603	GSR	-	3UTR	NA	yes	0.18	0.29	0.36	0.381198	0.45	0.69	0.16	0.0127034	0.112709	167	0.53	116	0.2
chr8_38829737	PLEKHA2	+	3UTR	NA	yes	0.07	0.13	0.17	0.174408	0.21	0.4	0.08	0.00408177	0.0638887	152	0.26	159	0.14						PLEKHA2:miR-769-5p
chr8_38829754	PLEKHA2	+	3UTR	NA	yes	0.08	0.17	0.22	0.229174	0.28	0.56	0.11	0.00653705	0.080852	327	0.37	200	0.08				PLEKHA2:miR-1251-5p
chr8_38829775	PLEKHA2	+	3UTR	NA	yes	0.06	0.12	0.15	0.157371	0.19	0.4	0.07	0.0035459	0.0595475	194	0.3	192	0.06
chr8_38829839	PLEKHA2	+	3UTR	NA	yes	0.24	0.41	0.48	0.479976	0.54	0.77	0.13	0.0104554	0.102252	425	0.58	204	0.12
chr8_38829847	PLEKHA2	+	3UTR	NA	yes	0.07	0.09	0.11	0.12036	0.14	0.27	0.05	0.00169915	0.0412207	139	0.17	190	0.22		PLEKHA2:miR-10-5p
chr8_38829966	PLEKHA2	+	3UTR	NA	yes	0.12	0.24	0.29	0.304695	0.36	0.67	0.12	0.00959868	0.0979729	328	0.33	194	0.16						PLEKHA2:miR-651-5p
chr8_38830496	PLEKHA2	+	3UTR	NA	yes	0.06	0.1	0.12	0.134348	0.15	0.35	0.05	0.00259556	0.0509466	138	0.13	185	0.17				PLEKHA2:miR-542-3p
chr8_38830531	PLEKHA2	+	3UTR	NA	yes	0.08	0.16	0.2	0.207231	0.25	0.46	0.09	0.00458095	0.0676827	195	0.12	195	0.22
chr8_38830536	PLEKHA2	+	3UTR	NA	yes	0.1	0.21	0.26	0.272609	0.32	0.55	0.11	0.00683933	0.0827002	391	0.22	210	0.15
chr8_38830557	PLEKHA2	+	3UTR	NA	yes	0.07	0.11	0.14	0.14292	0.17	0.33	0.06	0.0021373	0.046231	339	0.2	207	0.06						PLEKHA2:miR-3614-5p
chr8_38830585	PLEKHA2	+	3UTR	NA	yes	0.05	0.06	0.08	0.0853153	0.1	0.22	0.04	0.000836036	0.0289143	111	0.11	171	0.06
chr8_38830586	PLEKHA2	+	3UTR	NA	yes	0.06	0.11	0.14	0.144365	0.17	0.45	0.06	0.00287177	0.0535889	417	0.24	211	0.11
chr8_38830589	PLEKHA2	+	3UTR	NA	yes	0.05	0.07	0.08	0.0900629	0.1	0.19	0.03	0.00082468	0.0287172	159	0.11	190	0						PLEKHA2:miR-1911-5p
chr8_42389294	SLC20A2	-	intronic	NA	yes	0.23	0.45	0.54	0.538796	0.64	0.83	0.19	0.0173883	0.131865	108	0.7	97	0
chr8_48890109	MCM4	+	3UTR	NA	yes	0.14	0.25	0.3	0.318926	0.38	0.73	0.13	0.00956134	0.0977821	121	0.45	145	0				MCM4:miR-1251-5p
chr8_98741259	MTDH	+	3UTR	NA	yes	0.12	0.18	0.21	0.224312	0.27	0.42	0.09	0.00467105	0.0683451	109	0.33	117	0.19		MTDH:miR-17-5p/20-5p/93-5p/106-5p/519-3p		MTDH:miR-485-5p
chr8_98741390	MTDH	+	3UTR	NA	yes	0.1	0.18	0.21	0.22768	0.28	0.45	0.1	0.00491474	0.0701052	125	0.24	135	0.19
chr8_98741417	MTDH	+	3UTR	NA	yes	0.15	0.315	0.4	0.41307	0.5	0.77	0.185	0.0141681	0.11903	215	0.4	147	0.17
chr8_98741972	MTDH	+	3UTR	NA	yes	0.08	0.14	0.18	0.181238	0.21	0.36	0.07	0.00258211	0.0508144	105	0.2	168	0.18				MTDH:miR-485-5p
chr9_123689682	TRAF1	-	5UTR	NA	no	0.12	0.2025	0.255	0.262358	0.31	0.58	0.1075	0.00615915	0.0784802	106	0.33	163	0.21
chr9_131093909	COQ4	+	ncRNA	NA	yes	0.15	0.3	0.38	0.381408	0.45	0.72	0.15	0.013179	0.1148	206	0.53	93	0.16
chr9_131093965	COQ4	+	ncRNA	NA	yes	0.21	0.5	0.6	0.58475	0.69	1	0.19	0.0203932	0.142805	120	0.67	116	0.2
chr9_131094242	COQ4	+	ncRNA	NA	yes	0.18	0.27	0.305	0.336393	0.4	0.6	0.13	0.00932573	0.0965698	122	0.36	134	0.21
chr9_132265663	LINC00963	+	ncRNA	NA	yes	0.06	0.09	0.12	0.118826	0.14	0.26	0.05	0.00133966	0.0366014	230	0.11	163	0.24
chr9_132266421	LINC00963	+	ncRNA	NA	yes	0.1	0.21	0.25	0.270962	0.33	0.65	0.12	0.00794866	0.0891553	364	0.36	157	0.19
chr9_132266666	LINC00963	+	intronic	NA	yes	0.12	0.24	0.3	0.315785	0.36	0.69	0.12	0.00981285	0.0990598	363	0.37	36	0.21
chr9_132268359	LINC00963	+	intronic	NA	yes	0.08	0.15	0.19	0.192034	0.22	0.4	0.07	0.00372652	0.0610452	177	0.2	132	0.2
chr9_132268957	LINC00963	+	intronic	NA	yes	0.18	0.29	0.4	0.378833	0.45	0.67	0.16	0.0123583	0.111168	120	0.3	128	0.14
chr9_132268960	LINC00963	+	intronic	NA	yes	0.17	0.3025	0.38	0.390952	0.4675	0.67	0.165	0.0117431	0.108366	126	0.3	126	0.17
chr9_132269049	LINC00963	+	intronic	NA	yes	0.11	0.2	0.25	0.270441	0.3125	0.6	0.1125	0.00784573	0.0885761	136	0.2	117	0.17
chr9_135111287	NTNG2	+	intronic	NA	no	0.11	0.17	0.22	0.234161	0.27	0.54	0.1	0.00799359	0.0894069	137	0.39	139	0.12
chr9_136229572	SURF4	-	3UTR	NA	no	0.05	0.06	0.07	0.0737391	0.085	0.19	0.025	0.000523616	0.0228826	115	0.11	189	0.16		SURF2:miR-15-5p/16-5p/195-5p/424-5p/497-5p				SURF4:miR-4731-5p
chr9_137797980	FCN1	-	3UTR	NA	yes	0.12	0.21	0.27	0.2728	0.33	0.57	0.12	0.00783645	0.0885237	125	0.27	27	0.2
chr9_139335597	SEC16A	-	3UTR	NA	no	0.05	0.09	0.12	0.135907	0.16	0.37	0.07	0.00359998	0.0599998	281	0.15	193	0.11
chr9_139335882	SEC16A	-	3UTR	NA	no	0.05	0.1	0.13	0.142937	0.18	0.32	0.08	0.00275415	0.05248	286	0.26	200	0.11
chr9_140505890	ARRDC1	+	intronic	NA	yes	0.14	0.23	0.29	0.291429	0.33	0.58	0.1	0.00705659	0.0840035	105	0.33	160	0.05
chr9_140505944	ARRDC1	+	ncRNA	NA	yes	0.17	0.26	0.3	0.326777	0.38	0.62	0.12	0.00830036	0.0911063	121	0.39	147	0.16
chr9_277228	DOCK8	+	intronic	NA	yes	0.27	0.55	0.64	0.63224	0.71	0.92	0.16	0.0162288	0.127392	125	0.71	23	0.15
chr9_32456316	DDX58	-	3UTR	NA	no	0.43	0.67	0.76	0.750916	0.83	1	0.16	0.0122198	0.110543	404	0.77	153	0.11
chr9_32456318	DDX58	-	3UTR	NA	no	0.12	0.23	0.29	0.303066	0.37	0.67	0.14	0.00950695	0.0975036	349	0.36	134	0.11
chr9_32456365	DDX58	-	3UTR	NA	no	0.09	0.18	0.23	0.234607	0.28	0.5	0.1	0.00557607	0.0746731	267	0.32	136	0.14
chr9_32456368	DDX58	-	3UTR	NA	no	0.08	0.13	0.17	0.181847	0.22	0.43	0.09	0.00412798	0.0642493	157	0.23	97	0.14				DDX58:miR-411-5p.2
chr9_32456380	DDX58	-	3UTR	NA	no	0.23	0.43	0.5	0.510256	0.58	0.91	0.15	0.0142693	0.119454	390	0.55	139	0.2
chr9_32456413	DDX58	-	3UTR	NA	no	0.12	0.18	0.21	0.236691	0.27	0.47	0.09	0.00559766	0.0748175	139	0.23	83	0.16
chr9_32456486	DDX58	-	3UTR	NA	no	0.29	0.55	0.64	0.633784	0.73	0.95	0.18	0.0197924	0.140685	148	0.71	96	0.19						DDX58:miR-656-3p
chr9_36215298	GNE	-	3UTR	NA	yes	0.2	0.42	0.55	0.528218	0.62	0.82	0.2	0.0218528	0.147827	101	0.72	116	0.18						GNE:miR-769-5p
chr9_37503346	POLR1E	+	3UTR	NA	yes	0.08	0.15	0.19	0.192872	0.22	0.44	0.07	0.00388862	0.0623588	195	0.14	145	0.14
chr9_37503392	POLR1E	+	3UTR	NA	yes	0.08	0.14	0.17	0.189088	0.23	0.67	0.09	0.00505442	0.0710944	296	0.17	152	0.2
chr9_37510105	RP11-613M10.6	+	ncRNA	NA	yes	0.15	0.29	0.33	0.359006	0.43	0.67	0.14	0.0108623	0.104223	181	0.44	92	0.19
chr9_68414809	BC080605	+	ncRNA	NA	yes	0.05	0.08	0.1	0.108049	0.13	0.26	0.05	0.00151046	0.0388647	246	0.1	153	0
chr9_90140405	DAPK1	+	intronic	NA	no	0.92	1	1	0.998275	1	1	0	9.92064e-05	0.00996024	458	0.97	26	0.16
chr9_96210723	FAM120AOS	-	ncRNA	NA	yes	0.09	0.15	0.19	0.19633	0.23	0.36	0.08	0.00333456	0.0577456	109	0.16	173	0.19
chr10_101992307	CWF19L1	-	3UTR	NA	yes	0.17	0.33	0.4	0.412516	0.5	0.71	0.17	0.0120405	0.109729	159	0.86	179	0.1
chr10_101992308	CWF19L1	-	3UTR	NA	yes	0.8	1	1	0.977512	1	1	0	0.001841	0.0429069	217	0.98	198	0.15
chr10_101992314	CWF19L1	-	3UTR	NA	yes	0.14	0.25	0.3	0.31864	0.38	0.69	0.13	0.0081371	0.0902059	250	0.63	202	0.18
chr10_101992683	CWF19L1	-	3UTR	NA	yes	0.05	0.08	0.095	0.101812	0.12	0.24	0.04	0.00104907	0.0323893	276	0.21	209	0.12				CWF19L1:miR-188-5p
chr10_101992783	CWF19L1	-	3UTR	NA	yes	0.08	0.23	0.28	0.28245	0.33	0.6	0.1	0.00607479	0.0779409	449	0.48	201	0.15		CWF19L1:miR-133a-3p.1
chr10_101992793	CWF19L1	-	3UTR	NA	yes	0.07	0.14	0.18	0.188358	0.2225	0.42	0.0825	0.00369779	0.0608094	408	0.4	210	0.06
chr10_101992805	CWF19L1	-	3UTR	NA	yes	0.05	0.07	0.09	0.0953846	0.11	0.21	0.04	0.000951307	0.0308433	104	0.08	196	0.09				CWF19L1:miR-485-5p
chr10_101992810	CWF19L1	-	3UTR	NA	yes	0.09	0.28	0.34	0.345837	0.4	0.61	0.12	0.00769014	0.0876934	454	0.42	189	0.04
chr10_101992848	CWF19L1	-	3UTR	NA	yes	0.06	0.0825	0.1	0.111154	0.12	0.3	0.0375	0.00137711	0.0371095	182	0.14	180	0.09		CWF19L1:miR-139-5p
chr10_101992878	CWF19L1	-	3UTR	NA	yes	0.07	0.1	0.12	0.128114	0.16	0.4	0.06	0.00197171	0.044404	175	0.29	173	0.05						CWF19L1:miR-370-3p
chr10_101992898	CWF19L1	-	3UTR	NA	yes	0.08	0.12	0.16	0.166686	0.2	0.35	0.08	0.00304495	0.0551811	353	0.5	118	0.21
chr10_101992899	CWF19L1	-	3UTR	NA	yes	0.06	0.1	0.12	0.128764	0.16	0.26	0.06	0.00154762	0.0393398	178	0.44	160	0.18
chr10_103547628	MGEA5	-	intronic	NA	yes	0.19	0.33	0.4	0.408177	0.47	0.73	0.14	0.0115291	0.107374	192	0.6	188	0.2
chr10_104876416	NT5C2	-	intronic	NA	yes	0.09	0.21	0.29	0.29936	0.36	0.77	0.15	0.0139706	0.118197	125	0.63	37	0.14
chr10_12415691	CAMK1D	+	intronic	NA	no	0.14	0.27	0.32	0.330593	0.38	0.7	0.11	0.00877875	0.093695	135	0.32	16	0.17
chr10_135077662	ADAM8	-	intronic	NA	yes	0.14	0.31	0.39	0.399357	0.47	0.7	0.16	0.0129036	0.113594	249	0.66	87	0.13
chr10_135077730	ADAM8	-	intronic	NA	yes	0.15	0.25	0.3	0.323448	0.395	0.7	0.145	0.0108158	0.103999	203	0.27	182	0.14
chr10_135077860	ADAM8	-	intronic	NA	yes	0.08	0.16	0.21	0.219042	0.25	0.5	0.09	0.00574092	0.0757689	240	0.34	196	0.15
chr10_135079166	ADAM8	-	intronic	NA	yes	0.11	0.23	0.29	0.303144	0.36	0.7	0.13	0.00933744	0.0966304	229	0.37	93	0.13
chr10_135079177	ADAM8	-	intronic	NA	yes	0.09	0.17	0.2	0.217054	0.2625	0.45	0.0925	0.0051525	0.0717809	112	0.2	172	0.15
chr10_28827637	WAC	+	intronic	NA	yes	0.09	0.18	0.22	0.2375	0.2825	0.5	0.1025	0.00640728	0.0800455	104	0.48	65	0.18
chr10_38355762	ZNF33A	+	intronic	NA	yes	0.16	0.27	0.31	0.337735	0.4	0.79	0.13	0.0110897	0.105308	234	0.42	63	0.11				ZNF33A:miR-188-5p
chr10_49564627	MAPK8	+	intronic	NA	yes	0.11	0.2	0.25	0.2615	0.31	0.5	0.11	0.00660277	0.0812574	120	0.54	17	0.18
chr10_49564629	MAPK8	+	intronic	NA	yes	0.15	0.25	0.32	0.341264	0.42	0.67	0.17	0.0135487	0.116399	174	0.51	17	0.18
chr10_72164154	EIF4EBP2	+	5UTR	NA	no	0.05	0.07	0.09	0.0914754	0.1	0.38	0.03	0.00146723	0.0383044	122	0.13	124	0.19
chr10_73980019	ANAPC16	+	5UTR	NA	yes	0.1	0.17	0.21	0.216655	0.25	0.45	0.08	0.00466069	0.0682693	293	0.27	187	0.17
chr10_73994635	ANAPC16	+	3UTR	NA	yes	0.06	0.1	0.11	0.124741	0.15	0.33	0.05	0.00175783	0.0419265	251	0.18	193	0.16
chr10_73994637	ANAPC16	+	3UTR	NA	yes	0.06	0.11	0.14	0.153242	0.18	0.37	0.07	0.00322259	0.0567678	330	0.21	204	0.18
chr10_73994692	ANAPC16	+	3UTR	NA	yes	0.09	0.19	0.24	0.249695	0.3	0.64	0.11	0.00667523	0.0817021	394	0.31	209	0.18
chr10_73994699	ANAPC16	+	3UTR	NA	yes	0.07	0.13	0.15	0.154874	0.18	0.27	0.05	0.00183028	0.0427818	119	0.12	190	0.2
chr10_73994707	ANAPC16	+	3UTR	NA	yes	0.08	0.17	0.21	0.224548	0.26	0.5	0.09	0.00501168	0.0707932	365	0.22	191	0.17
chr10_73994713	ANAPC16	+	3UTR	NA	yes	0.12	0.24	0.29	0.296777	0.35	0.7	0.11	0.0080903	0.0899461	422	0.29	209	0.16
chr10_73994762	ANAPC16	+	3UTR	NA	yes	0.12	0.24	0.31	0.320436	0.39	0.83	0.15	0.0111625	0.105653	390	0.36	209	0.16
chr10_73994952	ANAPC16	+	3UTR	NA	yes	0.13	0.27	0.3	0.320678	0.37	0.64	0.1	0.00823249	0.0907331	177	0.34	85	0.19
chr10_73995138	ANAPC16	+	3UTR	NA	yes	0.12	0.2	0.25	0.268955	0.32	0.6	0.12	0.0074158	0.086115	220	0.28	192	0.15
chr10_75008815	MRPS16	-	3UTR	NA	yes	0.06	0.0925	0.12	0.126467	0.15	0.26	0.0575	0.00166998	0.0408654	150	0.19	193	0.14
chr10_75008817	MRPS16	-	3UTR	NA	yes	0.08	0.13	0.16	0.170347	0.21	0.44	0.08	0.00347582	0.0589561	346	0.28	208	0.26
chr10_75008876	MRPS16	-	3UTR	NA	yes	0.07	0.12	0.17	0.174973	0.21	0.46	0.09	0.00373951	0.0611515	368	0.25	204	0.15
chr10_75008955	MRPS16	-	3UTR	NA	yes	0.22	0.45	0.55	0.548839	0.64	0.93	0.19	0.0179399	0.13394	379	0.62	206	0.1						MRPS16:miR-552-3p
chr11_117080484	PCSK7	-	intronic	NA	yes	0.14	0.27	0.33	0.352773	0.41	0.67	0.14	0.0106999	0.10344	119	0.52	164	0.1
chr11_117080519	PCSK7	-	intronic	NA	yes	0.33	0.6	0.67	0.673761	0.77	0.92	0.17	0.0165274	0.128559	109	0.75	121	0.18
chr11_117080554	PCSK7	-	intronic	NA	yes	0.21	0.38	0.45	0.460789	0.5225	0.8	0.1425	0.0153525	0.123905	114	0.49	126	0.18
chr11_117083537	PCSK7	-	intronic	NA	yes	0.09	0.17	0.21	0.220943	0.25	0.5	0.08	0.00628482	0.0792768	106	0.4	142	0.14
chr11_118074080	AMICA1	-	intronic	NA	no	0.3	0.57	0.63	0.638779	0.7	1	0.13	0.011929	0.10922	434	0.76	152	0.11
chr11_118880578	CCDC84	+	intronic	NA	yes	0.08	0.19	0.23	0.241097	0.3	0.5	0.11	0.00642411	0.0801506	155	0.31	165	0.12
chr11_118880584	CCDC84	+	intronic	NA	yes	0.11	0.19	0.24	0.241567	0.29	0.44	0.1	0.00493362	0.0702397	134	0.35	167	0.15
chr11_118880600	CCDC84	+	intronic	NA	yes	0.16	0.29	0.36	0.364609	0.43	0.8	0.14	0.0128192	0.113222	243	0.45	162	0.19
chr11_118880601	CCDC84	+	intronic	NA	yes	0.12	0.2	0.25	0.262744	0.31	0.5	0.11	0.00598445	0.0773592	164	0.33	148	0.19
chr11_118880627	CCDC84	+	intronic	NA	yes	0.1	0.21	0.27	0.277366	0.33	0.64	0.12	0.0088342	0.0939904	205	0.35	178	0.14
chr11_118880677	CCDC84	+	intronic	NA	yes	0.09	0.17	0.21	0.22538	0.27	0.44	0.1	0.00533712	0.0730556	158	0.28	150	0.16
chr11_118880796	CCDC84	+	intronic	NA	yes	0.09	0.17	0.21	0.210698	0.24	0.4	0.07	0.00398154	0.0630995	129	0.18	132	0.08
chr11_118880809	CCDC84	+	intronic	NA	yes	0.1	0.17	0.2	0.216119	0.25	0.55	0.08	0.00551187	0.0742419	201	0.28	167	0.16
chr11_118880839	CCDC84	+	intronic	NA	yes	0.12	0.23	0.28	0.28768	0.33	0.58	0.1	0.00715444	0.0845839	250	0.45	188	0.13
chr11_119532688	PVRL1	-	3UTR	NA	no	0.18	0.3	0.36	0.374085	0.4425	0.7	0.1425	0.0113114	0.106355	164	0.33	105	0.14
chr11_16777998	C11orf58	+	3UTR	NA	yes	0.18	0.29	0.38	0.383168	0.46	0.7	0.17	0.0125299	0.111937	101	0.37	128	0.15
chr11_47190210	ARFGAP2	-	intronic	NA	yes	0.19	0.31	0.38	0.405917	0.5	0.73	0.19	0.0144479	0.120199	120	0.57	189	0.13
chr11_47502369	CELF1	-	intronic	NA	yes	0.12	0.21	0.24	0.253404	0.29	0.6	0.08	0.00654119	0.0808776	141	0.55	100	0.16
chr11_62532231	POLR2G	+	intronic	NA	yes	0.17	0.3	0.4	0.402587	0.5	0.73	0.2	0.0137813	0.117394	143	0.52	134	0.13
chr11_64506005	RASGRP2	-	intronic	NA	yes	0.23	0.4775	0.55	0.562455	0.67	0.92	0.1925	0.0205049	0.143195	110	0.66	91	0.06
chr11_64506111	RASGRP2	-	intronic	NA	yes	0.55	0.83	0.91	0.889412	0.93	1	0.1	0.0077145	0.0878322	102	0.93	108	0.07
chr11_65143450	SLC25A45	-	3UTR	NA	yes	0.12	0.19	0.23	0.244397	0.27	0.46	0.08	0.00494767	0.0703397	141	0.15	99	0.2
chr11_65351239	EHBP1L1	+	intronic	NA	no	0.14	0.3	0.4	0.398558	0.475	0.82	0.175	0.0158187	0.125772	319	0.58	202	0.09
chr11_65543634	AP5B1	-	3UTR	NA	yes	0.15	0.27	0.3	0.328222	0.38	0.62	0.11	0.00882517	0.0939424	135	0.23	180	0.13
chr11_65544342	AP5B1	-	3UTR	NA	yes	0.1	0.21	0.26	0.262527	0.31	0.54	0.1	0.0062342	0.0789569	368	0.27	196	0.06
chr11_65544381	AP5B1	-	3UTR	NA	yes	0.09	0.19	0.23	0.236755	0.28	0.55	0.09	0.00554624	0.0744731	376	0.3	161	0.22
chr11_65544382	AP5B1	-	3UTR	NA	yes	0.1	0.21	0.24	0.259041	0.3	0.58	0.09	0.00650791	0.0806716	386	0.32	140	0.13
chr11_65544470	AP5B1	-	3UTR	NA	yes	0.06	0.1	0.13	0.141405	0.16	0.31	0.06	0.00255884	0.050585	121	0.09	179	0.16
chr11_65544490	AP5B1	-	3UTR	NA	yes	0.06	0.1	0.13	0.141436	0.17	0.32	0.07	0.00274499	0.0523926	188	0.18	193	0.12		AP5B1:miR-143-3p
chr11_65544503	AP5B1	-	3UTR	NA	yes	0.09	0.17	0.21	0.216456	0.26	0.43	0.09	0.00444264	0.0666531	316	0.2	209	0.08						AP5B1:miR-2114-3p
chr11_65544523	AP5B1	-	3UTR	NA	yes	0.11	0.24	0.29	0.300551	0.35	0.62	0.11	0.00775715	0.0880747	363	0.3	214	0.07
chr11_65544567	AP5B1	-	3UTR	NA	yes	0.25	0.48	0.56	0.559393	0.62	0.9	0.14	0.0121157	0.110071	412	0.6	163	0.15
chr11_66288278	ZDHHC242	-	3UTR	NA	yes	0.12	0.23	0.27	0.284519	0.315	0.7	0.085	0.0089221	0.0944569	104	0.31	155	0.12		ZDHHC24:miR-217
chr11_66402896	RBM14-RBM4	+	intronic	NA	yes	0.14	0.27	0.325	0.3514	0.42	0.83	0.15	0.0141253	0.11885	100	0.44	26	0.15
chr11_68523434	CPT1A	-	3UTR	NA	yes	0.14	0.25	0.27	0.29115	0.33	0.6	0.08	0.00603527	0.077687	113	0.29	94	0.2						CPT1A:miR-374b-3p
chr11_68523468	CPT1A	-	3UTR	NA	yes	0.16	0.38	0.47	0.467358	0.54	0.9	0.16	0.015203	0.1233	352	0.54	150	0.16
chr11_68523472	CPT1A	-	3UTR	NA	yes	0.14	0.27	0.33	0.352516	0.4275	0.7	0.1575	0.0124304	0.111492	314	0.46	109	0.2
chr11_74166788	KCNE3	-	3UTR	NA	yes	0.08	0.12	0.15	0.158051	0.19	0.33	0.07	0.00256796	0.0506751	118	0	1	0.11		KCNE3:miR-129-5p
chr11_74166911	KCNE3	-	3UTR	NA	yes	0.09	0.16	0.2	0.210175	0.25	0.48	0.09	0.00510172	0.0714263	401	0.24	76	0.19
chr11_74167265	KCNE3	-	3UTR	NA	yes	0.09	0.24	0.32	0.344063	0.43	0.83	0.19	0.0201704	0.142023	347	0.32	68	0.22						KCNE3:miR-510-5p
chr11_74167290	KCNE3	-	3UTR	NA	yes	0.12	0.21	0.26	0.274369	0.32	0.6	0.11	0.00739875	0.086016	325	0.31	72	0.13
chr11_74167294	KCNE3	-	3UTR	NA	yes	0.11	0.27	0.33	0.354563	0.43	0.77	0.16	0.0116294	0.10784	355	0.36	81	0.14
chr11_74167295	KCNE3	-	3UTR	NA	yes	0.09	0.16	0.19	0.203182	0.24	0.62	0.08	0.00462445	0.0680033	154	0.15	60	0.19
chr11_74167320	KCNE3	-	3UTR	NA	yes	0.1	0.3	0.37	0.36653	0.43	0.76	0.13	0.00978106	0.0988993	438	0.5	66	0.17		KCNE3:miR-455-3p.2
chr11_74167330	KCNE3	-	3UTR	NA	yes	0.05	0.08	0.1	0.102883	0.12	0.21	0.04	0.00100798	0.0317487	111	0.11	61	0.11
chr11_74167369	KCNE3	-	3UTR	NA	yes	0.07	0.1075	0.135	0.147969	0.18	0.5	0.0725	0.0043234	0.0657526	128	0.12	60	0.05						KCNE3:miR-873-3p
chr11_74167371	KCNE3	-	3UTR	NA	yes	0.07	0.13	0.16	0.173429	0.21	0.5	0.08	0.00391346	0.0625577	175	0.17	45	0.06				KCNE3:miR-371-5p
chr11_74167373	KCNE3	-	3UTR	NA	yes	0.11	0.205	0.27	0.27793	0.33	0.64	0.125	0.00880477	0.0938337	343	0.3	65	0.11				KCNE3:miR-371-5p
chr11_760888	TALDO1	+	3UTR	NA	yes	0.2	0.4	0.47	0.482857	0.5525	0.9	0.1525	0.0164472	0.128247	196	0.54	173	0.14
chr11_760952	TALDO1	+	3UTR	NA	yes	0.23	0.32	0.4	0.414369	0.5	0.7	0.18	0.0127072	0.112726	103	0.26	123	0.15
chr11_761072	TALDO1	+	intronic	NA	yes	0.12	0.23	0.29	0.298947	0.36	0.6	0.13	0.0089243	0.0944685	304	0.34	138	0.21
chr11_761394	TALDO1	+	intronic	NA	yes	0.33	0.6	0.69	0.675287	0.76	1	0.16	0.0158366	0.125844	157	0.75	144	0.16
chr11_761702	TALDO1	+	intronic	NA	yes	0.09	0.16	0.19	0.206617	0.25	0.4	0.09	0.004147	0.0643972	266	0.24	172	0.15
chr11_761710	TALDO1	+	intronic	NA	yes	0.09	0.19	0.24	0.247175	0.29	0.56	0.1	0.00713944	0.0844952	315	0.29	181	0.17
chr11_761885	TALDO1	+	intronic	NA	yes	0.1	0.17	0.21	0.212716	0.25	0.41	0.08	0.00421987	0.0649605	243	0.24	180	0.22
chr11_761913	TALDO1	+	intronic	NA	yes	0.12	0.23	0.27	0.288693	0.33	0.6	0.1	0.00792196	0.0890054	153	0.26	106	0.14
chr11_762035	TALDO1	+	intronic	NA	yes	0.12	0.2	0.24	0.251161	0.29	0.7	0.09	0.00701756	0.0837709	112	0.23	186	0.12
chr11_762137	TALDO1	+	intronic	NA	yes	0.12	0.22	0.27	0.280947	0.33	0.67	0.11	0.00735157	0.0857413	264	0.35	169	0.12
chr11_762148	TALDO1	+	intronic	NA	yes	0.21	0.5	0.58	0.581912	0.67	1	0.17	0.0179671	0.134042	340	0.68	181	0
chr11_762169	TALDO1	+	intronic	NA	yes	0.09	0.1825	0.23	0.242308	0.29	0.5	0.1075	0.00585355	0.0765085	130	0.36	162	0.18
chr11_768321	PDDC1	-	3UTR	NA	yes	0.17	0.25	0.3	0.302475	0.33	0.58	0.08	0.00679281	0.0824185	101	0.29	125	0.16						PDDC1:miR-4661-5p
chr11_768347	PDDC1	-	3UTR	NA	yes	0.12	0.24	0.29	0.293551	0.36	0.6	0.12	0.0081118	0.0900655	107	0.22	98	0.2						PDDC1:miR-2114-5p
chr11_768383	PDDC1	-	3UTR	NA	yes	0.13	0.2	0.24	0.253833	0.29	0.5	0.09	0.00501207	0.070796	120	0.34	142	0.17		PDDC1:miR-146-5p
chr11_768386	PDDC1	-	3UTR	NA	yes	0.12	0.23	0.3	0.311434	0.3675	0.7	0.1375	0.00972906	0.098636	258	0.3	103	0.19
chr11_769459	PDDC1	-	3UTR	NA	yes	0.08	0.13	0.17	0.168761	0.2	0.36	0.07	0.00287524	0.0536212	113	0.16	139	0.16
chr11_8708782	RPL27A	+	3UTR	NA	yes	0.27	0.58	0.67	0.653049	0.75	1	0.17	0.0175209	0.132366	246	0.75	151	0.21				RPL27A:miR-411-5p.2
chr12_10467851	KLRD1	+	3UTR	NA	yes	0.07	0.13	0.17	0.176214	0.21	0.36	0.08	0.00325709	0.0570709	103	0.18	104	0.18
chr12_10467972	KLRD1	+	3UTR	NA	yes	0.08	0.12	0.17	0.181087	0.21	0.4	0.09	0.00462728	0.0680241	138	0.17	99	0.16						KLRD1:miR-4761-5p
chr12_10468461	KLRD1	+	3UTR	NA	yes	0.13	0.27	0.32	0.328282	0.385	0.64	0.115	0.00768715	0.0876764	163	0.29	78	0.17
chr12_10468597	KLRD1	+	3UTR	NA	yes	0.15	0.275	0.31	0.33687	0.4	0.64	0.125	0.00836628	0.0914674	131	0.33	65	0.12
chr12_10469076	KLRD1	+	3UTR	NA	yes	0.09	0.16	0.2	0.214765	0.25	0.5	0.09	0.00558604	0.0747398	170	0.27	107	0.13
chr12_10469095	KLRD1	+	3UTR	NA	yes	0.09	0.14	0.19	0.193684	0.22	0.42	0.08	0.00440755	0.0663893	114	0.19	95	0.18						KLRD1:miR-2114-3p
chr12_10469188	KLRD1	+	3UTR	NA	yes	0.08	0.15	0.19	0.19031	0.22	0.5	0.07	0.00400459	0.0632818	129	0.25	62	0.2
chr12_120899011	GATC	+	3UTR	NA	yes	0.46	0.82	0.9	0.87237	0.93	1	0.11	0.00887341	0.0941988	211	0.88	152	0.13				SRSF9:miR-532-3p
chr12_120899075	GATC	+	3UTR	NA	yes	0.38	0.65	0.73	0.723783	0.8	1	0.15	0.014387	0.119946	378	0.77	153	0.12
chr12_121612967	P2RX7	+	intronic	NA	yes	0.3	0.6	0.7	0.687465	0.785	1	0.185	0.0193269	0.139021	142	0	1	0.17
chr12_122215022	TMEM120B	-	intronic	NA	yes	0.17	0.23	0.27	0.299216	0.33	0.58	0.1	0.00979938	0.0989918	102	0.18	41	0.19
chr12_122216235	RHOF	-	3UTR	NA	yes	0.07	0.21	0.27	0.276931	0.33	0.56	0.12	0.00871158	0.0933359	391	0.07	140	0.13						RHOF:miR-2114-5p
chr12_122216245	RHOF	-	3UTR	NA	yes	0.09	0.22	0.28	0.28295	0.33	0.58	0.11	0.00789364	0.0888462	339	0.06	160	0.19						RHOF:miR-510-5p
chr12_125398084	UBC	-	Syn	Gln->Gln	no	0.05	0.07	0.09	0.0917647	0.11	0.21	0.04	0.000844089	0.0290532	306	0	110	0.16
chr12_133297904	PGAM5	+	3UTR	NA	yes	0.2	0.4	0.48	0.483844	0.565	0.88	0.165	0.0147457	0.121432	411	0.57	178	0.17
chr12_133297956	PGAM5	+	3UTR	NA	yes	0.1	0.15	0.185	0.196053	0.23	0.5	0.08	0.00387438	0.0622445	152	0.3	162	0.2
chr12_133297974	PGAM5	+	3UTR	NA	yes	0.08	0.14	0.17	0.181259	0.2	0.5	0.06	0.00458124	0.0676848	135	0.21	145	0.17
chr12_133298095	PGAM5	+	3UTR	NA	yes	0.08	0.16	0.21	0.218432	0.27	0.5	0.11	0.00569718	0.0754797	287	0.33	149	0
chr12_133298121	PGAM5	+	3UTR	NA	yes	0.12	0.24	0.31	0.314524	0.38	0.73	0.14	0.00968335	0.098404	336	0.42	169	0
chr12_133298339	PGAM5	+	3UTR	NA	yes	0.21	0.3675	0.44	0.456553	0.55	0.82	0.1825	0.0156615	0.125146	264	0.52	140	0.12						PGAM5:miR-4662-5p
chr12_133298349	PGAM5	+	3UTR	NA	yes	0.13	0.2	0.25	0.256026	0.29	0.57	0.09	0.0063441	0.0796499	156	0.3	158	0.14
chr12_133298423	PGAM5	+	3UTR	NA	yes	0.21	0.46	0.57	0.561795	0.67	0.92	0.21	0.0201519	0.141957	195	0.51	186	0.16
chr12_133346564	GOLGA3	-	3UTR	NA	yes	0.08	0.14	0.18	0.182533	0.21	0.4	0.07	0.00334119	0.057803	150	0.16	168	0.1
chr12_133346586	GOLGA3	-	3UTR	NA	yes	0.07	0.12	0.15	0.16385	0.19	0.41	0.07	0.00299262	0.0547049	187	0.15	175	0.15				GOLGA3:miR-485-5p
chr12_133346628	GOLGA3	-	3UTR	NA	yes	0.09	0.15	0.19	0.188803	0.21	0.4	0.06	0.00268821	0.051848	117	0.14	163	0.2
chr12_44181739	IRAK4	+	3UTR	NA	yes	0.16	0.3	0.38	0.394801	0.5	0.8	0.2	0.0155214	0.124585	327	0.4	209	0.13						IRAK4:miR-552-3p
chr12_44181749	IRAK4	+	3UTR	NA	yes	0.12	0.18	0.21	0.22712	0.27	0.5	0.09	0.00388841	0.0623571	125	0.21	196	0.1
chr12_44181774	IRAK4	+	3UTR	NA	yes	0.11	0.19	0.22	0.242143	0.29	0.64	0.1	0.00653271	0.0808252	210	0.23	205	0.08
chr12_47602497	PCED1B-AS	-	ncRNA	NA	yes	0.13	0.2275	0.29	0.29537	0.3525	0.64	0.125	0.00920267	0.0959305	108	0.56	96	0
chr12_47603186	PCED1B-AS	-	ncRNA	NA	yes	0.08	0.13	0.16	0.171728	0.21	0.31	0.08	0.00231433	0.0481075	353	0.06	176	0.22
chr12_47604465	PCED1B-AS	-	ncRNA	NA	yes	0.07	0.15	0.19	0.19596	0.24	0.41	0.09	0.00401864	0.0633927	401	0.04	163	0.22
chr12_47610924	PCED1B	+	intronic	NA	yes	0.43	0.645	0.71	0.704302	0.76	0.95	0.115	0.00854634	0.0924464	451	0.77	79	0.19
chr12_47610930	PCED1B	+	intronic	NA	yes	0.05	0.09	0.11	0.126038	0.14	0.31	0.05	0.0026861	0.0518276	159	0.29	58	0.2
chr12_47610931	PCED1B	+	intronic	NA	yes	0.05	0.09	0.11	0.120345	0.14	0.33	0.05	0.00196982	0.0443827	174	0.34	59	0.19
chr12_47610983	PCED1B	+	intronic	NA	yes	0.07	0.13	0.17	0.176543	0.21	0.44	0.08	0.00387082	0.0622159	350	0.31	70	0.14
chr12_47610985	PCED1B	+	intronic	NA	yes	0.07	0.13	0.17	0.181761	0.22	0.43	0.09	0.00496605	0.0704702	335	0.29	40	0.23
chr12_47611038	PCED1B	+	intronic	NA	yes	0.08	0.15	0.18	0.19571	0.24	0.43	0.09	0.00424518	0.065155	331	0.31	61	0.13
chr12_47611054	PCED1B	+	intronic	NA	yes	0.05	0.14	0.17	0.183782	0.2275	0.43	0.0875	0.00448015	0.066934	238	0.25	34	0.11
chr12_47611064	PCED1B	+	intronic	NA	yes	0.11	0.25	0.32	0.325219	0.39	0.67	0.14	0.0101462	0.100728	389	0.41	52	0.13
chr12_47611077	PCED1B	+	intronic	NA	yes	0.07	0.13	0.16	0.170171	0.2	0.4	0.07	0.00377411	0.0614338	117	0.38	52	0.13
chr12_47611088	PCED1B	+	intronic	NA	yes	0.07	0.12	0.15	0.156418	0.18	0.43	0.06	0.00304422	0.0551744	134	0.35	51	0.14
chr12_47611153	PCED1B	+	intronic	NA	yes	0.06	0.12	0.17	0.176054	0.22	0.46	0.1	0.0043386	0.065868	261	0.39	31	0.11
chr12_47611477	PCED1B	+	intronic	NA	yes	0.14	0.23	0.29	0.295897	0.35	0.5	0.12	0.00688302	0.082964	117	0.25	50	0.11
chr12_47611499	PCED1B	+	intronic	NA	yes	0.12	0.23	0.27	0.286368	0.33	0.67	0.1	0.00783181	0.0884975	234	0.32	47	0.09
chr12_47611501	PCED1B	+	intronic	NA	yes	0.06	0.15	0.2	0.212585	0.26	0.5	0.11	0.00762204	0.0873043	147	0.22	42	0.13
chr12_47611594	PCED1B	+	intronic	NA	yes	0.1	0.17	0.22	0.231408	0.27	0.56	0.1	0.0063337	0.0795845	284	0.44	73	0.13
chr12_47611634	FAM113B	+	intronic	NA	yes	0.11	0.24	0.295	0.304639	0.36	0.67	0.12	0.00826111	0.0908906	388	0.42	78	0.19
chr12_47611636	FAM113B	+	intronic	NA	yes	0.11	0.23	0.29	0.293666	0.35	0.62	0.12	0.00786578	0.0886892	401	0.4	76	0.13
chr12_47611640	FAM113B	+	intronic	NA	yes	0.05	0.09	0.11	0.126983	0.15	0.42	0.06	0.00316038	0.0562173	116	0.39	61	0.17
chr12_47612524	FAM113B	+	intronic	NA	yes	0.1	0.25	0.3	0.316647	0.365	0.56	0.115	0.0086429	0.0929672	167	0.61	15	0.17
chr12_47612551	FAM113B	+	intronic	NA	yes	0.13	0.21	0.27	0.278636	0.31	0.67	0.1	0.00739537	0.0859963	110	0.53	11	0.07
chr12_51324119	METTL7A	+	3UTR	NA	yes	0.11	0.23	0.28	0.290087	0.33	0.61	0.1	0.00780087	0.0883225	115	0.37	77	0.07		METTL7A:miR-25-3p/32-5p/92-3p/363-3p/367-3p				METTL7A:miR-616-3p
chr12_51324163	METTL7A	+	3UTR	NA	yes	0.08	0.17	0.205	0.217586	0.2525	0.43	0.0825	0.00474717	0.0688997	116	0.16	78	0.14
chr12_51324436	METTL7A	+	3UTR	NA	yes	0.08	0.14	0.17	0.189713	0.22	0.4	0.08	0.00455569	0.0674958	209	0.23	190	0.05
chr12_51324467	METTL7A	+	3UTR	NA	yes	0.13	0.25	0.3	0.3048	0.36	0.54	0.11	0.00637677	0.0798547	125	0.2	183	0.1						METTL7A:miR-3614-5p
chr12_51324496	METTL7A	+	3UTR	NA	yes	0.15	0.25	0.3	0.312886	0.36	0.6	0.11	0.00811526	0.0900848	149	0.21	185	0.1						METTL7A:miR-510-5p
chr12_51324506	METTL7A	+	3UTR	NA	yes	0.12	0.24	0.3	0.31313	0.3675	0.68	0.1275	0.00988978	0.0994474	262	0.23	177	0.13		METTL7A:miR-214-5p
chr12_51324627	METTL7A	+	3UTR	NA	yes	0.12	0.25	0.33	0.342625	0.41	0.68	0.16	0.0131425	0.114641	240	0.25	194	0.09
chr12_51324639	METTL7A	+	3UTR	NA	yes	0.19	0.3575	0.44	0.448324	0.54	0.82	0.1825	0.0157692	0.125575	340	0.33	174	0
chr12_51325237	METTL7A	+	3UTR	NA	yes	0.14	0.25	0.305	0.318667	0.36	0.64	0.11	0.00800325	0.0894609	120	0.29	121	0.08
chr12_51325238	METTL7A	+	3UTR	NA	yes	0.16	0.25	0.3	0.306961	0.36	0.55	0.11	0.00639562	0.0799726	102	0.27	120	0.06
chr12_51325280	METTL7A	+	3UTR	NA	yes	0.07	0.11	0.15	0.161533	0.2	0.54	0.09	0.00380841	0.0617123	261	0.22	100	0.06
chr12_51325287	METTL7A	+	3UTR	NA	yes	0.06	0.11	0.14	0.144433	0.17	0.3	0.06	0.00228821	0.0478353	291	0.19	46	0.18
chr12_51325306	METTL7A	+	3UTR	NA	yes	0.07	0.1	0.12	0.127304	0.15	0.25	0.05	0.00181109	0.0425569	115	0.18	58	0.19
chr12_51325347	METTL7A	+	3UTR	NA	yes	0.15	0.3	0.36	0.38	0.455	0.67	0.155	0.0128703	0.113447	183	0.26	122	0.19
chr12_51325373	METTL7A	+	3UTR	NA	yes	0.16	0.27	0.31	0.329011	0.3875	0.69	0.1175	0.00902222	0.0949854	182	0.14	76	0.14
chr12_51325379	METTL7A	+	3UTR	NA	yes	0.11	0.19	0.24	0.243889	0.29	0.5	0.1	0.00536133	0.0732211	180	0.11	128	0.2
chr12_51325390	METTL7A	+	3UTR	NA	yes	0.1	0.19	0.24	0.246356	0.29	0.55	0.1	0.00584277	0.076438	247	0.16	131	0.12
chr12_51325419	METTL7A	+	3UTR	NA	yes	0.07	0.1	0.13	0.141157	0.17	0.33	0.07	0.00227532	0.0477003	121	0.1	131	0.19
chr12_51325537	METTL7A	+	3UTR	NA	yes	0.12	0.27	0.32	0.329585	0.39	0.64	0.12	0.00927307	0.0962968	386	0.38	162	0.2		METTL7A:miR-10-5p		METTL7A:miR-339-5p
chr12_51679178	BIN2	-	intronic	NA	yes	0.08	0.17	0.21	0.228347	0.27	0.47	0.1	0.00546892	0.0739521	248	0.39	168	0.14
chr12_53690376	PFDN5	+	intronic	NA	yes	0.19	0.3	0.38	0.380492	0.45	0.65	0.15	0.0118014	0.108634	122	0.39	158	0.19
chr12_62724632	USP15	+	intronic	NA	yes	0.05	0.08	0.1	0.107	0.12	0.27	0.04	0.00140437	0.0374749	120	0.19	70	0.1
chr12_69237004	MDM2	+	3UTR	NA	no	0.07	0.19	0.23	0.2414	0.29	0.5	0.1	0.00589369	0.0767703	300	0.36	192	0		MDM2:miR-200bc-3p/429
chr12_69237013	MDM2	+	3UTR	NA	no	0.08	0.145	0.18	0.193692	0.23	0.5	0.085	0.00477496	0.0691011	195	0.34	147	0.22
chr12_69237043	MDM2	+	3UTR	NA	no	0.11	0.305	0.4	0.406927	0.5	0.83	0.195	0.0212684	0.145837	371	0.43	188	0.22
chr12_69237053	MDM2	+	3UTR	NA	no	0.06	0.11	0.14	0.150449	0.18	0.36	0.07	0.0030456	0.055187	156	0.14	178	0.25						MDM2:miR-1278
chr12_69237056	MDM2	+	3UTR	NA	no	0.06	0.12	0.15	0.165357	0.2	0.4	0.08	0.00402353	0.0634313	280	0.14	159	0.09						MDM2:miR-1278
chr12_69237073	MDM2	+	3UTR	NA	no	0.07	0.13	0.16	0.167248	0.1975	0.42	0.0675	0.00297488	0.0545424	218	0.13	180	0.17						MDM2:miR-522-3p
chr12_69237509	MDM2	+	3UTR	NA	no	0.06	0.17	0.21	0.215516	0.26	0.53	0.09	0.00534762	0.0731274	426	0.24	196	0.18				MDM2:miR-325-3p
chr12_69237510	MDM2	+	3UTR	NA	no	0.05	0.09	0.11	0.118168	0.14	0.37	0.05	0.00178119	0.0422042	273	0.13	143	0.12				MDM2:miR-325-3p
chr12_69237519	MDM2	+	3UTR	NA	no	0.06	0.11	0.14	0.145821	0.18	0.38	0.07	0.00277111	0.0526413	335	0.23	201	0.14		MDM2:miR-204-5p/211-5p		MDM2:miR-188-5p
chr12_69237526	MDM2	+	3UTR	NA	no	0.05	0.08	0.1	0.10649	0.13	0.21	0.05	0.00122772	0.0350388	208	0.13	210	0.17
chr12_69237529	MDM2	+	3UTR	NA	no	0.08	0.17	0.21	0.217981	0.26	0.48	0.09	0.00535289	0.0731635	431	0.32	213	0.14
chr12_69237534	MDM2	+	3UTR	NA	no	0.17	0.31	0.38	0.377149	0.43	0.76	0.12	0.00834174	0.0913332	456	0.5	204	0.13
chr12_69237552	MDM2	+	3UTR	NA	no	0.05	0.09	0.12	0.128209	0.16	0.33	0.07	0.00210457	0.0458756	335	0.16	212	0.11		MDM2:miR-155-5p				MDM2:miR-432-5p
chr12_69237558	MDM2	+	3UTR	NA	no	0.06	0.15	0.19	0.198899	0.24	0.44	0.09	0.00441357	0.0664347	427	0.19	207	0.17		MDM2:miR-155-5p
chr12_7250082	C1RL	-	intronic	NA	yes	0.21	0.38	0.5	0.50115	0.6	0.9	0.22	0.0225763	0.150254	113	0.46	89	0.14
chr12_7250173	C1RL	-	intronic	NA	yes	0.24	0.36	0.43	0.452202	0.55	0.77	0.19	0.0173507	0.131722	109	0.49	158	0.12
chr12_8536897	LINC00937	-	ncRNA	NA	yes	0.13	0.27	0.33	0.362178	0.43	0.75	0.16	0.0115872	0.107644	101	0.47	152	0.25
chr12_98942621	TMPO	+	3UTR	NA	yes	0.09	0.17	0.2	0.219367	0.27	0.5	0.1	0.00634323	0.0796444	221	0.3	198	0.17				TMPO:miR-328-3p
chr12_98942824	TMPO	+	3UTR	NA	yes	0.19	0.4	0.5	0.488074	0.58	0.9	0.18	0.0166448	0.129015	296	0.56	204	0.17						TMPO:miR-1343-3p
chr12_98942885	TMPO	+	3UTR	NA	yes	0.47	0.74	0.81	0.805406	0.88	1	0.14	0.00937715	0.0968357	357	0.84	185	0.18				TMPO:miR-431-5p		TMPO:miR-3194-3p
chr12_98942886	TMPO	+	3UTR	NA	yes	0.11	0.25	0.32	0.329906	0.39	0.67	0.14	0.010845	0.104139	319	0.35	190	0.06				TMPO:miR-431-5p		TMPO:miR-5691
chr12_98943033	TMPO	+	3UTR	NA	yes	0.76	0.94	0.96	0.959909	1	1	0.06	0.00193926	0.044037	439	0.96	184	0.17						TMPO:miR-873-3p
chr12_98943096	TMPO	+	3UTR	NA	yes	0.16	0.36	0.43	0.435996	0.5	0.71	0.14	0.0105294	0.102613	447	0.57	208	0.21		TMPO:miR-490-3p
chr12_98943102	TMPO	+	3UTR	NA	yes	0.06	0.11	0.14	0.152646	0.18	0.35	0.07	0.00273056	0.0522548	291	0.2	182	0.25
chr12_98943103	TMPO	+	3UTR	NA	yes	0.08	0.15	0.19	0.194787	0.23	0.55	0.08	0.00449382	0.067036	376	0.26	199	0.23
chr12_99127446	APAF1	+	3UTR	NA	yes	0.11	0.17	0.21	0.225	0.27	0.42	0.1	0.0045068	0.0671327	148	0.24	201	0.17
chr12_99127447	APAF1	+	3UTR	NA	yes	0.08	0.15	0.2	0.207818	0.25	0.45	0.1	0.00583006	0.0763548	110	0.19	200	0.2
chr12_99127474	APAF1	+	3UTR	NA	yes	0.09	0.2	0.25	0.253866	0.3	0.64	0.1	0.00539992	0.0734842	269	0.3	197	0.2
chr12_99128771	APAF1	+	3UTR	NA	yes	0.05	0.07	0.09	0.098194	0.12	0.21	0.05	0.00113498	0.0336895	299	0.19	190	0.19
chr12_99128792	APAF1	+	3UTR	NA	yes	0.05	0.14	0.18	0.186133	0.22	0.4	0.08	0.00369029	0.0607477	437	0.35	178	0.17						ANKS1B:miR-641/3617-5p
chr13_20247023	MPHOSPH8	+	3UTR	NA	yes	0.14	0.32	0.37	0.374245	0.43	0.67	0.11	0.00697843	0.083537	457	0.56	165	0.13
chr13_20247024	MPHOSPH8	+	3UTR	NA	yes	0.08	0.18	0.23	0.22567	0.27	0.42	0.09	0.00427651	0.065395	448	0.36	205	0.12				MPHOSPH8:miR-378-3p
chr13_20247029	MPHOSPH8	+	3UTR	NA	yes	0.05	0.07	0.08	0.0874545	0.1	0.15	0.03	0.000499883	0.0223581	110	0.13	201	0.17				MPHOSPH8:miR-378-3p		MPHOSPH8:miR-3690
chr13_21948576	ZDHHC20	-	3UTR	NA	yes	0.1	0.18	0.22	0.233363	0.27	0.53	0.09	0.00634216	0.0796377	113	0.29	138	0.15
chr13_21948577	ZDHHC20	-	3UTR	NA	yes	0.13	0.2	0.25	0.260625	0.3	0.5	0.1	0.00688011	0.0829464	160	0.46	135	0.12
chr13_21949107	ZDHHC20	-	3UTR	NA	yes	0.17	0.37	0.45	0.454206	0.5375	0.8	0.1675	0.0159325	0.126224	214	0.65	206	0.14
chr13_52604264	UTP14C	+	Nonsyn	Ser->Gly	no	0.24	0.5425	0.64	0.644805	0.75	1	0.2075	0.0276186	0.166188	154	0	1	0.14
chr13_52604880	UTP14C	+	Nonsyn	Gln->Arg	no	0.45	0.8	0.88	0.857201	0.94	1	0.14	0.0122985	0.110899	443	0.17	13	0.15
chr14_105515837	GPR132	-	3UTR	NA	yes	0.1	0.16	0.19	0.199054	0.23	0.39	0.07	0.0026801	0.0517696	222	0.23	189	0.17
chr14_105516017	GPR132	-	3UTR	NA	yes	0.14	0.23	0.29	0.298866	0.36	0.67	0.13	0.00849094	0.0921463	194	0.17	203	0.07				GPR132:miR-485-5p
chr14_20834351	TEP1	-	3UTR	NA	no	0.06	0.09	0.115	0.121053	0.14	0.21	0.05	0.00115109	0.0339278	114	0.1	174	0.12
chr14_20834383	TEP1	-	3UTR	NA	no	0.07	0.12	0.16	0.169914	0.21	0.46	0.09	0.00410515	0.0640714	350	0.23	188	0.12
chr14_20834387	TEP1	-	3UTR	NA	no	0.06	0.12	0.14	0.152535	0.18	0.36	0.06	0.00276669	0.0525994	284	0.17	193	0.1
chr14_20834388	TEP1	-	3UTR	NA	no	0.06	0.11	0.14	0.144767	0.17	0.39	0.06	0.00260417	0.0510311	279	0.19	157	0.09						TEP1:miR-2355-5p
chr14_20834425	TEP1	-	3UTR	NA	no	0.14	0.25	0.31	0.319644	0.38	0.62	0.13	0.00834681	0.0913609	393	0.4	196	0.13						TEP1:miR-3140-3p
chr14_20834426	TEP1	-	3UTR	NA	no	0.1	0.21	0.26	0.272246	0.33	0.67	0.12	0.00789254	0.08884	334	0.43	156	0						TEP1:miR-3140-3p
chr14_20834432	TEP1	-	3UTR	NA	no	0.11	0.15	0.19	0.201261	0.24	0.45	0.09	0.0043693	0.0661007	111	0.37	188	0.08				TEP1:miR-410-3p
chr14_20834436	TEP1	-	3UTR	NA	no	0.19	0.52	0.6	0.60285	0.69	0.92	0.17	0.0148682	0.121935	386	0.75	156	0.14
chr14_20834437	TEP1	-	3UTR	NA	no	0.22	0.47	0.56	0.561842	0.64	0.9	0.17	0.0149275	0.122178	380	0.73	153	0.17
chr14_20834461	TEP1	-	3UTR	NA	no	0.2	0.42	0.5	0.507242	0.58	0.81	0.16	0.0154805	0.124421	388	0.66	175	0.07						TEP1:miR-3121-3p
chr14_20834467	TEP1	-	3UTR	NA	no	0.67	0.9	0.94	0.931213	1	1	0.1	0.0035551	0.0596247	404	0.93	182	0.19
chr14_20834468	TEP1	-	3UTR	NA	no	0.1	0.15	0.19	0.19771	0.23	0.41	0.08	0.00427625	0.0653931	131	0.25	148	0.19
chr14_20834492	TEP1	-	3UTR	NA	no	0.07	0.12	0.15	0.157422	0.19	0.44	0.07	0.00327235	0.0572045	287	0.2	159	0.23
chr14_20834493	TEP1	-	3UTR	NA	no	0.07	0.12	0.15	0.154418	0.18	0.35	0.06	0.00244089	0.0494054	249	0.15	165	0.15
chr14_20834515	TEP1	-	3UTR	NA	no	0.06	0.08	0.105	0.109891	0.12	0.3	0.04	0.0015366	0.0391995	184	0.11	171	0.1		TEP1:miR-203a-3p.2
chr14_20835057	TEP1	-	3UTR	NA	no	0.06	0.12	0.14	0.149763	0.17	0.4	0.05	0.00263725	0.0513541	253	0.28	189	0.11						TEP1:miR-5009-3p
chr14_20835060	TEP1	-	3UTR	NA	no	0.12	0.35	0.41	0.413545	0.47	0.73	0.12	0.00925346	0.0961949	440	0.5	199	0.18						TEP1:miR-5009-3p
chr14_20835092	TEP1	-	3UTR	NA	no	0.08	0.16	0.2	0.210183	0.25	0.55	0.09	0.00506541	0.0711717	328	0.3	194	0.19
chr14_20835095	TEP1	-	3UTR	NA	no	0.07	0.115	0.14	0.155355	0.18	0.44	0.065	0.00351465	0.0592844	155	0.13	137	0.1
chr14_20835096	TEP1	-	3UTR	NA	no	0.08	0.11	0.14	0.148872	0.17	0.45	0.06	0.00328129	0.0572826	133	0.15	166	0.13
chr14_20835121	TEP1	-	3UTR	NA	no	0.06	0.12	0.14	0.155426	0.19	0.3	0.07	0.00247032	0.0497024	129	0.14	140	0.14
chr14_20835139	TEP1	-	3UTR	NA	no	0.09	0.14	0.17	0.187937	0.22	0.45	0.08	0.00423029	0.0650407	189	0.18	175	0.11
chr14_20835186	TEP1	-	3UTR	NA	no	0.1	0.16	0.2	0.214927	0.25	0.55	0.09	0.0054359	0.0737286	205	0.21	168	0.14
chr14_20835190	TEP1	-	3UTR	NA	no	0.1	0.19	0.23	0.23711	0.28	0.54	0.09	0.00499162	0.0706514	263	0.27	175	0.21
chr14_20835266	TEP1	-	3UTR	NA	yes	0.07	0.17	0.21	0.221565	0.265	0.4	0.095	0.00445438	0.0667412	147	0.29	162	0.13
chr14_20835278	TEP1	-	3UTR	NA	yes	0.15	0.3	0.36	0.364845	0.4225	0.7	0.1225	0.0101031	0.100514	388	0.43	177	0.15
chr14_20835288	TEP1	-	3UTR	NA	yes	0.17	0.45	0.52	0.519706	0.6	0.85	0.15	0.0133724	0.115639	408	0.59	180	0.19				TEP1:miR-485-5p
chr14_20835340	TEP1	-	3UTR	NA	yes	0.08	0.2025	0.25	0.262	0.31	0.5	0.1075	0.00616919	0.0785442	210	0.28	144	0.06
chr14_20835357	TEP1	-	3UTR	NA	yes	0.14	0.28	0.36	0.362273	0.44	0.71	0.16	0.0107069	0.103474	308	0.35	149	0.07
chr14_20835387	TEP1	-	3UTR	NA	yes	0.45	0.7	0.8	0.778018	0.9	1	0.2	0.016816	0.129677	111	0.74	131	0.06						TEP1:miR-654-5p
chr14_21928851	RAB2B	-	3UTR	NA	yes	0.25	0.45	0.5	0.544103	0.64	0.9	0.19	0.0189572	0.137685	117	0.61	88	0.1
chr14_23302266	MRPL52	+	intronic	NA	yes	0.27	0.46	0.55	0.546836	0.64	0.83	0.18	0.0176899	0.133004	177	0.59	153	0.04
chr14_50801004	ATP5S	+	intronic	NA	yes	0.12	0.3	0.36	0.375855	0.44	0.73	0.14	0.0154765	0.124404	193	0.41	91	0.09
chr14_50801055	ATP5S	+	intronic	NA	yes	0.18	0.36	0.425	0.444158	0.5	0.9	0.14	0.0167747	0.129517	190	0.43	92	0.1
chr14_53242354	GNPNAT1	-	3UTR	NA	yes	0.09	0.23	0.29	0.295771	0.35	0.56	0.12	0.00882455	0.0939391	175	0.4	117	0.08				GNPNAT1:miR-411-3p		GNPNAT1:miR-380-3p
chr14_53242417	GNPNAT1	-	3UTR	NA	yes	0.09	0.18	0.23	0.235534	0.27	0.42	0.09	0.00465437	0.0682229	103	0.28	97	0.11
chr14_53242478	GNPNAT1	-	3UTR	NA	yes	0.21	0.31	0.4	0.41493	0.5	0.88	0.19	0.0157925	0.125668	142	0.52	101	0.12
chr14_55834296	ATG14	-	3UTR	NA	yes	0.19	0.2925	0.37	0.398019	0.5	0.75	0.2075	0.0166789	0.129147	106	0.52	92	0.08
chr14_55834376	ATG14	-	3UTR	NA	yes	0.11	0.23	0.27	0.292639	0.33	0.64	0.1	0.00747271	0.0864448	144	0.36	120	0.1
chr14_73752843	NUMB	-	intronic	NA	yes	0.19	0.33	0.425	0.434667	0.515	0.86	0.185	0.015464	0.124354	150	0.64	144	0.15
chr14_75202372	FCF1	+	3UTR	NA	yes	0.12	0.19	0.23	0.249858	0.3	0.7	0.11	0.00769179	0.0877029	282	0.35	147	0.13						FCF1:miR-3614-5p
chr14_75202402	FCF1	+	3UTR	NA	yes	0.36	0.6375	0.705	0.715349	0.8	1	0.1625	0.0174753	0.132194	172	0.82	179	0.11
chr14_75202412	FCF1	+	3UTR	NA	yes	0.12	0.3	0.36	0.38195	0.46	0.74	0.16	0.0137463	0.117245	318	0.58	128	0.13
chr14_75202532	FCF1	+	3UTR	NA	yes	0.1	0.25	0.31	0.318459	0.38	0.65	0.13	0.0102991	0.101485	331	0.4	177	0.21
chr14_75202544	FCF1	+	3UTR	NA	yes	0.12	0.25	0.31	0.319757	0.38	0.83	0.13	0.0105623	0.102773	370	0.4	168	0.24
chr14_75202734	FCF1	+	3UTR	NA	yes	0.12	0.2	0.23	0.242662	0.29	0.54	0.09	0.00490518	0.070037	139	0.31	190	0.2
chr14_75202856	FCF1	+	3UTR	NA	yes	0.25	0.36	0.42	0.448214	0.54	0.82	0.18	0.0155247	0.124598	112	0.43	181	0.19
chr14_75202994	FCF1	+	3UTR	NA	yes	0.1	0.19	0.23	0.239892	0.28	0.58	0.09	0.00587281	0.0766343	277	0.51	159	0.17
chr14_75202995	FCF1	+	3UTR	NA	yes	0.08	0.18	0.23	0.232418	0.2725	0.43	0.0925	0.00544639	0.0737997	244	0.45	151	0.18
chr14_75203004	FCF1	+	3UTR	NA	yes	0.21	0.53	0.62	0.60785	0.69	0.93	0.16	0.0150736	0.122774	400	0.73	161	0.08
chr14_92584179	NDUFB1	-	intronic	NA	yes	0.21	0.36	0.41	0.449231	0.55	0.83	0.19	0.0177392	0.133189	104	0.36	155	0.26
chr15_25154978	SNRPN	+	intronic	NA	no	0.3	1	1	0.99733	1	1	0	0.00112619	0.0335588	457	1	3	0.23
chr15_34523297	SLC12A6	-	3UTR	NA	yes	0.12	0.27	0.35	0.368244	0.45	0.75	0.18	0.0130862	0.114395	336	0.34	192	0.18
chr15_34523342	SLC12A6	-	3UTR	NA	yes	0.13	0.25	0.29	0.301992	0.36	0.54	0.11	0.00735644	0.0857697	236	0.28	109	0.12
chr15_34523343	SLC12A6	-	3UTR	NA	yes	0.16	0.45	0.54	0.541662	0.64	0.9	0.19	0.0200165	0.14148	385	0.5	175	0.19
chr15_34523407	SLC12A6	-	3UTR	NA	yes	0.12	0.18	0.22	0.229095	0.27	0.47	0.09	0.00458908	0.0677427	199	0.16	174	0.18
chr15_34523414	SLC12A6	-	3UTR	NA	yes	0.15	0.25	0.29	0.301624	0.36	0.6	0.11	0.00648958	0.0805579	117	0.19	159	0.21
chr15_34523556	SLC12A6	-	3UTR	NA	yes	0.1	0.17	0.21	0.221815	0.27	0.5	0.1	0.00569371	0.0754567	336	0.13	147	0.16
chr15_34523867	SLC12A6	-	3UTR	NA	yes	0.29	0.5	0.6	0.605429	0.7	0.92	0.2	0.0226289	0.150429	105	0.28	186	0.18
chr15_34523955	SLC12A6	-	3UTR	NA	yes	0.16	0.38	0.46	0.462861	0.55	0.77	0.17	0.0141275	0.118859	416	0.37	202	0.11
chr15_34523966	SLC12A6	-	3UTR	NA	yes	0.09	0.18	0.24	0.249813	0.3	0.5	0.12	0.00675747	0.0822038	321	0.21	160	0.17
chr15_34524020	SLC12A6	-	3UTR	NA	yes	0.17	0.41	0.5	0.491829	0.57	0.9	0.16	0.0138248	0.117579	328	0.49	206	0.15
chr15_34524025	SLC12A6	-	3UTR	NA	yes	0.09	0.18	0.22	0.228963	0.25	0.47	0.07	0.00535265	0.0731618	135	0.15	185	0.18
chr15_34524064	SLC12A6	-	3UTR	NA	yes	0.17	0.27	0.31	0.328244	0.38	0.7	0.11	0.00927151	0.0962887	131	0.2	174	0.1
chr15_34524177	SLC12A6	-	3UTR	NA	no	0.05	0.09	0.11	0.124764	0.14	0.33	0.05	0.00214192	0.0462809	191	0.08	182	0.08
chr15_34524545	SLC12A6	-	3UTR	NA	yes	0.05	0.08	0.11	0.11161	0.13	0.23	0.05	0.00132815	0.0364439	118	0.09	182	0.08
chr15_34524708	SLC12A6	-	3UTR	NA	yes	0.14	0.23	0.29	0.301395	0.36	0.55	0.13	0.00824335	0.0907929	129	0.2	195	0.22						SLC12A6:miR-552-3p
chr15_41597647	OIP5-AS1	+	ncRNA	NA	yes	0.11	0.33	0.4	0.406277	0.47	0.73	0.14	0.0113904	0.106726	419	0.52	207	0.21
chr15_45025366	TRIM69	+	intronic	NA	yes	0.7	0.91	1	0.9476	1	1	0.09	0.00454974	0.0674517	100	0.91	131	0.26
chr15_45025433	TRIM69	+	intronic	NA	yes	0.08	0.15	0.19	0.198269	0.24	0.5	0.09	0.00450602	0.0671269	156	0.19	141	0.19
chr15_45025767	TRIM69	+	intronic	NA	yes	0.3	0.5	0.6	0.60437	0.7	1	0.2	0.0203069	0.142502	135	0.59	158	0.29
chr15_45025768	TRIM69	+	intronic	NA	yes	0.2	0.36	0.46	0.470881	0.58	0.8	0.22	0.0177815	0.133347	159	0.7	147	0.27
chr15_52206606	TMOD3	+	intronic	NA	yes	0.15	0.28	0.33	0.356777	0.43	0.62	0.15	0.0102754	0.101367	121	0.44	136	0.05
chr15_52206607	TMOD3	+	intronic	NA	yes	0.16	0.4	0.5	0.48078	0.55	0.85	0.15	0.017733	0.133165	141	0.56	144	0.08
chr15_64202818	DAPK2	-	intronic	NA	yes	0.2	0.4075	0.5	0.494917	0.6	0.8	0.1925	0.0186571	0.136591	120	0.6	170	0.18
chr15_64202984	DAPK2	-	intronic	NA	yes	0.13	0.26	0.33	0.339148	0.4	0.73	0.14	0.0120078	0.10958	176	0.44	171	0.13
chr15_64202989	DAPK2	-	intronic	NA	yes	0.17	0.33	0.41	0.418844	0.5	0.77	0.17	0.013987	0.118267	173	0.53	169	0.1
chr15_64202990	DAPK2	-	intronic	NA	yes	0.17	0.27	0.33	0.343375	0.4	0.69	0.13	0.00992816	0.0996402	160	0.37	152	0.16
chr15_64447436	SNX22	+	3UTR	NA	yes	0.19	0.27	0.31	0.336204	0.4	0.77	0.13	0.0102593	0.101288	108	0.3	85	0.11
chr15_64447487	SNX22	+	3UTR	NA	yes	0.18	0.43	0.53	0.530114	0.62	0.85	0.19	0.0196172	0.140062	175	0.58	87	0.17
chr15_64447632	SNX22	+	3UTR	NA	yes	0.1	0.17	0.21	0.221583	0.26	0.47	0.09	0.00574385	0.0757882	139	0.24	115	0.07						SNX22:miR-5009-3p
chr15_68410915	PIAS1	+	intronic	NA	yes	0.1	0.185	0.23	0.238699	0.29	0.5	0.105	0.00613108	0.0783012	123	0.47	48	0.12
chr15_75646086	NEIL1	+	Nonsyn	Lys->Arg	no	0.27	0.62	0.75	0.737059	0.85	1	0.23	0.0220114	0.148362	255	0.81	144	0.12
chr15_75646087	NEIL1	+	Syn	Lys->Lys	no	0.13	0.27	0.33	0.354258	0.42	0.82	0.15	0.0135813	0.116539	209	0.56	178	0.19
chr15_90375419	C15orf38-AP3S2	-	3UTR	NA	yes	0.19	0.3	0.375	0.390798	0.45	0.83	0.15	0.0141218	0.118835	188	0.51	160	0
chr15_90375494	C15orf38-AP3S2	-	3UTR	NA	yes	0.7	0.87	0.92	0.905894	0.94	1	0.07	0.0056994	0.0754944	246	0.9	136	0.1						AP3S2:miR-3174
chr15_90375513	C15orf38-AP3S2	-	3UTR	NA	yes	0.14	0.27	0.33	0.344444	0.41	0.7	0.14	0.0123018	0.110913	144	0.44	165	0.22
chr15_90375568	C15orf38-AP3S2	-	3UTR	NA	yes	0.42	0.73	0.81	0.80419	0.9	1	0.17	0.0131743	0.114779	284	0.83	154	0.15
chr15_92514371	SLCO3A1	+	intronic	NA	yes	0.21	0.33	0.42	0.418707	0.5	0.73	0.17	0.0103963	0.101962	147	0.44	33	0.14
chr16_11928846	RSL1D1	-	3UTR	NA	yes	0.19	0.39	0.48	0.480876	0.57	0.82	0.18	0.015425	0.124197	354	0.57	124	0.15
chr16_11928951	RSL1D1	-	3UTR	NA	yes	0.12	0.25	0.305	0.322955	0.38	0.65	0.13	0.010431	0.102132	220	0.46	88	0.11
chr16_12754713	CPPED1	-	3UTR	NA	yes	0.11	0.21	0.27	0.278485	0.33	0.58	0.12	0.00800516	0.0894715	363	0.28	114	0.09
chr16_12754725	CPPED1	-	3UTR	NA	yes	0.07	0.11	0.13	0.141759	0.17	0.45	0.06	0.00290248	0.0538747	108	0.11	91	0.18
chr16_12754778	CPPED1	-	3UTR	NA	yes	0.07	0.15	0.19	0.197121	0.24	0.46	0.09	0.00447449	0.0668916	257	0.2	100	0.11
chr16_12754782	CPPED1	-	3UTR	NA	yes	0.08	0.17	0.2	0.211938	0.2575	0.39	0.0875	0.00382191	0.0618216	258	0.23	89	0.1		CPPED1:miR-194-5p
chr16_12754885	CPPED1	-	3UTR	NA	yes	0.07	0.11	0.14	0.149493	0.17	0.38	0.06	0.00236251	0.0486057	138	0.14	58	0.08
chr16_12754963	CPPED1	-	3UTR	NA	yes	0.17	0.29	0.36	0.373891	0.45	0.7	0.16	0.0121049	0.110022	275	0.43	108	0.17
chr16_15794191	NDE1	+	intronic	NA	yes	0.1	0.18	0.22	0.232713	0.2825	0.44	0.1025	0.00511934	0.0715496	188	0.22	174	0.15						NDE1:miR-3614-5p
chr16_15794464	NDE1	+	intronic	NA	yes	0.2	0.42	0.5	0.518397	0.62	0.92	0.2	0.0187381	0.136887	237	0.51	126	0.19		NDE1:miR-142-3p.1
chr16_15794542	NDE1	+	intronic	NA	yes	0.19	0.27	0.33	0.33375	0.4	0.6	0.13	0.00780203	0.0883291	112	0.27	157	0.07						NDE1:miR-3614-5p
chr16_15794543	NDE1	+	intronic	NA	yes	0.23	0.5	0.56	0.583389	0.69	1	0.19	0.0216717	0.147213	180	0.6	173	0.11						NDE1:miR-3614-5p
chr16_15794582	NDE1	+	intronic	NA	yes	0.14	0.25	0.3	0.326744	0.38	0.65	0.13	0.009694	0.0984581	129	0.26	160	0.19
chr16_15794957	NDE1	+	intronic	NA	yes	0.14	0.3	0.38	0.38324	0.4575	0.7	0.1575	0.0129674	0.113874	250	0.39	186	0.12
chr16_23476581	GGA2	-	3UTR	NA	yes	0.12	0.27	0.33	0.34296	0.41	0.7	0.14	0.00919986	0.0959159	429	0.5	191	0.13
chr16_27278365	NSMCE1	-	intronic	NA	no	0.9	1	1	0.996725	1	1	0	0.000267735	0.0163626	229	0	1	0.17
chr16_27461985	IL21R	+	3UTR	NA	yes	0.23	0.57	0.67	0.662174	0.75	0.92	0.18	0.0165988	0.128836	253	0.72	78	0.23						IL21R:miR-2467-3p
chr16_27461986	IL21R	+	3UTR	NA	yes	0.36	0.58	0.64	0.658178	0.75	1	0.17	0.0158167	0.125764	236	0.76	55	0.29
chr16_29678976	SPN	+	3UTR	NA	yes	0.1	0.19	0.21	0.227876	0.26	0.42	0.07	0.00483295	0.0695194	113	0.2	131	0.2
chr16_29679576	SPN	+	3UTR	NA	yes	0.18	0.29	0.35	0.365895	0.4275	0.7	0.1375	0.0121492	0.110223	190	0.41	145	0.28
chr16_29679611	SPN	+	3UTR	NA	yes	0.07	0.11	0.14	0.150443	0.17	0.36	0.06	0.00290745	0.0539207	158	0.18	139	0.05
chr16_29679619	SPN	+	3UTR	NA	yes	0.07	0.12	0.15	0.159231	0.19	0.33	0.07	0.0031744	0.0563418	117	0.27	133	0.04
chr16_29679628	SPN	+	3UTR	NA	yes	0.11	0.2	0.26	0.26696	0.32	0.57	0.12	0.00829183	0.0910595	273	0.45	159	0.03				SPN:miR-485-5p
chr16_29679638	SPN	+	3UTR	NA	yes	0.19	0.39	0.47	0.469919	0.54	0.82	0.15	0.0142688	0.119452	248	0.47	126	0.03
chr16_29679822	SPN	+	3UTR	NA	yes	0.09	0.17	0.21	0.224198	0.27	0.47	0.1	0.00526759	0.0725782	293	0.34	147	0.05				SPN:miR-542-3p
chr16_29679831	SPN	+	3UTR	NA	yes	0.22	0.4	0.48	0.482316	0.56	0.92	0.16	0.0140031	0.118335	354	0.61	171	0.04
chr16_29679847	SPN	+	3UTR	NA	yes	0.08	0.15	0.2	0.203825	0.25	0.42	0.1	0.00454023	0.0673813	183	0.29	135	0.04		SPN:miR-25-3p/32-5p/92-3p/363-3p/367-3p				SPN:miR-500a-3p
chr16_29679852	SPN	+	3UTR	NA	yes	0.09	0.1725	0.21	0.227054	0.27	0.6	0.0975	0.00623487	0.0789612	258	0.27	160	0.06
chr16_29679886	SPN	+	3UTR	NA	yes	0.15	0.34	0.42	0.418253	0.48	0.73	0.14	0.0110459	0.1051	395	0.45	166	0.08
chr16_29679899	SPN	+	3UTR	NA	yes	0.07	0.15	0.19	0.199854	0.23	0.47	0.08	0.00460047	0.0678268	205	0.25	123	0.12
chr16_29679901	SPN	+	3UTR	NA	yes	0.2	0.37	0.44	0.44711	0.52	0.87	0.15	0.011911	0.109138	346	0.5	159	0.21
chr16_29680031	SPN	+	3UTR	NA	yes	0.07	0.14	0.18	0.191329	0.23	0.39	0.09	0.00396508	0.0629689	173	0.27	106	0.14						SPN:miR-3150a-3p
chr16_29680034	SPN	+	3UTR	NA	yes	0.08	0.14	0.19	0.195404	0.2375	0.4	0.0975	0.004094	0.0639844	198	0.28	132	0.18
chr16_29680267	SPN	+	3UTR	NA	yes	0.16	0.41	0.48	0.480429	0.56	0.82	0.15	0.0120654	0.109843	373	0.58	135	0.2
chr16_29680268	SPN	+	3UTR	NA	yes	0.09	0.19	0.24	0.247186	0.3	0.47	0.11	0.00715568	0.0845912	199	0.25	127	0.21
chr16_29680283	SPN	+	3UTR	NA	yes	0.07	0.13	0.17	0.17172	0.2075	0.36	0.0775	0.00334405	0.0578278	186	0.26	95	0.3
chr16_29680287	SPN	+	3UTR	NA	yes	0.08	0.18	0.21	0.228377	0.27	0.5	0.09	0.0058442	0.0764474	302	0.23	154	0.05
chr16_29680322	SPN	+	3UTR	NA	yes	0.09	0.23	0.29	0.292421	0.35	0.6	0.12	0.00820309	0.0905709	380	0.31	155	0.14
chr16_29680348	SPN	+	3UTR	NA	yes	0.13	0.38	0.45	0.450352	0.52	0.83	0.14	0.0121712	0.110323	398	0.49	166	0.13
chr16_29680358	SPN	+	3UTR	NA	yes	0.06	0.11	0.13	0.144957	0.17	0.4	0.06	0.00330943	0.0575276	115	0.14	102	0.11		SPN:miR-26-5p
chr16_29680366	SPN	+	3UTR	NA	yes	0.06	0.0925	0.12	0.125	0.15	0.27	0.0575	0.00180238	0.0424545	106	0.21	153	0.2						SPN:miR-513c-5p/514b-5p
chr16_29680422	SPN	+	3UTR	NA	yes	0.1	0.18	0.24	0.243333	0.3	0.5	0.12	0.00705513	0.0839948	105	0.19	151	0.19
chr16_29680732	SPN	+	3UTR	NA	yes	0.36	0.64	0.71	0.707203	0.8	1	0.16	0.0151656	0.123149	118	0.92	90	0.14
chr16_29680784	SPN	+	3UTR	NA	yes	0.12	0.21	0.27	0.283715	0.33	0.61	0.12	0.00851054	0.0922526	288	0.44	101	0.19
chr16_29680796	SPN	+	3UTR	NA	yes	0.26	0.53	0.6	0.603476	0.68	0.93	0.15	0.0135763	0.116517	397	0.73	95	0.2						SPN:miR-380-3p
chr16_29680945	SPN	+	3UTR	NA	yes	0.17	0.38	0.46	0.457346	0.54	0.78	0.16	0.0125767	0.112146	407	0.64	77	0.17
chr16_29680946	SPN	+	3UTR	NA	yes	0.15	0.28	0.35	0.357778	0.42	0.67	0.14	0.0105606	0.102765	396	0.51	60	0.16
chr16_29681303	SPN	+	3UTR	NA	yes	0.08	0.17	0.21	0.226825	0.28	0.44	0.11	0.00625939	0.0791163	378	0.22	174	0.05
chr16_29681331	SPN	+	3UTR	NA	yes	0.05	0.07	0.09	0.0935652	0.11	0.29	0.04	0.00114946	0.0339037	115	0.09	127	0.07
chr16_29681371	SPN	+	3UTR	NA	yes	0.05	0.11	0.15	0.150414	0.18	0.33	0.07	0.00250703	0.0500703	362	0.19	171	0.05
chr16_29681429	SPN	+	3UTR	NA	yes	0.05	0.06	0.08	0.0839344	0.1	0.22	0.04	0.000804227	0.0283589	122	0.1	146	0.05						SPN:miR-670-5p
chr16_29681458	SPN	+	3UTR	NA	yes	0.06	0.1	0.12	0.135038	0.17	0.31	0.07	0.00258142	0.0508076	262	0.24	188	0						SPN:miR-625-3p
chr16_29681460	SPN	+	3UTR	NA	yes	0.1	0.23	0.28	0.277346	0.32	0.5	0.09	0.00540339	0.0735078	422	0.32	199	0.06						SPN:miR-625-3p
chr16_29681498	SPN	+	3UTR	NA	yes	0.07	0.11	0.14	0.143004	0.17	0.31	0.06	0.00200999	0.0448329	253	0.13	153	0.09
chr16_29681553	SPN	+	3UTR	NA	yes	0.08	0.12	0.16	0.160991	0.19	0.3	0.07	0.00210174	0.0458447	111	0.19	168	0.05						SPN:miR-552-3p
chr16_29681559	SPN	+	3UTR	NA	yes	0.1	0.17	0.21	0.210681	0.25	0.41	0.08	0.00387374	0.0622394	191	0.16	154	0.07						SPN:miR-552-3p
chr16_29681560	SPN	+	3UTR	NA	yes	0.12	0.24	0.3	0.306415	0.3675	0.77	0.1275	0.0083114	0.0911669	318	0.3	165	0.05
chr16_29681610	SPN	+	3UTR	NA	yes	0.06	0.12	0.17	0.175848	0.21	0.44	0.09	0.00405587	0.0636857	407	0.23	132	0.2
chr16_29681611	SPN	+	3UTR	NA	yes	0.05	0.07	0.09	0.0967333	0.11	0.22	0.04	0.0011255	0.0335485	150	0.11	98	0.18
chr16_29681689	SPN	+	3UTR	NA	yes	0.08	0.15	0.19	0.19711	0.24	0.42	0.09	0.00390368	0.0624794	391	0.18	151	0.15
chr16_29681690	SPN	+	3UTR	NA	yes	0.05	0.08	0.095	0.0990741	0.12	0.24	0.04	0.000840256	0.0289872	108	0.13	123	0.13
chr16_29681699	SPN	+	3UTR	NA	yes	0.05	0.1	0.13	0.137732	0.17	0.32	0.07	0.00255622	0.0505591	291	0.16	168	0.16
chr16_29681751	SPN	+	3UTR	NA	yes	0.08	0.14	0.18	0.19071	0.22	0.43	0.08	0.00481962	0.0694235	155	0.14	163	0.18
chr16_29681760	SPN	+	3UTR	NA	yes	0.08	0.15	0.2	0.208784	0.25	0.44	0.1	0.00491072	0.0700765	255	0.14	156	0.18						SPN:miR-1307-3p
chr16_29845721	MVP	+	intronic	NA	yes	0.09	0.28	0.33	0.330268	0.39	0.58	0.11	0.00797308	0.0892921	448	0.37	203	0.24
chr16_29845723	MVP	+	intronic	NA	yes	0.11	0.2425	0.31	0.309955	0.37	0.58	0.1275	0.00771428	0.087831	442	0.34	213	0.07
chr16_30391720	SEPT1	-	intronic	NA	yes	0.08	0.17	0.21	0.222332	0.27	0.46	0.1	0.00445664	0.0667581	373	0.3	181	0.1
chr16_30391725	SEPT1	-	intronic	NA	yes	0.08	0.17	0.23	0.227694	0.27	0.55	0.1	0.00480272	0.0693017	386	0.4	183	0.04
chr16_30391747	SEPT1	-	intronic	NA	yes	0.17	0.4	0.46	0.464562	0.53	1	0.13	0.00969018	0.0984387	445	0.61	192	0.13
chr16_30391751	SEPT1	-	intronic	NA	yes	0.14	0.5	0.57	0.566831	0.64	0.86	0.14	0.0121609	0.110276	445	0.68	176	0.17
chr16_30391979	SEPT1	-	intronic	NA	yes	0.08	0.14	0.18	0.193432	0.235	0.43	0.095	0.0041404	0.064346	271	0.33	177	0.19
chr16_30392008	SEPT1	-	intronic	NA	yes	0.17	0.4	0.46	0.467153	0.55	0.76	0.15	0.0122065	0.110483	432	0.63	177	0.23
chr16_30392077	SEPT1	-	intronic	NA	yes	0.06	0.14	0.17	0.180414	0.21	0.45	0.07	0.00355995	0.0596653	169	0.26	101	0.24
chr16_3100726	MMP25	+	intronic	NA	yes	0.09	0.18	0.24	0.245238	0.29	0.54	0.11	0.00728813	0.0853705	147	0.35	128	0.25
chr16_3100731	MMP25	+	intronic	NA	yes	0.14	0.25	0.31	0.316711	0.38	0.69	0.13	0.011165	0.105665	225	0.36	141	0.18
chr16_3100813	MMP25	+	intronic	NA	yes	0.17	0.29	0.33	0.361857	0.42	0.7	0.13	0.0110843	0.105282	140	0.41	94	0.18
chr16_3100816	MMP25	+	intronic	NA	yes	0.12	0.25	0.315	0.329647	0.4	0.64	0.15	0.0102638	0.10131	170	0.33	141	0.16
chr16_3100893	MMP25	+	intronic	NA	yes	0.09	0.18	0.24	0.233953	0.27	0.42	0.09	0.00517253	0.0719203	129	0.19	135	0.22
chr16_3100925	MMP25	+	intronic	NA	yes	0.1	0.24	0.29	0.31318	0.375	0.62	0.135	0.0108428	0.104129	239	0.4	145	0.05
chr16_31133839	MYST1	+	intronic	NA	no	0.12	0.29	0.38	0.381455	0.45	0.82	0.16	0.0154161	0.124162	385	0.48	196	0.24
chr16_31133919	MYST1	+	intronic	NA	no	0.12	0.25	0.3	0.315463	0.38	0.69	0.13	0.00925959	0.0962268	335	0.4	206	0.2
chr16_31134015	MYST1	+	intronic	NA	yes	0.17	0.29	0.355	0.366648	0.43	0.73	0.14	0.0124732	0.111684	182	0.22	178	0.17
chr16_31134055	MYST1	+	intronic	NA	yes	0.1	0.21	0.25	0.26825	0.31	0.6	0.1	0.00815541	0.0903073	160	0.19	185	0.23
chr16_31134287	MYST1	+	intronic	NA	yes	0.25	0.47	0.56	0.56312	0.645	1	0.175	0.0172567	0.131365	359	0.62	140	0.21
chr16_31134288	MYST1	+	intronic	NA	yes	0.1	0.19	0.21	0.230598	0.27	0.5	0.08	0.00500223	0.0707264	117	0.16	167	0.21
chr16_31134561	MYST1	+	intronic	NA	yes	0.18	0.3025	0.38	0.387526	0.45	0.64	0.1475	0.0115483	0.107463	194	0.34	188	0
chr16_31134631	MYST1	+	intronic	NA	yes	0.13	0.21	0.27	0.279654	0.33	0.64	0.12	0.00753553	0.0868074	231	0.35	196	0.2
chr16_31134664	MYST1	+	intronic	NA	yes	0.11	0.2375	0.3	0.315542	0.38	0.86	0.1425	0.010887	0.104341	332	0.26	188	0.1
chr16_31134677	MYST1	+	intronic	NA	yes	0.17	0.29	0.36	0.364594	0.44	0.73	0.15	0.0104611	0.102279	283	0.32	168	0.14
chr16_31134727	MYST1	+	intronic	NA	yes	0.11	0.21	0.25	0.267749	0.31	0.57	0.1	0.00711943	0.0843767	311	0.29	199	0.18
chr16_31134764	MYST1	+	intronic	NA	yes	0.09	0.18	0.21	0.235655	0.28	0.54	0.1	0.00618867	0.0786681	290	0.18	170	0.22
chr16_31134851	MYST1	+	intronic	NA	yes	0.35	0.555	0.62	0.616823	0.68	0.88	0.125	0.0093289	0.0965862	447	0.56	206	0.2
chr16_31134881	MYST1	+	intronic	NA	yes	0.09	0.17	0.22	0.232749	0.29	0.5	0.12	0.00594047	0.0770745	411	0.27	181	0.21
chr16_31134928	MYST1	+	intronic	NA	yes	0.06	0.1	0.12	0.132913	0.15	0.28	0.05	0.00163457	0.0404298	103	0.12	188	0.14
chr16_31134962	MYST1	+	intronic	NA	yes	0.11	0.18	0.23	0.24122	0.29	0.53	0.11	0.0062527	0.079074	287	0.37	206	0.21
chr16_31134967	MYST1	+	intronic	NA	yes	0.15	0.27	0.33	0.344415	0.4	0.75	0.13	0.00966628	0.0983173	410	0.43	183	0.2
chr16_31135016	MYST1	+	intronic	NA	yes	0.16	0.27	0.33	0.340694	0.4	0.7	0.13	0.00952473	0.0975947	346	0.32	204	0.18
chr16_31135042	MYST1	+	intronic	NA	yes	0.16	0.37	0.45	0.456326	0.54	0.8	0.17	0.0155119	0.124547	362	0.3	204	0.13
chr16_31135067	MYST1	+	intronic	NA	yes	0.09	0.15	0.18	0.192008	0.23	0.4	0.08	0.00388839	0.0623569	239	0.16	192	0.07
chr16_31135094	MYST1	+	intronic	NA	yes	0.1	0.18	0.24	0.244121	0.29	0.5	0.11	0.00615315	0.078442	313	0.26	167	0.18
chr16_31135095	MYST1	+	intronic	NA	yes	0.15	0.33	0.42	0.425752	0.5	0.83	0.17	0.0133432	0.115513	419	0.41	206	0.17
chr16_31135107	MYST1	+	intronic	NA	yes	0.12	0.21	0.27	0.279046	0.33	0.6	0.12	0.00828024	0.0909958	367	0.3	202	0.2
chr16_31375482	ITGAX	+	intronic	NA	yes	0.15	0.27	0.33	0.34085	0.4	0.73	0.13	0.0106859	0.103372	247	0.43	126	0.22
chr16_31375489	ITGAX	+	intronic	NA	yes	0.09	0.19	0.23	0.237836	0.27	0.5	0.08	0.00524566	0.0724269	134	0.23	98	0.26
chr16_31375562	ITGAX	+	intronic	NA	yes	0.18	0.3725	0.455	0.465455	0.56	0.81	0.1875	0.0168622	0.129855	242	0.57	132	0.12
chr16_31375628	ITGAX	+	intronic	NA	yes	0.25	0.5	0.58	0.573889	0.67	0.94	0.17	0.0178513	0.133609	198	0.65	116	0.15
chr16_31375673	ITGAX	+	intronic	NA	yes	0.21	0.38	0.46	0.463373	0.55	0.73	0.17	0.0148534	0.121875	169	0.59	116	0.15
chr16_3292106	MEFV	-	3UTR	NA	yes	0.07	0.13	0.16	0.168495	0.2	0.4	0.07	0.00295243	0.0543362	299	0.08	136	0.17		MEFV:miR-214-5p
chr16_3292118	MEFV	-	3UTR	NA	yes	0.14	0.33	0.4	0.405785	0.48	0.77	0.15	0.0132893	0.115279	325	0.12	144	0.18
chr16_3292146	MEFV	-	3UTR	NA	yes	0.1	0.24	0.29	0.293665	0.33	0.67	0.09	0.00755461	0.0869173	161	0.03	149	0.09
chr16_3292200	MEFV	-	Nonsyn	Stp->Trp	yes	0.05	0.12	0.16	0.167031	0.21	0.36	0.09	0.00345854	0.0588094	421	0.14	145	0.09						MEFV:miR-934
chr16_3292490	MEFV	-	3UTR	NA	yes	0.09	0.13	0.17	0.175537	0.21	0.36	0.08	0.00298849	0.0546671	177	0.09	115	0.12
chr16_3292508	MEFV	-	3UTR	NA	yes	0.05	0.07	0.08	0.085	0.1	0.21	0.03	0.000594657	0.0243856	132	0.04	141	0.2
chr16_4801873	ZNF500	-	3UTR	NA	yes	0.21	0.31	0.42	0.423008	0.5	0.77	0.19	0.0157	0.1253	133	0.53	58	0.23
chr16_48387296	LONP2	+	3UTR	NA	yes	0.15	0.27	0.33	0.359371	0.435	0.67	0.165	0.0119781	0.109444	159	0.3	161	0.09				LONP2:miR-378-3p
chr16_48388382	LONP2	+	3UTR	NA	yes	0.12	0.23	0.25	0.275565	0.31	0.58	0.08	0.00760034	0.0871799	115	0.3	105	0.16
chr16_48388394	LONP2	+	3UTR	NA	yes	0.14	0.23	0.27	0.298531	0.34	0.6	0.11	0.00849994	0.0921951	143	0.37	156	0.13		LONP2:miR-365-3p
chr16_50139483	HEATR3	+	3UTR	NA	yes	0.14	0.29	0.33	0.359412	0.42	0.75	0.13	0.0111651	0.105665	238	0.39	157	0.18				HEATR3:miR-371-5p
chr16_50139515	HEATR3	+	3UTR	NA	yes	0.13	0.33	0.4	0.408272	0.48	0.75	0.15	0.0130089	0.114057	405	0.58	159	0.23				HEATR3:miR-655-3p
chr16_50139562	HEATR3	+	3UTR	NA	yes	0.1	0.17	0.215	0.226562	0.27	0.47	0.1	0.00531565	0.0729085	128	0.22	125	0.12
chr16_50139563	HEATR3	+	3UTR	NA	yes	0.13	0.23	0.29	0.301336	0.36	0.6	0.13	0.00832459	0.0912392	217	0.33	156	0.07
chr16_68028968	DPEP2	-	intronic	NA	yes	0.12	0.27	0.35	0.356621	0.42	0.73	0.15	0.0124656	0.111649	293	0.33	116	0.06
chr16_68029076	DPEP2	-	intronic	NA	yes	0.11	0.23	0.29	0.305907	0.37	0.6	0.14	0.00896496	0.0946835	237	0.33	86	0.03
chr16_68029181	DPEP2	-	intronic	NA	yes	0.1	0.18	0.23	0.236409	0.28	0.52	0.1	0.00557865	0.0746903	298	0.29	124	0.07
chr16_68029743	DPEP2	-	intronic	NA	yes	0.12	0.19	0.24	0.247062	0.29	0.54	0.1	0.00612427	0.0782577	177	0.32	97	0.04
chr16_68029745	DPEP2	-	intronic	NA	yes	0.23	0.54	0.62	0.620514	0.71	0.94	0.17	0.0172914	0.131497	350	0.74	93	0.14
chr16_68029804	DPEP2	-	intronic	NA	yes	0.12	0.22	0.28	0.291495	0.355	0.55	0.135	0.00860529	0.0927647	107	0.33	72	0.21
chr16_68029820	DPEP2	-	intronic	NA	yes	0.31	0.6475	0.75	0.738102	0.83	1	0.1825	0.015436	0.124242	332	0.77	88	0.18
chr16_68029834	DPEP2	-	intronic	NA	yes	0.09	0.17	0.21	0.227865	0.27	0.5	0.1	0.00690276	0.0830829	178	0.22	85	0.15
chr16_68029861	DPEP2	-	intronic	NA	yes	0.17	0.29	0.36	0.373396	0.4475	0.75	0.1575	0.0122477	0.110669	318	0.46	100	0.2
chr16_68030025	DPEP2	-	intronic	NA	yes	0.09	0.19	0.23	0.244537	0.3	0.62	0.11	0.00639885	0.0799928	108	0.17	83	0.18
chr16_68030026	DPEP2	-	intronic	NA	yes	0.1	0.23	0.29	0.297692	0.335	0.6	0.105	0.0092269	0.0960567	156	0.34	84	0.11
chr16_68030078	DPEP2	-	intronic	NA	yes	0.12	0.25	0.3	0.316564	0.38	0.69	0.13	0.00975985	0.098792	259	0.31	90	0.24
chr16_70413636	ST3GAL2	-	3UTR	NA	yes	0.09	0.12	0.15	0.159925	0.19	0.32	0.07	0.00236742	0.0486561	133	0.03	150	0.22
chr16_70413821	ST3GAL2	-	3UTR	NA	yes	0.07	0.15	0.18	0.19382	0.24	0.41	0.09	0.00384267	0.0619893	233	0.14	136	0.18						ST3GAL2:miR-552-3p
chr16_71957287	IST1	+	intronic	NA	no	0.1	0.25	0.31	0.323436	0.4	0.64	0.15	0.010835	0.104092	195	0.02	7	0.19
chr16_88784415	PIEZO1	-	5UTR	NA	yes	0.14	0.2	0.27	0.271197	0.33	0.6	0.13	0.00585545	0.0765209	117	0.36	173	0.17
chr16_88785244	FAM38A	-	intronic	NA	yes	0.11	0.19	0.24	0.253179	0.31	0.5	0.12	0.00712583	0.0844146	151	0.35	144	0.18
chr16_89630026	RPL13	+	3UTR	NA	yes	0.18	0.33	0.42	0.458407	0.55	1	0.22	0.024003	0.154929	270	0.61	86	0.2
chr16_9200347	C16orf72	+	intronic	NA	yes	0.08	0.14	0.17	0.182675	0.22	0.33	0.08	0.00318126	0.0564027	157	0.34	202	0.2
chr16_9200405	C16orf72	+	intronic	NA	yes	0.09	0.15	0.19	0.2	0.24	0.42	0.09	0.00358855	0.0599045	263	0.14	179	0.17
chr16_9204748	uc002czn.2	+	ncRNA	NA	yes	0.14	0.22	0.28	0.284256	0.33	0.54	0.11	0.00665035	0.0815497	195	0.16	191	0.14
chr16_9204788	C16orf72	+	ncRNA	NA	yes	0.08	0.18	0.23	0.246811	0.2975	0.6	0.1175	0.00792141	0.0890023	254	0.25	202	0.15
chr17_1684054	SMYD4	-	3UTR	NA	yes	0.23	0.4	0.5	0.518986	0.615	0.83	0.215	0.0194486	0.139458	138	0.49	87	0.15
chr17_2320651	METT10D	-	3UTR	NA	yes	0.33	0.62	0.71	0.70688	0.8	1	0.18	0.0150935	0.122855	343	0.78	128	0.19						METTL16:miR-588
chr17_291773	FAM101B	-	3UTR	NA	yes	0.05	0.09	0.12	0.129347	0.15	0.3	0.06	0.00223063	0.0472295	352	0.13	168	0.17
chr17_291783	FAM101B	-	3UTR	NA	yes	0.05	0.07	0.08	0.0835795	0.1	0.26	0.03	0.000722542	0.0268801	176	0.08	183	0.09						FAM101B:miR-873-3p
chr17_29862208	RAB11FIP4	+	3UTR	NA	yes	0.15	0.26	0.3	0.30961	0.35	0.62	0.09	0.00686521	0.0828565	154	0.44	111	0
chr17_29862338	RAB11FIP4	+	3UTR	NA	no	0.1	0.19	0.23	0.237696	0.2725	0.43	0.0825	0.00503654	0.0709686	204	0.37	131	0.1				RAB11FIP4:miR-320
chr17_33337659	RFFL	-	3UTR	NA	yes	0.13	0.23	0.29	0.29042	0.33	0.58	0.1	0.00585491	0.0765174	119	0.07	162	0.17						RFFL:miR-514a-5p
chr17_33838646	SLFN12L	-	intronic	NA	yes	0.14	0.35	0.41	0.418421	0.48	0.8	0.13	0.0126407	0.112431	133	0.75	82	0.16
chr17_35875799	SYNRG	-	3UTR	NA	yes	0.18	0.315	0.4	0.413005	0.5	0.83	0.185	0.0129984	0.11401	203	0.38	164	0.25
chr17_35877106	SYNRG	-	3UTR	NA	yes	0.18	0.33	0.43	0.441116	0.53	0.8	0.2	0.0176875	0.132995	233	0.59	132	0.18
chr17_37915412	IKZF3	-	3UTR	NA	yes	0.07	0.12	0.15	0.159198	0.19	0.46	0.07	0.0032832	0.0572992	162	0.14	167	0.2
chr17_37915451	IKZF3	-	3UTR	NA	yes	0.17	0.27	0.33	0.342072	0.4	0.6	0.13	0.0077693	0.0881437	111	0.16	160	0.16
chr17_37915525	IKZF3	-	3UTR	NA	yes	0.07	0.12	0.15	0.157697	0.19	0.31	0.07	0.00281254	0.0530334	152	0.15	147	0.22
chr17_37915547	IKZF3	-	3UTR	NA	yes	0.07	0.14	0.18	0.186097	0.23	0.45	0.09	0.00387296	0.0622331	392	0.23	166	0.2
chr17_37915552	IKZF3	-	3UTR	NA	yes	0.06	0.08	0.1	0.104621	0.12	0.22	0.04	0.000971611	0.0311707	132	0.12	149	0.23
chr17_37915631	IKZF3	-	3UTR	NA	yes	0.05	0.07	0.1	0.101887	0.12	0.22	0.05	0.00137164	0.0370357	106	0.13	128	0.24		IKZF3:miR-219-5p				IKZF3:miR-508-3p
chr17_37915633	IKZF3	-	3UTR	NA	yes	0.06	0.09	0.11	0.124815	0.1475	0.36	0.0575	0.00218863	0.0467828	270	0.16	135	0		IKZF3:miR-219-5p				IKZF3:miR-508-3p
chr17_37917186	IKZF3	-	3UTR	NA	yes	0.2	0.42	0.5	0.508444	0.6	0.9	0.18	0.0186405	0.13653	257	0.56	143	0.1
chr17_37917207	IKZF3	-	3UTR	NA	yes	0.1	0.23	0.29	0.29245	0.36	0.67	0.13	0.00934929	0.0966917	151	0.39	135	0.15						IKZF3:miR-873-3p
chr17_37917311	IKZF3	-	3UTR	NA	yes	0.2	0.42	0.5	0.510515	0.5875	0.82	0.1675	0.0151003	0.122883	330	0.7	131	0.09		IKZF3:let-7-5p/98-5p
chr17_37917330	IKZF3	-	3UTR	NA	yes	0.09	0.17	0.21	0.22381	0.26	0.42	0.09	0.00567796	0.0753523	189	0.29	157	0.08						IKZF3:miR-2114-3p
chr17_37917727	IKZF3	-	3UTR	NA	yes	0.08	0.12	0.16	0.174158	0.22	0.35	0.1	0.00370653	0.0608813	101	0.26	134	0.2
chr17_37917735	IKZF3	-	3UTR	NA	yes	0.09	0.14	0.18	0.185191	0.21	0.38	0.07	0.00380208	0.061661	131	0.24	142	0.18				IKZF3:miR-485-5p
chr17_37918230	IKZF3	-	3UTR	NA	yes	0.12	0.21	0.25	0.264537	0.3	0.58	0.09	0.00724932	0.0851429	108	0.36	99	0.13
chr17_37918231	IKZF3	-	3UTR	NA	yes	0.1	0.24	0.29	0.290993	0.33	0.54	0.09	0.00646186	0.0803857	141	0.38	115	0.11
chr17_37918244	IKZF3	-	3UTR	NA	yes	0.12	0.2175	0.29	0.299833	0.3625	0.53	0.145	0.00956366	0.097794	180	0.47	120	0.18
chr17_37920169	IKZF3	-	3UTR	NA	yes	0.16	0.27	0.35	0.361838	0.4425	0.7	0.1725	0.0124299	0.11149	136	0.56	142	0.17		IKZF3:miR-142-3p.1
chr17_37920205	IKZF3	-	3UTR	NA	yes	0.36	0.58	0.65	0.663504	0.75	1	0.17	0.0162862	0.127617	137	0.79	112	0.16
chr17_37920635	IKZF3	-	3UTR	NA	yes	0.23	0.43	0.5	0.52049	0.6	0.83	0.17	0.0185473	0.136188	102	0.62	111	0.16						IKZF3:miR-2114-3p
chr17_3802634	P2RX1	-	intronic	NA	yes	0.13	0.27	0.31	0.332699	0.4	0.73	0.13	0.0111445	0.105568	163	0.4	155	0.1
chr17_3802635	P2RX1	-	intronic	NA	yes	0.21	0.44	0.53	0.537854	0.64	0.91	0.2	0.0206949	0.143857	219	0.65	143	0.16
chr17_38439317	WIPF2	+	3UTR	NA	yes	0.19	0.36	0.45	0.470256	0.58	0.9	0.22	0.0219336	0.1481	117	0.58	80	0.1
chr17_38439614	WIPF2	+	3UTR	NA	yes	0.21	0.45	0.535	0.534659	0.62	0.85	0.17	0.0176729	0.132939	264	0.62	109	0.1				WIPF2:miR-485-5p
chr17_38439688	WIPF2	+	3UTR	NA	yes	0.13	0.25	0.3	0.316131	0.38	0.62	0.13	0.0100018	0.100009	137	0.45	94	0.14		WIPF2:miR-10-5p		WIPF2:miR-339-5p
chr17_38439708	WIPF2	+	3UTR	NA	yes	0.15	0.25	0.31	0.325773	0.38	0.6	0.13	0.00878068	0.0937053	220	0.47	104	0.08						WIPF2:miR-378g
chr17_38439719	WIPF2	+	3UTR	NA	yes	0.16	0.2575	0.33	0.345086	0.4125	0.71	0.155	0.0112667	0.106145	232	0.46	101	0.11						WIPF2:miR-769-5p
chr17_42158367	HDAC5	-	intronic	NA	yes	0.09	0.18	0.23	0.231742	0.27	0.41	0.09	0.00476902	0.0690581	155	0.27	181	0.08
chr17_43220185	ACBD4	+	3UTR	NA	yes	0.19	0.42	0.5	0.51472	0.6	0.91	0.18	0.0163671	0.127934	125	0.52	131	0.08
chr17_43292872	AC008105.1	-	intronic	NA	yes	0.12	0.21	0.275	0.293219	0.36	0.55	0.15	0.00899577	0.094846	146	0.43	51	0.11
chr17_43294714	AC008105.1	-	intronic	NA	yes	0.14	0.25	0.31	0.32908	0.4	0.73	0.15	0.00986461	0.0993208	250	0.39	156	0.08
chr17_43294719	CTD-2020K17.1	-	intronic	NA	yes	0.19	0.4675	0.55	0.548846	0.6225	0.91	0.155	0.0170213	0.130466	364	0.65	179	0.03
chr17_43294768	CTD-2020K17.1	-	intronic	NA	yes	0.06	0.15	0.18	0.181073	0.21	0.33	0.06	0.00230623	0.0480232	177	0.23	160	0.05
chr17_43294772	CTD-2020K17.1	-	intronic	NA	yes	0.08	0.15	0.19	0.202128	0.24	0.4	0.09	0.00485427	0.0696726	188	0.19	133	0.07
chr17_43294997	CTD-2020K17.1	-	intronic	NA	yes	0.07	0.13	0.155	0.168333	0.19	0.36	0.06	0.0030684	0.0553931	126	0.16	125	0.03
chr17_43294998	CTD-2020K17.1	-	intronic	NA	yes	0.08	0.19	0.24	0.245331	0.29	0.61	0.1	0.00702687	0.0838264	317	0.31	108	0.11
chr17_43295172	CTD-2020K17.1	-	intronic	NA	yes	0.09	0.18	0.22	0.23306	0.27	0.5	0.09	0.0056363	0.0750753	268	0.29	173	0.04
chr17_43295372	CTD-2020K17.1	-	intronic	NA	yes	0.1	0.2	0.25	0.258215	0.31	0.5	0.11	0.00673701	0.0820793	297	0.3	97	0.25
chr17_43295442	CTD-2020K17.1	-	intronic	NA	yes	0.12	0.26	0.31	0.326498	0.39	0.64	0.13	0.00968556	0.0984153	237	0.32	101	0.19
chr17_43295602	CTD-2020K17.1	-	intronic	NA	yes	0.08	0.15	0.2	0.202148	0.24	0.47	0.09	0.00431516	0.0656899	284	0.21	66	0.18
chr17_43295853	CTD-2020K17.1	-	intronic	NA	yes	0.07	0.12	0.14	0.148411	0.17	0.32	0.05	0.00194179	0.0440658	107	0.16	80	0.24
chr17_43295870	CTD-2020K17.1	-	intronic	NA	yes	0.06	0.12	0.155	0.153246	0.19	0.27	0.07	0.001923	0.043852	114	0.18	113	0.17
chr17_43295900	CTD-2020K17.1	-	intronic	NA	yes	0.07	0.12	0.14	0.149077	0.17	0.26	0.05	0.00187821	0.0433383	130	0.18	65	0.12
chr17_43295903	CTD-2020K17.1	-	intronic	NA	yes	0.06	0.11	0.14	0.146875	0.17	0.33	0.06	0.00242165	0.0492103	128	0.26	87	0.16
chr17_43296001	CTD-2020K17.1	-	intronic	NA	yes	0.06	0.13	0.16	0.175409	0.21	0.55	0.08	0.00410347	0.0640583	159	0.15	71	0.22
chr17_43297314	CTD-2020K17.1	-	intronic	NA	yes	0.12	0.19	0.23	0.247155	0.275	0.54	0.085	0.00766053	0.0875245	116	0.18	167	0.27
chr17_43297350	CTD-2020K17.1	-	intronic	NA	yes	0.1	0.1675	0.2	0.212885	0.25	0.4	0.0825	0.00404597	0.0636079	104	0.16	165	0.08
chr17_43582971	LRRC37A4P	-	ncRNA	NA	yes	0.1	0.16	0.21	0.217239	0.25	0.5	0.09	0.00547127	0.073968	134	0.21	101	0.12
chr17_43583007	LRRC37A4P	-	ncRNA	NA	yes	0.08	0.2075	0.25	0.261892	0.31	0.5	0.1025	0.00685218	0.0827779	148	0.39	115	0.07
chr17_43583373	LRRC37A4P	-	ncRNA	NA	yes	0.17	0.36	0.44	0.453448	0.53	0.9	0.17	0.0158088	0.125733	203	0.64	110	0
chr17_47416849	ZNF652	-	intronic	NA	no	0.43	0.79	0.89	0.852494	0.94	1	0.15	0.0159053	0.126116	445	0.89	24	0.19
chr17_56049829	VEZF1	-	3UTR	NA	no	0.06	0.12	0.14	0.15526	0.18	0.35	0.06	0.00317391	0.0563375	173	0.22	170	0.17
chr17_56419042	TSPOAP1-AS1	+	intronic	NA	yes	0.14	0.28	0.35	0.355246	0.43	0.67	0.15	0.0112778	0.106197	183	0.45	42	0.1
chr17_56419144	TSPOAP1-AS1	+	intronic	NA	yes	0.09	0.17	0.21	0.221261	0.25	0.5	0.08	0.00636704	0.0797937	119	0	1	0.1
chr17_56419176	TSPOAP1-AS1	+	intronic	NA	yes	0.23	0.44	0.53	0.521753	0.6	0.92	0.16	0.0152921	0.123661	251	0.63	32	0.13
chr17_59253247	BCAS3	+	intronic	NA	yes	0.55	0.83	0.9	0.88587	0.94	1	0.11	0.00682215	0.0825963	276	0.96	54	0.19
chr17_59253294	BCAS3	+	intronic	NA	yes	0.09	0.16	0.21	0.218641	0.25	0.6	0.09	0.00626872	0.0791753	103	0.23	24	0.18
chr17_62398900	PECAM1	-	3UTR	NA	yes	0.1	0.17	0.2	0.220879	0.26	0.56	0.09	0.00543746	0.0737391	239	0.18	120	0.16
chr17_62399038	PECAM1	-	3UTR	NA	yes	0.06	0.11	0.14	0.144725	0.18	0.36	0.07	0.00284053	0.0532966	182	0.16	104	0.15
chr17_62400214	PECAM1	-	3UTR	NA	yes	0.05	0.06	0.07	0.0744059	0.09	0.14	0.03	0.000409844	0.0202446	202	0.08	165	0.2
chr17_62400240	PECAM1	-	3UTR	NA	yes	0.05	0.06	0.07	0.0734615	0.08	0.16	0.02	0.000371646	0.0192781	130	0.05	165	0.2
chr17_62400246	PECAM1	-	3UTR	NA	yes	0.06	0.14	0.18	0.177651	0.21	0.35	0.07	0.00302384	0.0549895	447	0.16	191	0.08
chr17_62400247	PECAM1	-	3UTR	NA	yes	0.05	0.09	0.11	0.113545	0.14	0.23	0.05	0.00136168	0.0369009	347	0.09	173	0.08
chr17_62400304	PECAM1	-	3UTR	NA	yes	0.09	0.14	0.17	0.17069	0.19	0.29	0.05	0.00195082	0.0441681	116	0.04	152	0.09
chr17_62400357	PECAM1	-	3UTR	NA	yes	0.05	0.07	0.09	0.0964848	0.12	0.23	0.05	0.00131587	0.036275	330	0.09	170	0.18
chr17_62464464	MILR1	+	3UTR	NA	yes	0.54	0.8	0.9	0.865806	0.93	1	0.13	0.0103319	0.101646	124	0.91	156	0.08
chr17_72465843	CD300A	+	intronic	NA	yes	0.27	0.435	0.53	0.527847	0.62	0.85	0.185	0.0170981	0.13076	144	0.57	148	0.22
chr17_72468818	CD300A	+	intronic	NA	yes	0.21	0.38	0.465	0.478521	0.5775	1	0.1975	0.0207971	0.144212	142	0.51	174	0.18
chr17_72762791	SLC9A3R1	+	intronic	NA	yes	0.27	0.4575	0.54	0.547091	0.64	1	0.1825	0.0173404	0.131683	220	0.72	139	0.14
chr17_72762793	SLC9A3R1	+	intronic	NA	yes	0.36	0.71	0.8	0.782752	0.86	1	0.15	0.0121869	0.110394	218	0.86	139	0.19
chr17_73100686	SLC16A5	+	intronic	NA	yes	0.09	0.17	0.2	0.206838	0.25	0.38	0.08	0.00322353	0.0567762	117	0.14	108	0.21
chr17_73885939	TRIM65	-	3UTR	NA	yes	0.12	0.24	0.3	0.303322	0.36	0.62	0.12	0.00803314	0.0896278	295	0.4	159	0.12		TRIM65:let-7-5p/98-5p
chr17_73939078	ACOX1	-	3UTR	NA	yes	0.05	0.07	0.09	0.092	0.11	0.17	0.04	0.000670791	0.0258996	140	0.09	156	0.16
chr17_73939141	ACOX1	-	3UTR	NA	yes	0.05	0.1	0.13	0.136809	0.17	0.3	0.07	0.00210465	0.0458764	351	0.15	185	0.18
chr17_73939269	ACOX1	-	3UTR	NA	yes	0.05	0.08	0.1	0.111667	0.13	0.23	0.05	0.00145254	0.0381122	198	0.13	91	0.08		ACOX1:miR-33-5p
chr17_73939399	ACOX1	-	3UTR	NA	yes	0.06	0.09	0.11	0.118662	0.14	0.24	0.05	0.0013904	0.037288	142	0.19	159	0.18				ACOX1:miR-485-5p
chr17_73939536	ACOX1	-	3UTR	NA	yes	0.05	0.08	0.1	0.10529	0.12	0.21	0.04	0.000964039	0.031049	155	0.16	177	0.22						ACOX1:miR-3614-5p
chr17_73939603	ACOX1	-	3UTR	NA	yes	0.05	0.1	0.12	0.123125	0.14	0.25	0.04	0.00141267	0.0375855	112	0.22	160	0.1						ACOX1:miR-769-5p
chr17_73940067	ACOX1	-	3UTR	NA	yes	0.08	0.15	0.175	0.190049	0.22	0.5	0.07	0.00436995	0.0661056	204	0.18	203	0.15
chr17_73940077	ACOX1	-	3UTR	NA	yes	0.08	0.27	0.33	0.335806	0.4	0.67	0.13	0.0102864	0.101422	372	0.37	206	0.2				ACOX1:miR-485-5p
chr17_73940094	ACOX1	-	3UTR	NA	yes	0.1	0.17	0.21	0.228519	0.27	0.64	0.1	0.00682849	0.0826347	216	0.23	192	0.09
chr17_73940120	ACOX1	-	3UTR	NA	yes	0.15	0.32	0.4	0.402541	0.48	0.7	0.16	0.0123687	0.111215	303	0.36	199	0.15
chr17_73940187	ACOX1	-	3UTR	NA	yes	0.17	0.36	0.44	0.447794	0.53	0.85	0.17	0.0160224	0.12658	349	0.55	188	0.18		ACOX1:miR-214-5p
chr17_73940193	ACOX1	-	3UTR	NA	yes	0.16	0.3	0.38	0.389064	0.46	0.73	0.16	0.0123669	0.111207	299	0.52	171	0.05		ACOX1:miR-214-5p
chr17_73940231	ACOX1	-	3UTR	NA	yes	0.08	0.16	0.2	0.213213	0.26	0.46	0.1	0.00505899	0.0711266	249	0.25	176	0.1
chr17_73940232	ACOX1	-	3UTR	NA	yes	0.08	0.14	0.17	0.185663	0.2175	0.55	0.0775	0.00498229	0.0705853	166	0.21	152	0.16
chr17_73940233	ACOX1	-	3UTR	NA	yes	0.07	0.12	0.16	0.160348	0.19	0.38	0.07	0.0028069	0.0529801	115	0.16	170	0.22
chr17_73940875	ACOX1	-	3UTR	NA	yes	0.12	0.22	0.27	0.286481	0.33	0.55	0.11	0.00855012	0.0924669	108	0.37	145	0.2		ACOX1:miR-142-3p.1
chr17_73940917	ACOX1	-	3UTR	NA	yes	0.14	0.26	0.32	0.330553	0.4	0.64	0.14	0.0105377	0.102653	235	0.3	138	0.17						ACOX1:miR-498
chr17_73940918	ACOX1	-	3UTR	NA	yes	0.15	0.33	0.41	0.423123	0.5	0.79	0.17	0.0148022	0.121664	269	0.44	139	0.14						ACOX1:miR-498
chr17_76105660	TNRC6C-AS1	-	ncRNA	NA	yes	0.06	0.09	0.11	0.121239	0.14	0.3	0.05	0.00145606	0.0381584	218	0.08	178	0.15
chr17_76418603	PGS1	+	intronic	NA	yes	0.06	0.1	0.13	0.137917	0.16	0.26	0.06	0.00181763	0.0426336	192	0.28	204	0.1
chr17_76418611	PGS1	+	intronic	NA	yes	0.05	0.12	0.15	0.161481	0.2	0.36	0.08	0.00311049	0.0557718	324	0.26	189	0.16
chr17_76418679	PGS1	+	intronic	NA	yes	0.07	0.13	0.17	0.180997	0.22	0.4	0.09	0.00406963	0.0637936	321	0.24	208	0.19
chr17_76418696	PGS1	+	intronic	NA	yes	0.1	0.24	0.32	0.332832	0.415	0.72	0.175	0.0159515	0.126299	399	0.52	213	0.12
chr17_76418708	PGS1	+	intronic	NA	yes	0.08	0.16	0.205	0.215153	0.26	0.43	0.1	0.0049653	0.0704649	262	0.33	210	0.16
chr17_76418718	PGS1	+	intronic	NA	yes	0.11	0.24	0.29	0.303536	0.36	0.64	0.12	0.00885007	0.0940748	362	0.49	194	0.12		DNAH17:miR-140-3p.1
chr17_76418720	PGS1	+	intronic	NA	yes	0.4	0.71	0.79	0.773864	0.85	1	0.14	0.0125862	0.112188	427	0.75	213	0.17		DNAH17:miR-140-3p.1
chr17_76418839	PGS1	+	intronic	NA	yes	0.14	0.36	0.42	0.42115	0.48	0.72	0.12	0.0091428	0.095618	452	0.49	210	0.17				DNAH17:miR-877-5p
chr17_76419021	PGS1	+	intronic	NA	yes	0.2	0.31	0.4	0.410598	0.5	0.73	0.19	0.0133626	0.115597	117	0	1	0.14
chr17_76419056	PGS1	+	intronic	NA	yes	0.14	0.27	0.34	0.359831	0.44	0.79	0.17	0.0155316	0.124626	178	0.47	160	0.08
chr17_76419066	PGS1	+	intronic	NA	yes	0.45	0.7	0.785	0.769872	0.85	1	0.15	0.0136658	0.116901	156	0.72	168	0.18
chr17_76419083	PGS1	+	intronic	NA	yes	0.15	0.27	0.3	0.317811	0.36	0.6	0.09	0.00760173	0.0871879	169	0.22	209	0.21
chr17_76419089	PGS1	+	intronic	NA	yes	0.07	0.18	0.21	0.229545	0.27	0.47	0.09	0.00560538	0.0748691	198	0.11	138	0.21
chr17_76419119	PGS1	+	intronic	NA	yes	0.06	0.1	0.12	0.127879	0.15	0.28	0.05	0.00179765	0.0423988	231	0.17	126	0.23
chr17_79478136	ACTG1	-	intronic	NA	no	0.26	0.4	0.46	0.471171	0.54	0.8	0.14	0.0102675	0.101329	316	0.34	204	0.16
chr17_79527435	NPLOC4	-	intronic	NA	yes	0.18	0.27	0.33	0.357723	0.43	0.64	0.16	0.0109538	0.10466	101	0.39	148	0.21
chr17_79527621	NPLOC4	-	intronic	NA	yes	0.14	0.275	0.33	0.350163	0.4	0.79	0.125	0.0112819	0.106216	123	0.34	193	0.17
chr17_79527657	NPLOC4	-	intronic	NA	yes	0.18	0.3	0.36	0.380806	0.46	0.7	0.16	0.0126026	0.112261	124	0.48	193	0.12
chr17_79780692	FAM195B	-	3UTR	NA	no	0.05	0.08	0.11	0.11588	0.14	0.38	0.06	0.00194168	0.0440645	415	0.24	207	0.22						AC174470.1:miR-2355-3p
chr17_8128294	C17orf68	-	3UTR	NA	yes	0.08	0.1475	0.18	0.1873	0.22	0.33	0.0725	0.00300779	0.0548433	100	0.1	153	0.2
chr17_8128320	C17orf68	-	3UTR	NA	yes	0.12	0.23	0.27	0.269537	0.3	0.4	0.07	0.00378016	0.061483	108	0.1	143	0.22
chr17_8129568	C17orf68	-	3UTR	NA	no	0.12	0.2375	0.29	0.294837	0.335	0.64	0.0975	0.00776172	0.0881006	184	0.19	20	0.2
chr18_24179309	KCTD1	-	intronic	NA	no	0.9	1	1	0.999636	1	1	0	3.63636e-05	0.00603023	275	0	1	0.17
chr18_24179324	KCTD1	-	intronic	NA	no	0.91	1	1	0.998988	1	1	0	8.35875e-05	0.00914262	326	0	1	0.18
chr18_24179333	KCTD1	-	intronic	NA	no	0.91	1	1	0.999207	1	1	0	6.40747e-05	0.00800467	290	0	1	0.08
chr18_29651890	RNF125	+	3UTR	NA	yes	0.1	0.18	0.23	0.236174	0.28	0.6	0.1	0.00611681	0.07821	115	0.4	143	0.21
chr18_29652057	RNF125	+	3UTR	NA	yes	0.08	0.14	0.17	0.18214	0.22	0.36	0.08	0.00350284	0.0591848	243	0.34	154	0.17				RNF125:miR-411-5p.2
chr18_29652119	RNF125	+	3UTR	NA	yes	0.12	0.28	0.355	0.363279	0.43	0.75	0.15	0.0129837	0.113946	308	0.38	149	0.16
chr18_32828603	ZNF397	+	intronic	NA	yes	0.16	0.29	0.36	0.372467	0.45	0.91	0.16	0.0136151	0.116684	227	0.42	161	0.14
chr18_56419749	MALT1	+	3UTR	NA	yes	0.2	0.31	0.4	0.411654	0.5	0.8	0.19	0.0161518	0.12709	133	0.46	90	0.13
chr18_56419810	MALT1	+	3UTR	NA	yes	0.12	0.25	0.3	0.311709	0.36	0.6	0.11	0.00815912	0.0903279	117	0.22	75	0.21
chr18_56419964	MALT1	+	3UTR	NA	yes	0.12	0.26	0.3	0.309725	0.36	0.53	0.1	0.00808789	0.0899327	109	0.33	107	0.07
chr18_56419971	MALT1	+	3UTR	NA	yes	0.2	0.31	0.4	0.402095	0.47	0.9	0.16	0.0124085	0.111393	148	0.46	103	0.32
chr18_56420458	MALT1	+	3UTR	NA	yes	0.16	0.27	0.33	0.350389	0.42	0.7	0.15	0.00938588	0.0968808	180	0.46	94	0.27
chr18_56420526	MALT1	+	3UTR	NA	yes	0.14	0.27	0.35	0.360415	0.43	0.8	0.16	0.0146494	0.121035	265	0.44	131	0.1
chr18_56420565	MALT1	+	3UTR	NA	yes	0.14	0.27	0.35	0.352747	0.42	0.67	0.15	0.0113671	0.106616	273	0.4	118	0.16
chr19_1033457	CNN2	+	intronic	NA	yes	0.21	0.27	0.33	0.350367	0.39	0.73	0.12	0.0110684	0.105206	109	0.43	184	0.19
chr19_10461906	TYK2	-	ncRNA	NA	yes	0.13	0.22	0.29	0.295493	0.36	0.64	0.14	0.0087428	0.0935029	213	0.24	195	0.1
chr19_10462041	TYK2	-	intronic	NA	yes	0.12	0.21	0.27	0.283082	0.33	0.53	0.12	0.00716323	0.0846359	159	0.32	135	0.17
chr19_10462051	TYK2	-	intronic	NA	yes	0.36	0.605	0.7	0.698202	0.8	1	0.195	0.015984	0.126428	267	0.66	178	0.08
chr19_10462081	TYK2	-	intronic	NA	yes	0.17	0.255	0.3	0.33165	0.4	0.64	0.145	0.0102198	0.101093	103	0.2	178	0.17
chr19_10462116	TYK2	-	intronic	NA	yes	0.17	0.25	0.29	0.311652	0.36	0.62	0.11	0.00824549	0.0908047	115	0.34	174	0.12
chr19_10462150	TYK2	-	intronic	NA	yes	0.1	0.18	0.22	0.235451	0.28	0.6	0.1	0.00622835	0.0789199	233	0.31	189	0.08
chr19_11040806	C19orf52	+	3UTR	NA	yes	0.1	0.21	0.25	0.27339	0.33	0.55	0.12	0.00683503	0.0826743	177	0.23	170	0.15
chr19_11560427	PRKCSH	+	intronic	NA	yes	0.27	0.47	0.52	0.521004	0.57	0.84	0.1	0.00719286	0.0848107	458	0.57	212	0.17
chr19_11560533	PRKCSH	+	intronic	NA	yes	0.07	0.12	0.14	0.149805	0.17	0.32	0.05	0.0022895	0.0478488	154	0.08	186	0.1
chr19_11560716	PRKCSH	+	intronic	NA	yes	0.21	0.43	0.5	0.499446	0.57	0.81	0.14	0.0109084	0.104443	451	0.51	130	0.13
chr19_11560763	PRKCSH	+	intronic	NA	yes	0.19	0.33	0.45	0.454083	0.58	0.8	0.25	0.0197941	0.140692	120	0.54	131	0.2
chr19_11560764	PRKCSH	+	intronic	NA	yes	0.19	0.27	0.31	0.342286	0.4	0.64	0.13	0.00978126	0.0989003	105	0.26	117	0.14
chr19_11560799	PRKCSH	+	intronic	NA	yes	0.07	0.13	0.16	0.162707	0.19	0.33	0.06	0.00220652	0.0469736	181	0.12	106	0.12
chr19_11560824	PRKCSH	+	intronic	NA	yes	0.17	0.27	0.33	0.334106	0.4	0.54	0.13	0.0067657	0.0822538	151	0.28	112	0.09
chr19_11560825	PRKCSH	+	intronic	NA	yes	0.16	0.27	0.33	0.359086	0.42	0.7	0.15	0.0109107	0.104454	175	0.32	114	0.14
chr19_11560866	PRKCSH	+	intronic	NA	yes	0.5	0.82	0.9	0.882355	0.94	1	0.12	0.00832352	0.0912334	276	0.7	99	0.04
chr19_11560920	PRKCSH	+	intronic	NA	yes	0.14	0.25	0.29	0.312308	0.36	0.62	0.11	0.0098489	0.0992416	130	0.33	87	0.16
chr19_11560921	PRKCSH	+	intronic	NA	yes	0.19	0.29	0.36	0.372009	0.43	0.8	0.14	0.0122255	0.110569	214	0.46	164	0.17
chr19_11560933	PRKCSH	+	intronic	NA	yes	0.16	0.25	0.3	0.314318	0.36	0.64	0.11	0.00858903	0.092677	220	0.37	109	0.1
chr19_11561078	PRKCSH	+	intronic	NA	yes	0.12	0.2	0.23	0.239208	0.27	0.44	0.07	0.00385337	0.0620755	101	0.21	149	0.1
chr19_11561101	PRKCSH	+	intronic	NA	yes	0.1	0.23	0.29	0.306217	0.38	0.75	0.15	0.0107435	0.103651	378	0.37	135	0.17
chr19_11561102	PRKCSH	+	intronic	NA	yes	0.14	0.35	0.43	0.427344	0.5	0.75	0.15	0.0120901	0.109955	418	0.47	118	0.12
chr19_11561139	PRKCSH	+	intronic	NA	yes	0.13	0.25	0.3	0.325906	0.4	0.6	0.15	0.00968921	0.0984338	149	0	1	0.12
chr19_11561145	PRKCSH	+	intronic	NA	yes	0.14	0.22	0.29	0.28791	0.33	0.6	0.11	0.00709335	0.084222	134	0.31	145	0.07
chr19_11561171	PRKCSH	+	intronic	NA	yes	0.23	0.5	0.58	0.578353	0.65	0.82	0.15	0.011119	0.105447	425	0.59	167	0.06
chr19_11561177	PRKCSH	+	intronic	NA	yes	0.07	0.11	0.14	0.142906	0.17	0.29	0.06	0.001757	0.0419166	117	0.16	139	0.05
chr19_11561186	PRKCSH	+	intronic	NA	yes	0.07	0.1225	0.16	0.170909	0.2	0.33	0.0775	0.00334333	0.0578216	198	0.19	129	0.05
chr19_11561207	PRKCSH	+	intronic	NA	yes	0.12	0.22	0.27	0.286839	0.33	0.75	0.11	0.00879777	0.0937964	193	0.5	164	0.07
chr19_11561224	PRKCSH	+	intronic	NA	yes	0.36	0.7	0.77	0.772322	0.86	1	0.16	0.0135626	0.116459	323	0.83	188	0.06
chr19_11561241	PRKCSH	+	intronic	NA	yes	0.13	0.32	0.38	0.380854	0.44	0.7	0.12	0.00915377	0.0956754	445	0.36	157	0.09
chr19_11561242	PRKCSH	+	intronic	NA	yes	0.06	0.1	0.12	0.126161	0.15	0.29	0.05	0.00162747	0.0403419	112	0.09	163	0.08
chr19_11561359	PRKCSH	+	intronic	NA	no	0.05	0.06	0.08	0.0805392	0.09	0.18	0.03	0.000672122	0.0259253	204	0.12	115	0.04
chr19_11561375	PRKCSH	+	intronic	NA	no	0.05	0.06	0.07	0.0702752	0.08	0.14	0.02	0.000356405	0.0188787	109	0.07	187	0.04
chr19_11561383	PRKCSH	+	intronic	NA	no	0.05	0.08	0.1	0.109948	0.13	0.29	0.05	0.00165512	0.0406831	382	0.16	186	0.02
chr19_11561397	PRKCSH	+	intronic	NA	no	0.05	0.07	0.09	0.095994	0.11	0.25	0.04	0.00114312	0.03381	332	0.09	183	0.03
chr19_11945749	ZNF440	+	3UTR	NA	yes	0.19	0.3	0.36	0.382977	0.455	0.7	0.155	0.011418	0.106855	131	0.42	103	0.04
chr19_12842734	C19orf43	-	intronic	NA	yes	0.15	0.25	0.3	0.322178	0.38	0.64	0.13	0.00840921	0.0917017	101	0.32	138	0.03
chr19_13870306	CCDC130	+	intronic	NA	yes	0.21	0.33	0.425	0.439603	0.54	0.72	0.21	0.0161494	0.12708	126	0.54	175	0.04
chr19_13871000	CCDC130	+	intronic	NA	yes	0.1	0.22	0.275	0.28858	0.33	0.8	0.11	0.00925946	0.0962261	162	0.27	175	0.03
chr19_13871439	CCDC130	+	intronic	NA	yes	0.11	0.19	0.21	0.229459	0.25	0.55	0.06	0.00505971	0.0711316	111	0.26	119	0.05
chr19_13871461	CCDC130	+	intronic	NA	yes	0.09	0.15	0.19	0.196825	0.23	0.46	0.08	0.00421859	0.0649507	189	0.23	137	0.13
chr19_13871486	CCDC130	+	intronic	NA	yes	0.14	0.29	0.36	0.366429	0.44	0.71	0.15	0.0124962	0.111787	378	0.36	199	0.08
chr19_13871547	CCDC130	+	intronic	NA	yes	0.1	0.21	0.265	0.276788	0.33	0.6	0.12	0.00840242	0.0916647	330	0.33	181	0.21
chr19_13871683	CCDC130	+	intronic	NA	yes	0.15	0.23	0.27	0.290241	0.35	0.6	0.12	0.0074322	0.0862102	249	0.27	190	0.09
chr19_13871687	CCDC130	+	intronic	NA	yes	0.14	0.2	0.25	0.262328	0.3	0.5	0.1	0.0054841	0.0740547	116	0.22	140	0.12
chr19_13871712	CCDC130	+	intronic	NA	yes	0.2	0.33	0.42	0.425877	0.5	0.73	0.17	0.0138528	0.117698	114	0.39	194	0.18
chr19_13871732	CCDC130	+	intronic	NA	yes	0.11	0.16	0.2	0.209174	0.25	0.46	0.09	0.00417431	0.0646089	121	0.18	146	0.15
chr19_13883892	MRI1	+	3UTR	NA	yes	0.28	0.53	0.62	0.614659	0.7	1	0.17	0.0157517	0.125506	337	0.64	135	0.25
chr19_13884020	MRI1	+	3UTR	NA	yes	0.12	0.27	0.31	0.342212	0.42	0.67	0.15	0.00957273	0.0978403	104	0.34	152	0.13
chr19_13884074	MRI1	+	3UTR	NA	yes	0.15	0.33	0.4	0.421463	0.5	0.75	0.17	0.0150749	0.12278	123	0.47	180	0.18				MRI1:miR-485-5p
chr19_13884084	MRI1	+	3UTR	NA	yes	0.23	0.5	0.6	0.593469	0.7	0.92	0.2	0.0166913	0.129195	147	0.68	155	0.14
chr19_13884198	MRI1	+	3UTR	NA	yes	0.12	0.29	0.37	0.365749	0.4375	0.73	0.1475	0.0103212	0.101593	334	0.41	162	0.13
chr19_13884199	MRI1	+	3UTR	NA	yes	0.17	0.33	0.405	0.409797	0.4725	0.75	0.1425	0.0125944	0.112225	344	0.5	153	0.15
chr19_13884259	MRI1	+	3UTR	NA	yes	0.13	0.28	0.37	0.367614	0.44	0.82	0.16	0.0129042	0.113597	373	0.47	190	0.13		MRI1:miR-202-5p				MRI1:miR-337-3p
chr19_13884339	MRI1	+	3UTR	NA	yes	0.06	0.15	0.19	0.195054	0.24	0.4	0.09	0.00410838	0.0640966	186	0.31	173	0.14
chr19_13884346	MRI1	+	3UTR	NA	yes	0.42	0.67	0.77	0.749695	0.83	1	0.16	0.0142877	0.119531	393	0.81	184	0.07
chr19_13884408	MRI1	+	3UTR	NA	yes	0.21	0.47	0.55	0.560231	0.64	1	0.17	0.0181523	0.13473	173	0.73	112	0.15						MRI1:miR-519-3p
chr19_13884611	MRI1	+	3UTR	NA	yes	0.23	0.5	0.58	0.5785	0.67	0.91	0.17	0.0146471	0.121025	240	0.47	171	0.09				MRI1:miR-486-5p
chr19_13884669	MRI1	+	3UTR	NA	yes	0.19	0.38	0.46	0.470332	0.55	0.91	0.17	0.0143314	0.119714	391	0.59	183	0.08
chr19_13884727	MRI1	+	3UTR	NA	yes	0.1	0.18	0.23	0.234275	0.2775	0.6	0.0975	0.00594487	0.077103	262	0.31	187	0.09
chr19_13884739	MRI1	+	3UTR	NA	yes	0.11	0.2	0.24	0.2596	0.31	0.64	0.11	0.00744692	0.0862955	275	0.33	189	0.21
chr19_13947328	MIR27A	-	ncRNA	NA	no	0.1	0.21	0.27	0.289712	0.36	0.62	0.15	0.0107809	0.103831	312	0.48	133	0.17
chr19_1458475	CTB-25B13.12	-	ncRNA	NA	yes	0.11	0.18	0.23	0.239075	0.28	0.55	0.1	0.006327	0.0795424	281	0.25	147	0.2
chr19_1458488	CTB-25B13.12	-	ncRNA	NA	yes	0.08	0.16	0.19	0.198578	0.23	0.4	0.07	0.00351456	0.0592837	218	0.17	99	0.2
chr19_1458553	CTB-25B13.12	-	ncRNA	NA	yes	0.09	0.18	0.22	0.229718	0.27	0.6	0.09	0.00534898	0.0731367	213	0.19	127	0.24
chr19_14721449	CLEC17A	+	3UTR	NA	yes	0.12	0.31	0.41	0.413802	0.5	0.9	0.19	0.017988	0.134119	242	0.49	140	0.2		CLEC17A:miR-143-3p		CLEC17A:miR-485-5p
chr19_14845069	EMR2	-	3UTR	NA	yes	0.2	0.4275	0.52	0.50797	0.59	0.83	0.1625	0.0147219	0.121334	404	0.61	181	0.16
chr19_14845081	EMR2	-	3UTR	NA	yes	0.07	0.13	0.17	0.172941	0.2	0.36	0.07	0.00286281	0.0535052	187	0.25	179	0.18
chr19_14845105	EMR2	-	3UTR	NA	yes	0.06	0.11	0.14	0.148647	0.17	0.33	0.06	0.0024165	0.0491579	170	0.19	160	0.13
chr19_14845109	EMR2	-	3UTR	NA	yes	0.06	0.1	0.125	0.138273	0.17	0.42	0.07	0.00285479	0.0534302	110	0.18	159	0.14
chr19_14845123	EMR2	-	3UTR	NA	yes	0.25	0.525	0.6	0.601117	0.685	0.93	0.16	0.0138537	0.117702	403	0.69	166	0.14		EMR2:miR-499a-5p
chr19_14845136	EMR2	-	3UTR	NA	yes	0.08	0.15	0.185	0.19687	0.23	0.43	0.08	0.0047669	0.0690427	246	0.28	179	0.15						EMR2:miR-2114-3p
chr19_15771627	CYP4F3	+	3UTR	NA	yes	0.15	0.33	0.435	0.441977	0.53	0.8	0.2	0.0188241	0.137201	172	0.39	106	0.14						CYP4F3:miR-3614-5p
chr19_15771666	CYP4F3	+	3UTR	NA	yes	0.4	0.75	0.82	0.801307	0.87	1	0.12	0.0106404	0.103152	153	0.75	127	0.12		CYP4F3:miR-214-5p
chr19_15771911	CYP4F3	+	3UTR	NA	yes	0.06	0.13	0.17	0.172306	0.2	0.47	0.07	0.00384521	0.0620097	373	0.25	144	0.16				CYP4F3:miR-411-5p.2
chr19_15771912	CYP4F3	+	3UTR	NA	yes	0.05	0.12	0.16	0.166612	0.21	0.35	0.09	0.0032029	0.0565941	369	0.18	108	0.21				CYP4F3:miR-411-5p.2
chr19_15771916	CYP4F3	+	3UTR	NA	yes	0.06	0.13	0.17	0.17489	0.21	0.5	0.08	0.00427685	0.0653976	364	0.26	154	0.16
chr19_15771925	CYP4F3	+	3UTR	NA	yes	0.08	0.17	0.22	0.234144	0.28	0.55	0.11	0.00656964	0.0810533	374	0.26	160	0.17
chr19_15771951	CYP4F3	+	3UTR	NA	yes	0.2	0.45	0.55	0.548023	0.65	0.87	0.2	0.0198704	0.140962	258	0.76	148	0.19
chr19_15771952	CYP4F3	+	3UTR	NA	yes	0.09	0.2	0.25	0.260977	0.31	0.6	0.11	0.00862736	0.0928836	174	0.58	122	0
chr19_15771961	CYP4F3	+	3UTR	NA	yes	0.1	0.64	0.76	0.71915	0.83	1	0.19	0.031146	0.176482	247	0.84	139	0.18
chr19_15772017	CYP4F3	+	3UTR	NA	yes	0.12	0.27	0.33	0.349486	0.42	0.79	0.15	0.0112288	0.105966	428	0.53	167	0.23
chr19_15772022	CYP4F3	+	3UTR	NA	yes	0.07	0.17	0.21	0.2187	0.26	0.6	0.09	0.00556372	0.0745903	400	0.42	170	0.24
chr19_15772035	CYP4F3	+	3UTR	NA	yes	0.66	0.88	0.92	0.913945	0.96	1	0.08	0.00338072	0.058144	436	0.95	132	0.17
chr19_15772062	CYP4F3	+	3UTR	NA	yes	0.05	0.09	0.12	0.127252	0.15	0.3	0.06	0.0020361	0.0451231	262	0.1	156	0.04
chr19_16260036	HSH2D	+	intronic	NA	yes	0.16	0.27	0.31	0.333966	0.4	0.69	0.13	0.0100833	0.100415	116	0.33	104	0.35
chr19_16260987	HSH2D	+	intronic	NA	yes	0.05	0.11	0.13	0.144722	0.17	0.28	0.06	0.00228664	0.0478188	144	0.13	114	0.17
chr19_16261094	HSH2D	+	intronic	NA	yes	0.14	0.25	0.3	0.331504	0.38	0.8	0.13	0.0108917	0.104363	133	0.23	99	0.27
chr19_16266511	HSH2D	+	intronic	NA	yes	0.08	0.1175	0.135	0.139074	0.16	0.23	0.0425	0.00130568	0.0361341	108	0.11	72	0.18
chr19_16266902	HSH2D	+	intronic	NA	yes	0.1	0.22	0.27	0.284156	0.335	0.67	0.115	0.00831883	0.0912076	308	0.38	150	0.17
chr19_16266908	HSH2D	+	intronic	NA	yes	0.08	0.14	0.17	0.180392	0.21	0.43	0.07	0.00340642	0.0583646	153	0.16	139	0.19
chr19_16267246	HSH2D	+	intronic	NA	yes	0.07	0.13	0.17	0.174143	0.2	0.33	0.07	0.00350381	0.059193	210	0.23	163	0.21
chr19_16267255	HSH2D	+	intronic	NA	yes	0.05	0.12	0.15	0.163699	0.2	0.42	0.08	0.00355716	0.059642	173	0.17	103	0.21
chr19_16267542	HSH2D	+	intronic	NA	yes	0.12	0.21	0.26	0.270853	0.31	0.64	0.1	0.00701537	0.0837578	293	0.15	145	0.22
chr19_16267543	HSH2D	+	intronic	NA	yes	0.09	0.145	0.17	0.188571	0.21	0.42	0.065	0.00385472	0.0620864	119	0.1	117	0.12
chr19_16661461	SLC35E1	-	3UTR	NA	yes	0.11	0.21	0.25	0.255115	0.29	0.44	0.08	0.00434652	0.0659281	174	0.28	171	0.12
chr19_16661486	SLC35E1	-	3UTR	NA	yes	0.1	0.1825	0.225	0.239	0.28	0.53	0.0975	0.0061383	0.0783473	230	0.25	167	0.18		SLC35E1:miR-142-3p.1				SLC35E1:miR-3174
chr19_16661491	SLC35E1	-	3UTR	NA	yes	0.09	0.15	0.19	0.200448	0.24	0.42	0.09	0.0037913	0.0615735	201	0.27	175	0.2						SLC35E1:miR-873-3p
chr19_16745385	CTC-429P9.4	-	intronic	NA	yes	0.14	0.25	0.3	0.321659	0.4	0.64	0.15	0.00989104	0.0994537	211	0.38	123	0.14
chr19_17525851	BISPR	+	3UTR	NA	yes	0.12	0.23	0.29	0.299231	0.36	0.6	0.13	0.00828153	0.0910029	208	0.35	163	0.14
chr19_17663247	FAM129C	+	intronic	NA	yes	0.16	0.31	0.4	0.395783	0.47	0.7	0.16	0.0116996	0.108165	230	0.49	116	0.22
chr19_17663295	FAM129C	+	intronic	NA	yes	0.08	0.13	0.17	0.170095	0.2	0.31	0.07	0.00245095	0.0495071	105	0.16	152	0.21
chr19_17663462	FAM129C	+	intronic	NA	yes	0.1	0.21	0.25	0.266892	0.31	0.6	0.1	0.0084326	0.0918292	325	0.4	161	0.18
chr19_17663471	FAM129C	+	intronic	NA	yes	0.09	0.21	0.25	0.270109	0.31	0.6	0.1	0.0074967	0.0865835	275	0.55	140	0
chr19_17663627	FAM129C	+	intronic	NA	yes	0.15	0.28	0.36	0.35864	0.42	0.78	0.14	0.011448	0.106995	272	0.24	146	0.22
chr19_17663648	FAM129C	+	intronic	NA	yes	0.09	0.16	0.19	0.206748	0.25	0.44	0.09	0.00440356	0.0663593	163	0.18	119	0.21
chr19_17663799	FAM129C	+	intronic	NA	yes	0.14	0.33	0.4	0.399929	0.47	0.79	0.14	0.0111764	0.105719	421	0.52	107	0.22
chr19_17663804	FAM129C	+	intronic	NA	yes	0.15	0.36	0.43	0.437166	0.5	0.91	0.14	0.0124042	0.111374	434	0.49	106	0.18
chr19_17663841	FAM129C	+	intronic	NA	yes	0.08	0.13	0.17	0.17	0.19	0.38	0.06	0.00344341	0.0586806	130	0.17	99	0
chr19_17937188	JAK3	-	3UTR	NA	yes	0.06	0.1	0.12	0.129833	0.15	0.31	0.05	0.00188737	0.0434438	239	0.1	194	0				JAK3:miR-760
chr19_18181679	IL12RB1	-	3UTR	NA	yes	0.06	0.1	0.11	0.113818	0.13	0.24	0.03	0.000856847	0.029272	110	0.09	162	0.19						IL12RB1:miR-627-5p
chr19_18182106	IL12RB1	-	Syn	Pro->Pro	yes	0.11	0.19	0.23	0.237218	0.27	0.5	0.08	0.00447023	0.0668598	133	0.25	186	0.01
chr19_18182130	IL12RB1	-	Syn	Ser->Ser	yes	0.1	0.27	0.33	0.337655	0.4	0.64	0.13	0.00924293	0.0961401	290	0.37	198	0
chr19_18477708	PGPEP1	+	3UTR	NA	yes	0.1	0.17	0.21	0.225169	0.27	0.46	0.1	0.00498416	0.0705986	118	0.29	155	0						PGPEP1:miR-552-3p
chr19_18477709	PGPEP1	+	3UTR	NA	yes	0.14	0.27	0.31	0.330116	0.38	0.76	0.11	0.0102035	0.101012	259	0.47	149	0
chr19_18477800	PGPEP1	+	3UTR	NA	yes	0.14	0.25	0.29	0.31625	0.37	0.6	0.12	0.00958711	0.0979138	160	0.3	144	0.17				PGPEP1:miR-379-5p
chr19_18477803	PGPEP1	+	3UTR	NA	yes	0.14	0.23	0.27	0.292143	0.35	0.54	0.12	0.00752631	0.0867543	140	0.3	155	0.17				PGPEP1:miR-379-5p
chr19_18477859	PGPEP1	+	3UTR	NA	yes	0.24	0.4	0.5	0.506842	0.6	0.9	0.2	0.0198429	0.140865	171	0.46	198	0.16				PGPEP1:miR-496.1
chr19_18477901	PGPEP1	+	3UTR	NA	yes	0.14	0.25	0.31	0.328628	0.39	0.64	0.14	0.0101052	0.100525	226	0.48	148	0.15
chr19_18477923	PGPEP1	+	3UTR	NA	yes	0.12	0.21	0.27	0.274312	0.33	0.56	0.12	0.00628216	0.0792601	109	0.26	82	0.2
chr19_18478822	PGPEP1	+	3UTR	NA	yes	0.1	0.21	0.25	0.263463	0.31	0.54	0.1	0.00647141	0.0804451	309	0.3	192	0.19						PGPEP1:miR-552-3p
chr19_18478885	PGPEP1	+	3UTR	NA	yes	0.11	0.21	0.26	0.272458	0.33	0.58	0.12	0.00727265	0.0852799	297	0.29	136	0.18						PGPEP1:miR-1301-3p
chr19_18505431	LRRC25	-	intronic	NA	yes	0.16	0.27	0.3	0.338692	0.4	0.64	0.13	0.0102209	0.101099	107	0	1	0.15
chr19_18505653	LRRC25	-	intronic	NA	yes	0.25	0.5	0.62	0.607533	0.7	1	0.2	0.0204554	0.143022	300	0.62	127	0.2
chr19_18505703	LRRC25	-	intronic	NA	yes	0.18	0.27	0.31	0.333137	0.38	0.73	0.11	0.00913088	0.0955557	153	0.32	95	0.14
chr19_18671949	C19orf50	+	intronic	NA	yes	0.17	0.3	0.38	0.394936	0.5	0.73	0.2	0.0137374	0.117207	156	0.4	178	0.13
chr19_18672022	C19orf50	+	intronic	NA	yes	0.11	0.21	0.26	0.272857	0.3	0.5	0.09	0.00681484	0.082552	105	0.27	166	0.07
chr19_19018996	COPE	-	intronic	NA	yes	0.14	0.28	0.35	0.365273	0.42	0.8	0.14	0.0133897	0.115714	165	0.44	192	0.18
chr19_19289647	LOC729991-MEF2B	-	intronic	NA	yes	0.55	0.73	0.82	0.80875	0.9	1	0.17	0.0109768	0.10477	112	0.81	143	0.1				MEF2BNB:miR-326
chr19_19289712	LOC729991-MEF2B	-	intronic	NA	yes	0.21	0.53	0.64	0.619538	0.7	1	0.17	0.0222696	0.14923	130	0.69	142	0.19				MEF2BNB:miR-326
chr19_19741586	GMIP	-	intronic	NA	no	0.08	0.13	0.17	0.184404	0.23	0.5	0.1	0.00528598	0.0727048	109	0.22	162	0.14
chr19_2291977	SPPL2B	+	intronic	NA	yes	0.12	0.29	0.35	0.356531	0.42	0.65	0.13	0.0113436	0.106506	418	0.41	162	0.07
chr19_2292004	SPPL2B	+	intronic	NA	yes	0.09	0.22	0.28	0.290301	0.35	0.58	0.13	0.00825827	0.090875	366	0.35	172	0.22
chr19_2292035	SPPL2B	+	intronic	NA	yes	0.07	0.15	0.19	0.198919	0.24	0.45	0.09	0.00451518	0.0671951	111	0.15	124	0.13
chr19_2292076	SPPL2B	+	intronic	NA	yes	0.12	0.19	0.22	0.232759	0.27	0.46	0.08	0.00481667	0.0694022	116	0.21	107	0.16
chr19_2292080	SPPL2B	+	intronic	NA	yes	0.13	0.25	0.29	0.308943	0.36	0.65	0.11	0.00796782	0.0892626	265	0.35	160	0.13
chr19_2292112	SPPL2B	+	intronic	NA	yes	0.17	0.27	0.33	0.348599	0.41	0.67	0.14	0.011448	0.106995	257	0.37	167	0.16
chr19_2292290	SPPL2B	+	intronic	NA	yes	0.11	0.1925	0.25	0.259215	0.31	0.6	0.1175	0.00767946	0.0876326	242	0.28	147	0.14
chr19_2292299	SPPL2B	+	intronic	NA	yes	0.1	0.2	0.25	0.257475	0.2975	0.5	0.0975	0.00553369	0.0743888	198	0.22	134	0.14
chr19_2292317	SPPL2B	+	intronic	NA	yes	0.09	0.21	0.27	0.277206	0.31	0.64	0.1	0.00718325	0.084754	136	0.29	123	0.17
chr19_2292322	SPPL2B	+	intronic	NA	yes	0.14	0.2	0.25	0.254936	0.29	0.5	0.09	0.00544193	0.0737694	156	0.28	133	0.17
chr19_2293203	SPPL2B	+	intronic	NA	yes	0.09	0.17	0.21	0.223889	0.27	0.5	0.1	0.00555186	0.0745108	162	0.2	149	0.11
chr19_2293205	SPPL2B	+	intronic	NA	yes	0.23	0.43	0.5	0.520308	0.6	0.85	0.17	0.0164143	0.128118	389	0.45	187	0.13
chr19_2293796	SPPL2B	+	intronic	NA	yes	0.15	0.33	0.41	0.408218	0.48	0.71	0.15	0.011295	0.106278	432	0.41	119	0.16
chr19_2293797	SPPL2B	+	intronic	NA	yes	0.17	0.44	0.52	0.514839	0.58	0.81	0.14	0.0119516	0.109323	434	0.52	98	0.14
chr19_2293842	SPPL2B	+	intronic	NA	yes	0.27	0.5	0.61	0.609103	0.7025	0.91	0.2025	0.0194444	0.139443	156	0.58	185	0.24
chr19_2293866	SPPL2B	+	intronic	NA	yes	0.1	0.18	0.22	0.232555	0.27	0.5	0.09	0.00519698	0.0720901	227	0.31	115	0.21
chr19_2293890	SPPL2B	+	intronic	NA	yes	0.06	0.16	0.2	0.211579	0.25	0.5	0.09	0.00472672	0.0687512	285	0	1	0.18
chr19_2293891	SPPL2B	+	intronic	NA	yes	0.09	0.15	0.18	0.196221	0.23	0.46	0.08	0.00417362	0.0646035	217	0	1	0.21
chr19_2293899	SPPL2B	+	intronic	NA	yes	0.05	0.11	0.14	0.1429	0.17	0.28	0.06	0.00210161	0.0458433	100	0.16	121	0.07
chr19_2293901	SPPL2B	+	intronic	NA	yes	0.08	0.15	0.19	0.209408	0.26	0.5	0.11	0.00542605	0.0736617	304	0.3	158	0.08
chr19_2293905	SPPL2B	+	intronic	NA	yes	0.23	0.45	0.54	0.536107	0.62	0.91	0.17	0.0129171	0.113653	447	0.65	174	0.1
chr19_2293929	SPPL2B	+	intronic	NA	yes	0.06	0.09	0.12	0.120629	0.14	0.24	0.05	0.00129467	0.0359815	143	0.13	158	0.12
chr19_2293941	SPPL2B	+	intronic	NA	yes	0.22	0.45	0.52	0.520375	0.58	0.88	0.13	0.0102297	0.101142	453	0.63	196	0.12
chr19_2293947	SPPL2B	+	intronic	NA	yes	0.15	0.36	0.42	0.423201	0.48	0.75	0.12	0.00870234	0.0932863	453	0.56	151	0.07
chr19_2293975	SPPL2B	+	intronic	NA	yes	0.05	0.09	0.11	0.121609	0.14	0.33	0.05	0.00176902	0.0420597	230	0.16	180	0.05
chr19_2293994	SPPL2B	+	intronic	NA	yes	0.05	0.09	0.1	0.107596	0.12	0.23	0.03	0.00110776	0.033283	104	0.11	169	0.16
chr19_2294033	SPPL2B	+	intronic	NA	yes	0.05	0.09	0.12	0.124526	0.15	0.31	0.06	0.00182937	0.0427711	137	0.1	173	0.16
chr19_2295582	SPPL2B	+	intronic	NA	yes	0.05	0.08	0.1	0.108247	0.13	0.21	0.05	0.00108122	0.0328819	154	0	1	0.17
chr19_36397899	TYROBP	-	intronic	NA	yes	0.09	0.2	0.25	0.254771	0.3	0.47	0.1	0.00607774	0.0779599	153	0.4	121	0.09
chr19_3758349	APBA3	-	intronic	NA	yes	0.14	0.25	0.3	0.319422	0.36	0.7	0.11	0.0109125	0.104463	173	0.44	133	0.16
chr19_3758395	APBA3	-	intronic	NA	yes	0.25	0.5	0.62	0.608736	0.7	0.92	0.2	0.0176575	0.132882	182	0.59	138	0.1
chr19_38897063	FAM98C	+	intronic	NA	yes	0.14	0.27	0.31	0.326954	0.38	0.71	0.11	0.00957622	0.0978582	174	0.37	170	0.12
chr19_38897234	FAM98C	+	intronic	NA	yes	0.4	0.7	0.8	0.77	0.84	1	0.14	0.0163589	0.127902	108	0.82	138	0.11
chr19_38902252	RASGRP4	-	intronic	NA	yes	0.06	0.12	0.16	0.170506	0.19	0.4	0.07	0.00438573	0.0662248	158	0.19	150	0.14
chr19_38902258	RASGRP4	-	intronic	NA	yes	0.08	0.21	0.26	0.274597	0.32	0.62	0.11	0.00737282	0.0858651	335	0.41	155	0.17
chr19_38902826	RASGRP4	-	intronic	NA	yes	0.1	0.17	0.21	0.21717	0.25	0.55	0.08	0.0049881	0.0706265	106	0.17	150	0.15
chr19_39359028	RINL	-	3UTR	NA	yes	0.09	0.14	0.18	0.190393	0.22	0.45	0.08	0.0036573	0.0604756	229	0.22	204	0.14
chr19_39359051	RINL	-	3UTR	NA	yes	0.08	0.14	0.17	0.181576	0.22	0.42	0.08	0.00371525	0.0609529	311	0.29	159	0.17
chr19_39359055	RINL	-	3UTR	NA	yes	0.19	0.34	0.41	0.417557	0.48	0.75	0.14	0.0113405	0.106492	442	0.62	207	0.17
chr19_39359070	RINL	-	3UTR	NA	yes	0.07	0.11	0.13	0.141243	0.17	0.36	0.06	0.0021788	0.0466777	169	0.29	180	0.11						RINL:miR-769-5p
chr19_39359100	RINL	-	3UTR	NA	yes	0.07	0.13	0.17	0.177224	0.21	0.4	0.08	0.00405948	0.063714	245	0.22	204	0.17						RINL:miR-769-5p
chr19_39359152	RINL	-	3UTR	NA	yes	0.06	0.11	0.13	0.141675	0.17	0.33	0.06	0.00227144	0.0476596	203	0.19	169	0.16		RINL:miR-214-5p
chr19_39359162	RINL	-	3UTR	NA	yes	0.07	0.12	0.15	0.152471	0.1775	0.4	0.0575	0.00242912	0.0492861	174	0.16	202	0.07
chr19_39359229	RINL	-	3UTR	NA	yes	0.08	0.15	0.2	0.208	0.24	0.5	0.09	0.00509927	0.0714092	275	0.25	205	0.19
chr19_39359707	RINL	-	3UTR	NA	yes	0.11	0.23	0.29	0.299843	0.3575	0.64	0.1275	0.00907428	0.095259	254	0.35	128	0.19				RINL:miR-409-3p
chr19_39821339	GMFG	-	intronic	NA	yes	0.1	0.17	0.23	0.23055	0.27	0.48	0.1	0.00547357	0.0739835	200	0.32	100	0.18
chr19_39823919	GMFG	-	intronic	NA	yes	0.5	0.84	0.9	0.894267	0.95	1	0.11	0.005907	0.076857	389	0.85	158	0.15
chr19_39823922	GMFG	-	intronic	NA	yes	0.09	0.19	0.24	0.24496	0.29	0.54	0.1	0.00593346	0.077029	252	0.28	152	0.18
chr19_39824003	GMFG	-	intronic	NA	yes	0.25	0.45	0.54	0.549394	0.64	0.9	0.19	0.0194531	0.139474	132	0.42	162	0.17
chr19_39824133	GMFG	-	intronic	NA	yes	0.09	0.13	0.16	0.165935	0.19	0.33	0.06	0.00199571	0.0446734	155	0.12	105	0.17
chr19_39824137	GMFG	-	intronic	NA	yes	0.1	0.16	0.19	0.200507	0.23	0.42	0.07	0.00358817	0.0599013	217	0.13	133	0.12
chr19_39824174	GMFG	-	intronic	NA	yes	0.1	0.24	0.3	0.302825	0.36	0.56	0.12	0.00694661	0.0833463	446	0.37	131	0.16
chr19_39825032	GMFG	-	intronic	NA	yes	0.06	0.1	0.12	0.122701	0.14	0.3	0.04	0.00135809	0.0368523	137	0.09	162	0.19
chr19_39825544	GMFG	-	intronic	NA	yes	0.06	0.1	0.13	0.129485	0.15	0.22	0.05	0.00125233	0.0353882	136	0.13	161	0.12
chr19_39825618	GMFG	-	intronic	NA	yes	0.16	0.27	0.35	0.351771	0.425	0.83	0.155	0.0117769	0.108521	271	0.19	184	0.18
chr19_39825627	GMFG	-	intronic	NA	yes	0.11	0.19	0.22	0.229731	0.26	0.5	0.07	0.0038729	0.0622326	186	0.2	174	0.12
chr19_39825628	GMFG	-	intronic	NA	yes	0.11	0.21	0.25	0.262534	0.31	0.5	0.1	0.00599628	0.0774356	221	0.16	172	0.11
chr19_39825661	GMFG	-	intronic	NA	yes	0.07	0.14	0.17	0.172109	0.2	0.33	0.06	0.0024647	0.0496457	147	0	1	0.11
chr19_41828971	CCDC97	+	3UTR	NA	no	0.05	0.08	0.1	0.115069	0.13	0.28	0.05	0.00205594	0.0453425	144	0.11	185	0.1		CCDC97:miR-124-3p.2/506-3p
chr19_4522787	PLIN5	-	3UTR	NA	yes	0.12	0.19	0.24	0.249244	0.29	0.53	0.1	0.00622577	0.0789035	225	0.13	153	0.14						PLIN5:miR-378g
chr19_4523025	PLIN5	-	3UTR	NA	yes	0.06	0.1125	0.15	0.160248	0.2	0.46	0.0875	0.00382981	0.0618855	242	0.11	129	0.15						PLIN5:miR-629-5p
chr19_46052975	OPA3	-	3UTR	NA	yes	0.12	0.21	0.27	0.27879	0.33	0.6	0.12	0.00832481	0.0912404	157	0.36	104	0.14		OPA3:miR-383-5p.1
chr19_46053232	OPA3	-	3UTR	NA	yes	0.26	0.5	0.6	0.577723	0.67	0.9	0.17	0.016944	0.130169	202	0.65	95	0.16						OPA3:miR-1270
chr19_46053267	OPA3	-	3UTR	NA	yes	0.25	0.46	0.6	0.581759	0.6925	1	0.2325	0.0229847	0.151607	108	0.63	84	0.18						OPA3:miR-4662-5p
chr19_46053316	OPA3	-	3UTR	NA	yes	0.12	0.21	0.25	0.266	0.31	0.5	0.1	0.00546961	0.0739568	155	0.29	122	0.18
chr19_46053340	OPA3	-	3UTR	NA	yes	0.18	0.27	0.31	0.344444	0.4	0.67	0.13	0.0100327	0.100164	153	0.46	136	0.19						OPA3:miR-2114-3p
chr19_46053359	OPA3	-	3UTR	NA	yes	0.12	0.2	0.25	0.248797	0.29	0.5	0.09	0.00436521	0.0660697	133	0.28	108	0.1		OPA3:miR-455-3p.2
chr19_46122802	EML2	-	intronic	NA	no	0.16	0.27	0.31	0.352556	0.43	0.82	0.16	0.0120419	0.109736	133	0.41	179	0.18
chr19_46206955	QPCTL	+	3UTR	NA	yes	0.31	0.5375	0.62	0.6209	0.7	0.92	0.1625	0.0178709	0.133682	100	0.74	76	0.16						QPCTL:miR-552-3p
chr19_4653426	TNFAIP8L1	+	3UTR	NA	yes	0.11	0.22	0.27	0.282857	0.33	0.58	0.11	0.00800533	0.0894725	119	0.35	75	0.22
chr19_4654468	TNFAIP8L1	+	3UTR	NA	yes	0.2	0.47	0.58	0.577101	0.68	0.94	0.21	0.0195026	0.139652	345	0.74	130	0.17
chr19_4654597	TNFAIP8L1	+	3UTR	NA	yes	0.09	0.14	0.16	0.1682	0.19	0.33	0.05	0.00230178	0.0479768	100	0.2	105	0.14		TNFAIP8L1:miR-196-5p
chr19_4838595	PLIN3	-	3UTR	NA	yes	0.07	0.1	0.12	0.128413	0.14	0.27	0.04	0.00182146	0.0426786	126	0	1	0.19
chr19_48832197	EMP3	+	intronic	NA	yes	0.12	0.18	0.24	0.249554	0.2925	0.5	0.1125	0.00724214	0.0851008	112	0.33	166	0.16
chr19_48832214	EMP3	+	intronic	NA	yes	0.11	0.23	0.27	0.277402	0.31	0.55	0.08	0.00564002	0.0751001	127	0.34	160	0.19
chr19_49988140	FLT3LG	+	intronic	NA	yes	0.16	0.29	0.33	0.35981	0.42	0.6	0.13	0.01055	0.102713	105	0.53	20	0.16						FLT3LG:miR-2355-5p
chr19_50024985	FCGRT	+	intronic	NA	yes	0.07	0.1525	0.19	0.201441	0.24	0.38	0.0875	0.00431194	0.0656654	222	0.16	125	0.17
chr19_50308191	AP2A1	+	intronic	NA	yes	0.25	0.55	0.67	0.649877	0.75	1	0.2	0.0206758	0.143791	162	0.76	195	0
chr19_51636568	SIGLEC9	+	intronic	NA	yes	0.16	0.33	0.42	0.430575	0.5	1	0.17	0.0159408	0.126257	261	0.41	91	0						SIGLEC9:miR-552-3p
chr19_51636629	SIGLEC9	+	intronic	NA	yes	0.15	0.265	0.31	0.329385	0.4	0.64	0.135	0.00933055	0.0965948	195	0.16	87	0.19
chr19_51636722	SIGLEC9	+	intronic	NA	yes	0.07	0.115	0.14	0.153988	0.18	0.33	0.065	0.00273894	0.0523349	163	0.14	69	0.19		SIGLEC9:miR-101-3p.2		SIGLEC9:miR-582-5p
chr19_51636723	SIGLEC9	+	intronic	NA	yes	0.08	0.15	0.19	0.199016	0.24	0.42	0.09	0.00442403	0.0665134	305	0.2	72	0.21		SIGLEC9:miR-101-3p.2		SIGLEC9:miR-582-5p
chr19_51636746	SIGLEC9	+	intronic	NA	yes	0.1	0.21	0.25	0.27492	0.32	0.7	0.11	0.0079212	0.0890011	311	0.41	105	0.23
chr19_51636761	SIGLEC9	+	intronic	NA	yes	0.18	0.33	0.43	0.432077	0.5	0.73	0.17	0.0165517	0.128653	183	0.51	78	0.2						SIGLEC9:miR-498
chr19_51636827	SIGLEC9	+	intronic	NA	yes	0.09	0.13	0.17	0.169119	0.2	0.41	0.07	0.00295365	0.0543475	159	0.12	119	0.12
chr19_51637435	SIGLEC9	+	intronic	NA	yes	0.2	0.42	0.5	0.518535	0.6	0.83	0.18	0.01866	0.136602	157	0.67	45	0.12				SIGLEC9:miR-371-5p		SIGLEC9:miR-513c-5p/514b-5p
chr19_51637436	SIGLEC9	+	intronic	NA	yes	0.5	0.73	0.8	0.800095	0.9	1	0.17	0.0118995	0.109085	210	0.82	52	0.2						SIGLEC9:miR-513c-5p/514b-5p
chr19_51637563	SIGLEC9	+	intronic	NA	yes	0.08	0.13	0.16	0.170727	0.2	0.4	0.07	0.00260314	0.0510209	110	0.15	110	0.05
chr19_51637582	SIGLEC9	+	intronic	NA	yes	0.12	0.25	0.3	0.311621	0.38	0.64	0.13	0.00817929	0.0904394	438	0.39	99	0.17
chr19_51637637	SIGLEC9	+	intronic	NA	yes	0.06	0.1	0.135	0.141402	0.17	0.31	0.07	0.00245674	0.0495655	328	0.19	93	0.14
chr19_51637675	SIGLEC9	+	intronic	NA	yes	0.11	0.27	0.33	0.339813	0.4	0.59	0.13	0.00905336	0.0951492	428	0.31	92	0.18
chr19_51637676	SIGLEC9	+	intronic	NA	yes	0.19	0.4	0.48	0.476105	0.55	0.86	0.15	0.0132184	0.114971	439	0.43	111	0.18
chr19_51637688	SIGLEC9	+	intronic	NA	yes	0.07	0.11	0.13	0.140388	0.16	0.28	0.05	0.00189789	0.0435647	103	0.1	93	0
chr19_53071039	ZNF808	+	intronic	NA	yes	0.13	0.24	0.28	0.298333	0.345	0.6	0.105	0.0080636	0.0897976	126	0.3	62	0
chr19_53071415	ZNF808	+	intronic	NA	yes	0.15	0.285	0.36	0.369224	0.45	0.65	0.165	0.0143463	0.119776	116	0.45	96	0
chr19_53071441	ZNF808	+	intronic	NA	yes	0.2	0.31	0.4	0.407429	0.5	0.71	0.19	0.0133886	0.115709	210	0.53	98	0.15
chr19_53071480	ZNF808	+	intronic	NA	yes	0.14	0.3	0.36	0.370124	0.44	0.91	0.14	0.0113763	0.10666	322	0.45	134	0.15
chr19_53071506	ZNF808	+	intronic	NA	yes	0.1	0.18	0.23	0.241058	0.29	0.6	0.11	0.00659568	0.0812138	189	0.28	124	0.08
chr19_53071548	ZNF808	+	intronic	NA	yes	0.1	0.23	0.29	0.304	0.36	0.67	0.13	0.00941725	0.0970425	205	0.4	109	0.09
chr19_53071552	ZNF808	+	intronic	NA	yes	0.23	0.44	0.53	0.530623	0.64	0.92	0.2	0.018423	0.135731	305	0.66	163	0.24
chr19_53071568	ZNF808	+	intronic	NA	yes	0.12	0.24	0.29	0.308854	0.38	0.8	0.14	0.00983806	0.099187	288	0.38	158	0.19
chr19_54303016	NLRP12	-	intronic	NA	yes	0.27	0.57	0.66	0.654291	0.74	1	0.17	0.0170689	0.130648	254	0.74	121	0.02
chr19_54600970	OSCAR	-	intronic	NA	yes	0.12	0.24	0.3	0.313393	0.3725	0.69	0.1325	0.0100405	0.100202	224	0.34	121	0.19
chr19_54601042	OSCAR	-	intronic	NA	yes	0.14	0.23	0.29	0.298951	0.35	0.55	0.12	0.00804185	0.0896764	143	0.31	135	0.05
chr19_54601083	OSCAR	-	intronic	NA	yes	0.12	0.22	0.26	0.281566	0.33	0.6	0.11	0.00840238	0.0916645	166	0.38	138	0.13
chr19_54601723	OSCAR	-	intronic	NA	yes	0.19	0.38	0.45	0.459855	0.54	0.8	0.16	0.015536	0.124643	276	0.57	147	0.23
chr19_54601726	OSCAR	-	intronic	NA	yes	0.12	0.2	0.26	0.268382	0.3125	0.57	0.1125	0.00682847	0.0826346	136	0.29	142	0.16
chr19_54601772	OSCAR	-	intronic	NA	yes	0.15	0.2575	0.32	0.329348	0.3925	0.6	0.135	0.00910886	0.0954404	184	0.33	151	0.17
chr19_54601880	OSCAR	-	intronic	NA	yes	0.07	0.2	0.25	0.255603	0.3	0.43	0.1	0.00617268	0.0785664	116	0.27	123	0.19
chr19_54601885	OSCAR	-	intronic	NA	yes	0.1	0.21	0.27	0.272409	0.32	0.53	0.11	0.00784342	0.0885631	137	0.31	153	0.17
chr19_54601931	OSCAR	-	intronic	NA	yes	0.16	0.29	0.33	0.344872	0.38	0.69	0.09	0.0107045	0.103463	117	0.4	130	0.15
chr19_54678953	MBOAT7	-	intronic	NA	yes	0.05	0.08	0.09	0.100211	0.12	0.21	0.04	0.0010772	0.0328208	190	0.1	131	0.16
chr19_54679335	MBOAT7	-	intronic	NA	yes	0.07	0.17	0.21	0.215086	0.26	0.43	0.09	0.00456718	0.0675809	350	0.26	194	0.08
chr19_54679336	MBOAT7	-	intronic	NA	yes	0.07	0.13	0.17	0.17865	0.22	0.45	0.09	0.00349011	0.0590772	274	0.19	184	0.17
chr19_54679381	MBOAT7	-	intronic	NA	yes	0.1	0.17	0.205	0.219067	0.25	0.5	0.08	0.0053951	0.0734513	150	0.18	166	0.11
chr19_54679382	MBOAT7	-	intronic	NA	yes	0.09	0.14	0.17	0.189245	0.22	0.5	0.08	0.00508133	0.0712834	106	0.14	164	0.2
chr19_54679557	MBOAT7	-	intronic	NA	yes	0.21	0.305	0.4	0.401951	0.5	0.64	0.195	0.0124404	0.111537	123	0.24	194	0.11
chr19_54679587	MBOAT7	-	intronic	NA	yes	0.07	0.21	0.26	0.270615	0.32	0.6	0.11	0.00767417	0.0876023	390	0	1	0.25
chr19_54679955	MBOAT7	-	intronic	NA	yes	0.05	0.1	0.12	0.133307	0.17	0.35	0.07	0.00267925	0.0517615	257	0.13	157	0.13
chr19_54679956	MBOAT7	-	intronic	NA	yes	0.06	0.14	0.18	0.187533	0.23	0.47	0.09	0.00473021	0.0687765	381	0.24	176	0.09
chr19_54679978	MBOAT7	-	intronic	NA	yes	0.05	0.09	0.12	0.126839	0.15	0.31	0.06	0.0021936	0.0468359	193	0.21	175	0.23
chr19_54680065	MBOAT7	-	intronic	NA	yes	0.06	0.09	0.11	0.111129	0.13	0.25	0.04	0.00138733	0.0372469	124	0.11	178	0.22
chr19_54680067	MBOAT7	-	intronic	NA	yes	0.09	0.32	0.38	0.385399	0.455	0.74	0.135	0.011018	0.104967	439	0.47	177	0.09
chr19_54680079	MBOAT7	-	intronic	NA	yes	0.08	0.17	0.22	0.22658	0.27	0.47	0.1	0.0056528	0.0751851	345	0.33	185	0.17
chr19_54680124	MBOAT7	-	intronic	NA	yes	0.08	0.24	0.29	0.29031	0.34	0.57	0.1	0.00762981	0.0873488	419	0.47	184	0.17
chr19_54680140	MBOAT7	-	intronic	NA	yes	0.1	0.23	0.29	0.291864	0.35	0.64	0.12	0.00928731	0.0963707	381	0.38	183	0.12
chr19_54680152	MBOAT7	-	intronic	NA	yes	0.1	0.2	0.25	0.254077	0.29	0.6	0.09	0.00638367	0.0798979	287	0.25	183	0.19
chr19_54680169	MBOAT7	-	intronic	NA	yes	0.12	0.25	0.27	0.301239	0.36	0.6	0.11	0.00749667	0.0865833	113	0.27	171	0.1
chr19_54680176	MBOAT7	-	intronic	NA	yes	0.19	0.325	0.4	0.4085	0.4775	0.7	0.1525	0.0113776	0.106666	120	0.66	179	0
chr19_54680195	MBOAT7	-	intronic	NA	yes	0.09	0.2	0.25	0.260645	0.3	0.6	0.1	0.00788662	0.0888066	217	0.33	160	0.16
chr19_54680484	MBOAT7	-	intronic	NA	yes	0.07	0.16	0.19	0.208842	0.25	0.44	0.09	0.00514363	0.0717191	190	0.2	178	0.1
chr19_54680487	MBOAT7	-	intronic	NA	yes	0.09	0.17	0.22	0.23108	0.28	0.5	0.11	0.00626722	0.0791658	213	0.35	179	0.18
chr19_54680502	MBOAT7	-	intronic	NA	yes	0.12	0.3	0.365	0.374091	0.44	0.7	0.14	0.0128504	0.11336	330	0.34	158	0.19
chr19_54680512	MBOAT7	-	intronic	NA	yes	0.09	0.15	0.19	0.194762	0.23	0.4	0.08	0.00378813	0.0615478	147	0.2	179	0.18
chr19_54680574	MBOAT7	-	intronic	NA	yes	0.17	0.26	0.3	0.324405	0.38	0.59	0.12	0.00865396	0.0930267	227	0.39	120	0.15
chr19_54680659	MBOAT7	-	intronic	NA	yes	0.2	0.39	0.46	0.473474	0.57	0.85	0.18	0.0181454	0.134705	213	0.42	109	0.17
chr19_54681146	MBOAT7	-	intronic	NA	yes	0.16	0.29	0.36	0.37337	0.45	0.75	0.16	0.0136301	0.116748	184	0.27	160	0.11
chr19_54681576	MBOAT7	-	intronic	NA	yes	0.15	0.25	0.31	0.315939	0.38	0.61	0.13	0.00824177	0.0907842	229	0.3	109	0.22
chr19_54681913	MBOAT7	-	intronic	NA	yes	0.06	0.14	0.18	0.186936	0.23	0.41	0.09	0.00411559	0.0641529	421	0.34	209	0.1
chr19_54740982	LILRA6	-	3UTR	NA	yes	0.05	0.06	0.08	0.0823034	0.0975	0.23	0.0375	0.000737602	0.0271588	178	0.07	147	0.2
chr19_54740994	LILRA6	-	3UTR	NA	yes	0.05	0.08	0.1	0.110345	0.13	0.5	0.05	0.00201718	0.044913	319	0.1	156	0.16
chr19_54741013	LILRA6	-	3UTR	NA	yes	0.05	0.1	0.12	0.127922	0.16	0.3	0.06	0.00224619	0.047394	385	0.1	155	0.2
chr19_54741056	LILRA6	-	3UTR	NA	yes	0.1	0.27	0.34	0.342366	0.4	0.67	0.13	0.0089228	0.0944606	448	0.23	153	0.17
chr19_54741059	LILRA6	-	3UTR	NA	yes	0.05	0.07	0.09	0.0993631	0.12	0.22	0.05	0.000907284	0.0301212	157	0.05	145	0.21
chr19_54741082	LILRA6	-	3UTR	NA	yes	0.08	0.18	0.24	0.246944	0.3	0.67	0.12	0.00735443	0.0857579	360	0.23	150	0.16
chr19_54741099	LILRA6	-	3UTR	NA	yes	0.11	0.16	0.2	0.211317	0.25	0.48	0.09	0.00430307	0.0655978	167	0.21	133	0.04
chr19_54741117	LILRA6	-	3UTR	NA	yes	0.07	0.14	0.17	0.177541	0.21	0.31	0.07	0.00288316	0.0536951	122	0.17	144	0.08
chr19_54741127	LILRA6	-	3UTR	NA	yes	0.1	0.16	0.19	0.205126	0.235	0.45	0.075	0.00411164	0.064122	119	0.25	157	0.03
chr19_54741153	LILRA6	-	3UTR	NA	yes	0.12	0.27	0.34	0.344381	0.4	0.8	0.13	0.00971966	0.0985884	420	0.39	157	0.06
chr19_54741156	LILRA6	-	3UTR	NA	yes	0.08	0.15	0.19	0.205057	0.25	0.46	0.1	0.00502971	0.0709204	261	0.18	156	0.03
chr19_54741157	LILRA6	-	3UTR	NA	yes	0.08	0.16	0.21	0.212966	0.25	0.5	0.09	0.00527514	0.0726302	263	0.2	151	0.04
chr19_54741201	LILRA6	-	3UTR	NA	yes	0.07	0.19	0.25	0.26265	0.32	0.62	0.13	0.0105504	0.102715	351	0.22	159	0.09
chr19_54741212	LILRA6	-	3UTR	NA	yes	0.06	0.1	0.12	0.128658	0.14	0.29	0.04	0.00177251	0.0421012	149	0.15	157	0.07
chr19_54741929	LILRA6	-	3UTR	NA	yes	0.12	0.21	0.27	0.285572	0.33	0.58	0.12	0.0091498	0.0956546	201	0.24	97	0.05
chr19_54742114	LILRA6	-	3UTR	NA	yes	0.23	0.5	0.6	0.609035	0.73	1	0.23	0.0223716	0.149571	114	0.6	146	0.05
chr19_55109344	LILRA1	+	intronic	NA	no	0.27	0.5	0.62	0.622	0.71	1	0.21	0.0206613	0.14374	240	0.54	77	0.11
chr19_55109531	LILRA1	+	intronic	NA	no	0.25	0.53	0.64	0.624055	0.71	1	0.18	0.0173649	0.131776	291	0.61	74	0
chr19_55109532	LILRA1	+	intronic	NA	no	0.21	0.36	0.45	0.457428	0.55	0.9	0.19	0.0152883	0.123646	276	0.44	89	0
chr19_55109566	LILRA1	+	intronic	NA	no	0.17	0.36	0.45	0.46298	0.55	0.9	0.19	0.0173114	0.131573	198	0.43	90	0.21
chr19_56149800	ZNF581	+	intronic	NA	yes	0.11	0.21	0.27	0.283364	0.33	0.7	0.12	0.0101308	0.100652	110	0.31	105	0.27
chr19_56150717	ZNF581	+	intronic	NA	yes	0.12	0.23	0.29	0.29493	0.33	0.6	0.1	0.00759707	0.0871612	215	0.4	160	0.18
chr19_56150729	ZNF581	+	intronic	NA	yes	0.69	0.92	1	0.957904	1	1	0.08	0.00315731	0.05619	291	0.98	148	0.26
chr19_57733463	ZNF264	+	3UTR	NA	yes	0.15	0.27	0.33	0.34375	0.4025	0.71	0.1325	0.0114825	0.107156	208	0.43	87	0		ZNF264:miR-138-5p
chr19_58319085	ZNF552	-	3UTR	NA	yes	0.15	0.35	0.44	0.45	0.55	0.9	0.2	0.0203526	0.142663	309	0.51	198	0
chr19_58357111	ZNF587	+	3UTR	NA	yes	0.09	0.17	0.22	0.229732	0.27	0.62	0.1	0.00746074	0.0863756	149	0.28	162	0
chr19_58357158	ZNF587	+	3UTR	NA	yes	0.08	0.14	0.17	0.179521	0.2	0.36	0.06	0.00325881	0.0570859	167	0.2	166	0						ZNF587B:miR-513c-5p/514b-5p
chr19_58357256	ZNF587	+	3UTR	NA	yes	0.14	0.23	0.275	0.295852	0.36	0.64	0.13	0.00831813	0.0912038	176	0.39	161	0
chr19_58357268	ZNF587	+	3UTR	NA	yes	0.25	0.5	0.62	0.622229	0.75	0.92	0.25	0.0204599	0.143038	175	0.72	147	0
chr19_58357271	ZNF587	+	3UTR	NA	yes	0.12	0.27	0.33	0.341121	0.4	0.6	0.13	0.0085459	0.092444	107	0.56	149	0
chr19_58375774	ZNF587	+	3UTR	NA	yes	0.14	0.27	0.33	0.349801	0.4	0.7	0.13	0.0113526	0.106549	151	0.39	172	0		ZNF587:miR-214-5p
chr19_58376237	ZNF587	+	3UTR	NA	yes	0.12	0.24	0.3	0.312077	0.38	0.73	0.14	0.0100861	0.10043	337	0.39	154	0
chr19_58376260	ZNF587	+	3UTR	NA	yes	0.1	0.16	0.2	0.209252	0.25	0.42	0.09	0.00461076	0.0679026	107	0.21	144	0
chr19_5909783	VMAC	+	3UTR	NA	yes	0.14	0.24	0.29	0.303879	0.36	0.6	0.12	0.0081995	0.0905511	165	0.34	140	0
chr19_5912755	CAPS	+	5UTR	NA	yes	0.14	0.23	0.29	0.304065	0.36	0.67	0.13	0.00990363	0.099517	278	0.28	163	0
chr19_5912840	CAPS	+	5UTR	NA	yes	0.14	0.28	0.35	0.359149	0.43	0.67	0.15	0.012851	0.113362	376	0.36	153	0
chr19_5912855	CAPS	+	5UTR	NA	yes	0.06	0.12	0.15	0.1565	0.18	0.36	0.06	0.00292803	0.0541113	100	0.13	128	0
chr19_5913803	CAPS	+	5UTR	NA	yes	0.07	0.11	0.14	0.147178	0.17	0.3	0.06	0.00254075	0.0504059	202	0.14	167	0
chr19_5913848	CAPS	+	5UTR	NA	yes	0.05	0.1	0.12	0.132042	0.15	0.28	0.05	0.00178232	0.0422176	142	0.14	164	0
chr19_7454859	ARHGEF18	+	intronic	NA	yes	0.14	0.25	0.3	0.302938	0.34	0.62	0.09	0.00734942	0.0857288	211	0.45	33	0
chr19_7454961	ARHGEF18	+	intronic	NA	yes	0.09	0.19	0.23	0.241927	0.29	0.5	0.1	0.00662125	0.0813711	109	0.42	21	0
chr19_7454962	ARHGEF18	+	intronic	NA	yes	0.1	0.21	0.265	0.264718	0.31	0.5	0.1	0.00570169	0.0755096	142	0.48	18	0
chr19_7455068	ARHGEF18	+	intronic	NA	yes	0.06	0.15	0.21	0.209833	0.2625	0.5	0.1125	0.00583695	0.0763999	120	0.35	18	0.13
chr19_7455288	ARHGEF18	+	intronic	NA	yes	0.07	0.21	0.27	0.287836	0.355	0.67	0.145	0.00985706	0.0992827	171	0.52	15	0.14
chr19_7457749	ARHGEF18	+	intronic	NA	yes	0.06	0.1175	0.16	0.168167	0.21	0.4	0.0925	0.00410922	0.0641032	120	0.37	17	0
chr19_8556944	PRAM1	-	intronic	NA	yes	0.07	0.16	0.19	0.207217	0.25	0.41	0.09	0.00481544	0.0693934	212	0.08	91	0
chr19_8557269	PRAM1	-	intronic	NA	yes	0.1	0.2	0.245	0.257022	0.29	0.55	0.09	0.00639504	0.079969	178	0.17	120	0
chr19_8557292	PRAM1	-	intronic	NA	yes	0.12	0.33	0.39	0.396891	0.46	0.73	0.13	0.0106479	0.103189	402	0.48	152	0.12
chr19_8557361	PRAM1	-	intronic	NA	yes	0.13	0.25	0.31	0.3275	0.38	0.67	0.13	0.0106793	0.103341	272	0.32	151	0.2
chr19_8557368	PRAM1	-	intronic	NA	yes	0.15	0.2275	0.27	0.280741	0.33	0.5	0.1025	0.00579384	0.0761173	108	0.12	144	0.19
chr19_8557422	PRAM1	-	intronic	NA	yes	0.29	0.55	0.62	0.622024	0.7075	0.94	0.1575	0.013689	0.117	410	0.51	152	0.17
chr19_8557636	PRAM1	-	intronic	NA	yes	0.2	0.36	0.41	0.429474	0.5	0.78	0.14	0.0123325	0.111052	114	0.19	145	0.16
chr19_8557769	PRAM1	-	intronic	NA	yes	0.12	0.29	0.36	0.369424	0.43	0.7	0.14	0.0129859	0.113956	278	0.34	137	0.14
chr19_8557875	PRAM1	-	intronic	NA	yes	0.8	0.92	0.96	0.955615	1	1	0.08	0.00249654	0.0499654	374	0.95	140	0.16
chr19_8557877	PRAM1	-	intronic	NA	yes	0.11	0.16	0.21	0.224013	0.27	0.5	0.11	0.00508315	0.0712962	157	0.21	105	0.18
chr19_8558774	PRAM1	-	intronic	NA	yes	0.07	0.15	0.18	0.190513	0.21	0.48	0.06	0.00423994	0.0651148	195	0.16	140	0.17
chr19_8560104	PRAM1	-	intronic	NA	yes	0.17	0.3	0.36	0.371803	0.43	0.77	0.13	0.0105962	0.102938	183	0.59	144	0.2
chr19_8560321	PRAM1	-	intronic	NA	yes	0.1	0.18	0.21	0.230355	0.27	0.6	0.09	0.00596467	0.0772313	197	0	1	0.13
chr19_8560352	PRAM1	-	intronic	NA	yes	0.09	0.19	0.23	0.23811	0.29	0.5	0.1	0.00590009	0.076812	164	0.18	131	0.12
chr19_8560410	PRAM1	-	intronic	NA	yes	0.18	0.4025	0.5	0.495486	0.58	0.8	0.1775	0.0154541	0.124314	350	0.58	148	0.14
chr19_8562173	PRAM1	-	intronic	NA	yes	0.23	0.53	0.6	0.603967	0.7	1	0.17	0.021247	0.145764	184	0.75	143	0.09
chr19_8562377	PRAM1	-	intronic	NA	yes	0.09	0.17	0.225	0.233571	0.2825	0.5	0.1125	0.00572816	0.0756846	140	0.23	118	0.16
chr19_8605331	MYO1F	-	intronic	NA	yes	0.19	0.33	0.4	0.413163	0.4725	0.8	0.1425	0.0143346	0.119727	196	0.39	145	0.23
chr19_8605446	MYO1F	-	intronic	NA	yes	0.11	0.19	0.24	0.241564	0.29	0.46	0.1	0.00534849	0.0731334	211	0.22	107	0.23
chr19_8605472	MYO1F	-	intronic	NA	yes	0.1	0.25	0.32	0.323955	0.39	0.67	0.14	0.00986589	0.0993272	397	0.22	123	0.19
chr19_8605482	MYO1F	-	intronic	NA	yes	0.12	0.33	0.41	0.416028	0.5	0.92	0.17	0.013766	0.117329	287	0.34	144	0.14
chr19_8605928	MYO1F	-	intronic	NA	yes	0.07	0.12	0.14	0.150822	0.18	0.28	0.06	0.00229863	0.047944	146	0.14	146	0.23
chr19_8605970	MYO1F	-	intronic	NA	yes	0.07	0.15	0.19	0.198672	0.23	0.5	0.08	0.00422118	0.0649706	354	0.25	150	0.17
chr19_8606006	MYO1F	-	intronic	NA	yes	0.08	0.14	0.17	0.178367	0.21	0.33	0.07	0.00323175	0.0568485	245	0.19	154	0.2
chr19_8606427	MYO1F	-	intronic	NA	yes	0.1	0.19	0.24	0.2481	0.3	0.48	0.11	0.00590637	0.0768529	221	0.31	133	0.23
chr19_8606437	MYO1F	-	intronic	NA	yes	0.07	0.15	0.19	0.203697	0.25	0.6	0.1	0.0061002	0.0781037	238	0.27	143	0.15
chr19_8606457	MYO1F	-	intronic	NA	yes	0.09	0.16	0.2	0.209922	0.25	0.45	0.09	0.00501968	0.0708497	255	0.31	100	0.1
chr19_8606492	MYO1F	-	intronic	NA	yes	0.1	0.15	0.18	0.193607	0.23	0.42	0.08	0.00372242	0.0610117	122	0.14	103	0.14
chr19_8606508	MYO1F	-	intronic	NA	yes	0.1	0.19	0.24	0.246306	0.295	0.42	0.105	0.00549987	0.0741611	111	0.2	92	0.15
chr19_8606509	MYO1F	-	intronic	NA	yes	0.15	0.29	0.36	0.381473	0.46	0.8	0.17	0.0145286	0.120534	258	0.48	120	0.19
chr19_8606539	MYO1F	-	intronic	NA	yes	0.15	0.4	0.5	0.488862	0.57	0.83	0.17	0.0147145	0.121303	369	0.62	152	0.15
chr19_8606586	MYO1F	-	intronic	NA	yes	0.12	0.25	0.3	0.317009	0.38	0.73	0.13	0.0106783	0.103336	214	0.29	132	0.14
chr19_8606602	MYO1F	-	intronic	NA	yes	0.11	0.22	0.27	0.290697	0.33	0.6	0.11	0.00821351	0.0906284	201	0.31	152	0.2
chr19_8628712	MYO1F	-	intronic	NA	yes	0.06	0.09	0.11	0.116054	0.14	0.23	0.05	0.00121994	0.0349277	147	0.27	87	0.23
chr19_8628768	MYO1F	-	intronic	NA	yes	0.05	0.11	0.13	0.148205	0.17	0.36	0.06	0.00315089	0.0561327	195	0.36	87	0.22
chr19_8637718	MYO1F	-	intronic	NA	yes	0.42	0.7225	0.8	0.787219	0.86	1	0.1375	0.0108623	0.104222	338	0.74	130	0.11
chr19_8637846	MYO1F	-	intronic	NA	yes	0.07	0.15	0.19	0.20216	0.25	0.4	0.1	0.00485417	0.0696719	125	0.34	77	0.19
chr20_20371511	RALGAPA2	-	3UTR	NA	no	0.06	0.09	0.1	0.111712	0.125	0.27	0.035	0.00160886	0.0401106	111	0.1	177	0.11
chr20_30671453	HCK	+	intronic	NA	no	0.14	0.28	0.35	0.358342	0.4275	0.9	0.1475	0.0112819	0.106216	386	0.53	161	0.11
chr20_30679525	HCK	+	intronic	NA	yes	0.05	0.12	0.14	0.152723	0.19	0.35	0.07	0.00253614	0.0503601	235	0.27	153	0
chr20_30679593	HCK	+	intronic	NA	yes	0.14	0.22	0.28	0.289026	0.33	0.55	0.11	0.00759454	0.0871466	267	0.4	139	0.11
chr20_30679651	HCK	+	intronic	NA	yes	0.09	0.18	0.225	0.226835	0.27	0.5	0.09	0.00482941	0.069494	158	0.47	130	0.18
chr20_30679665	HCK	+	intronic	NA	yes	0.08	0.19	0.23	0.242753	0.29	0.58	0.1	0.00717206	0.084688	247	0.44	110	0.24
chr20_30679667	HCK	+	intronic	NA	yes	0.1	0.18	0.22	0.240248	0.28	0.64	0.1	0.00738749	0.0859505	242	0.43	140	0.24
chr20_30679732	HCK	+	intronic	NA	yes	0.12	0.26	0.33	0.333514	0.4	0.62	0.14	0.00938865	0.0968951	387	0.49	104	0.21
chr20_30679733	HCK	+	intronic	NA	yes	0.08	0.15	0.18	0.19338	0.23	0.46	0.08	0.00409135	0.0639637	213	0.32	141	0.17
chr20_30680822	HCK	+	intronic	NA	yes	0.33	0.59	0.67	0.664215	0.735	1	0.145	0.0125178	0.111883	363	0.45	154	0.17
chr20_30680827	HCK	+	intronic	NA	yes	0.1	0.19	0.24	0.251534	0.31	0.5	0.12	0.00696379	0.0834494	326	0.24	162	0.15
chr20_30680852	HCK	+	intronic	NA	yes	0.06	0.1025	0.13	0.139609	0.17	0.32	0.0675	0.00216884	0.0465708	230	0.22	133	0.21
chr20_30680928	HCK	+	intronic	NA	yes	0.08	0.12	0.14	0.154219	0.18	0.31	0.06	0.00244978	0.0494952	128	0.19	159	0
chr20_30682205	HCK	+	intronic	NA	yes	0.05	0.08	0.1	0.111957	0.13	0.3	0.05	0.00149451	0.0386589	184	0.21	144	0.08
chr20_30682241	HCK	+	intronic	NA	yes	0.06	0.12	0.15	0.164255	0.2	0.4	0.08	0.00357757	0.0598128	329	0.34	154	0.15
chr20_30682281	HCK	+	intronic	NA	yes	0.05	0.07	0.08	0.0893452	0.1	0.22	0.03	0.000836096	0.0289153	168	0.12	116	0.11
chr20_30682321	HCK	+	intronic	NA	yes	0.06	0.12	0.15	0.157157	0.19	0.4	0.07	0.00331572	0.0575823	299	0	1	0.12
chr20_30682370	HCK	+	intronic	NA	yes	0.05	0.0975	0.12	0.131042	0.16	0.31	0.0625	0.00245707	0.0495688	240	0.15	128	0.09
chr20_30682406	HCK	+	intronic	NA	yes	0.1	0.28	0.35	0.350387	0.42	0.77	0.14	0.010894	0.104374	413	0.45	133	0.26
chr20_30682416	HCK	+	intronic	NA	yes	0.09	0.18	0.22	0.238017	0.28	0.67	0.1	0.0074839	0.0865095	363	0.35	138	0.26
chr20_30683967	HCK	+	intronic	NA	yes	0.27	0.43	0.53	0.53057	0.6	0.86	0.17	0.0164216	0.128147	298	0.6	79	0.1
chr20_30684374	HCK	+	intronic	NA	yes	0.17	0.29	0.36	0.380848	0.45	0.83	0.16	0.0143099	0.119624	283	0.41	118	0.06
chr20_30684494	HCK	+	intronic	NA	yes	0.2	0.36	0.45	0.45371	0.53	0.83	0.17	0.015608	0.124932	221	0.58	124	0.08
chr20_30684502	HCK	+	intronic	NA	yes	0.09	0.18	0.22	0.232449	0.27	0.58	0.09	0.00548985	0.0740935	147	0.26	113	0.18
chr20_30685722	HCK	+	intronic	NA	yes	0.08	0.17	0.2	0.210496	0.25	0.4	0.08	0.00395975	0.0629266	121	0.32	141	0.17
chr20_30685738	HCK	+	intronic	NA	yes	0.13	0.22	0.27	0.285933	0.33	0.6	0.11	0.0078829	0.0887857	209	0.42	150	0.22
chr20_3089496	UBOX5	-	3UTR	NA	yes	0.18	0.3	0.36	0.369478	0.425	0.69	0.125	0.0119717	0.109415	115	0.41	72	0.18				UBOX5:miR-188-5p
chr20_32292856	PXMP4	-	3UTR	NA	yes	0.21	0.42	0.515	0.516897	0.6	0.9	0.18	0.019592	0.139972	116	0.61	16	0.18
chr20_3276419	C20orf194	-	ncRNA	NA	no	0.92	1	1	0.995323	1	1	0	0.000219594	0.0148187	449	0	1	0.18
chr20_34301191	RBM39	-	intronic	NA	yes	0.33	0.7	0.76	0.755425	0.83	1	0.13	0.0108476	0.104152	424	0.82	192	0.23
chr20_34301192	RBM39	-	intronic	NA	yes	0.12	0.25	0.32	0.323117	0.39	0.68	0.14	0.00952451	0.0975936	401	0.42	153	0.04
chr20_35520977	SAMHD1	-	3UTR	NA	yes	0.05	0.12	0.16	0.159256	0.19	0.36	0.07	0.00275795	0.0525162	430	0.22	187	0.06
chr20_36147563	BLCAP	-	Nonsyn	Gln->Arg	no	0.05	0.11	0.14	0.145186	0.17	0.33	0.06	0.00249988	0.0499988	295	0.13	183	0.18
chr20_3849777	MAVS	+	3UTR	NA	yes	0.3	0.62	0.71	0.706038	0.8	1	0.18	0.0163494	0.127865	159	0.66	152	0.18
chr20_3850191	MAVS	+	3UTR	NA	yes	0.16	0.3	0.38	0.382596	0.45	0.71	0.15	0.0121304	0.110138	208	0.49	155	0		MAVS:miR-124-3p.1
chr20_3850513	MAVS	+	3UTR	NA	yes	0.09	0.15	0.19	0.195243	0.23	0.42	0.08	0.0042095	0.0648807	103	0.23	125	0.17
chr20_3851209	MAVS	+	3UTR	NA	yes	0.45	0.71	0.79	0.776192	0.85	1	0.14	0.0115873	0.107644	386	0.88	174	0.19
chr20_3851551	MAVS	+	3UTR	NA	yes	0.1	0.2	0.25	0.265651	0.31	0.62	0.11	0.0082199	0.0906637	338	0.34	189	0.21
chr20_3851645	MAVS	+	3UTR	NA	yes	0.2	0.4	0.5	0.514632	0.62	0.93	0.22	0.020791	0.144191	136	0.45	187	0.11				MAVS:miR-485-5p
chr20_3851667	MAVS	+	3UTR	NA	yes	0.13	0.25	0.33	0.338442	0.4	0.73	0.15	0.0108314	0.104074	308	0.34	174	0.08
chr20_3852829	MAVS	+	3UTR	NA	yes	0.09	0.2	0.25	0.25318	0.29	0.6	0.09	0.00568331	0.0753877	261	0.36	195	0.04
chr20_3852854	MAVS	+	3UTR	NA	yes	0.07	0.1525	0.18	0.192787	0.23	0.42	0.0775	0.00401035	0.0633273	122	0.19	190	0.07
chr20_3852858	MAVS	+	3UTR	NA	yes	0.12	0.26	0.33	0.339078	0.41	0.67	0.15	0.0108483	0.104155	347	0.42	193	0.12
chr20_3852861	MAVS	+	3UTR	NA	yes	0.09	0.17	0.2	0.207164	0.24	0.43	0.07	0.00391842	0.0625973	201	0.2	183	0.17
chr20_3852978	MAVS	+	3UTR	NA	yes	0.09	0.15	0.19	0.189314	0.21	0.33	0.06	0.00261834	0.0511697	102	0.16	172	0.2
chr20_3853000	MAVS	+	3UTR	NA	yes	0.1	0.18	0.21	0.228571	0.27	0.55	0.09	0.00573496	0.0757295	182	0.23	180	0.12
chr20_43706988	STK4	+	3UTR	NA	yes	0.05	0.09	0.12	0.130536	0.15	0.4	0.06	0.00248747	0.0498746	336	0.16	188	0.07		STK4:miR-142-3p.1
chr20_43707709	STK4	+	3UTR	NA	yes	0.18	0.32	0.38	0.377484	0.43	0.65	0.11	0.00609738	0.0780857	457	0.44	193	0.15
chr20_43707736	STK4	+	3UTR	NA	yes	0.05	0.06	0.07	0.0763736	0.09	0.17	0.03	0.000430976	0.02076	182	0.11	121	0.13
chr20_43707759	STK4	+	3UTR	NA	yes	0.05	0.06	0.07	0.0749787	0.09	0.15	0.03	0.000467841	0.0216296	235	0.17	192	0.21
chr20_43707771	STK4	+	3UTR	NA	yes	0.06	0.17	0.21	0.212132	0.25	0.38	0.08	0.0030569	0.0552892	455	0.34	168	0.16
chr20_43707776	STK4	+	3UTR	NA	yes	0.53	0.74	0.78	0.777451	0.81	0.97	0.07	0.00349502	0.0591187	459	0.85	193	0.21		STK4:miR-24-3p				STK4:miR-378g
chr20_43707790	STK4	+	3UTR	NA	yes	0.05	0.06	0.06	0.0703311	0.08	0.14	0.02	0.00033789	0.0183818	151	0.07	174	0.2		STK4:miR-192-5p/215-5p		STK4:miR-362-5p/500b-5p
chr20_43707814	STK4	+	3UTR	NA	yes	0.05	0.06	0.07	0.0763448	0.09	0.17	0.03	0.000541408	0.0232682	145	0.08	195	0.24						STK4:miR-769-5p
chr20_43707839	STK4	+	3UTR	NA	yes	0.05	0.1	0.12	0.131432	0.16	0.32	0.06	0.00236896	0.048672	384	0.19	211	0.2
chr20_43707841	STK4	+	3UTR	NA	yes	0.05	0.06	0.08	0.0805369	0.09	0.18	0.03	0.000529439	0.0230096	149	0.08	172	0.19
chr20_43707842	STK4	+	3UTR	NA	yes	0.25	0.41	0.46	0.469628	0.53	0.82	0.12	0.00665885	0.0816018	457	0.6	180	0
chr20_43707845	STK4	+	3UTR	NA	yes	0.05	0.07	0.09	0.0940637	0.11	0.24	0.04	0.00097862	0.0312829	251	0.1	208	0
chr20_44513394	ZSWIM1	+	3UTR	NA	yes	0.23	0.4	0.5	0.497847	0.58	0.8	0.18	0.0156282	0.125013	144	0.49	105	0.11
chr20_44513531	ZSWIM1	+	3UTR	NA	yes	0.36	0.64	0.71	0.722696	0.82	1	0.18	0.0189602	0.137696	115	0.72	64	0.17
chr20_44513595	ZSWIM1	+	3UTR	NA	yes	0.3	0.62	0.705	0.701667	0.8	1	0.18	0.0172228	0.131236	228	0.74	136	0.13		ZSWIM1:miR-217
chr20_5175539	CDS2	+	3UTR	NA	no	0.15	0.25	0.31	0.330874	0.4	0.69	0.15	0.0114509	0.107009	183	0.46	180	0.21				CDS2:miR-532-5p
chr20_5175805	CDS2	+	3UTR	NA	no	0.1	0.16	0.2	0.218435	0.27	0.5	0.11	0.00552014	0.0742976	147	0.27	172	0.2
chr21_34636260	IFNAR2	+	3UTR	NA	yes	0.14	0.21	0.27	0.281111	0.33	0.55	0.12	0.00650468	0.0806516	153	0.33	141	0.17						IFNAR2:miR-3614-5p
chr21_34636293	IFNAR2	+	3UTR	NA	yes	0.07	0.17	0.22	0.228479	0.27	0.47	0.1	0.00588493	0.0767133	401	0.36	181	0.13
chr21_34636303	IFNAR2	+	3UTR	NA	yes	0.08	0.18	0.24	0.247087	0.3	0.47	0.12	0.00636228	0.0797639	381	0.33	157	0.1
chr21_34637023	IFNAR2	+	3UTR	NA	yes	0.08	0.15	0.19	0.194536	0.23	0.44	0.08	0.00426143	0.0652796	280	0.37	124	0.23
chr21_34637084	IFNAR2	+	3UTR	NA	yes	0.07	0.1	0.12	0.128324	0.15	0.28	0.05	0.00147381	0.0383902	185	0.13	198	0.16		IFNAR2:miR-193-3p
chr21_34637088	IFNAR2	+	3UTR	NA	yes	0.07	0.18	0.22	0.230769	0.2725	0.62	0.0925	0.00551507	0.0742635	416	0.3	171	0.16
chr21_34637093	IFNAR2	+	3UTR	NA	yes	0.06	0.09	0.11	0.121354	0.14	0.32	0.05	0.00156046	0.0395027	192	0.13	196	0.16
chr21_34637146	IFNAR2	+	3UTR	NA	yes	0.05	0.08	0.11	0.109524	0.13	0.28	0.05	0.0012347	0.0351383	147	0	1	0.16
chr21_34637149	IFNAR2	+	3UTR	NA	yes	0.08	0.19	0.23	0.239509	0.28	0.5	0.09	0.00553255	0.0743811	428	0.43	198	0.29
chr21_34637159	IFNAR2	+	3UTR	NA	yes	0.09	0.1775	0.21	0.221675	0.26	0.46	0.0825	0.00458892	0.0677415	400	0.45	200	0.23
chr21_34637216	IFNAR2	+	3UTR	NA	yes	0.14	0.21	0.27	0.272553	0.31	0.47	0.1	0.00499629	0.0706845	141	0.22	195	0.08						IFNAR2:miR-378g
chr21_34637221	IFNAR2	+	3UTR	NA	yes	0.27	0.45	0.55	0.548722	0.64	0.88	0.19	0.016857	0.129835	180	0.85	199	0.09						IFNAR2:miR-1343-3p
chr21_34637246	IFNAR2	+	3UTR	NA	yes	0.11	0.2475	0.29	0.3125	0.38	0.62	0.1325	0.00940697	0.0969895	288	0.28	205	0.2
chr21_34729931	IFNAR1	+	3UTR	NA	yes	0.11	0.17	0.205	0.223772	0.27	0.58	0.1	0.00589804	0.0767987	114	0.37	111	0.15
chr21_34729934	IFNAR1	+	3UTR	NA	yes	0.1	0.18	0.21	0.226593	0.27	0.55	0.09	0.00601666	0.0775671	135	0.38	100	0.14
chr21_34729969	IFNAR1	+	3UTR	NA	yes	0.1	0.19	0.23	0.254909	0.29	0.6	0.1	0.00868978	0.093219	165	0.33	93	0.2
chr21_34729971	IFNAR1	+	3UTR	NA	yes	0.1	0.18	0.21	0.221667	0.26	0.4	0.08	0.00433738	0.0658588	108	0.26	138	0.14
chr21_34730096	IFNAR1	+	3UTR	NA	yes	0.18	0.3	0.36	0.372727	0.45	0.69	0.15	0.0116603	0.107983	209	0.43	153	0.17
chr21_34730108	IFNAR1	+	3UTR	NA	yes	0.12	0.25	0.3	0.307849	0.375	0.55	0.125	0.00723055	0.0850327	251	0.39	155	0.21
chr21_34731033	IFNAR1	+	3UTR	NA	yes	0.05	0.08	0.1	0.1024	0.12	0.17	0.04	0.00077196	0.0277842	100	0.1	146	0.21
chr21_34731077	IFNAR1	+	3UTR	NA	yes	0.05	0.09	0.12	0.123319	0.14	0.3	0.05	0.00181045	0.0425494	238	0.14	169	0.12				IFNAR1:miR-431-5p
chr21_42735274	MX2	+	intronic	NA	yes	0.06	0.13	0.16	0.169264	0.2	0.47	0.07	0.00372424	0.0610265	231	0.15	164	0
chr21_45644519	ICOSLG	-	3UTR	NA	yes	0.14	0.25	0.3	0.310536	0.36	0.55	0.11	0.0068844	0.0829723	112	0.29	95	0.18
chr22_17591267	IL17RA	+	3UTR	NA	yes	0.12	0.24	0.29	0.297558	0.34	0.64	0.1	0.00792873	0.0890434	217	0.11	195	0.13
chr22_17594105	IL17RA	+	3UTR	NA	yes	0.1	0.22	0.28	0.280602	0.33	0.72	0.11	0.00738255	0.0859218	399	0.43	130	0
chr22_17594137	IL17RA	+	3UTR	NA	yes	0.11	0.31	0.39	0.390588	0.4525	0.93	0.1425	0.0122164	0.110528	408	0.61	146	0.23				IL17RA:miR-655-3p
chr22_17594148	IL17RA	+	3UTR	NA	yes	0.06	0.13	0.17	0.177804	0.21	0.4	0.08	0.0040235	0.0634311	255	0.27	103	0.25		IL17RA:miR-25-3p/32-5p/92-3p/363-3p/367-3p				IL17RA:miR-500a-3p
chr22_17594151	IL17RA	+	3UTR	NA	yes	0.06	0.1125	0.14	0.156694	0.19	0.38	0.0775	0.00301392	0.0548992	242	0.31	143	0.1
chr22_17594158	IL17RA	+	3UTR	NA	yes	0.08	0.14	0.18	0.189877	0.23	0.45	0.09	0.00438327	0.0662062	324	0.32	137	0.23
chr22_17594163	IL17RA	+	3UTR	NA	yes	0.06	0.1	0.13	0.135549	0.16	0.38	0.06	0.0024074	0.0490653	173	0.17	136	0.18				IL17RA:miR-485-5p
chr22_17594219	IL17RA	+	3UTR	NA	yes	0.06	0.1	0.13	0.137087	0.16	0.27	0.06	0.00232281	0.0481955	103	0.21	106	0.14
chr22_17594222	IL17RA	+	3UTR	NA	yes	0.21	0.47	0.54	0.538675	0.61	0.8	0.14	0.010512	0.102528	415	0.64	131	0.2
chr22_17594224	IL17RA	+	3UTR	NA	yes	0.06	0.1	0.13	0.139872	0.17	0.33	0.07	0.00239611	0.0489501	156	0.14	122	0.22
chr22_17594270	IL17RA	+	3UTR	NA	yes	0.18	0.51	0.58	0.582123	0.65	1	0.14	0.0123351	0.111063	405	0.67	134	0.03
chr22_17594273	IL17RA	+	3UTR	NA	yes	0.14	0.29	0.36	0.361065	0.43	0.67	0.14	0.0107392	0.10363	385	0.53	100	0.17
chr22_17594322	IL17RA	+	3UTR	NA	yes	0.05	0.08	0.1	0.104961	0.12	0.24	0.04	0.00121885	0.034912	127	0.08	110	0.08		IL17RA:miR-135-5p
chr22_17594339	IL17RA	+	3UTR	NA	yes	0.07	0.14	0.18	0.183555	0.22	0.43	0.08	0.00422993	0.0650379	346	0.24	147	0.07						IL17RA:miR-3605-5p
chr22_17594349	IL17RA	+	3UTR	NA	yes	0.05	0.2	0.28	0.288814	0.3675	0.66	0.1675	0.0132677	0.115186	354	0.33	148	0.04
chr22_17594361	IL17RA	+	3UTR	NA	yes	0.05	0.09	0.11	0.115145	0.14	0.25	0.05	0.00149377	0.0386494	138	0.12	131	0.08
chr22_18572650	PEX26	+	3UTR	NA	yes	0.14	0.25	0.3	0.3075	0.3625	0.55	0.1125	0.00757091	0.087011	172	0.32	154	0.05
chr22_18572675	PEX26	+	3UTR	NA	yes	0.5	0.79	0.86	0.846461	0.915	1	0.125	0.00995602	0.0997798	243	0.73	171	0.04
chr22_20053125	C22orf25	+	3UTR	NA	yes	0.14	0.2925	0.36	0.364877	0.4275	0.73	0.135	0.00900352	0.0948869	326	0.1	194	0.04
chr22_24314046	DDT	-	intronic	NA	no	0.12	0.21	0.25	0.272358	0.31	0.56	0.1	0.00704867	0.0839564	106	0.16	103	0
chr22_24570209	CABIN1	+	intronic	NA	yes	0.21	0.4	0.5	0.505125	0.6	0.91	0.2	0.0173094	0.131565	160	0.7	145	0
chr22_24570307	CABIN1	+	intronic	NA	yes	0.13	0.25	0.29	0.299016	0.33	0.55	0.08	0.0072982	0.0854295	122	0.44	170	0
chr22_24570349	CABIN1	+	intronic	NA	yes	0.21	0.44	0.5	0.528914	0.62	0.83	0.18	0.0164293	0.128177	175	0.64	183	0
chr22_24968971	SNRPD3	+	3UTR	NA	yes	0.12	0.22	0.28	0.282846	0.31	0.6	0.09	0.00702982	0.083844	130	0.31	85	0.09
chr22_24969628	SNRPD3	+	3UTR	NA	yes	0.08	0.15	0.17	0.18506	0.21	0.45	0.06	0.00407121	0.063806	166	0.2	109	0.08		SNRPD3:miR-26-5p
chr22_24969629	SNRPD3	+	3UTR	NA	yes	0.08	0.17	0.22	0.225993	0.27	0.5	0.1	0.0051213	0.0715633	287	0.3	114	0.06		SNRPD3:miR-26-5p
chr22_24969755	SNRPD3	+	3UTR	NA	yes	0.08	0.14	0.185	0.191652	0.23	0.4	0.09	0.00428547	0.0654635	230	0.2	157	0.08
chr22_24969782	SNRPD3	+	3UTR	NA	yes	0.14	0.25	0.3	0.313168	0.36	0.64	0.11	0.009772	0.0988534	202	0.35	143	0.04		SNRPD3:miR-216a-5p
chr22_24970542	SNRPD3	+	3UTR	NA	yes	0.08	0.19	0.24	0.24447	0.29	0.6	0.1	0.00559752	0.0748166	434	0.38	168	0						SNRPD3:miR-769-5p
chr22_24970576	SNRPD3	+	3UTR	NA	yes	0.07	0.11	0.14	0.142484	0.17	0.32	0.06	0.00190725	0.0436721	157	0.21	175	0.11		SNRPD3:miR-219-5p				SNRPD3:miR-508-3p
chr22_24970609	SNRPD3	+	3UTR	NA	yes	0.27	0.52	0.58	0.585588	0.66	0.91	0.14	0.0113567	0.106568	442	0.69	175	0.09
chr22_24970622	SNRPD3	+	3UTR	NA	yes	0.07	0.14	0.17	0.180316	0.21	0.4	0.07	0.00385942	0.0621243	253	0.23	141	0.16
chr22_24970639	SNRPD3	+	3UTR	NA	yes	0.11	0.21	0.27	0.277327	0.33	0.55	0.12	0.00721844	0.0849614	333	0.41	174	0.1						SNRPD3:miR-510-5p
chr22_24970643	SNRPD3	+	3UTR	NA	yes	0.1	0.21	0.26	0.269902	0.32	0.6	0.11	0.00780228	0.0883305	307	0.34	174	0.15
chr22_24970675	SNRPD3	+	3UTR	NA	yes	0.17	0.25	0.29	0.309118	0.3375	0.67	0.0875	0.00913255	0.0955644	136	0.22	127	0.16
chr22_24970744	SNRPD3	+	3UTR	NA	yes	0.07	0.13	0.16	0.1684	0.2	0.36	0.07	0.00296032	0.0544088	125	0.14	133	0.12						SNRPD3:miR-3614-5p
chr22_31052028	DUSP18	-	intronic	NA	yes	0.12	0.22	0.27	0.280803	0.33	0.53	0.11	0.0070045	0.0836929	137	0.28	110	0.16				DUSP18:miR-760
chr22_31056923	DUSP18	-	intronic	NA	yes	0.25	0.405	0.5	0.494545	0.5675	0.8	0.1625	0.0150707	0.122763	154	0.5	70	0.18		DUSP18:miR-26-5p		DUSP18:miR-760
chr22_31056985	DUSP18	-	intronic	NA	yes	0.17	0.33	0.43	0.438623	0.5	0.83	0.17	0.0167566	0.129447	276	0.49	139	0.14				DUSP18:miR-760
chr22_36056598	APOL6	+	3UTR	NA	no	0.18	0.36	0.46	0.471455	0.58	0.82	0.22	0.0207637	0.144096	165	0.71	128	0.08						APOL6:miR-641/3617-5p
chr22_36057284	APOL6	+	3UTR	NA	yes	0.33	0.58	0.67	0.662254	0.75	1	0.17	0.018185	0.134852	142	0.75	55	0.1
chr22_36662193	APOL1	+	3UTR	NA	yes	0.09	0.19	0.23	0.243163	0.2825	0.5	0.0925	0.00581763	0.0762734	196	0.52	114	0.1		APOL1:miR-25-3p/32-5p/92-3p/363-3p/367-3p
chr22_36662206	APOL1	+	3UTR	NA	yes	0.2	0.5	0.6	0.596	0.7	1	0.2	0.0194782	0.139564	245	0.74	167	0.07
chr22_36662237	APOL1	+	3UTR	NA	yes	0.16	0.27	0.31	0.319268	0.36	0.6	0.09	0.00719208	0.0848062	123	0.19	133	0.13
chr22_36662266	APOL1	+	3UTR	NA	yes	0.21	0.43	0.54	0.53234	0.64	0.81	0.21	0.0174924	0.132259	235	0.47	133	0.08
chr22_36662276	APOL1	+	3UTR	NA	yes	0.27	0.5	0.615	0.610405	0.7	1	0.2	0.0204863	0.14313	222	0.57	113	0.15						APOL1:miR-2114-5p
chr22_36662397	APOL1	+	3UTR	NA	yes	0.18	0.27	0.31	0.3346	0.38	0.73	0.11	0.0121458	0.110208	150	0.4	100	0.18
chr22_36662696	APOL1	+	3UTR	NA	yes	0.16	0.3275	0.4	0.410932	0.5	0.73	0.1725	0.0143515	0.119798	236	0.42	135	0.18
chr22_36662697	APOL1	+	3UTR	NA	yes	0.14	0.25	0.31	0.332843	0.4	0.67	0.15	0.0116796	0.108072	197	0.32	113	0.18
chr22_36662830	APOL1	+	3UTR	NA	yes	0.07	0.135	0.17	0.183243	0.22	0.4	0.085	0.00412088	0.0641941	367	0.34	165	0.18
chr22_36662840	APOL1	+	3UTR	NA	yes	0.05	0.08	0.1	0.109881	0.13	0.21	0.05	0.0011904	0.0345022	168	0.14	85	0.11
chr22_36662871	APOL1	+	3UTR	NA	yes	0.17	0.3	0.39	0.392073	0.47	0.73	0.17	0.0131137	0.114515	357	0.47	112	0.12
chr22_36662872	APOL1	+	3UTR	NA	yes	0.3	0.5	0.6	0.602781	0.69	0.94	0.19	0.0147242	0.121343	374	0.58	91	0.16
chr22_39350102	APOBEC3A	+	intronic	NA	no	0.45	0.65	0.7	0.7038	0.77	0.93	0.12	0.00770156	0.0877586	450	0.75	150	0.09
chr22_39350131	APOBEC3A	+	intronic	NA	no	0.09	0.19	0.24	0.244318	0.29	0.64	0.1	0.00548382	0.0740528	440	0.27	146	0.18
chr22_39350321	APOBEC3A	+	intronic	NA	no	0.37	0.54	0.61	0.61027	0.67	0.93	0.13	0.00870894	0.0933217	445	0.63	150	0.08
chr22_39350607	APOBEC3A	+	intronic	NA	no	0.26	0.5	0.57	0.576847	0.65	0.92	0.15	0.010437	0.102162	444	0.7	137	0.1
chr22_39350614	APOBEC3A	+	intronic	NA	no	0.68	0.89	0.92	0.918909	0.96	1	0.07	0.00256421	0.050638	449	0.93	148	0.06
chr22_39350645	APOBEC3A	+	intronic	NA	no	0.18	0.33	0.39	0.391681	0.4525	0.71	0.1225	0.00884284	0.0940364	452	0.58	141	0.16
chr22_39350646	APOBEC3A	+	intronic	NA	no	0.24	0.39	0.46	0.4592	0.52	0.83	0.13	0.00901183	0.0949307	450	0.61	149	0.12
chr22_39414772	APOBEC3C	+	3UTR	NA	yes	0.05	0.08	0.1	0.105175	0.12	0.29	0.04	0.00139639	0.0373683	315	0.18	140	0.05						APOBEC3C:miR-378g
chr22_39414912	APOBEC3C	+	3UTR	NA	yes	0.05	0.12	0.17	0.179333	0.22	0.45	0.1	0.00492032	0.070145	420	0.3	160	0.07		APOBEC3C:miR-26-5p				APOBEC3C:miR-500a-5p
chr22_39415872	APOBEC3C	+	3UTR	NA	yes	0.07	0.16	0.2	0.199471	0.24	0.41	0.08	0.00371098	0.0609178	454	0.39	123	0.14
chr22_39415891	APOBEC3C	+	3UTR	NA	yes	0.05	0.09	0.12	0.120176	0.14	0.28	0.05	0.00171436	0.0414049	397	0.2	98	0.14		APOBEC3C:miR-455-3p.2
chr22_39415905	APOBEC3C	+	3UTR	NA	yes	0.05	0.16	0.22	0.221438	0.29	0.51	0.13	0.00816685	0.0903706	445	0.45	129	0.15						APOBEC3C:miR-6746-5p
chr22_39415910	APOBEC3C	+	3UTR	NA	yes	0.05	0.06	0.07	0.0734194	0.08	0.17	0.02	0.000435635	0.0208719	155	0.12	128	0.19
chr22_39415911	APOBEC3C	+	3UTR	NA	yes	0.11	0.26	0.31	0.308384	0.35	0.55	0.09	0.00495406	0.0703851	458	0.44	125	0.17
chr22_39416035	APOBEC3C	+	3UTR	NA	yes	0.16	0.42	0.55	0.538175	0.64	0.91	0.22	0.0241889	0.155528	285	0.19	190	0.15
chr22_39428716	APOBEC3D	+	3UTR	NA	yes	0.07	0.0925	0.12	0.125423	0.15	0.27	0.0575	0.00159379	0.0399223	142	0.15	94	0.09
chr22_39428727	APOBEC3D	+	3UTR	NA	yes	0.09	0.18	0.23	0.23536	0.28	0.54	0.1	0.00635628	0.0797263	403	0.36	93	0.14						APOBEC3D:miR-510-5p
chr22_39428854	APOBEC3D	+	3UTR	NA	yes	0.25	0.55	0.6	0.617376	0.7	0.93	0.15	0.0181738	0.13481	141	0.35	109	0.07
chr22_39429101	APOBEC3D	+	3UTR	NA	yes	0.07	0.12	0.14	0.153158	0.18	0.46	0.06	0.00292027	0.0540396	285	0.22	152	0.07						APOBEC3D:miR-552-3p
chr22_39429166	APOBEC3D	+	3UTR	NA	yes	0.1	0.2	0.25	0.262567	0.31	0.59	0.11	0.00694903	0.0833608	409	0.31	147	0.09
chr22_39449354	APOBEC3F	+	3UTR	NA	yes	0.12	0.25	0.31	0.32396	0.3975	0.6	0.1475	0.0107544	0.103703	202	0.47	85	0.1
chr22_42777105	NFAM1	-	3UTR	NA	no	0.17	0.48	0.53	0.527729	0.58	0.8	0.1	0.00672131	0.0819836	458	0.55	162	0.07
chr22_42777153	NFAM1	-	3UTR	NA	no	0.12	0.25	0.3	0.304686	0.35	0.65	0.1	0.00682001	0.0825834	446	0.36	130	0.1						NFAM1:miR-670-5p
chr22_42777158	NFAM1	-	3UTR	NA	no	0.69	0.9	0.93	0.924035	0.96	1	0.06	0.00306012	0.0553184	451	0.93	129	0.06		NFAM1:miR-133a-3p.1				NFAM1:miR-670-5p
chr22_42777161	NFAM1	-	3UTR	NA	no	0.05	0.08	0.1	0.109787	0.1325	0.26	0.0525	0.00152081	0.0389976	188	0.16	94	0.2		NFAM1:miR-133a-3p.1
chr22_42777186	NFAM1	-	3UTR	NA	no	0.87	0.97	1	0.985368	1	1	0.03	0.000614924	0.0247977	421	0.99	121	0.2		NFAM1:miR-21-5p/590-5p				NFAM1:miR-5579-3p
chr22_42777190	NFAM1	-	3UTR	NA	no	0.05	0.07	0.09	0.101849	0.12	0.36	0.05	0.00167282	0.0409002	119	0.2	105	0.21		NFAM1:miR-21-5p/590-5p				NFAM1:miR-5579-3p
chr22_42777194	NFAM1	-	3UTR	NA	no	0.18	0.5	0.57	0.555617	0.64	0.83	0.14	0.0128305	0.113272	413	0.7	104	0.14
chr22_42777221	NFAM1	-	3UTR	NA	no	0.05	0.13	0.17	0.182383	0.22	0.55	0.09	0.00521404	0.0722083	386	0.23	122	0.19		NFAM1:miR-31-5p
chr22_42777244	NFAM1	-	3UTR	NA	no	0.05	0.13	0.17	0.170943	0.2025	0.4	0.0725	0.00354663	0.0595536	424	0.18	121	0.13
chr22_42777257	NFAM1	-	3UTR	NA	no	0.14	0.29	0.35	0.3575	0.42	0.68	0.13	0.00807549	0.0898638	456	0.43	136	0.19		NFAM1:miR-31-5p
chr22_42777269	NFAM1	-	3UTR	NA	no	0.05	0.13	0.17	0.180764	0.22	0.39	0.09	0.00452149	0.067242	445	0.24	135	0.21
chr22_42777376	NFAM1	-	3UTR	NA	no	0.05	0.06	0.08	0.0877971	0.1	0.2	0.04	0.000785831	0.0280327	345	0.14	168	0.21
chr22_42779481	NFAM1	-	3UTR	NA	no	0.05	0.15	0.19	0.187974	0.22	0.35	0.07	0.00269654	0.0519282	459	0.22	164	0.17						NFAM1:miR-2114-3p
chr22_42779487	NFAM1	-	3UTR	NA	no	0.05	0.11	0.13	0.136571	0.16	0.28	0.05	0.00179351	0.0423498	455	0.18	161	0.06						NFAM1:miR-2114-3p
chr22_42779501	NFAM1	-	3UTR	NA	no	0.05	0.06	0.08	0.0842262	0.1	0.19	0.04	0.000697907	0.0264179	336	0.11	156	0.18
chr22_42779507	NFAM1	-	3UTR	NA	no	0.05	0.06	0.07	0.080604	0.09	0.18	0.03	0.000640038	0.025299	298	0.13	157	0.17
chr22_42779511	NFAM1	-	3UTR	NA	no	0.05	0.13	0.16	0.162511	0.19	0.31	0.06	0.00191119	0.0437171	458	0.19	160	0.14		NFAM1:miR-218-5p
chr22_42779514	NFAM1	-	3UTR	NA	no	0.05	0.07	0.09	0.09	0.1075	0.2	0.0375	0.000912605	0.0302094	358	0.1	158	0.17		NFAM1:miR-218-5p
[truncated: 82 more rows]
