# Supplementary material for: Genome-wide analysis of consistently RNA edited sites in human blood reveals interactions with mRNA processing genes and suggests correlations with cell types and biological variables
Source: BMC Genomics. 2018 Dec 27;19:963. doi: 10.1186/s12864-018-5364-8 (PMC6307200; doi:10.1186/s12864-018-5364-8)
Supplement: Supplementary file 3 — Complete results of correlation analysis for the 2079 CES. (XLS 7214 kb) [file 12864_2018_5364_MOESM3_ESM.xls]

## Sheet: Addiitonal file 3
Additional file 3. Results of correlation analysis between the 2,079 CES sites
site1	site2	r	p	FDR_BY	distance (bp)	TYPE
chr3_49354845	chr3_49354830	0.853806	1.64172e-130	1.24377e-124	15	CIS
chr3_49354819	chr3_49354830	0.846055	1.45378e-125	5.50697e-120	11	CIS
chr3_49354856	chr3_49354845	0.813438	6.60005e-109	1.66675e-103	11	CIS
chr16_29845723	chr16_29845721	0.805629	3.80043e-104	7.19806e-99	2	CIS
chr3_49354856	chr3_49354830	0.733699	7.08154e-78	1.073e-72	26	CIS
chr20_30679667	chr20_30679665	0.762544	2.45556e-76	3.10058e-71	2	CIS
chr3_49354845	chr3_49354819	0.713941	5.7748e-72	6.25003e-67	26	CIS
chr7_38351422	chr7_38351411	0.695395	5.428e-66	5.14035e-61	11	CIS
chr19_54679336	chr19_54679335	0.700304	1.58724e-65	1.33611e-60	1	CIS
chr8_11700373	chr8_11700685	0.628907	2.98943e-51	2.26481e-46	312	CIS
chr17_62400246	chr17_62400247	0.603631	6.63084e-47	4.56687e-42	1	CIS
chr19_11561102	chr19_11561101	0.592418	3.81385e-41	2.40783e-36	1	CIS
chr5_131810330	chr5_131810329	0.568628	2.62798e-39	1.42213e-34	1	CIS
chr10_101992899	chr10_101992898	0.56256	2.47455e-39	1.42213e-34	1	CIS
chr10_73994635	chr10_73994637	0.551006	1.19847e-37	6.0531e-33	2	CIS
chr1_150704585	chr1_150704587	0.551376	2.79144e-36	1.32175e-31	2	CIS
chr3_49354856	chr3_49354819	0.542906	4.35979e-36	1.94294e-31	37	CIS
chr1_145689566	chr1_145689568	0.639125	3.30967e-33	1.39301e-28	2	CIS
chr5_180262373	chr5_180262372	0.509411	2.38306e-31	9.50221e-27	1	CIS
chr12_122216235	chr12_122216245	0.518413	9.63415e-31	3.64944e-26	10	CIS
chr4_177252327	chr4_177252326	0.501655	1.12699e-29	3.98142e-25	1	CIS
chr20_30679732	chr20_30679733	0.516929	1.15616e-29	3.98142e-25	1	CIS
chr6_42910834	chr6_42910841	0.486304	6.5762e-27	2.16616e-22	7	CIS
chr8_30536015	chr8_30536016	0.472241	9.21624e-27	2.90928e-22	1	CIS
chr20_30682416	chr20_30682406	0.467303	1.70173e-24	5.15695e-20	10	CIS
chr8_11700685	chr8_11700737	0.452831	3.09897e-24	9.02998e-20	52	CIS
chr6_42910219	chr6_42910218	0.45314	4.05193e-24	1.13695e-19	1	CIS
chrX_118672671	chrX_118672672	0.503997	3.55778e-23	9.62641e-19	1	CIS
chr8_11700677	chr8_11700685	-0.439873	7.37972e-23	1.9279e-18	8	CIS
chr3_44791397	chr3_44791398	-0.492976	1.37637e-22	3.47581e-18	1	CIS
chr6_31778115	chr6_31778118	0.526586	9.8501e-22	2.40726e-17	3	CIS
chr22_42779481	chr22_42779487	0.422155	2.91232e-21	6.89497e-17	6	CIS
chr10_75008815	chr10_75008817	0.423256	3.34239e-21	7.67338e-17	2	CIS
chr8_30535906	chr8_30535907	0.423884	4.75372e-21	1.05925e-16	1	CIS
chr20_34301191	chr20_34301192	0.432959	8.43854e-21	1.8266e-16	1	CIS
chr2_202028733	chr2_202028734	0.421838	3.73751e-20	7.86544e-16	1	CIS
chr19_15771961	chr19_15771627	0.585964	6.37535e-20	1.30541e-15	334	CIS
chr22_39414912	chr22_39415905	0.402021	3.51875e-19	6.83545e-15	993	CIS
chr4_153544977	chr4_153544972	0.452699	3.46313e-19	6.83545e-15	5	CIS
chr3_44620372	chr3_44620354	0.669096	5.4267e-19	1.02782e-14	18	CIS
chr2_202031969	chr2_202031965	0.398283	6.70346e-19	1.23868e-14	4	CIS
chr22_17594349	chr22_17594339	0.410959	8.65383e-19	1.561e-14	10	CIS
chr11_65544382	chr11_65544381	0.409723	1.96455e-18	3.46129e-14	1	CIS
chr3_9742629	chr3_9742628	0.588118	2.56344e-18	4.41382e-14	1	CIS
chr22_42779539	chr22_42779540	0.391946	2.64192e-18	4.44785e-14	1	CIS
chr5_156905397	chr5_156905396	0.393712	3.28516e-18	5.41055e-14	1	CIS
chr5_156904831	chr5_156905396	0.38737	1.24314e-17	2.00386e-13	565	CIS
chr1_150703613	chr1_150703612	0.386761	1.29933e-17	2.05079e-13	1	CIS
chr6_31779318	chr6_31779303	0.466984	2.22045e-16	1.55151e-10	15	CIS
chrX_73486279	chr17_47416849	-0.402039	4.44089e-16	2.86884e-10		TRANS
chr11_118880601	chr11_118880600	0.471446	4.44089e-16	2.86884e-10	1	CIS
chr4_153544926	chr4_153544922	0.466554	4.44089e-16	2.86884e-10	4	CIS
chr15_75646087	chr15_75646086	0.484271	4.44089e-16	2.86884e-10	1	CIS
chr16_29681611	chr16_29681610	0.369223	6.66134e-16	4.22357e-10	1	CIS
chr16_29681460	chr16_29681458	0.369617	8.88178e-16	5.52903e-10	2	CIS
chr16_3100816	chr16_3100813	0.581832	1.11022e-15	6.66879e-10	3	CIS
chr1_160967833	chr1_160967816	0.408376	1.11022e-15	6.66879e-10	17	CIS
chr17_291783	chr17_291773	0.363438	1.33227e-15	7.86458e-10	10	CIS
chr4_57326879	chr4_57326875	0.37294	1.55431e-15	9.01982e-10	4	CIS
chr7_48146170	chr7_48146183	0.391346	1.77636e-15	1.01366e-09	13	CIS
chr5_156904853	chr5_156904831	0.35936	2.22045e-15	1.2262e-09	22	CIS
chr14_20834436	chr14_20834437	0.393315	2.22045e-15	1.2262e-09	1	CIS
chr7_100454354	chr7_100454348	0.36552	3.10862e-15	1.66303e-09	6	CIS
chr17_76419056	chr17_76418696	0.469854	3.10862e-15	1.66303e-09	360	CIS
chr17_73940917	chr17_73940918	0.452833	3.33067e-15	1.75441e-09	1	CIS
chr6_160101805	chr6_160101811	0.356524	4.88498e-15	2.53414e-09	6	CIS
chr17_76418720	chr17_76418696	-0.36637	7.99361e-15	4.08488e-09	24	CIS
chr19_15771961	chr19_15771951	0.468449	2.4869e-14	1.25216e-08	10	CIS
chr1_184761312	chr1_184761188	-0.34702	2.53131e-14	1.25605e-08	124	CIS
chr22_39350646	chr22_39350645	0.347932	2.62013e-14	1.2635e-08	1	CIS
chr1_179326908	chr1_179326922	0.453024	2.62013e-14	1.2635e-08	14	CIS
chr5_156904831	chr5_156905560	0.349591	3.5083e-14	1.66831e-08	729	CIS
chr2_160626594	chr2_160626593	0.347952	3.86358e-14	1.81208e-08	1	CIS
chr3_156259288	chr3_156259295	0.377118	4.72955e-14	2.18826e-08	7	CIS
chr1_9328243	chr1_9328242	0.553436	6.75016e-14	3.08152e-08	1	CIS
chr2_32535692	chr2_32535691	0.367265	7.79377e-14	3.51112e-08	1	CIS
chr20_30680822	chr20_30680827	0.375612	1.3145e-13	5.84498e-08	5	CIS
chr5_130994344	chr5_130994333	0.409834	2.03615e-13	8.93772e-08	11	CIS
chr1_184761350	chr1_184761348	0.334803	2.36255e-13	1.02392e-07	2	CIS
chr12_98942886	chr12_98942885	0.37696	2.498e-13	1.06909e-07	1	CIS
chr1_159020895	chr1_159020896	0.599407	3.00204e-13	1.26895e-07	1	CIS
chr12_44181749	chr12_44181739	0.372686	3.57714e-13	1.4936e-07	10	CIS
chr1_184761312	chr1_184761274	0.330573	4.60743e-13	1.90061e-07	38	CIS
chr19_14845109	chr19_14845105	0.347284	5.23137e-13	2.1323e-07	4	CIS
chr6_150045788	chr6_150045787	0.345367	5.51559e-13	2.2217e-07	1	CIS
chr19_14845069	chr19_14845081	0.350332	5.78204e-13	2.30194e-07	12	CIS
chr8_38830585	chr8_38830586	0.327159	7.33635e-13	2.88717e-07	1	CIS
chr2_101891360	chr2_101891345	0.33877	1.17417e-12	4.53924e-07	15	CIS
chr15_34523343	chr15_34523342	0.36982	1.17995e-12	4.53924e-07	1	CIS
chr1_204525666	chr1_204525667	0.337505	1.43974e-12	5.47712e-07	1	CIS
chr10_49564629	chr10_49564627	0.452083	1.76437e-12	6.63834e-07	2	CIS
chr2_201843471	chr2_201843470	0.582825	2.32392e-12	8.64858e-07	1	CIS
chr3_49397323	chr2_202152001	0.318925	2.60281e-12	9.58232e-07		TRANS
chr5_156904831	chr3_49397323	0.317851	3.28049e-12	1.19487e-06		TRANS
chr19_51637435	chr19_51637436	0.516529	3.72902e-12	1.34395e-06	1	CIS
chr1_160966299	chr1_160966301	0.316108	4.85834e-12	1.73272e-06	2	CIS
chr13_52604880	chr13_52604264	0.513528	5.2065e-12	1.83775e-06	616	CIS
chr5_156904831	chr5_156904922	0.311408	1.03575e-11	3.6186e-06	91	CIS
chr5_156904965	chr5_156904950	0.311456	1.0828e-11	3.74477e-06	15	CIS
chr8_38829754	chr8_38829737	0.327691	1.21312e-11	4.15351e-06	17	CIS
chr20_43707839	chr20_43707842	0.308882	1.54714e-11	5.24469e-06	3	CIS
chr7_100455431	chr7_100455436	0.335179	1.86522e-11	6.26097e-06	5	CIS
chr1_36944204	chr1_36944189	0.310674	1.95493e-11	6.49837e-06	15	CIS
chr1_160967816	chr1_160967817	0.314767	2.05498e-11	6.76528e-06	1	CIS
chrX_73486243	chr17_47416849	-0.332317	2.66263e-11	8.51997e-06		TRANS
chr16_3292490	chr16_3292508	0.307811	2.61511e-11	8.51997e-06	18	CIS
chr1_150703764	chr1_150703745	-0.317344	2.64575e-11	8.51997e-06	19	CIS
chr16_29680945	chr16_29680946	0.320471	2.86295e-11	9.07617e-06	1	CIS
chr6_160100856	chr6_160100882	0.303411	3.14109e-11	9.86655e-06	26	CIS
chr8_11700373	chr8_11700737	0.303663	3.68041e-11	1.14555e-05	364	CIS
chr22_39415905	chr22_39416035	0.368881	3.90326e-11	1.20397e-05	130	CIS
chr19_54741156	chr19_54741157	0.31003	4.93583e-11	1.50888e-05	1	CIS
chr8_30536151	chr8_30536152	0.30112	5.18543e-11	1.57115e-05	1	CIS
chr5_156904831	chr17_291773	0.301218	5.36224e-11	1.61047e-05		TRANS
chr22_39415905	chr22_39415911	0.299799	5.76561e-11	1.71656e-05	6	CIS
chr5_156904831	chr8_38829737	0.315499	5.96669e-11	1.76111e-05		TRANS
chr8_11700373	chr8_11701343	0.307864	7.17679e-11	2.10018e-05	970	CIS
chr8_11700685	chr8_11701343	0.307567	7.49942e-11	2.17599e-05	658	CIS
chr9_139335597	chr9_139335882	0.301369	8.12084e-11	2.3365e-05	285	CIS
chr8_11701283	chr8_11700737	-0.303687	8.50047e-11	2.42534e-05	546	CIS
chr5_156904831	chr20_43707709	0.293999	1.45548e-10	4.08469e-05		TRANS
chr6_160101724	chr6_160101723	0.329107	1.44746e-10	4.08469e-05	1	CIS
chr2_37328075	chr2_37328082	0.309391	1.60041e-10	4.45489e-05	7	CIS
chr17_47416849	chr12_62724632	-0.306996	1.83486e-10	5.06633e-05		TRANS
chr5_156904831	chr5_156904965	0.292514	1.99065e-10	5.45251e-05	134	CIS
chr22_39414912	chr22_39415911	0.291326	2.16687e-10	5.88808e-05	999	CIS
chr22_17594270	chr22_17594273	0.310404	2.45017e-10	6.60548e-05	3	CIS
chr16_29680031	chr16_29680034	0.317204	2.49648e-10	6.67774e-05	3	CIS
chr19_15771627	chr19_15771951	0.425865	2.64029e-10	7.00768e-05	324	CIS
chr17_73940187	chr17_73940193	0.348337	2.66349e-10	7.01486e-05	6	CIS
chr1_184761188	chr1_184761348	0.290487	2.8089e-10	7.34136e-05	160	CIS
chr5_156904831	chr5_156904950	0.28912	3.28059e-10	8.50923e-05	119	CIS
chr17_76419056	chr17_76418718	-0.38276	3.51112e-10	9.0387e-05	338	CIS
chr19_16267255	chr19_16267246	0.301135	3.79985e-10	9.70897e-05	9	CIS
chr12_69237558	chr12_69237552	0.286559	4.17462e-10	0.000105875	6	CIS
chr7_100452844	chr7_100452845	0.498335	4.30343e-10	0.00010834	1	CIS
chr22_42777257	chr22_42777269	0.286039	4.50273e-10	0.00011253	12	CIS
chr19_54741201	chr19_54740994	0.290949	5.17844e-10	0.000128479	207	CIS
chr8_11700373	chr8_11700677	-0.286227	5.21983e-10	0.000128574	304	CIS
chr16_29681699	chr16_29681690	0.289186	5.55818e-10	0.00013593	9	CIS
chr19_54680079	chr19_54680067	0.296659	6.13733e-10	0.00014903	12	CIS
chr3_49397323	chr2_160626685	0.286063	6.65173e-10	0.000160383		TRANS
chr1_150705278	chr13_52604880	-0.287512	7.04933e-10	0.000168781		TRANS
chr22_39350321	chr22_39350607	0.28806	7.45252e-10	0.000177195	286	CIS
chr19_54740982	chr19_54740994	0.281497	9.0377e-10	0.000213403	12	CIS
chr6_31779261	chr6_31779282	0.339861	1.03807e-09	0.000243436	21	CIS
chr19_15771961	chr19_15772017	-0.360195	1.16039e-09	0.00027027	56	CIS
chr3_49397323	chr17_291773	0.279049	1.33303e-09	0.000308382		TRANS
chrX_73485869	chr17_47416849	-0.295034	1.54772e-09	0.000355646		TRANS
chr17_56049829	chr3_49397323	0.285553	1.71147e-09	0.000390651		TRANS
chr8_30535953	chr3_49397323	0.276562	1.74066e-09	0.000394684		TRANS
chr16_3292200	chr13_52604880	-0.278295	2.5379e-09	0.000571667		TRANS
chr17_76418696	chr17_76418718	-0.285409	2.69947e-09	0.000604087	22	CIS
chr5_156904853	chr5_156905396	0.274785	2.84049e-09	0.000631517	543	CIS
chr11_74167265	chr11_74167371	0.288289	2.99832e-09	0.000662306	106	CIS
chr6_160100909	chr6_160100910	0.272464	3.07475e-09	0.000674834	1	CIS
chr6_53195458	chr6_53195434	0.352597	3.10678e-09	0.000677522	24	CIS
chr16_12754782	chr16_12754778	0.290776	3.25127e-09	0.000704542	4	CIS
chr5_156904853	chr20_43707709	0.272107	3.35955e-09	0.000718908		TRANS
chr14_20834426	chr14_20834425	0.28312	3.35337e-09	0.000718908	1	CIS
chr22_39350102	chr22_39350645	0.274674	3.52754e-09	0.000750167	543	CIS
chr5_156904922	chr9_139335882	0.274408	3.65688e-09	0.000772873		TRANS
chr15_52206606	chr15_52206607	0.464854	4.36846e-09	0.000917598	1	CIS
chr1_148003676	chr1_148003682	0.271519	4.98867e-09	0.00104148	6	CIS
chr22_39414912	chr22_39416035	0.328144	5.48765e-09	0.00113871	1123	CIS
chr2_202028867	chr13_52604880	-0.273249	5.65476e-09	0.00116632		TRANS
chr5_156904831	chr2_160626685	0.270429	5.77436e-09	0.00117681		TRANS
chr22_39350614	chr22_39350607	0.271924	5.7546e-09	0.00117681	7	CIS
chr22_39350102	chr22_39350607	0.271659	6.2009e-09	0.00125626	505	CIS
chr2_219100579	chr2_219100578	0.364895	6.59459e-09	0.00132816	1	CIS
chr5_156905560	chr5_156905396	0.271068	6.70658e-09	0.00134282	164	CIS
chr1_184761188	chr1_184762581	0.273995	7.34668e-09	0.00146243	1393	CIS
chr19_55109532	chr19_55109531	0.334194	7.74358e-09	0.00153253	1	CIS
chr22_42779511	chr22_42779540	0.264641	8.55002e-09	0.0016824	29	CIS
chr19_54740994	chr19_54741013	0.264778	9.74816e-09	0.0019072	19	CIS
chr22_36662872	chr22_36662871	0.290812	1.0541e-08	0.0020506	1	CIS
chr20_43707709	chr2_202152001	0.263435	1.08125e-08	0.00209154		TRANS
chr6_31779303	chr6_31779282	0.323414	1.10471e-08	0.00212492	21	CIS
chr5_108671198	chr5_156904831	0.267804	1.15602e-08	0.00221118	48233633	CIS
chr22_36662696	chr22_36662697	0.340838	1.24384e-08	0.00236595	1	CIS
chr1_184762590	chr1_184762581	0.269647	1.28952e-08	0.00243928	9	CIS
chr7_100454396	chr7_100454395	0.27299	1.29813e-08	0.00244207	1	CIS
chr1_150705278	chr6_160101805	0.262984	1.33004e-08	0.00248843		TRANS
chr8_11700685	chr8_11700676	-0.262914	1.34229e-08	0.0024977	9	CIS
chr5_156905560	chr3_49397323	0.264842	1.51459e-08	0.00280309		TRANS
chr5_156904831	chr2_202152001	0.260415	1.55143e-08	0.00285583		TRANS
chr1_148003752	chr1_148003734	0.269624	1.83473e-08	0.00335926	18	CIS
chr7_65619242	chr7_65619243	0.275637	1.92613e-08	0.00350784	1	CIS
chr16_3292200	chr16_3292508	0.255999	2.6578e-08	0.00481473	308	CIS
chr19_54679955	chr22_17594163	0.267524	2.67593e-08	0.00482207		TRANS
chr6_33269229	chr19_2293901	0.261144	2.71384e-08	0.00486478		TRANS
chr3_49397323	chr5_156905396	0.257457	2.81894e-08	0.00502686		TRANS
chr5_156904831	chr9_139335882	0.258392	2.9885e-08	0.0053016		TRANS
chr3_49397323	chr20_43707709	0.254493	3.45557e-08	0.00609859		TRANS
chr1_89649369	chr1_89649379	0.326914	3.61073e-08	0.00633974	10	CIS
chr19_2293797	chr19_2293796	-0.260188	3.66753e-08	0.00640663	1	CIS
chr5_156904831	chr4_77979680	0.253415	3.9638e-08	0.00685866		TRANS
chr5_156904965	chr5_156905396	0.255318	3.96637e-08	0.00685866	431	CIS
chr1_184761188	chr1_184761350	0.254148	4.00374e-08	0.00688849	162	CIS
chr22_42779624	chr22_42779653	0.252733	4.03696e-08	0.00691093	29	CIS
chr5_156904965	chr5_156904922	0.253822	4.17216e-08	0.00710685	43	CIS
chr8_30536146	chr19_41828971	0.255075	4.23425e-08	0.00717689		TRANS
chr5_156904965	chr20_43707709	0.252542	4.73865e-08	0.00796975		TRANS
chr5_130994309	chr5_130994333	0.365848	4.74857e-08	0.00796975	24	CIS
chr19_15771627	chr19_15772017	-0.352003	5.04826e-08	0.0084314	390	CIS
chr1_36943028	chr3_49354830	-0.251072	5.51076e-08	0.00915917		TRANS
chr1_150703764	chr1_150703752	-0.260344	5.97102e-08	0.00987621	12	CIS
chr8_11701295	chr8_11701283	0.270076	6.04552e-08	0.00995136	12	CIS
chr8_11700525	chr8_11700526	0.249456	6.3109e-08	0.0103385	1	CIS
chr14_75202532	chr14_75202544	0.273832	7.10992e-08	0.0115616	12	CIS
chr22_42777194	chr22_42777158	0.260685	7.12504e-08	0.0115616	36	CIS
chr3_49397323	chr8_30536016	0.248574	7.28122e-08	0.0117593		TRANS
chr5_156905396	chr5_156904950	0.249945	7.4944e-08	0.0120467	446	CIS
chr1_36943433	chr1_36943432	0.249074	8.07199e-08	0.0129145	1	CIS
chrX_73485928	chrX_73485925	0.333148	8.17324e-08	0.0130157	3	CIS
chr17_8128294	chr17_47416849	-0.268071	8.2399e-08	0.0130611	39288555	CIS
chr17_76418720	chr17_76419056	-0.329598	8.99841e-08	0.0141977	336	CIS
chr5_156904965	chr3_49397323	0.246578	9.62917e-08	0.0151232		TRANS
chr5_156904831	chr8_38829966	0.267267	9.75514e-08	0.0152511		TRANS
chr5_156904853	chr5_156904950	0.246131	1.01735e-07	0.0158328	97	CIS
chr5_156905560	chr5_156904922	0.249206	1.06992e-07	0.0165757	638	CIS
chr5_156904831	chr8_30535907	0.246268	1.13839e-07	0.017557		TRANS
chr19_17663799	chr19_17663804	-0.252473	1.19718e-07	0.0183809	5	CIS
chr21_34636293	chr5_68576744	0.249554	1.25201e-07	0.0191369		TRANS
chr20_43707709	chr2_37328013	0.266787	1.29544e-07	0.0197128		TRANS
chr8_30536151	chr8_30535953	0.243617	1.38283e-07	0.0209494	198	CIS
chr22_39350102	chr22_39350321	0.246315	1.46624e-07	0.0221153	219	CIS
chr1_36943457	chr1_36943471	0.243597	1.524e-07	0.0228855	14	CIS
chr5_108671198	chr4_77979680	0.246953	1.54698e-07	0.0231292		TRANS
chr1_1595539	chr20_43707709	-0.276217	1.57112e-07	0.023388		TRANS
chr8_30536151	chr8_30536016	0.24293	1.60045e-07	0.0237215	135	CIS
chr12_51324639	chr12_51324627	0.299813	1.68731e-07	0.0249011	12	CIS
chr22_39350646	chr22_39350102	0.244175	1.71987e-07	0.0252727	544	CIS
chr22_36056598	chr1_89649327	0.402002	1.80201e-07	0.0263665		TRANS
chr1_150704508	chr1_150704500	0.241556	1.82994e-07	0.0266613	8	CIS
chr8_30536016	chr2_202152001	0.240729	1.89965e-07	0.0275596		TRANS
chr17_79780692	chr5_156905396	0.241854	1.93882e-07	0.0280093		TRANS
chr4_153544024	chr8_103841636	0.2499	2.04801e-07	0.0294623		TRANS
chr19_14845123	chr19_14845109	0.255766	2.15074e-07	0.0308108	14	CIS
chr17_73940232	chr17_73940231	0.25324	2.16897e-07	0.0309425	1	CIS
chr16_3100925	chr13_52604880	-0.287356	2.20302e-07	0.0312149		TRANS
chr6_160100932	chr6_160100931	0.23897	2.2063e-07	0.0312149	1	CIS
chr1_184761270	chr1_184761274	0.239238	2.27103e-07	0.0319984	4	CIS
chrX_73486243	chr3_49354830	-0.258988	2.29694e-07	0.0322309		TRANS
chr1_150703613	chr2_37328013	0.261838	2.32718e-07	0.03242		TRANS
chr21_34731077	chr12_69237529	0.241094	2.32936e-07	0.03242		TRANS
chr1_160966299	chr5_156905396	0.2405	2.34925e-07	0.0325645		TRANS
chr1_160966301	chr8_38829737	0.25122	2.46286e-07	0.0340017		TRANS
chr3_49354819	chr1_36943028	-0.238814	2.61697e-07	0.0359841		TRANS
chr1_150703781	chr1_150703787	0.239668	2.67291e-07	0.0366063	6	CIS
chr16_29680268	chr16_29680267	0.26272	2.73728e-07	0.0373386	1	CIS
chr5_156905557	chr5_156905556	0.240898	2.78293e-07	0.0378106	1	CIS
chr3_49397323	chr16_9200405	0.23944	2.91881e-07	0.0392616		TRANS
chr8_30536450	chr16_3292490	0.245941	2.92413e-07	0.0392616		TRANS
chr19_16267543	chr19_16267542	0.255879	2.91109e-07	0.0392616	1	CIS
chr19_54601885	chr19_54601880	0.332023	3.04196e-07	0.0406842	5	CIS
chr21_34729934	chr21_34729931	0.300752	3.05503e-07	0.0406999	3	CIS
chr5_156904922	chr2_160626685	0.238287	3.33994e-07	0.0443231		TRANS
chr19_14845123	chr19_14845105	0.251004	3.41807e-07	0.0450327	18	CIS
chr1_150704476	chr1_150704486	0.237567	3.41971e-07	0.0450327	10	CIS
chr20_43707709	chr8_30536016	0.235961	3.44956e-07	0.0452518		TRANS
chr3_49354819	chr17_47416849	0.239387	3.52818e-07	0.0459312		TRANS
chr1_150704633	chr1_150704636	-0.236553	3.51887e-07	0.0459312	3	CIS
chr21_34636293	chr4_177252238	0.240511	3.61375e-07	0.0468669		TRANS
chr2_202152106	chr1_160966301	0.235286	3.73375e-07	0.0482405		TRANS
chr12_69237558	chr12_69237529	0.235421	3.7854e-07	0.0487239	29	CIS
chr8_11700373	chr8_11700676	-0.235382	3.80243e-07	0.0487598	303	CIS
chr3_45721922	chr3_45721917	0.276669	3.86253e-07	0.0491856	5	CIS
chr1_184761179	chr1_184761188	0.23474	3.86437e-07	0.0491856	9	CIS
chr5_156904922	chr3_49397323	0.234842	3.93266e-07	0.0498694		TRANS
chr5_156904831	chr1_184761274	0.234727	3.98548e-07	0.0501096		TRANS
chr8_11700685	chr8_11701283	-0.239636	3.99551e-07	0.0501096	598	CIS
chr5_156904831	chr5_156905557	0.236369	4.56311e-07	0.0564018	726	CIS
chr5_156905396	chr9_139335882	0.236055	4.73039e-07	0.0582592		TRANS
chr19_41828971	chr5_156904831	0.234934	4.78019e-07	0.0586614		TRANS
chr6_160101805	chr16_3292508	0.230803	6.83494e-07	0.0804454		TRANS
chr19_41828971	chr1_160966301	0.231669	6.94253e-07	0.0814041		TRANS
chr5_156904831	chr8_30535953	0.228455	7.97968e-07	0.0926137		TRANS
chr17_79780692	chr3_49397323	0.227837	8.09926e-07	0.0933685		TRANS
chrX_73486279	chrX_73486243	0.252001	8.4901e-07	0.0968954	36	CIS
chr19_16267543	chr6_160101805	0.246127	8.6141e-07	0.097984		TRANS
chr5_156905560	chr5_156905556	0.231256	8.88273e-07	0.100705	4	CIS
chr5_156904831	chr22_17594339	0.235129	8.94597e-07	0.10095		TRANS
chr5_156904831	chr1_160966301	0.22792	8.96333e-07	0.10095		TRANS
chr1_150705278	chr12_44181749	0.249641	9.78709e-07	0.108995		TRANS
chr17_47416849	chr3_49354830	0.230085	9.83681e-07	0.108995		TRANS
chr8_30536450	chr2_160626685	0.234055	1.0062e-06	0.110774		TRANS
chr19_2293901	chr2_160626685	0.230302	1.10624e-06	0.121396		TRANS
chr16_3292200	chr16_12754782	0.240867	1.12691e-06	0.12327	9462582	CIS
chr5_156904831	chr8_30536151	0.225437	1.1847e-06	0.128768		TRANS
chr3_49397323	chr9_139335882	0.227141	1.21959e-06	0.131556		TRANS
chr3_49397323	chr5_156904950	0.224731	1.24766e-06	0.13371		TRANS
chr3_49397323	chr4_77979680	0.223462	1.36224e-06	0.143952		TRANS
chr8_30536015	chr1_160966301	0.223881	1.40873e-06	0.148408		TRANS
chr5_156904922	chr8_38829966	0.242389	1.44425e-06	0.150976		TRANS
chr3_49397323	chr12_69237558	0.222664	1.48865e-06	0.154451		TRANS
chr21_34636293	chr2_160626685	0.227985	1.54956e-06	0.159322		TRANS
chr19_54741013	chr6_42910841	0.225624	1.60725e-06	0.163778		TRANS
chr21_34731077	chr12_69237558	0.222797	1.71942e-06	0.172639		TRANS
chr13_52604880	chr17_47416849	-0.227982	1.73199e-06	0.172887		TRANS
chr8_11700677	chr8_11700737	-0.222179	1.79206e-06	0.177332	60	CIS
chr8_30536450	chr1_160966301	0.228194	1.84045e-06	0.181074		TRANS
chr1_160966301	chr2_160626685	0.222387	1.99883e-06	0.191698		TRANS
chr5_156904831	chr19_14845069	0.233211	2.03167e-06	0.19269		TRANS
chr22_42779539	chr22_42777269	0.21927	2.10862e-06	0.196718	2270	CIS
chr19_41828971	chr11_65544381	0.228244	2.16376e-06	0.201313		TRANS
chr19_14845109	chr9_139335882	0.231628	2.19494e-06	0.203661		TRANS
chr19_41828971	chr6_42910218	0.222293	2.24389e-06	0.207183		TRANS
chr5_156904831	chr17_56049829	0.226297	2.25105e-06	0.207183		TRANS
chr3_49354845	chr1_36943028	-0.218474	2.4204e-06	0.2204		TRANS
chr19_41828971	chr5_156905396	0.22052	2.57569e-06	0.231077		TRANS
chr16_3292200	chr6_33269229	0.217901	2.77911e-06	0.245121		TRANS
chr6_42910218	chr4_177252326	0.220564	2.84451e-06	0.24713		TRANS
chr5_156904950	chr8_30536016	0.217428	2.85109e-06	0.24713		TRANS
chr5_156905396	chr2_202152001	0.217707	2.98508e-06	0.256403		TRANS
chr22_39350646	chr22_39350607	0.219575	3.00009e-06	0.256795	39	CIS
chr5_156904922	chr5_156904950	0.216832	3.03965e-06	0.257731	28	CIS
chr5_156904853	chr5_156904965	0.216336	3.12667e-06	0.263674	112	CIS
chr13_52604880	chr20_30679732	-0.228921	3.24518e-06	0.271661		TRANS
chr3_49397323	chr2_37328082	0.226037	3.39199e-06	0.280621		TRANS
chr8_30536152	chr5_156905397	0.216306	3.46657e-06	0.285311		TRANS
chr8_30536015	chr3_49397323	0.215014	3.51379e-06	0.288503		TRANS
chr8_30536015	chr2_202152001	0.214974	3.52885e-06	0.288589		TRANS
chr22_17594163	chr5_156905396	0.224022	3.5442e-06	0.288922		TRANS
chr5_156904831	chr17_291783	0.215102	3.74864e-06	0.301993		TRANS
chr5_156904831	chr5_156905556	0.2161	4.21906e-06	0.332842	725	CIS
chr1_150703613	chr3_49397323	0.213991	4.3214e-06	0.338575		TRANS
chr16_3292200	chr1_150705278	0.212183	4.52261e-06	0.34954		TRANS
chr5_156904965	chr2_37328082	0.222952	4.76441e-06	0.363308		TRANS
chr6_42910218	chr2_160626685	0.214919	4.89217e-06	0.372221		TRANS
chr3_49354856	chr1_36943028	-0.212013	4.94883e-06	0.374866		TRANS
chr5_156904831	chr9_139335597	0.213002	5.03365e-06	0.380061		TRANS
chr20_43707839	chr3_49397323	0.21184	5.03961e-06	0.380061		TRANS
chr5_108671198	chr5_156905396	0.215928	5.11467e-06	0.384874	48234198	CIS
chrX_73486243	chr3_49354819	-0.229414	5.12863e-06	0.385078		TRANS
chr12_44181739	chr13_52604264	-0.370484	5.24826e-06	0.392339		TRANS
chr22_39350645	chr22_39350607	0.213914	5.42901e-06	0.400603	38	CIS
chr5_156904922	chr2_160626594	0.212928	5.45486e-06	0.401376		TRANS
chr5_156904853	chr8_38829966	0.229004	5.48916e-06	0.40244		TRANS
chr22_36056598	chr2_37328013	0.347735	5.78829e-06	0.418103		TRANS
chr8_30536151	chr17_56049829	0.216693	5.92516e-06	0.426192		TRANS
chr19_14845109	chr19_14845081	0.225477	6.19273e-06	0.443574	28	CIS
chr16_3292200	chr22_17594163	0.217709	6.54659e-06	0.464066		TRANS
chr5_156904922	chr17_291773	0.209857	6.6537e-06	0.469714		TRANS
chr3_49354856	chr17_47416849	0.211834	6.88784e-06	0.481281		TRANS
chr5_108671198	chr3_49397323	0.212505	6.91383e-06	0.482113		TRANS
chr3_49397323	chr12_69237552	0.20831	6.94841e-06	0.48354		TRANS
chr3_49354845	chr17_47416849	0.211637	7.0273e-06	0.488037		TRANS
chr1_150703612	chr2_37328082	0.21917	7.12738e-06	0.492988		TRANS
chr8_30536450	chr17_291783	0.215082	7.14623e-06	0.493295		TRANS
chr1_160966301	chr20_43707709	0.208259	7.48862e-06	0.510752		TRANS
chr8_30536151	chr8_30535907	0.208743	7.63941e-06	0.518969	244	CIS
chr1_160966301	chr4_177252326	0.210511	7.69637e-06	0.521803		TRANS
chr14_75202544	chr2_37328013	0.234721	7.84129e-06	0.530018		TRANS
chr1_150705278	chr6_160101723	0.230253	7.88823e-06	0.530018		TRANS
chr4_177252238	chr17_79780692	0.207747	7.89404e-06	0.530018		TRANS
chr3_49397323	chr2_37328013	0.226871	7.95714e-06	0.531781		TRANS
chr3_49397323	chr8_38829966	0.22508	7.99891e-06	0.531784		TRANS
chr5_156904965	chr8_38829966	0.225049	8.02265e-06	0.532329		TRANS
chr9_139335597	chr5_156904922	0.208217	8.25204e-06	0.542294		TRANS
chr5_108671198	chr5_156904922	0.211	8.24862e-06	0.542294	48233724	CIS
chr5_108671198	chr5_156905557	0.211871	8.51757e-06	0.554424	48234359	CIS
chr22_39350645	chr22_39350614	0.208708	8.6142e-06	0.558589	31	CIS
chr19_16267542	chr2_160626685	0.221766	9.09232e-06	0.582969		TRANS
chr5_156904831	chr8_38830586	0.20609	9.14259e-06	0.585096		TRANS
chr8_30536450	chr22_17594163	0.218152	9.18083e-06	0.586447		TRANS
chr17_79780692	chr20_34301192	0.212997	9.23798e-06	0.588999		TRANS
chr20_30680822	chr22_39416035	0.27556	9.42487e-06	0.596472		TRANS
chrX_73486279	chr17_8128294	0.236167	9.55136e-06	0.601143		TRANS
chr16_3292200	chr1_160966301	0.20562	9.59186e-06	0.602585		TRANS
chr16_3100925	chr22_39350646	-0.245219	9.7167e-06	0.608171		TRANS
chrX_73486243	chr3_49354845	-0.222316	9.85051e-06	0.612095		TRANS
chr5_156904831	chr17_79780692	0.204789	9.98056e-06	0.617933		TRANS
chr21_34731077	chr5_156905396	0.206657	1.01232e-05	0.621882		TRANS
chr8_30536151	chr8_30536015	0.205586	1.00708e-05	0.621882	136	CIS
chr5_156904853	chr5_156905560	0.208017	1.01352e-05	0.621882	707	CIS
chr16_3292200	chr6_160101805	0.205494	1.03973e-05	0.633456		TRANS
chr3_49397323	chr2_160626593	0.207045	1.0428e-05	0.634171		TRANS
chr2_160626594	chr8_38829737	0.215336	1.06268e-05	0.641697		TRANS
chr1_150703752	chr3_49354845	0.207673	1.12434e-05	0.665277		TRANS
chr8_30535906	chr20_43707709	0.204901	1.18095e-05	0.689992		TRANS
chr1_36943433	chr1_36943457	0.204609	1.18903e-05	0.692355	24	CIS
chr5_156904922	chr5_156905396	0.204345	1.19397e-05	0.693117	474	CIS
chr5_156904831	chr8_30536016	0.203208	1.198e-05	0.693304		TRANS
chr2_160626594	chr3_49397323	0.204556	1.22242e-05	0.701831		TRANS
chr1_160966301	chr19_16267542	0.217995	1.23381e-05	0.705512		TRANS
chr5_156904965	chr9_139335882	0.205326	1.23842e-05	0.705512		TRANS
chr20_34301192	chr22_39350645	0.209941	1.24704e-05	0.707564		TRANS
chr11_65544382	chr2_160626685	0.21188	1.25029e-05	0.707564		TRANS
chr20_43707709	chr5_156905396	0.20374	1.2686e-05	0.714386		TRANS
chr5_156905396	chr4_177252326	0.20518	1.28527e-05	0.721398		TRANS
chr2_160626594	chr8_38830586	0.203908	1.30426e-05	0.72611		TRANS
chr5_156904965	chr5_156905560	0.205525	1.32909e-05	0.733962	595	CIS
chr8_30535906	chr2_202152001	0.203688	1.33314e-05	0.734616		TRANS
chr17_56049829	chr8_38829966	0.220703	1.34125e-05	0.73711		TRANS
chr1_160966301	chr16_3292508	0.202081	1.37152e-05	0.746559		TRANS
chr22_39415911	chr22_39416035	0.247401	1.41139e-05	0.762108	124	CIS
chr22_17594349	chr5_156905557	0.208489	1.43601e-05	0.765836		TRANS
chr8_30536151	chr22_17594339	0.208193	1.44371e-05	0.768744		TRANS
chr19_14845105	chr9_139335882	0.211305	1.45443e-05	0.773199		TRANS
chr9_139335597	chr5_156904950	0.202192	1.48039e-05	0.777754		TRANS
chr22_39350102	chr22_39350614	0.20359	1.47116e-05	0.777754	512	CIS
chr5_156904831	chr5_156905397	0.201978	1.51228e-05	0.789297	566	CIS
chr22_39350646	chr13_52604880	0.204455	1.5446e-05	0.802486		TRANS
chr8_30535953	chr2_160626685	0.202397	1.54927e-05	0.802486		TRANS
chr19_14845109	chr13_52604880	-0.212471	1.57896e-05	0.809882		TRANS
chr1_160966301	chr2_202152001	0.200496	1.60654e-05	0.816102		TRANS
chr22_39350321	chr1_150704476	0.203396	1.63861e-05	0.829929		TRANS
chr22_39350102	chr13_52604880	0.204633	1.66042e-05	0.8348		TRANS
chr22_42777194	chr22_42777269	-0.208887	1.70548e-05	0.850994	75	CIS
chr5_156904831	chr22_17594273	0.213189	1.75045e-05	0.868398		TRANS
chr5_156904965	chr8_30536016	0.199659	1.78324e-05	0.874715		TRANS
chr8_30536450	chr5_156905396	0.205366	1.85261e-05	0.893723		TRANS
chr1_150705278	chr1_150703781	0.200191	1.88349e-05	0.900663	1497	CIS
chr20_34301192	chr2_37328082	0.212596	1.89486e-05	0.901067		TRANS
chr2_160626594	chr2_160626685	0.200419	1.96481e-05	0.922793	91	CIS
chr8_11700373	chr8_11701283	-0.20231	1.98885e-05	0.930516	910	CIS
chr20_34301192	chr8_38829966	0.217779	1.99215e-05	0.930529		TRANS
chr5_108671198	chr16_9200405	0.203158	2.00195e-05	0.932039		TRANS
chr1_184761348	chr9_139335882	0.200419	2.00749e-05	0.932039		TRANS
chr5_156904965	chr20_34301192	0.205206	2.01312e-05	0.932039		TRANS
chr19_54741201	chr17_73940231	0.210228	2.04302e-05	0.936852		TRANS
chr20_30680822	chr2_101891360	0.225849	2.05141e-05	0.937938		TRANS
chr5_156905560	chr17_291773	0.200721	2.12526e-05	0.962503		TRANS
chr22_36056598	chr20_43707842	0.31785	2.14837e-05	0.969305		TRANS
chr5_156905557	chr5_156905396	0.20014	2.15312e-05	0.969989	161	CIS
chr22_17594339	chr12_69237558	0.203711	2.21824e-05	0.991792		TRANS
chr17_56049829	chr20_43707839	0.20306	2.2572e-05	0.996477		TRANS
chr22_39350646	chr22_39350321	0.199478	2.24691e-05	0.996477	325	CIS
chr19_41828971	chr17_56049829	0.203642	2.33453e-05	1		TRANS
chr5_156905396	chr2_160626685	0.198478	2.37171e-05	1		TRANS
chr2_202152106	chr22_36056598	0.315094	2.41679e-05	1		TRANS
chr22_36056598	chr8_30536015	0.314743	2.47052e-05	1		TRANS
chr12_69237558	chr8_38830586	0.195816	2.49252e-05	1		TRANS
chr8_30536015	chr2_160626685	0.197516	2.49524e-05	1		TRANS
chr22_17594339	chr1_184761350	0.202461	2.4965e-05	1		TRANS
chr19_41828971	chr8_30536015	0.197109	2.59505e-05	1		TRANS
chr6_42910841	chr2_202152001	0.198143	2.6093e-05	1		TRANS
chr4_177252238	chr1_160966301	0.195846	2.64322e-05	1		TRANS
chr5_156904831	chr8_30536015	0.195158	2.65691e-05	1		TRANS
chr6_42910219	chr5_156905396	0.197245	2.67061e-05	1		TRANS
chr4_57326875	chr2_37328082	0.207516	2.74738e-05	1		TRANS
chr5_156904831	chr1_160966299	0.195219	2.75147e-05	1		TRANS
chr5_156904922	chr19_55109531	0.243092	2.7646e-05	1		TRANS
chr3_49354856	chr1_150703752	0.198387	2.77377e-05	1		TRANS
chr16_3292490	chr12_44181739	0.215445	2.85157e-05	1		TRANS
chr5_68576744	chr16_29845723	0.195851	2.86863e-05	1		TRANS
chr8_30536152	chr5_156905560	0.197326	2.88062e-05	1		TRANS
chr13_52604880	chr22_39350614	0.199064	2.89216e-05	1		TRANS
chr1_160967817	chr13_52604880	-0.200262	3.00242e-05	1		TRANS
chr5_156904950	chr2_160626685	0.195747	3.0188e-05	1		TRANS
chr8_11700676	chr2_101891360	0.199598	3.12659e-05	1		TRANS
chr5_156904831	chr22_17594349	0.199772	3.21084e-05	1		TRANS
chr8_30536450	chr6_160101805	0.199905	3.2402e-05	1		TRANS
chr17_56049829	chr8_38829737	0.205505	3.29687e-05	1		TRANS
chr22_17594339	chr19_14845069	0.205234	3.45593e-05	1		TRANS
chr5_156904831	chr8_30536450	0.19858	3.51095e-05	1		TRANS
chr8_30536152	chr2_160626593	0.194466	3.55127e-05	1		TRANS
chr8_38829737	chr1_150703787	0.20242	3.56396e-05	1		TRANS
chr1_150704508	chr5_156905557	0.19437	3.65697e-05	1		TRANS
chr8_38830586	chr2_160626593	0.194057	3.69103e-05	1		TRANS
chr12_69237558	chr8_30536016	0.191876	3.71553e-05	1		TRANS
chr20_43707709	chr5_156904950	0.191773	3.82701e-05	1		TRANS
chr9_139335597	chr5_156905396	0.192862	3.88914e-05	1		TRANS
chr6_42910834	chr2_202152001	0.196478	3.92179e-05	1		TRANS
chr5_156904853	chr1_150703612	0.191383	4.13032e-05	1		TRANS
chr1_204525667	chr3_49354830	-0.199525	4.15731e-05	1		TRANS
chr4_77979680	chr2_202152001	0.189908	4.30667e-05	1		TRANS
chr1_160966301	chr8_30536016	0.190373	4.36851e-05	1		TRANS
chr6_33269229	chr1_184761348	0.19098	4.37519e-05	1		TRANS
chr16_3292200	chr1_160967817	0.19503	4.39092e-05	1		TRANS
chr17_291783	chr16_3292508	0.19026	4.41533e-05	1		TRANS
chr6_160101805	chr2_160626685	0.191878	4.43794e-05	1		TRANS
chr1_160966301	chr5_156905557	0.19243	4.47388e-05	1		TRANS
chr11_65544381	chr6_31779303	0.233589	4.52723e-05	1		TRANS
chr5_156904831	chr4_177252326	0.192035	4.55006e-05	1		TRANS
chr2_160626594	chr17_291783	0.190922	4.57444e-05	1		TRANS
chr5_156904965	chr1_160966301	0.189793	4.61382e-05	1		TRANS
chr1_150703612	chr2_160626685	0.191531	4.67532e-05	1		TRANS
chr2_202152106	chr3_49397323	0.188682	4.74297e-05	1		TRANS
chr5_156905397	chr3_49354856	-0.190534	4.74333e-05	1		TRANS
chr5_68576744	chr2_37328082	0.198114	4.92559e-05	1		TRANS
chrX_73486279	chr2_160626594	0.207416	5.06293e-05	1		TRANS
chr20_43707709	chr17_291783	0.189125	5.10428e-05	1		TRANS
chr5_156904831	chr6_42910834	0.193492	5.15873e-05	1		TRANS
chr5_156904965	chr2_160626685	0.189733	5.31225e-05	1		TRANS
chr17_56049829	chr19_16267542	0.204591	5.37056e-05	1		TRANS
chr21_34636293	chr1_89649327	0.220867	5.46642e-05	1		TRANS
chr20_30680822	chr8_11700676	0.210241	5.54389e-05	1		TRANS
chr5_156905560	chr20_43707709	0.190279	5.56619e-05	1		TRANS
chr5_156904831	chr2_37328013	0.205227	5.56779e-05	1		TRANS
chr9_139335597	chr5_156905397	0.189005	5.57383e-05	1		TRANS
chr5_108671198	chr8_103841636	0.196466	5.5878e-05	1		TRANS
chr1_160966301	chr3_49397323	0.187439	5.64062e-05	1		TRANS
chr5_156904853	chr3_49397323	0.186713	5.70411e-05	1		TRANS
chr19_16267255	chr16_3292508	0.195288	5.71432e-05	1		TRANS
chr6_160101805	chr1_160966301	0.188315	5.71783e-05	1		TRANS
chr22_36056598	chr8_30536016	0.300378	5.93614e-05	1		TRANS
chr17_79780692	chr8_30536016	0.186642	5.96076e-05	1		TRANS
chr8_30536151	chr19_54740982	0.186738	6.01973e-05	1		TRANS
chr8_30535907	chr5_156904922	0.187484	6.05806e-05	1		TRANS
chr3_49354856	chrX_73486243	-0.201916	6.18136e-05	1		TRANS
chr8_30536151	chr4_177252326	0.188707	6.18511e-05	1		TRANS
chr2_37328013	chr8_30536016	0.203976	6.19359e-05	1		TRANS
chr8_30536151	chr19_14845069	0.197267	6.28202e-05	1		TRANS
chr1_160966301	chr5_156905396	0.187209	6.33185e-05	1		TRANS
chr19_54740994	chr1_150704587	0.189856	6.37555e-05	1		TRANS
chr16_3292200	chr19_16267542	0.19977	6.38429e-05	1		TRANS
chr6_42910841	chr9_139335882	0.190038	6.39413e-05	1		TRANS
chr22_17594339	chr1_160966301	0.192188	6.41383e-05	1		TRANS
chr5_156905397	chr8_30536450	0.191868	6.47036e-05	1		TRANS
chr17_79780692	chr5_68576744	0.185639	6.66311e-05	1		TRANS
chr8_38829966	chr5_156905396	0.201375	6.76345e-05	1		TRANS
chr16_3292200	chr8_30536450	0.191364	6.7687e-05	1		TRANS
chr5_68576744	chr2_202152001	0.185244	6.90993e-05	1		TRANS
chr1_160966299	chr8_30536015	0.185409	6.933e-05	1		TRANS
chr5_156905397	chr3_49397323	0.186005	6.93997e-05	1		TRANS
chr9_139335597	chr6_42910841	0.188069	7.0751e-05	1		TRANS
chr21_34636293	chr5_156904950	0.188827	7.13269e-05	1		TRANS
chr5_156904965	chr19_2293796	0.188469	7.2262e-05	1		TRANS
chr17_73940231	chr2_160626685	0.194912	7.25067e-05	1		TRANS
chr1_160966299	chr16_3292508	0.184603	7.32861e-05	1		TRANS
chr5_108671198	chr9_139335882	0.189066	7.3956e-05	1		TRANS
chr1_150704587	chr2_160626685	0.188835	7.40629e-05	1		TRANS
chr5_156904831	chr2_160626594	0.18585	7.44275e-05	1		TRANS
chr2_202152106	chr19_54741013	0.184584	7.47701e-05	1		TRANS
chr5_156905560	chr4_77979680	0.186856	7.60046e-05	1		TRANS
chr9_139335597	chr8_38829737	0.193776	7.68504e-05	1		TRANS
chr1_150703613	chr2_37328082	0.193342	7.82112e-05	1		TRANS
chr8_30536152	chr2_160626594	0.185043	7.86116e-05	1		TRANS
chr8_30536450	chr5_156905557	0.19031	7.88331e-05	1		TRANS
chr16_3292200	chr5_156904831	0.183262	7.98943e-05	1		TRANS
chr5_131810330	chr16_29681458	0.18771	8.03469e-05	1		TRANS
chr2_202031969	chr17_62400247	0.182861	8.13949e-05	1		TRANS
chr15_52206606	chr1_184762590	-0.314992	8.17271e-05	1		TRANS
chr16_3292200	chr5_156904922	0.183254	8.28974e-05	1		TRANS
chr1_148003676	chr4_57326879	0.189117	8.42415e-05	1		TRANS
chr6_33269229	chr1_150705278	0.183377	8.49902e-05	1		TRANS
chr1_184761179	chr20_43707709	0.18297	8.50621e-05	1		TRANS
chrX_73486243	chr20_30679732	-0.206928	8.57766e-05	1		TRANS
chr2_160626685	chr9_139335882	0.185436	8.63526e-05	1		TRANS
chr5_156904831	chr16_29845723	0.183928	8.69531e-05	1		TRANS
chr1_150705278	chr2_202028867	0.183319	8.70026e-05	1		TRANS
chr19_54679955	chr5_156905557	0.18633	8.91571e-05	1		TRANS
chr5_156904831	chr20_34301192	0.188909	8.91655e-05	1		TRANS
chr5_108671198	chr15_34523343	0.199292	8.98044e-05	1		TRANS
chr8_38829966	chr6_31779282	0.209832	9.01691e-05	1		TRANS
chr22_42779653	chr9_139335882	0.184102	9.04124e-05	1		TRANS
chr5_68576744	chr3_49397323	0.182297	9.04163e-05	1		TRANS
chr8_30536152	chr2_37328082	0.191154	9.08544e-05	1		TRANS
chr16_3100925	chr13_52604264	-0.330311	9.13135e-05	1		TRANS
chr5_156905397	chr9_139335882	0.184282	9.22828e-05	1		TRANS
chr8_30536151	chr3_49397323	0.18204	9.25409e-05	1		TRANS
chr8_30536450	chr5_156904922	0.187802	9.27721e-05	1		TRANS
chr17_56049829	chr8_30536450	0.190372	9.34677e-05	1		TRANS
chr5_156905397	chr2_37328082	0.190809	9.36035e-05	1		TRANS
chr4_177252238	chr8_30535953	0.181874	9.56278e-05	1		TRANS
chr8_30535953	chr2_160626593	0.183524	9.6961e-05	1		TRANS
chr17_79780692	chr9_139335882	0.183131	9.86231e-05	1		TRANS
chr16_3292508	chr1_89649327	0.212881	9.97067e-05	1		TRANS
chr5_156904831	chr12_69237558	0.181001	9.98584e-05	1		TRANS
chr1_150703752	chr3_49354819	0.18432	0.000100779	1		TRANS
chr5_156904831	chr2_37328075	0.189007	0.000101161	1		TRANS
chr22_39350102	chr2_37328013	0.198623	0.000101205	1		TRANS
chr1_160966301	chr6_160101811	0.181845	0.000102962	1		TRANS
chr17_56049829	chr2_160626594	0.18691	0.000104154	1		TRANS
chr8_30535906	chr5_156905396	0.182234	0.000106814	1		TRANS
chr16_9200405	chr3_49354830	-0.182423	0.000106934	1		TRANS
chr5_156904922	chr12_69237558	0.180579	0.000107428	1		TRANS
chr8_38829966	chr19_54740994	0.195758	0.000108352	1		TRANS
chr22_39350645	chr3_49354819	0.181525	0.000109773	1		TRANS
chr16_3292200	chr5_156904853	0.179322	0.000112125	1		TRANS
chr19_16267543	chr8_30536152	0.193991	0.000113211	1		TRANS
chr4_177252238	chr8_38829966	0.195224	0.000113243	1		TRANS
chr8_30536015	chr16_3292508	0.179571	0.000113532	1		TRANS
chr5_156904965	chr17_56049829	0.185406	0.00011432	1		TRANS
chr8_30536015	chr6_160101811	0.180361	0.000115457	1		TRANS
chr16_29681460	chr5_180262373	0.182135	0.000117834	1		TRANS
chr17_79780692	chr8_38829966	0.194738	0.000117871	1		TRANS
chr19_14845069	chr3_49397323	0.189924	0.000118037	1		TRANS
chr5_156905560	chr8_30536450	0.185754	0.000119503	1		TRANS
chr5_156904831	chr16_12754782	0.191091	0.000122778	1		TRANS
chr17_56049829	chr5_156904950	0.184538	0.000123232	1		TRANS
chr6_42910219	chr5_156905560	0.181947	0.000126388	1		TRANS
chr8_30536450	chr17_291773	0.184202	0.000126847	1		TRANS
chr4_177252326	chr2_202152001	0.180512	0.000128832	1		TRANS
chr8_30536015	chr16_3292490	0.180098	0.000128985	1		TRANS
chr8_30535953	chr2_202152001	0.177931	0.000129147	1		TRANS
chr9_139335597	chr17_291773	0.179254	0.000129585	1		TRANS
chr5_156904831	chr1_9328242	0.301658	0.000129746	1		TRANS
chr8_30536151	chr6_42910834	0.182933	0.000131573	1		TRANS
chr16_29681610	chr2_37328082	0.187206	0.000132284	1		TRANS
chr5_108671198	chr6_31779282	0.198712	0.000132615	1		TRANS
chr16_3292200	chr5_68576744	0.177808	0.000135095	1		TRANS
chr22_17594339	chr1_184761348	0.18366	0.000135336	1		TRANS
chr1_150703613	chr4_177252238	0.178119	0.000140745	1		TRANS
chr22_36662697	chr8_38829966	0.243265	0.000141056	1		TRANS
chr8_30536152	chr9_139335882	0.178919	0.000143008	1		TRANS
chr5_156904831	chr22_17594270	0.187538	0.000144163	1		TRANS
chr5_156904831	chr2_202152106	0.176668	0.000144429	1		TRANS
chr5_108671198	chr17_291773	0.180205	0.000147008	1		TRANS
chr22_39350646	chr19_15771961	0.22942	0.000147051	1		TRANS
chr5_108671198	chr17_56049829	0.183631	0.000148615	1		TRANS
chr5_156904831	chr20_43707839	0.176902	0.000148828	1		TRANS
chr22_17594339	chr6_42910834	0.185538	0.000149362	1		TRANS
chr11_74167265	chr9_139335882	0.184147	0.000150286	1		TRANS
chr17_56049829	chr6_160101805	0.182405	0.000150644	1		TRANS
chr8_30536450	chr2_202031965	0.182153	0.000151173	1		TRANS
chr9_139335597	chr22_17594273	0.188538	0.000151711	1		TRANS
chr1_160966299	chr8_38829737	0.185794	0.000151752	1		TRANS
chr1_160966299	chr16_3292490	0.177987	0.000152453	1		TRANS
chr19_41828971	chr8_38830586	0.177673	0.000154035	1		TRANS
chr5_108671198	chr2_160626594	0.180067	0.000154068	1		TRANS
chr4_177252238	chr5_156904950	0.176669	0.000154471	1		TRANS
chr5_156904965	chr6_160101811	0.177205	0.000155072	1		TRANS
chr1_150705278	chr6_160101811	0.176578	0.000155717	1		TRANS
chr20_30682406	chr19_17663804	-0.185151	0.000157166	1		TRANS
chr5_156904853	chr2_160626594	0.177206	0.000157711	1		TRANS
chr19_14845069	chr8_38829737	0.190088	0.000159133	1		TRANS
chr5_156905397	chr20_43707709	0.176682	0.000159596	1		TRANS
chr1_184762581	chr17_291773	0.180875	0.000159785	1		TRANS
chr8_30535907	chr2_202152001	0.176544	0.00016152	1		TRANS
chr6_160100910	chr19_54679955	-0.178405	0.000162974	1		TRANS
chr5_156904831	chr2_37328082	0.184054	0.000165992	1		TRANS
chr20_43707709	chr2_160626685	0.176797	0.000166206	1		TRANS
chr8_30536152	chr19_54741157	0.180724	0.000167667	1		TRANS
chr20_34301191	chr8_38829737	0.187525	0.000168039	1		TRANS
chr17_8128294	chr1_159020896	0.336876	0.000168392	1		TRANS
chr20_30680827	chr2_101891360	0.188673	0.000168413	1		TRANS
chr17_56049829	chr19_54740994	0.180871	0.000168544	1		TRANS
chr19_54741156	chr1_160966301	0.180415	0.000169117	1		TRANS
chr4_177252326	chr8_38830586	0.177337	0.000169738	1		TRANS
chr17_291783	chr2_160626593	0.17702	0.000171513	1		TRANS
chr5_156904950	chr17_291773	0.175437	0.000171992	1		TRANS
chr5_156904831	chr4_177252327	0.177277	0.00017355	1		TRANS
chr16_3292200	chr8_11700526	0.174551	0.000173887	1		TRANS
chr19_41828971	chr20_34301191	0.181646	0.00017566	1		TRANS
chr8_11700676	chr2_101891345	0.182708	0.000175831	1		TRANS
chr11_74167265	chr5_156904922	0.1815	0.000177821	1		TRANS
chr1_148003676	chr2_160626685	0.177182	0.000177956	1		TRANS
chr20_43707709	chr6_160100882	0.174416	0.000178864	1		TRANS
chr17_56049829	chr5_156905397	0.180101	0.000179873	1		TRANS
chr4_177252238	chr14_75202544	0.183829	0.000181962	1		TRANS
chr7_100454354	chr6_160100932	0.177697	0.000182284	1		TRANS
chr5_156904922	chr2_202152001	0.174351	0.000182852	1		TRANS
chr1_150703781	chr21_34729931	0.220176	0.000183944	1		TRANS
chr6_42910219	chr1_150703612	0.176086	0.000185848	1		TRANS
chr16_29681460	chr3_156259288	0.18534	0.000186289	1		TRANS
chr22_17594270	chr5_156905396	0.184603	0.000187168	1		TRANS
chr17_56049829	chr19_16267246	0.184595	0.000187293	1		TRANS
chr8_30535906	chr2_160626594	0.176491	0.000188786	1		TRANS
chr16_29680945	chr19_54741013	0.183151	0.000188939	1		TRANS
chr19_54679336	chr8_30535953	0.178062	0.000189247	1		TRANS
chr11_74167265	chr5_156905396	0.180625	0.000191296	1		TRANS
chr19_14845069	chr5_156904950	0.183892	0.000194762	1		TRANS
chr8_30535953	chr5_156904922	0.173766	0.000195522	1		TRANS
chr17_56049829	chr2_160626685	0.179473	0.000196337	1		TRANS
chr16_3292200	chr8_30536151	0.173492	0.000196967	1		TRANS
chr20_34301191	chr17_79780692	0.179847	0.000197073	1		TRANS
chr8_30535906	chr3_49397323	0.174574	0.000197964	1		TRANS
chr17_56049829	chr12_69237552	0.178678	0.000199203	1		TRANS
chr17_56049829	chr19_54679955	0.180246	0.000200929	1		TRANS
chr5_156904965	chr2_37328013	0.189817	0.000201623	1		TRANS
chr5_156905396	chr1_184761274	0.174048	0.00020373	1		TRANS
chr19_16267542	chr20_43707709	0.185817	0.000204234	1		TRANS
chr5_156904950	chr4_177252326	0.175352	0.000204585	1		TRANS
chr19_41828971	chr17_79780692	0.174155	0.000205204	1		TRANS
chr3_49397323	chr8_103841636	0.179969	0.0002056	1		TRANS
chr19_54679335	chr8_30535953	0.176817	0.00020666	1		TRANS
chr4_177252238	chr12_51324627	0.214749	0.000207366	1		TRANS
chr7_65619242	chr8_30536450	0.185166	0.000211233	1		TRANS
chr21_34729934	chr5_131810329	0.213413	0.00021126	1		TRANS
chr5_156905557	chr8_103841636	0.179845	0.000211395	1		TRANS
chr5_180262373	chr3_49397323	0.172986	0.000212519	1		TRANS
chr8_11700676	chr5_180262373	0.173533	0.000212914	1		TRANS
chr5_156904853	chr2_37328082	0.18102	0.000213303	1		TRANS
chr5_108671198	chr12_69237552	0.175634	0.000213517	1		TRANS
chr1_150704585	chr16_29680946	0.182025	0.000214823	1		TRANS
chr6_160101805	chr5_156905396	0.173953	0.000215719	1		TRANS
chr5_156904831	chr2_160626593	0.174338	0.000215743	1		TRANS
chr4_177252238	chr2_37328013	0.188664	0.000216536	1		TRANS
chr8_38829754	chr3_156259288	0.187677	0.000216772	1		TRANS
chr16_12754778	chr2_101891345	0.188377	0.000217259	1		TRANS
chr7_65619242	chr16_3292508	0.181317	0.000219583	1		TRANS
chr2_202028733	chr22_17594163	0.18214	0.000220602	1		TRANS
chr17_56049829	chr6_42910219	0.178217	0.000221776	1		TRANS
chr9_139335597	chr16_3292508	0.17285	0.000222062	1		TRANS
chr5_156904965	chr2_160626593	0.173858	0.000228418	1		TRANS
chr22_39350607	chr12_98942886	0.196026	0.00022893	1		TRANS
chr9_139335597	chr16_3292490	0.173466	0.000232274	1		TRANS
chr6_160101805	chr13_52604880	-0.174426	0.000232506	1		TRANS
chr8_38829737	chr2_202152001	0.180488	0.000234915	1		TRANS
chr22_17594349	chr6_42910219	0.177444	0.000236422	1		TRANS
chr5_156904965	chr12_69237558	0.171458	0.000238312	1		TRANS
chr16_29680031	chr2_202028867	0.186692	0.000238744	1		TRANS
chr4_177252238	chr8_30536015	0.171662	0.000241784	1		TRANS
chr20_34301191	chr2_37328082	0.183378	0.000243685	1		TRANS
chr22_39414912	chr1_160966301	0.171159	0.000244449	1		TRANS
chr2_202152106	chr22_39350102	0.172051	0.000245425	1		TRANS
chr16_3292508	chr2_160626685	0.172191	0.000246458	1		TRANS
chr3_156259288	chr8_38829737	0.186445	0.000248047	1		TRANS
chr22_17594339	chr20_43707709	0.176391	0.000249262	1		TRANS
chr5_156905397	chr1_160966301	0.17167	0.000249446	1		TRANS
chr2_160626594	chr9_139335882	0.173275	0.00025192	1		TRANS
chr5_156905396	chr22_17594273	0.182231	0.00025288	1		TRANS
chr19_54679336	chr9_139335882	0.174963	0.000253711	1		TRANS
chr5_156904965	chr12_69237552	0.170692	0.000254334	1		TRANS
chr1_150703781	chr22_42779653	0.171605	0.000254845	1		TRANS
chr1_148003676	chr8_11700525	0.17178	0.000255152	1		TRANS
chr16_3292490	chr2_202031965	0.171757	0.000255652	1		TRANS
chr11_65544381	chr2_202152001	0.176647	0.000256741	1		TRANS
chr6_33269229	chr8_30536450	0.175823	0.000256851	1		TRANS
chr6_33269229	chr16_3292508	0.170702	0.000258156	1		TRANS
chr22_36056598	chr8_30536151	0.274441	0.000258238	1		TRANS
chrX_73486279	chr12_62724632	0.188081	0.000259281	1		TRANS
chr19_14845069	chr5_156905396	0.180261	0.000261316	1		TRANS
chr20_43707839	chr1_184761274	0.170338	0.000262092	1		TRANS
chr22_17594339	chr16_3292508	0.175779	0.000262123	1		TRANS
chr1_150705278	chr2_160626685	0.171449	0.00026236	1		TRANS
chr8_30536450	chr19_16267542	0.185656	0.000263795	1		TRANS
chr16_3292200	chr19_2293901	0.172795	0.000266499	1		TRANS
chr8_38829737	chr13_52604880	-0.179779	0.000266878	1		TRANS
chr8_38829966	chr5_156904950	0.18455	0.000266949	1		TRANS
chr11_74167265	chr8_30536450	0.179737	0.000267781	1		TRANS
chr1_150703613	chr19_55109531	0.212094	0.000268412	1		TRANS
chr17_291773	chr9_139335882	0.171733	0.000268748	1		TRANS
chr9_139335597	chr12_69237552	0.170579	0.00026922	1		TRANS
chr8_30536450	chr16_3292508	0.175233	0.000269606	1		TRANS
chr5_156904831	chr16_29845721	0.170371	0.000269698	1		TRANS
chr2_160626685	chr1_89649327	0.199938	0.00027427	1		TRANS
chr6_42910834	chr2_37328013	0.188982	0.000277024	1		TRANS
chr5_108671198	chr9_139335597	0.173285	0.000277501	1		TRANS
chr7_65619242	chr16_3292490	0.179422	0.000279462	1		TRANS
chr5_156905560	chr6_31779282	0.188792	0.000281044	1		TRANS
chr17_79780692	chr5_156904922	0.169288	0.000281982	1		TRANS
chr1_148003734	chr5_180262372	0.174622	0.000283459	1		TRANS
chr2_202152106	chr8_30535953	0.168834	0.000284052	1		TRANS
chr2_202028734	chr1_36943028	0.173193	0.000284192	1		TRANS
chr22_39416035	chr2_101891345	0.213051	0.000284528	1		TRANS
chr5_156905396	chr2_37328082	0.177416	0.000285857	1		TRANS
chr20_30679732	chr13_52604264	-0.289183	0.000288467	1		TRANS
chr8_30536151	chr5_156905560	0.171306	0.000292103	1		TRANS
chr5_156905396	chr4_77979680	0.169601	0.000292265	1		TRANS
chr17_291783	chr5_156905396	0.16996	0.000292604	1		TRANS
chr5_156904950	chr1_89649327	0.19836	0.000294299	1		TRANS
chr2_202031969	chr22_42779511	-0.168217	0.000294688	1		TRANS
chr19_41828971	chr16_3292490	0.170939	0.000296412	1		TRANS
chr5_156904965	chr16_3292490	0.170169	0.000296696	1		TRANS
chr2_101891360	chr12_62724632	-0.178734	0.000300375	1		TRANS
chr1_160967817	chr17_291773	0.17286	0.000301717	1		TRANS
chr21_34729934	chr8_38830586	0.208235	0.000302422	1		TRANS
chr2_202152106	chr22_36662872	0.184996	0.000304703	1		TRANS
chr22_17594270	chr2_202031965	0.178326	0.000304941	1		TRANS
chr3_49397323	chr19_54741013	0.168453	0.000307182	1		TRANS
chr8_30535906	chr22_39350645	0.170391	0.000310173	1		TRANS
chr8_11701283	chr9_139335882	0.172481	0.000311207	1		TRANS
chr17_56049829	chr20_34301192	0.176975	0.000311666	1		TRANS
chr6_42910218	chr2_37328082	0.176944	0.000312424	1		TRANS
chr8_11700676	chr22_39416035	0.206344	0.000313483	1		TRANS
chr16_3100816	chr3_44791398	0.262727	0.000314535	1		TRANS
chr8_30536152	chr3_49397323	0.167767	0.000315544	1		TRANS
chr8_103841636	chr16_9200405	0.175922	0.000316845	1		TRANS
chr22_17594163	chr3_49397323	0.17466	0.000317259	1		TRANS
chr8_30536146	chr5_156904831	0.168058	0.000317504	1		TRANS
chr12_69237558	chr17_291773	0.168041	0.000317968	1		TRANS
chr6_42910218	chr1_150704500	0.169484	0.000319027	1		TRANS
chr1_150703781	chr12_44181749	0.185364	0.000319204	1		TRANS
chr13_52604880	chr19_14845105	-0.176658	0.000319626	1		TRANS
chr5_156905397	chr20_43707839	0.168525	0.000319772	1		TRANS
chr5_156904831	chr7_65619242	0.176651	0.000319817	1		TRANS
chr19_16267542	chr12_69237552	0.180141	0.000320231	1		TRANS
chr8_30536151	chr19_55109531	0.209473	0.000320713	1		TRANS
chr16_3292200	chr8_38829737	0.176578	0.000321677	1		TRANS
chr1_160966299	chr19_54741013	0.168068	0.000322146	1		TRANS
chr7_100452844	chr10_101992898	0.299477	0.000324952	1		TRANS
chr20_43707842	chr1_184761274	0.167506	0.000327459	1		TRANS
chr20_43707839	chr8_38830586	0.167688	0.000327464	1		TRANS
chr8_11700677	chr2_202031969	0.167796	0.000329531	1		TRANS
chr19_54679955	chr8_103841636	0.17501	0.000329639	1		TRANS
chr3_44791397	chr20_43707839	-0.191321	0.000331427	1		TRANS
chr12_51324627	chr4_177252326	0.207912	0.000331866	1		TRANS
chr5_156904831	chr16_9200405	0.1688	0.00033244	1		TRANS
chr20_34301192	chr3_49397323	0.172999	0.000334195	1		TRANS
chr19_14845123	chr20_43707709	0.177703	0.000337278	1		TRANS
chr5_156905396	chr4_177252327	0.169341	0.000338239	1		TRANS
chr5_108671198	chr20_34301192	0.174782	0.000341301	1		TRANS
chr21_34636293	chr8_38829966	0.181231	0.000345246	1		TRANS
chr5_156905560	chr8_30536016	0.169447	0.000345904	1		TRANS
chr1_9328242	chr20_43707709	0.282867	0.000346292	1		TRANS
chr8_30536450	chr2_160626593	0.17286	0.000349099	1		TRANS
chr1_160966301	chr5_68576744	0.166914	0.000349267	1		TRANS
chr22_17594339	chr5_156905396	0.172339	0.000352422	1		TRANS
chr8_30536450	chr3_49397323	0.171901	0.00035352	1		TRANS
chr22_39350102	chr20_30679732	-0.175733	0.000355706	1		TRANS
chr20_43707839	chr5_156905396	0.167229	0.000356073	1		TRANS
chr17_79780692	chr19_16267542	0.178685	0.000358622	1		TRANS
chr8_38830586	chr2_160626685	0.167531	0.000363497	1		TRANS
chr6_31778115	chr12_69237558	0.20318	0.000363541	1		TRANS
chr19_41828971	chr5_156904965	0.167321	0.000364272	1		TRANS
chr4_177252238	chr2_160626685	0.167547	0.000368589	1		TRANS
chr11_65544381	chr3_49397323	0.172173	0.000368841	1		TRANS
chr16_3292200	chr9_139335882	0.167696	0.000369723	1		TRANS
chr8_30536015	chr6_160101805	0.166719	0.000371397	1		TRANS
chr5_156905396	chr12_69237558	0.166697	0.000372051	1		TRANS
chr9_139335882	chr2_202152001	0.167576	0.000373375	1		TRANS
chr3_49354845	chr1_204525667	-0.173628	0.000374076	1		TRANS
chr16_3292200	chr19_16267255	0.172988	0.000374755	1		TRANS
chr8_30536151	chr20_43707709	0.166057	0.000374981	1		TRANS
chr1_150703752	chr3_49354830	0.168828	0.000375328	1		TRANS
chr19_16267542	chr16_29845721	0.178027	0.000377349	1		TRANS
chr1_150704476	chr12_69237552	0.166981	0.000380301	1		TRANS
chr16_3292200	chr8_30536152	0.165432	0.000383279	1		TRANS
chr17_56049829	chr5_156904922	0.170863	0.000384288	1		TRANS
chr8_30535953	chr1_150703612	0.166105	0.000384834	1		TRANS
chr5_156905397	chr16_3292508	0.166284	0.000384939	1		TRANS
chr5_156904853	chr2_160626685	0.166817	0.000385453	1		TRANS
chr7_100454354	chr10_75008817	0.168867	0.000385898	1		TRANS
chr22_17594163	chr13_52604880	-0.173424	0.000386407	1		TRANS
chr8_30535906	chr14_75202544	0.174868	0.000387143	1		TRANS
chr4_77979680	chr9_139335882	0.167095	0.000388351	1		TRANS
chr16_29680945	chr6_42910834	0.176692	0.000390707	1		TRANS
chr19_14845123	chr22_39350645	0.175982	0.00039239	1		TRANS
chr17_56049829	chr10_101992898	0.170321	0.000395041	1		TRANS
chr5_108671198	chr17_79780692	0.168185	0.000395433	1		TRANS
chr2_219100578	chr17_47416849	-0.226438	0.000395435	1		TRANS
chr8_30536152	chr17_56049829	0.170168	0.00039991	1		TRANS
chr5_156904831	chr8_30535906	0.166184	0.000399927	1		TRANS
chr22_36056598	chr3_49397323	0.266167	0.000400788	1		TRANS
chr5_156905560	chr8_38829737	0.173843	0.000405808	1		TRANS
chr5_68576744	chr6_160101811	0.165621	0.000412553	1		TRANS
chr5_156904965	chr8_38829737	0.173407	0.000413074	1		TRANS
chr14_75202544	chr4_177252326	0.1742	0.00041466	1		TRANS
chr16_3292490	chr5_156905396	0.166497	0.000420257	1		TRANS
chr6_160100932	chr16_12754778	0.174022	0.000420439	1		TRANS
chr1_9328243	chr8_30536016	0.274703	0.000421048	1		TRANS
chr5_156905397	chr19_2293901	0.167592	0.000421229	1		TRANS
chr19_15771961	chr1_204525667	-0.213777	0.000424856	1		TRANS
chr8_30536146	chr2_37328082	0.172395	0.000425826	1		TRANS
chr4_177252238	chr19_54741013	0.164999	0.000427678	1		TRANS
chr17_56049829	chr4_77979680	0.169216	0.000431475	1		TRANS
chr8_30536450	chr20_43707709	0.169405	0.000431699	1		TRANS
chr16_3292200	chr2_160626594	0.165219	0.000432709	1		TRANS
chr3_49354856	chr16_9200405	-0.165756	0.000433132	1		TRANS
chr1_160966299	chr2_101891345	0.171334	0.000434016	1		TRANS
chr16_3292200	chr2_202028733	0.167973	0.000434305	1		TRANS
chr5_156905557	chr3_49354845	-0.166449	0.000434779	1		TRANS
chr2_202031969	chr16_3292490	0.165278	0.000437051	1		TRANS
chr14_75202544	chr16_29681610	0.173304	0.000437336	1		TRANS
chr8_11700525	chr22_17594270	0.173623	0.000440826	1		TRANS
chr2_202028867	chr20_30679732	0.171723	0.000441655	1		TRANS
chr22_42779481	chr1_150703752	0.166591	0.000442991	1		TRANS
chr6_42910218	chr8_38829966	0.178186	0.000443001	1		TRANS
chr21_34731077	chr22_17594270	0.17416	0.000444312	1		TRANS
chr16_3292200	chr5_156904965	0.163768	0.000446	1		TRANS
chr16_29680031	chr19_16267542	0.186414	0.000446708	1		TRANS
chr16_3292200	chr2_202152001	0.163192	0.000447594	1		TRANS
chr8_30536151	chr5_156904922	0.163808	0.000451052	1		TRANS
chr1_150705278	chr19_14845105	0.171034	0.000451486	1		TRANS
chr1_150703613	chr2_160626593	0.165905	0.000454298	1		TRANS
chr2_202152106	chr21_34636293	0.166892	0.000459356	1		TRANS
chr19_41828971	chr5_156905560	0.166297	0.000460445	1		TRANS
chr21_34636293	chr3_49397323	0.166747	0.00046468	1		TRANS
chr6_31779318	chr17_291773	0.194477	0.000467422	1		TRANS
chr5_156905556	chr9_139335882	0.166014	0.000470984	1		TRANS
chr6_53195458	chr19_54680079	0.214932	0.000471185	1		TRANS
chr13_52604880	chr2_202028734	-0.169014	0.00047385	1		TRANS
chr5_68576744	chr1_150703612	0.163729	0.000474235	1		TRANS
chr2_101891360	chr8_38830586	0.168023	0.000474288	1		TRANS
chr22_39350614	chr20_30679732	-0.172452	0.000474783	1		TRANS
chr1_160966301	chr2_101891360	0.167731	0.000477999	1		TRANS
chr20_43707842	chr1_89649327	0.191433	0.000480477	1		TRANS
chr22_17594339	chr6_42910841	0.169947	0.000483776	1		TRANS
chr3_49354819	chr12_62724632	-0.169332	0.00048428	1		TRANS
chr17_56049829	chr20_43707709	0.167843	0.000488523	1		TRANS
chr3_156259288	chr1_150704476	0.17252	0.000495817	1		TRANS
chr5_156905397	chr20_34301192	0.168202	0.000497315	1		TRANS
chr3_49397323	chr8_38829737	0.170973	0.000499042	1		TRANS
chr19_55109532	chr22_39414912	0.203456	0.000500983	1		TRANS
chr5_156904965	chr22_17594339	0.167703	0.000501551	1		TRANS
chr6_160100909	chr5_156905396	0.163209	0.000501843	1		TRANS
chr16_12754782	chr19_2293796	0.174396	0.000506389	1		TRANS
chr17_73940917	chr6_31779261	-0.224884	0.000513479	1		TRANS
chr1_184762590	chr22_42779540	0.16546	0.000514803	1		TRANS
chr3_49354856	chr5_156905557	-0.164286	0.000517245	1		TRANS
chr5_156905560	chr8_11700685	-0.164626	0.000518429	1		TRANS
chr19_54679335	chr20_34301191	0.169843	0.000519296	1		TRANS
chrX_73486243	chr12_62724632	0.177402	0.000520862	1		TRANS
chr6_33269229	chr17_76418720	-0.167315	0.000525001	1		TRANS
chr22_39350102	chr19_54680067	0.16511	0.00052928	1		TRANS
chr5_108671198	chr8_30536152	0.164532	0.000530084	1		TRANS
chr16_3100813	chr22_17594163	-0.267658	0.000530399	1		TRANS
chr19_41828971	chr3_49397323	0.162699	0.000530479	1		TRANS
chr5_108671198	chr8_38829966	0.175763	0.000531209	1		TRANS
chr1_150703612	chr2_202152001	0.162131	0.00053188	1		TRANS
chr14_75202544	chr22_42779540	-0.170171	0.000539249	1		TRANS
chr1_160966299	chr8_38830586	0.161446	0.000546236	1		TRANS
chr19_54601885	chrX_73485925	0.287393	0.00054943	1		TRANS
chr16_29680945	chr19_54740982	0.169696	0.000550543	1		TRANS
chr8_11700685	chr17_62400247	-0.161638	0.000553357	1		TRANS
chr19_41828971	chr5_156905397	0.162857	0.00055487	1		TRANS
chr5_156904965	chr8_30536015	0.161241	0.000555345	1		TRANS
chr19_54679955	chr3_49354845	-0.16349	0.000559136	1		TRANS
chr6_42910219	chr20_30679665	-0.172176	0.000560804	1		TRANS
chr8_30536151	chr2_202152001	0.160847	0.000565169	1		TRANS
chr5_156904831	chr8_30536152	0.160803	0.000567174	1		TRANS
chr9_139335597	chr5_156905557	0.163082	0.000569191	1		TRANS
chr1_160966299	chr3_49397323	0.160758	0.000569241	1		TRANS
chr5_108671198	chr16_3292508	0.16355	0.000572944	1		TRANS
chr14_75202544	chr17_76418696	0.171983	0.000578277	1		TRANS
chr1_9328242	chr6_160100882	0.272366	0.000582237	1		TRANS
chr16_3292490	chr2_101891360	0.165782	0.000582765	1		TRANS
chr19_11561101	chr22_39416035	0.199353	0.000585594	1		TRANS
chr22_17594349	chr19_54741013	0.165711	0.000586013	1		TRANS
chr19_41828971	chr2_160626685	0.162345	0.000586285	1		TRANS
chr16_12754782	chr22_17594163	0.173308	0.000586863	1		TRANS
chr19_11561102	chr17_47416849	0.168425	0.000588161	1		TRANS
chr13_52604880	chr2_160626685	-0.163005	0.00058949	1		TRANS
chr17_76418720	chr12_51324627	-0.201185	0.000593519	1		TRANS
chr8_30536151	chr6_160101811	0.16098	0.000600003	1		TRANS
chr6_42910218	chr19_54741157	0.165579	0.000600933	1		TRANS
chr14_75202544	chr20_43707709	0.168642	0.000606008	1		TRANS
chr12_51324639	chr5_180262373	0.182901	0.000606545	1		TRANS
chr6_160101723	chr2_101891360	0.180593	0.000607007	1		TRANS
chr8_30535906	chr19_2293796	0.163423	0.000613345	1		TRANS
chr10_101992899	chr17_56049829	0.164636	0.000618345	1		TRANS
chr5_68576744	chr16_29845721	0.160214	0.000620105	1		TRANS
chr7_65619242	chr8_30536151	0.168037	0.000624796	1		TRANS
chr16_3100813	chr2_202028734	-0.263536	0.000625974	1		TRANS
chr22_17594270	chr1_160966301	0.168941	0.000630408	1		TRANS
chr6_42910218	chr1_160966301	0.160808	0.000634508	1		TRANS
chr15_52206606	chr16_9200405	0.27484	0.000637267	1		TRANS
chr19_54740982	chr6_42910834	0.163648	0.000638882	1		TRANS
chr6_42910218	chr5_156905396	0.160884	0.000639688	1		TRANS
chr5_156904831	chr2_101891360	0.163913	0.000644442	1		TRANS
chr6_160101723	chr1_36943028	0.176818	0.000644961	1		TRANS
chr6_53195434	chr22_39350614	0.202122	0.00065364	1		TRANS
chr3_49397323	chr2_101891360	0.163691	0.000655631	1		TRANS
chr16_3292200	chr2_202028867	0.159376	0.000662735	1		TRANS
chr6_42910218	chr20_43707709	0.160028	0.00066545	1		TRANS
chr22_17594339	chr8_30535953	0.164066	0.000665513	1		TRANS
chr3_49354845	chr16_9200405	-0.160371	0.000666054	1		TRANS
chr8_38829966	chr2_160626685	0.172588	0.000671501	1		TRANS
chr5_156904965	chr2_101891360	0.163371	0.000672026	1		TRANS
chr22_39414912	chr8_11701283	0.161832	0.000674701	1		TRANS
chr8_30535953	chr17_291783	0.158959	0.000675626	1		TRANS
chr17_56049829	chr15_34523343	0.173564	0.000678653	1		TRANS
chr8_30536146	chr1_159020895	0.29535	0.000678773	1		TRANS
chr8_38830585	chr16_29681690	0.160792	0.000681692	1		TRANS
chr17_79780692	chr19_14845069	0.167901	0.000681702	1		TRANS
chrX_73485869	chr12_69237558	0.166857	0.000683171	1		TRANS
chrX_118672672	chr5_180262372	0.182219	0.000684204	1		TRANS
chr19_14845069	chr1_160966301	0.167849	0.00068439	1		TRANS
chr1_150703613	chr10_101992898	0.159117	0.00068586	1		TRANS
chr2_202152106	chr20_43707709	0.158199	0.000688714	1		TRANS
chr5_156905397	chr2_160626594	0.159938	0.000689101	1		TRANS
chr17_56049829	chr16_3292490	0.163764	0.000691166	1		TRANS
chr6_42910218	chr2_37328013	0.17375	0.000691997	1		TRANS
chr4_177252238	chr11_74167371	0.16371	0.000694055	1		TRANS
chr19_41828971	chr2_37328082	0.166619	0.000695521	1		TRANS
chr22_36056598	chr8_38829754	0.2606	0.000696341	1		TRANS
chr19_15771951	chr12_98942886	0.217792	0.00069864	1		TRANS
chr20_34301192	chr5_156904922	0.163785	0.000700244	1		TRANS
chr4_77979680	chr2_160626593	0.159904	0.000700671	1		TRANS
chr5_156905397	chr6_160101805	0.159531	0.000701667	1		TRANS
chr17_56049829	chr2_202152001	0.162993	0.000701971	1		TRANS
chr8_30536015	chr5_156904950	0.158285	0.000702952	1		TRANS
chr5_156905557	chr17_291783	0.160215	0.000703189	1		TRANS
chr19_15771627	chr16_29845721	0.223218	0.000705616	1		TRANS
chr17_291783	chr4_77979680	0.158375	0.000707581	1		TRANS
chr6_42910218	chr1_150703612	0.159758	0.000708717	1		TRANS
chr5_68576744	chr20_43707709	0.158129	0.000711677	1		TRANS
chr2_202152106	chr12_69237558	0.157531	0.000716373	1		TRANS
chr8_30536152	chr6_42910218	0.159022	0.000720198	1		TRANS
chr13_52604880	chr22_39350607	0.161711	0.000721077	1		TRANS
chr22_36056598	chr1_150704585	0.256127	0.00072141	1		TRANS
chr1_184762590	chr13_52604880	0.162382	0.00072516	1		TRANS
chr22_17594339	chr2_202152001	0.162913	0.000727041	1		TRANS
chr11_65544381	chr16_29680946	0.169672	0.000731675	1		TRANS
chr22_17594339	chr5_156905560	0.163102	0.000737739	1		TRANS
chr1_150703781	chr17_76418696	0.162276	0.000741694	1		TRANS
chr17_62400247	chr5_68576744	0.157409	0.000743083	1		TRANS
chr5_156904853	chr1_160966299	0.157368	0.000745512	1		TRANS
chr20_43707709	chr1_184762590	0.160865	0.00074815	1		TRANS
chr4_153544024	chr5_156904950	0.15724	0.000753077	1		TRANS
chr16_3292490	chr19_16267246	0.164373	0.000753124	1		TRANS
chr1_9328242	chr6_42910841	0.268648	0.000754894	1		TRANS
chr1_148003752	chr2_101891360	0.16484	0.000760155	1		TRANS
chr22_39350102	chr19_54740994	0.158485	0.000761484	1		TRANS
chr8_30536152	chr16_3292490	0.158387	0.00076731	1		TRANS
chr1_150705278	chr13_52604264	-0.26492	0.000768606	1		TRANS
chr22_17594349	chr5_156905560	0.162551	0.000769346	1		TRANS
chr1_160966299	chr2_202152001	0.156944	0.000770815	1		TRANS
chr16_29681458	chr22_17594163	0.163588	0.000775954	1		TRANS
chr15_34523343	chr4_177252326	0.17104	0.00077608	1		TRANS
chr17_56049829	chr5_156905560	0.162813	0.00077628	1		TRANS
chr9_139335597	chr4_77979680	0.157513	0.000778036	1		TRANS
chr1_36943433	chr19_54679955	-0.1598	0.000778719	1		TRANS
chr1_160966301	chr14_75202544	0.165288	0.000780161	1		TRANS
chr20_34301192	chr5_156905396	0.162356	0.000780809	1		TRANS
chr19_54680067	chr7_100454348	-0.161229	0.000780909	1		TRANS
chr1_150704585	chr5_180262372	0.160074	0.000784036	1		TRANS
chr20_30680822	chr16_29681699	-0.176224	0.000784228	1		TRANS
chr11_118880600	chr12_98942885	0.20879	0.000794283	1		TRANS
chr5_156904831	chr6_42910218	0.157694	0.000798911	1		TRANS
chr20_34301191	chr1_145689568	0.20174	0.00080076	1		TRANS
chr5_156905560	chr6_31779303	0.190314	0.000803289	1		TRANS
chr4_177252238	chr1_9328243	0.2615	0.000806064	1		TRANS
chr21_34636293	chr1_160966301	0.15971	0.000806265	1		TRANS
chr8_30536146	chr7_65619242	0.16454	0.000812709	1		TRANS
chr1_150703764	chr22_42779540	-0.162582	0.000813149	1		TRANS
chr6_160101805	chr19_16267542	0.168014	0.000813333	1		TRANS
chr1_150703613	chr22_39415905	0.1567	0.000817944	1		TRANS
chr19_14845081	chr1_150703787	0.165858	0.000818128	1		TRANS
chr22_36662696	chr2_202028867	-0.200304	0.000818174	1		TRANS
chr1_160967817	chr17_47416849	0.162293	0.000819128	1		TRANS
chr7_65619242	chr5_156904922	0.164353	0.000824112	1		TRANS
chr1_184761350	chr20_43707709	0.156603	0.000824122	1		TRANS
chr21_34729934	chr20_30679733	0.197328	0.000826687	1		TRANS
chr19_54740982	chr20_34301192	0.161383	0.000828596	1		TRANS
chr22_17594270	chr5_68576744	0.165263	0.000829651	1		TRANS
chr4_177252238	chr1_150703612	0.156677	0.000830481	1		TRANS
chr5_156905557	chr9_139335882	0.158782	0.000830615	1		TRANS
chr8_11700677	chr19_54601880	0.206774	0.00083376	1		TRANS
chr16_12754778	chr9_139335882	0.165173	0.000835211	1		TRANS
chr21_34636293	chr6_31778115	0.191257	0.000835356	1		TRANS
chr19_14845109	chr22_17594163	0.166158	0.000837261	1		TRANS
chrX_73486279	chr19_14845081	0.181002	0.000843785	1		TRANS
chr16_3292490	chr9_139335882	0.15839	0.000844322	1		TRANS
chr21_34636293	chr6_31778118	0.192617	0.00084746	1		TRANS
chr19_54741156	chr2_202152001	0.16033	0.000848076	1		TRANS
chr5_68576744	chr8_103841636	0.161954	0.000852413	1		TRANS
chr5_156904831	chr6_42910219	0.156842	0.00085353	1		TRANS
chr22_17594349	chr19_14845069	0.165883	0.000854301	1		TRANS
chr20_34301192	chr22_17594270	0.167548	0.000854418	1		TRANS
chr19_11561102	chr3_49354856	0.161726	0.000854825	1		TRANS
chr1_36943028	chr12_69237552	0.155269	0.000855905	1		TRANS
chr1_160966301	chr8_38829966	0.169	0.000857396	1		TRANS
chr19_16267542	chr3_49397323	0.167078	0.000857435	1		TRANS
chr16_3292200	chr20_34301192	0.160917	0.000858309	1		TRANS
chr3_49397323	chr1_184762581	0.159971	0.00085934	1		TRANS
chr6_42910834	chr9_139335882	0.160526	0.000859394	1		TRANS
chr5_156905396	chr19_54741013	0.156575	0.000859773	1		TRANS
chr20_43707709	chr4_177252326	0.15743	0.000860829	1		TRANS
chr20_30682416	chr17_47416849	0.162375	0.000862351	1		TRANS
chr5_156905556	chr6_31779261	0.185294	0.000866741	1		TRANS
chr22_39350646	chr5_68576744	0.156596	0.000869948	1		TRANS
chr21_34729934	chr16_12754778	0.193817	0.000870426	1		TRANS
chr5_156905557	chr2_202152001	0.157263	0.000871952	1		TRANS
chr8_30535907	chr20_43707709	0.156016	0.000874237	1		TRANS
chr8_30536015	chr4_177252327	0.157492	0.000880265	1		TRANS
chr5_156904965	chr19_54740994	0.155575	0.000880985	1		TRANS
chr11_65544381	chr1_184762590	0.162231	0.000884314	1		TRANS
chr6_150045787	chr19_14845081	0.171896	0.000885569	1		TRANS
chr5_156904965	chr1_160966299	0.155293	0.000888707	1		TRANS
chr5_131810329	chr3_49354845	-0.157301	0.000905431	1		TRANS
chr8_38830585	chrX_73485928	-0.20985	0.00090554	1		TRANS
chr1_150704508	chr17_62400247	0.154814	0.000910355	1		TRANS
chr16_3100925	chr17_47416849	0.187357	0.000916993	1		TRANS
chr5_156905560	chr12_69237558	0.156934	0.000918722	1		TRANS
chr4_177252238	chr14_75202532	0.169208	0.000927919	1		TRANS
chr2_37328075	chr22_39350607	0.161767	0.000928588	1		TRANS
chr17_291773	chr12_69237552	0.15472	0.000929063	1		TRANS
chr5_156905557	chr19_14845105	0.161725	0.000931461	1		TRANS
chr19_54679955	chr2_32535691	0.167132	0.0009361	1		TRANS
chr8_11700676	chr6_42910834	0.158834	0.000936529	1		TRANS
chr17_56049829	chr8_30536016	0.159567	0.000936808	1		TRANS
chr4_153544024	chr8_30536016	0.154241	0.000939389	1		TRANS
chr22_17594339	chr5_156904950	0.15953	0.000939398	1		TRANS
chr8_30536146	chr17_56049829	0.159133	0.000941329	1		TRANS
chr22_39350645	chr12_122216245	-0.160224	0.000943151	1		TRANS
chr19_16267543	chr16_3292200	0.166602	0.000943257	1		TRANS
chr8_11700373	chr17_76418718	0.160207	0.000944365	1		TRANS
chr7_65619242	chr17_79780692	0.162486	0.000946144	1		TRANS
chr11_65544381	chr20_34301191	0.163048	0.00094822	1		TRANS
chr1_160966299	chr5_156905397	0.155093	0.000951313	1		TRANS
chr8_30536151	chr5_156905396	0.154842	0.000957178	1		TRANS
chr4_177252238	chr3_49397323	0.154296	0.000960031	1		TRANS
chr4_177252238	chr5_180262373	0.154549	0.00096633	1		TRANS
chr1_148003676	chr19_16267255	0.160837	0.00096688	1		TRANS
chr16_3292200	chr1_150704508	0.154022	0.000967892	1		TRANS
chr1_150704587	chr2_160626593	0.157845	0.000968387	1		TRANS
chr5_156904831	chr12_69237529	0.154337	0.0009695	1		TRANS
chr8_30536015	chr17_291773	0.153904	0.000989516	1		TRANS
chr12_122216235	chr16_12754782	0.164634	0.000993158	1		TRANS
chr22_17594270	chr2_37328082	0.165859	0.000994857	1		TRANS
chr19_14845123	chr2_37328013	0.172476	0.00100057	1		TRANS
chr17_79780692	chr2_160626685	0.154707	0.00100594	1		TRANS
chr19_41828971	chr1_184761274	0.154697	0.00100667	1		TRANS
chr19_54740982	chr20_30679732	-0.160817	0.00101036	1		TRANS
chr14_75202544	chr19_54740994	0.161717	0.00101559	1		TRANS
chr5_156904922	chr20_43707839	0.153564	0.00101573	1		TRANS
chr5_156905397	chr8_38829966	0.166616	0.00101666	1		TRANS
chr2_202031965	chr8_30536016	0.153152	0.00102185	1		TRANS
chr19_11561102	chr3_49354845	0.159288	0.00102535	1		TRANS
chr12_62724632	chr3_49354830	-0.159242	0.00102881	1		TRANS
chr19_54740994	chr1_184761274	0.153229	0.0010289	1		TRANS
chr5_108671198	chr1_148003752	0.159006	0.00103258	1		TRANS
chr4_177252238	chr7_48146170	0.166989	0.00103651	1		TRANS
chr7_48146183	chr16_29681610	-0.157841	0.00103699	1		TRANS
chr19_54741013	chr4_177252327	0.155505	0.00103801	1		TRANS
chr8_30536151	chr6_42910218	0.154276	0.00103955	1		TRANS
chr5_156904965	chr22_17594270	0.162134	0.00104341	1		TRANS
chr19_54679955	chr16_3292508	0.155233	0.00104573	1		TRANS
chr22_17594349	chr5_156905396	0.158264	0.00104688	1		TRANS
chr20_43707709	chr8_38829737	0.161068	0.00104978	1		TRANS
chr7_100452845	chr19_17663799	-0.255112	0.00105181	1		TRANS
chr19_41828971	chr14_75202532	0.167647	0.00105227	1		TRANS
chr17_56049829	chr8_30535953	0.157603	0.00105552	1		TRANS
chr11_65544382	chr12_51324627	0.192677	0.00105685	1		TRANS
chr8_30535907	chr3_49397323	0.153544	0.00105736	1		TRANS
chr20_30680827	chr22_39416035	0.195736	0.00105774	1		TRANS
chr22_42777194	chr1_150704585	-0.162126	0.00105911	1		TRANS
chr17_291783	chr9_139335882	0.154656	0.00106408	1		TRANS
chr16_3292200	chr22_17594339	0.157856	0.00106446	1		TRANS
chr16_29680031	chr22_36662872	0.179337	0.00106782	1		TRANS
chr19_41828971	chr5_156904853	0.153673	0.00107439	1		TRANS
chr20_34301191	chr19_16267542	0.167117	0.00107544	1		TRANS
chr1_160966301	chr22_36662872	0.167711	0.00108036	1		TRANS
chr20_43707842	chr5_156904950	0.152754	0.00108085	1		TRANS
chr8_30536146	chr6_42910218	0.153758	0.00108136	1		TRANS
chr9_139335597	chr22_42779539	-0.153222	0.00108372	1		TRANS
chrX_118672671	chr19_2293797	0.177248	0.00108442	1		TRANS
chr5_156904965	chr8_11700525	0.152537	0.00108498	1		TRANS
chr8_38829966	chr19_54741013	0.165613	0.00109157	1		TRANS
chr5_156905397	chr1_150703787	0.153278	0.00109304	1		TRANS
chr22_17594163	chr2_202028734	0.161284	0.00109399	1		TRANS
chr5_156905560	chr9_139335882	0.155489	0.00109574	1		TRANS
chr2_202152106	chr5_156904950	0.152316	0.00110352	1		TRANS
chr3_49397323	chr15_34523343	0.165431	0.00110566	1		TRANS
chr4_177252238	chr19_54740994	0.152713	0.00111223	1		TRANS
chr22_39350614	chr13_52604264	0.257793	0.00111567	1		TRANS
chr1_150704508	chr8_30535907	0.153335	0.00111667	1		TRANS
chr5_156905396	chr17_291773	0.152992	0.00111706	1		TRANS
chr2_101891360	chr22_39416035	0.190338	0.00112533	1		TRANS
chr20_34301192	chr2_160626594	0.157252	0.00112835	1		TRANS
chr1_160966299	chr8_30536016	0.152106	0.00113566	1		TRANS
chr19_54679335	chr2_160626685	0.155712	0.00113629	1		TRANS
chr22_36056598	chr5_156905396	0.245795	0.00115374	1		TRANS
chr21_34636293	chr22_39415905	0.154954	0.00115559	1		TRANS
chr4_177252238	chr19_16267246	0.158211	0.00115686	1		TRANS
chr20_43707709	chr2_160626593	0.153374	0.00115723	1		TRANS
chr11_74167265	chr8_30536151	0.157606	0.00116073	1		TRANS
chr8_30536152	chr4_77979680	0.15145	0.00116415	1		TRANS
chr17_291783	chr12_69237552	0.151923	0.00116629	1		TRANS
chr17_79780692	chr2_37328082	0.159036	0.00116706	1		TRANS
chr5_156905560	chr1_150704500	0.153739	0.00117036	1		TRANS
chr16_3100813	chr6_160101805	0.250497	0.00117398	1		TRANS
chr22_39350646	chr19_15771627	0.213962	0.00118064	1		TRANS
chr5_156904965	chr8_30536151	0.151758	0.00118098	1		TRANS
chr1_150705278	chr12_122216235	0.152737	0.00118339	1		TRANS
chr16_3292200	chr17_56049829	0.15605	0.00118435	1		TRANS
chr2_202028733	chr13_52604880	-0.156863	0.00119299	1		TRANS
chr5_156905560	chr8_11700676	0.153753	0.00119976	1		TRANS
chr4_57326879	chr19_16267255	0.160593	0.00119984	1		TRANS
chr1_184761179	chr5_180262372	-0.151595	0.00121081	1		TRANS
chr1_160966301	chr19_16267246	0.157566	0.00121264	1		TRANS
chr8_30535907	chr17_79780692	0.151711	0.00121545	1		TRANS
chr3_49354819	chr16_9200405	-0.152968	0.00122412	1		TRANS
chr8_11701295	chr4_177252326	0.163557	0.00122456	1		TRANS
chr9_139335597	chr19_14845109	0.158806	0.00123701	1		TRANS
chr7_48146170	chr1_150703745	0.164457	0.001238	1		TRANS
chr8_38829737	chr2_160626685	0.158759	0.00124118	1		TRANS
chr5_156905557	chr2_160626685	0.153115	0.00124219	1		TRANS
chr20_34301192	chr2_37328075	0.160255	0.00124665	1		TRANS
chr20_43707839	chr2_37328013	0.164866	0.00125825	1		TRANS
chr22_39350645	chr13_52604880	0.153099	0.00125982	1		TRANS
chr17_62400247	chr2_101891345	0.157194	0.00126292	1		TRANS
chr5_156905560	chr22_17594270	0.159585	0.00127149	1		TRANS
chr19_54740982	chr20_43707709	0.15022	0.00127813	1		TRANS
chr20_43707709	chr17_291773	0.150649	0.00128433	1		TRANS
chr2_202152106	chr5_156904922	0.150315	0.00128483	1		TRANS
chr3_45721917	chr19_17663804	0.178903	0.00128724	1		TRANS
chr20_43707839	chr8_38829966	0.163193	0.00129343	1		TRANS
chr6_150045788	chr10_75008815	-0.157697	0.00130352	1		TRANS
chr3_49397323	chr17_291783	0.150273	0.00130491	1		TRANS
chr7_38351422	chr1_145689568	-0.192569	0.00130526	1		TRANS
chr1_184761188	chr8_11700526	-0.150093	0.00130652	1		TRANS
chr19_16267255	chr10_101992898	0.156507	0.0013096	1		TRANS
chr19_14845105	chr12_69237552	0.15686	0.00131136	1		TRANS
chr22_17594349	chr8_30535953	0.154985	0.0013152	1		TRANS
chr19_15771961	chr2_202028734	-0.196699	0.00131696	1		TRANS
chr19_2293797	chr11_118880600	0.191354	0.0013199	1		TRANS
chr2_37328013	chr6_160100931	0.164173	0.00131996	1		TRANS
chr19_41828971	chr5_156904922	0.151264	0.0013218	1		TRANS
chr5_156904965	chr22_39350102	0.151424	0.00132263	1		TRANS
chr8_38829966	chr20_43707709	0.16287	0.00132281	1		TRANS
chr21_34731077	chr22_39350607	0.152595	0.00132468	1		TRANS
chr19_54680067	chr22_17594163	0.156718	0.0013249	1		TRANS
chr22_17594270	chr19_54741013	0.158799	0.00132626	1		TRANS
chr9_139335597	chr19_14845105	0.156596	0.00133664	1		TRANS
chr2_160626594	chr8_103841636	0.156035	0.00133704	1		TRANS
chr16_29680945	chr22_42777257	0.15771	0.00133828	1		TRANS
chr5_156904965	chr1_184761274	0.150075	0.00134104	1		TRANS
chr3_49354856	chr1_204525667	-0.156711	0.00134359	1		TRANS
chr19_41828971	chr14_75202544	0.158032	0.00134414	1		TRANS
chr1_150704585	chr10_73994637	0.152568	0.00134441	1		TRANS
chr1_36943457	chr9_139335882	-0.15149	0.0013496	1		TRANS
chr5_156904965	chr8_30535906	0.150785	0.00135294	1		TRANS
chr6_53195434	chr1_150703787	0.18726	0.00135747	1		TRANS
chr5_156904853	chr17_291783	0.149696	0.00136283	1		TRANS
chr5_156904831	chr1_160967817	0.153413	0.0013645	1		TRANS
chr19_14845123	chr16_12754778	0.16283	0.00136571	1		TRANS
chr17_73940232	chr11_74167371	0.158714	0.00137175	1		TRANS
chr19_16267542	chr16_29845723	0.160701	0.00137182	1		TRANS
chr21_34731077	chr19_16267542	0.160481	0.0013735	1		TRANS
chr19_41828971	chr2_202152001	0.150392	0.00137598	1		TRANS
chr1_150703745	chr2_101891345	0.156526	0.00138	1		TRANS
chr2_160626594	chr16_3292508	0.150323	0.00138305	1		TRANS
chr6_42910834	chr20_43707709	0.153376	0.00138598	1		TRANS
chr17_8128294	chr1_89649327	-0.187199	0.00138913	1		TRANS
chr6_160100856	chr14_75202544	0.157364	0.00139067	1		TRANS
chr5_156904853	chr8_30536016	0.149066	0.00139441	1		TRANS
chr19_41828971	chr12_69237529	0.150534	0.00139576	1		TRANS
chr20_34301192	chr5_68576744	0.154461	0.00140267	1		TRANS
chr6_160100909	chr16_3292200	0.148819	0.00140328	1		TRANS
chr1_160967816	chr13_52604264	-0.251914	0.00140792	1		TRANS
chr1_160966299	chr6_160101724	-0.166015	0.00141433	1		TRANS
chr5_156904831	chr16_12754778	0.157691	0.00141534	1		TRANS
chr16_29680031	chr19_14845081	0.165742	0.00141895	1		TRANS
chr17_47416849	chr13_52604264	-0.252496	0.00142106	1		TRANS
chr17_62400247	chr19_54679955	0.15112	0.00142243	1		TRANS
chr5_156904853	chr22_42779653	0.148408	0.00142995	1		TRANS
chr5_156905560	chr8_30535953	0.151033	0.0014316	1		TRANS
chr8_30536146	chr5_156905560	0.151195	0.00143245	1		TRANS
chr8_30536016	chr2_37328082	0.156184	0.00143335	1		TRANS
chr1_150703752	chr22_39416035	0.183541	0.0014348	1		TRANS
chr20_34301191	chr5_156905560	0.155194	0.00143964	1		TRANS
chr16_29680945	chr2_37328013	0.167342	0.00143978	1		TRANS
chr8_11700525	chr5_156905397	0.149571	0.00144492	1		TRANS
chr5_156904922	chr3_156259295	-0.163925	0.00144568	1		TRANS
chr19_15771961	chr2_32535691	-0.197678	0.00144726	1		TRANS
chr2_160626594	chr4_77979680	0.149704	0.00144838	1		TRANS
chr2_101891360	chr6_160101811	0.154006	0.00144966	1		TRANS
chrX_73486243	chr22_42779653	-0.160677	0.00145432	1		TRANS
chr19_14845123	chr21_34731077	0.158462	0.0014554	1		TRANS
chr22_17594163	chr6_160101811	0.154798	0.00146183	1		TRANS
chr19_41828971	chr16_3292508	0.149559	0.00146407	1		TRANS
chr19_16267542	chr10_101992898	0.159564	0.00146447	1		TRANS
chr12_69237558	chr5_156904950	0.148699	0.00146855	1		TRANS
chr8_30536146	chr17_79780692	0.148461	0.00147689	1		TRANS
chr19_54679336	chr11_118880600	0.189408	0.00148119	1		TRANS
chr8_30535953	chr17_291773	0.148569	0.00148278	1		TRANS
chr19_14845123	chr1_160966299	0.157765	0.00148704	1		TRANS
chr16_3292490	chr2_202152001	0.14949	0.00148979	1		TRANS
chr2_201843470	chr6_160101811	-0.290407	0.00149192	1		TRANS
chr7_65619242	chr3_49397323	0.156163	0.00149435	1		TRANS
chr8_30536450	chr12_44181749	0.166529	0.00149693	1		TRANS
chr21_34636293	chr19_54741157	0.154831	0.00149723	1		TRANS
chr5_156905396	chr16_9200405	0.150214	0.00150193	1		TRANS
chr5_156905560	chr17_79780692	0.15037	0.00150329	1		TRANS
chr1_160966301	chr6_31779282	0.165022	0.00151204	1		TRANS
chr4_177252327	chr17_291773	0.150276	0.00151371	1		TRANS
chr3_44620354	chr9_139335882	-0.268431	0.0015164	1		TRANS
chr16_9200405	chr2_202152001	0.149349	0.00152388	1		TRANS
chrX_73485869	chr22_42779653	-0.155657	0.00152839	1		TRANS
chr16_29681611	chr7_48146183	-0.152555	0.00152899	1		TRANS
chr6_53195458	chr9_139335882	0.187831	0.00153246	1		TRANS
chr1_148003734	chr2_101891360	0.156123	0.0015393	1		TRANS
chr1_159020895	chrX_73486279	0.29714	0.00154036	1		TRANS
chr8_30536450	chr2_160626594	0.152982	0.00154079	1		TRANS
chr19_54741156	chr5_156905557	0.152957	0.00154359	1		TRANS
chr8_30535953	chr1_148003734	0.152522	0.00155235	1		TRANS
chr5_130994344	chr8_11700526	0.181559	0.00156071	1		TRANS
chr8_30536146	chr22_17594349	0.152614	0.00156199	1		TRANS
chr6_33269229	chr22_17594163	0.153654	0.00156616	1		TRANS
chr21_34636293	chr20_43707709	0.150779	0.0015721	1		TRANS
chr21_34636293	chr6_42910834	0.154289	0.0015769	1		TRANS
chr22_17594349	chr6_42910218	0.152827	0.00157817	1		TRANS
chr1_36943457	chr16_3292490	-0.149357	0.00158	1		TRANS
chr8_30536146	chr1_150704508	0.148025	0.0015818	1		TRANS
chr1_184761179	chr10_75008815	-0.147674	0.00158496	1		TRANS
chr16_3292490	chr22_36662697	0.193063	0.00158994	1		TRANS
chr22_36056598	chr2_101891360	0.243198	0.00159265	1		TRANS
chr8_30536450	chr14_75202532	0.162924	0.00159324	1		TRANS
chr8_11701343	chr13_52604880	-0.153413	0.00159331	1		TRANS
chr16_9200405	chr12_69237552	0.148853	0.00160005	1		TRANS
chr8_103841636	chr19_17663804	-0.155561	0.00160157	1		TRANS
chr8_11700676	chr9_139335882	0.148816	0.00160438	1		TRANS
chr17_291783	chr4_177252326	0.149461	0.00160694	1		TRANS
chr20_34301191	chr2_160626594	0.152754	0.00160697	1		TRANS
chr6_42910841	chr19_14845105	0.155683	0.00160915	1		TRANS
chr8_30535907	chr17_47416849	-0.149746	0.00161306	1		TRANS
chr19_14845069	chr9_139335882	0.156015	0.00161465	1		TRANS
chr8_30535953	chr20_43707709	0.147244	0.00161684	1		TRANS
chr19_41828971	chr6_160101811	0.148698	0.00161836	1		TRANS
chr5_156904831	chr1_9328243	0.246345	0.00163211	1		TRANS
chr22_17594270	chr6_160100882	0.155827	0.00163605	1		TRANS
chr1_184761179	chr6_31778118	0.181369	0.00163729	1		TRANS
chr17_56049829	chr9_139335597	0.151732	0.00164326	1		TRANS
chr6_42910218	chr19_16267542	0.158286	0.00164524	1		TRANS
chr5_156904853	chr1_150703752	-0.149472	0.00164563	1		TRANS
chr6_42910834	chr19_54740994	0.151132	0.00165202	1		TRANS
chr22_39350646	chr2_202152001	0.147581	0.00165425	1		TRANS
chr21_34731077	chr2_202031965	0.14757	0.00165559	1		TRANS
chr20_30680822	chr2_202152001	0.164512	0.00166072	1		TRANS
chr7_100452844	chr6_31779282	0.271122	0.00166402	1		TRANS
chr1_150705278	chr8_30536450	0.15152	0.00166838	1		TRANS
chr1_36943471	chr16_29680034	-0.160954	0.00166874	1		TRANS
chr16_3292490	chr2_101891345	0.153841	0.00167077	1		TRANS
chr6_160100909	chr16_3100925	0.175581	0.00167125	1		TRANS
chr19_14845109	chr2_160626685	0.154762	0.00167176	1		TRANS
chr1_150703613	chr22_39350321	0.149215	0.00167667	1		TRANS
chr22_39350645	chr2_37328013	0.160647	0.00167974	1		TRANS
chr1_9328243	chr4_177252326	0.245657	0.0016836	1		TRANS
chr7_100452844	chr15_52206606	-0.347768	0.00168714	1		TRANS
chr8_11700676	chr22_17594270	0.155382	0.00168772	1		TRANS
chr7_100454395	chr17_291773	0.152389	0.0016921	1		TRANS
chr17_56049829	chr1_160966301	0.151265	0.00169918	1		TRANS
chr5_156904831	chr21_34731077	0.147183	0.00170346	1		TRANS
chr20_30680822	chr16_29845723	0.164126	0.00170373	1		TRANS
chr3_45721917	chr22_42777158	0.174154	0.00170722	1		TRANS
chr20_30680827	chr19_16267542	0.161878	0.00170923	1		TRANS
chr22_17594349	chr6_31778118	0.181254	0.00170961	1		TRANS
chr20_43707709	chr6_160100932	0.14632	0.00171097	1		TRANS
chr19_14845123	chr3_49397323	0.155739	0.00171342	1		TRANS
chr5_156904831	chr17_73940232	0.153588	0.00172311	1		TRANS
chr22_36056598	chr1_160966301	0.236586	0.00172523	1		TRANS
chr8_30535953	chr14_75202544	0.154271	0.00173038	1		TRANS
chr3_9742628	chr16_29680034	-0.22882	0.00173107	1		TRANS
chr10_73994635	chr8_38829966	0.158955	0.00173162	1		TRANS
chr8_30535907	chr5_156905557	0.148428	0.00173271	1		TRANS
chr5_108671198	chr21_34731077	0.149604	0.00173323	1		TRANS
chr17_56049829	chr1_150704500	0.150776	0.00173781	1		TRANS
chr1_184761270	chr17_291783	0.146459	0.00175446	1		TRANS
chrX_73486279	chr1_150703612	0.159754	0.00175911	1		TRANS
chr13_52604880	chr22_42779653	-0.148216	0.00175966	1		TRANS
chr17_47416849	chr8_30536016	-0.148037	0.00176125	1		TRANS
chr20_43707842	chr3_49397323	0.145908	0.00176376	1		TRANS
chr1_150703613	chr20_43707709	0.146693	0.0017658	1		TRANS
chr3_49354845	chr12_62724632	-0.151597	0.00176742	1		TRANS
chr16_29680268	chr19_15772017	0.162019	0.00176825	1		TRANS
chr1_204525667	chr3_49354819	-0.152849	0.00176885	1		TRANS
chr6_42910841	chr19_14845081	0.156826	0.00176989	1		TRANS
chr1_160966301	chr2_37328082	0.153185	0.00177267	1		TRANS
chr8_38829737	chr7_48146183	0.156987	0.0017744	1		TRANS
chr6_160101805	chr2_160626593	0.147789	0.00179326	1		TRANS
chrX_118672671	chr1_36944189	-0.170131	0.00180614	1		TRANS
chr20_30680822	chr16_29845721	0.163234	0.001807	1		TRANS
chr5_108671198	chr12_69237558	0.148326	0.00181018	1		TRANS
chr16_3292200	chr22_42779653	0.145218	0.00181303	1		TRANS
chr5_156904965	chr9_139335597	0.146327	0.0018138	1		TRANS
chr15_34523343	chr4_177252327	0.159073	0.00181628	1		TRANS
chr1_184761270	chr3_49397323	0.145488	0.00181922	1		TRANS
chr1_159020896	chr19_17663804	0.27097	0.0018193	1		TRANS
chr20_34301192	chr21_34731077	0.151356	0.00182074	1		TRANS
chr21_34636293	chr17_62400247	0.148674	0.00183076	1		TRANS
chr6_160101805	chr1_36943028	0.146027	0.00183233	1		TRANS
chr2_32535691	chr1_184761348	0.157281	0.00183637	1		TRANS
chr4_153544977	chr15_34523343	0.166795	0.00185091	1		TRANS
chr15_34523342	chr4_177252326	0.167015	0.00185325	1		TRANS
chr8_38829737	chr12_69237552	0.153025	0.00186339	1		TRANS
chr2_160626594	chr19_54741013	0.146601	0.00186377	1		TRANS
chr5_156905397	chr3_49354845	-0.146261	0.00186591	1		TRANS
chr1_159020895	chr16_29681610	0.272376	0.00186844	1		TRANS
chr3_44791397	chr19_14845109	-0.170295	0.00187554	1		TRANS
chr1_150705278	chr8_30536152	0.145006	0.0018847	1		TRANS
chr19_54679335	chr9_139335882	0.148767	0.00188621	1		TRANS
chr14_20834426	chr13_52604880	-0.151565	0.0018871	1		TRANS
chr2_202152106	chr19_14845123	0.154325	0.00188951	1		TRANS
chr1_184761350	chr5_156904950	0.145435	0.00189111	1		TRANS
chr5_156904950	chr9_139335882	0.146552	0.00189271	1		TRANS
chr20_43707709	chr22_39350321	0.147028	0.00189483	1		TRANS
chr8_30535907	chr17_291783	0.146357	0.00189718	1		TRANS
chr4_153544977	chr5_130994309	-0.226227	0.00190353	1		TRANS
chr5_156904853	chr19_54740994	0.144846	0.00190695	1		TRANS
chr17_47416849	chr20_30679732	0.153434	0.00190735	1		TRANS
chr8_30536152	chr19_14845069	0.153593	0.00191115	1		TRANS
chr1_160966299	chr22_17594339	0.149768	0.00191411	1		TRANS
chr6_160100909	chr10_75008817	0.14505	0.00192269	1		TRANS
chr1_9328242	chr4_177252326	0.246459	0.00192546	1		TRANS
chr19_14845123	chr3_44791398	0.171411	0.00192713	1		TRANS
chr20_43707842	chr8_38829966	0.157334	0.00193236	1		TRANS
chr5_156905397	chr1_184761350	0.145779	0.00193244	1		TRANS
chr8_30536151	chr2_37328082	0.151947	0.001933	1		TRANS
chr10_101992899	chr20_34301191	0.15031	0.00193581	1		TRANS
chr22_17594339	chr17_291773	0.149563	0.00194206	1		TRANS
chr5_156904831	chr4_177252238	0.145065	0.00194296	1		TRANS
chr19_54741013	chr1_150704476	0.146125	0.0019521	1		TRANS
chr22_17594339	chr2_160626594	0.149469	0.00195494	1		TRANS
chr2_202028867	chr22_39350607	-0.147026	0.00196396	1		TRANS
chr5_156904965	chr1_184761348	0.145059	0.00196632	1		TRANS
chr13_52604880	chr9_139335882	-0.147319	0.00196959	1		TRANS
chr19_54741013	chr1_184761274	0.144856	0.00197262	1		TRANS
chr7_65619242	chr6_42910218	0.152937	0.00197403	1		TRANS
chr1_9328242	chr12_44181739	-0.25659	0.00197874	1		TRANS
chr5_156904831	chr1_150704476	0.145608	0.00197957	1		TRANS
chr5_156904853	chr4_177252327	0.146361	0.00198816	1		TRANS
chr1_184761179	chr22_17594339	0.149157	0.00199857	1		TRANS
chr8_38829737	chr1_160967817	0.152916	0.00200243	1		TRANS
chr1_150703613	chr12_122216245	-0.14911	0.00200524	1		TRANS
chr20_30680822	chr5_156904922	0.161587	0.00201268	1		TRANS
chr4_57326879	chr7_48146183	-0.151308	0.00202084	1		TRANS
chr8_30536450	chr1_89649327	0.170898	0.00202171	1		TRANS
chr21_34636293	chr19_54741013	0.14738	0.00203267	1		TRANS
chr1_150703613	chr22_39350102	0.146024	0.00203689	1		TRANS
chr7_100454395	chr6_53195434	0.188332	0.00203701	1		TRANS
chr3_44791398	chr14_20834436	0.171421	0.00205533	1		TRANS
chr1_160966299	chr9_139335597	0.144591	0.00205796	1		TRANS
chr19_54680067	chr22_39350607	0.147539	0.00205864	1		TRANS
chr1_160966299	chr8_30536450	0.148536	0.00206273	1		TRANS
chr5_156905557	chr2_219100578	0.196319	0.0020638	1		TRANS
chr4_77979680	chr12_69237552	0.143745	0.00206646	1		TRANS
chr1_184762590	chr22_42777158	0.147482	0.00206699	1		TRANS
chr8_30535906	chr6_150045787	0.151127	0.00207239	1		TRANS
chr8_38829754	chr6_42910841	0.152763	0.00207641	1		TRANS
chr4_153544922	chr1_150704500	-0.183547	0.00208205	1		TRANS
chr8_30536146	chr3_49397323	0.143757	0.00208824	1		TRANS
chr16_3100925	chr6_31778118	-0.201016	0.00209291	1		TRANS
chr19_14845123	chr8_38829966	0.15945	0.00209508	1		TRANS
chr4_177252327	chr6_31778118	0.177539	0.00209526	1		TRANS
chr1_148003752	chr20_43707839	0.147442	0.0020978	1		TRANS
chr19_41828971	chr8_30536016	0.144793	0.00209952	1		TRANS
chr8_30535907	chr19_14845109	0.151469	0.00210212	1		TRANS
chr5_156904831	chr1_150703612	0.144297	0.00210214	1		TRANS
chr2_202031969	chr16_3292508	0.143162	0.00210763	1		TRANS
chr5_108671198	chr20_34301191	0.150681	0.00211058	1		TRANS
chr3_49354856	chr5_156905396	-0.14448	0.00212271	1		TRANS
chr5_156904831	chr19_14845123	0.152626	0.00212315	1		TRANS
chr1_150703745	chr2_202152001	0.144153	0.00212402	1		TRANS
chr2_37328013	chr4_177252326	0.157928	0.00213026	1		TRANS
chr5_156904965	chr16_3292508	0.14348	0.0021307	1		TRANS
chr5_156904922	chr4_177252326	0.145225	0.00213191	1		TRANS
chr3_49354856	chr12_62724632	-0.149059	0.00213944	1		TRANS
chr1_184761312	chr8_11700526	0.143567	0.00214147	1		TRANS
chr20_43707842	chr5_156905396	0.143996	0.0021483	1		TRANS
chr1_36944204	chr17_73940231	0.151482	0.00215407	1		TRANS
chr19_41828971	chr17_291773	0.144272	0.00215477	1		TRANS
chr5_156904922	chr6_42910841	0.145218	0.00215794	1		TRANS
chr8_30535907	chr5_156905397	0.144394	0.00216059	1		TRANS
chr3_49397323	chr22_39350607	0.145035	0.00216116	1		TRANS
chr4_177252238	chr2_37328082	0.15031	0.00216552	1		TRANS
chr17_62400246	chr1_36943028	0.142723	0.0021759	1		TRANS
chr6_42910219	chr5_68576744	0.144251	0.00218286	1		TRANS
chr19_54741013	chr3_44620354	0.25962	0.00218659	1		TRANS
chr8_11700373	chr1_150703787	0.143106	0.00218913	1		TRANS
chr22_36056598	chr20_43707709	0.231379	0.00219183	1		TRANS
chr6_42910834	chr16_12754782	0.154818	0.00219754	1		TRANS
chr22_39350645	chr4_57326875	0.147629	0.00219843	1		TRANS
chr5_156904922	chr20_43707709	0.142999	0.00220609	1		TRANS
chr8_30536450	chr5_156905556	0.148092	0.00220674	1		TRANS
chr8_38829754	chr9_139335597	0.150213	0.00220734	1		TRANS
chr1_179326908	chr2_202031965	-0.190847	0.00220758	1		TRANS
chr5_156904950	chr2_202152001	0.142976	0.00220973	1		TRANS
chr19_41828971	chr6_42910219	0.14488	0.00221063	1		TRANS
chr11_74167265	chr2_160626685	0.148938	0.0022111	1		TRANS
chr7_100454348	chr1_36943028	0.1458	0.00222068	1		TRANS
chr21_34636293	chr19_2293901	0.14709	0.00222902	1		TRANS
chr22_36056598	chr19_14845105	0.235056	0.00223016	1		TRANS
chr1_184761270	chr16_3292508	0.142664	0.00223487	1		TRANS
chr2_202028867	chr6_31779261	-0.170553	0.00223836	1		TRANS
chr2_202028867	chr13_52604264	-0.242233	0.00223885	1		TRANS
chr11_74167265	chr2_202152106	0.148351	0.00224757	1		TRANS
chr22_39350646	chr2_202152106	0.143357	0.00224929	1		TRANS
chr19_54679955	chr8_38829737	0.150394	0.00226315	1		TRANS
chr3_156259295	chr12_69237529	-0.157626	0.00226445	1		TRANS
chr5_180262373	chr7_100455436	-0.15555	0.00226693	1		TRANS
chr14_75202544	chr5_156905396	0.150509	0.00227367	1		TRANS
chr21_34636293	chr5_180262373	0.145787	0.00227546	1		TRANS
chr1_148003682	chr10_73994637	-0.143506	0.00227652	1		TRANS
chr22_42777269	chr3_49354830	0.142553	0.00227829	1		TRANS
chr5_156904853	chr8_38830586	0.142382	0.0022808	1		TRANS
chr10_101992899	chr19_16267255	0.148647	0.0022838	1		TRANS
chr2_202028733	chr5_156905560	0.148048	0.00229529	1		TRANS
chr12_122216235	chr22_39416035	0.175399	0.00229613	1		TRANS
chr7_100452845	chr1_89649327	-0.245513	0.00229829	1		TRANS
chr8_30536151	chr4_77979680	0.142427	0.00229892	1		TRANS
chr8_30535907	chr4_177252326	0.14445	0.0023057	1		TRANS
chr22_17594339	chr5_156904922	0.147118	0.00230573	1		TRANS
chr19_54679955	chr17_291773	0.144426	0.00230977	1		TRANS
chr1_160966299	chr16_29680946	0.14969	0.00231651	1		TRANS
chr7_100452845	chr14_75202544	-0.236267	0.00232071	1		TRANS
chr8_30535906	chr1_150703613	0.143527	0.00232537	1		TRANS
chr2_202152106	chr15_75646086	-0.189761	0.00234193	1		TRANS
chr14_75202532	chr8_30536016	0.155619	0.00234905	1		TRANS
chr16_3292508	chr2_101891345	0.148401	0.00235141	1		TRANS
chr1_160966299	chr2_160626685	0.143358	0.00235359	1		TRANS
chr17_79780692	chr22_17594273	0.151851	0.00235516	1		TRANS
chr22_39414912	chr1_150703612	0.142556	0.00235555	1		TRANS
chr5_156904853	chr19_2293797	0.145441	0.00235901	1		TRANS
chr8_30535906	chr17_291783	0.143643	0.00235935	1		TRANS
chr5_156905396	chr2_160626593	0.143796	0.00236052	1		TRANS
chr8_11700677	chr17_62400247	0.14234	0.00236574	1		TRANS
chr8_30536152	chr1_150703752	-0.144405	0.00236701	1		TRANS
chr16_3100816	chr2_202028734	-0.208686	0.00236862	1		TRANS
chr22_42777194	chr6_53195458	-0.183909	0.00236967	1		TRANS
chr5_108671198	chr20_43707839	0.144707	0.00237122	1		TRANS
chr5_108671198	chr8_30535907	0.145201	0.00237126	1		TRANS
chr13_52604880	chr20_30679733	-0.150432	0.00237289	1		TRANS
chr8_30536146	chr12_69237529	0.142442	0.00237491	1		TRANS
chr5_156905557	chr3_49397323	0.143706	0.00237565	1		TRANS
chr5_156904831	chr6_160101805	0.142565	0.0023806	1		TRANS
chr6_160101723	chr19_54741157	0.159416	0.00238266	1		TRANS
chr22_36056598	chr20_43707839	0.230181	0.00238407	1		TRANS
chr19_41828971	chr7_65619242	0.149996	0.00238411	1		TRANS
chr5_156904965	chr17_62400246	0.141916	0.00238494	1		TRANS
chr3_49397323	chr15_34523342	0.162754	0.00239171	1		TRANS
chr7_65619242	chr1_150705278	0.149393	0.00239343	1		TRANS
chr8_11700685	chr16_29681690	0.143918	0.00239435	1		TRANS
chr11_65544381	chr2_37328082	0.150839	0.00239703	1		TRANS
chr4_177252238	chr5_156905396	0.142463	0.00239805	1		TRANS
chr2_202031969	chr12_69237552	0.141519	0.00240006	1		TRANS
chr6_33269229	chr19_54679955	0.143877	0.00240122	1		TRANS
chr5_156905397	chr4_153544024	0.142443	0.00240155	1		TRANS
chr8_30535906	chr17_73940232	0.149341	0.00240198	1		TRANS
chr6_31778118	chr22_42777158	0.175189	0.00240514	1		TRANS
chr3_49397323	chr12_69237529	0.141946	0.00240646	1		TRANS
chr11_65544381	chr19_54680067	0.148059	0.00240731	1		TRANS
chr8_11700737	chr9_139335882	-0.143314	0.00241502	1		TRANS
chr16_3100925	chr20_43707839	-0.169529	0.00241957	1		TRANS
chr16_29680031	chr21_34731077	0.154695	0.00243054	1		TRANS
chr20_34301191	chr2_160626593	0.147004	0.0024377	1		TRANS
chr11_74167265	chr21_34636293	0.148407	0.0024378	1		TRANS
chr8_30536450	chr1_150703612	0.146292	0.00244202	1		TRANS
chr6_42910218	chr20_34301192	0.14732	0.00244295	1		TRANS
chr17_56049829	chr19_54741013	0.146284	0.0024434	1		TRANS
chr8_30536152	chr1_150704585	0.14427	0.00244527	1		TRANS
chr4_177252238	chr8_30536016	0.142031	0.00244575	1		TRANS
chr22_36056598	chr17_8128294	-0.241601	0.00245722	1		TRANS
chr8_38829737	chr19_16267255	0.151956	0.00246107	1		TRANS
chr16_3100925	chr1_36943028	0.169196	0.00246857	1		TRANS
chr5_156904922	chr16_9200405	0.142816	0.00247362	1		TRANS
chr22_17594163	chr2_202028867	0.147484	0.00247431	1		TRANS
chr13_52604880	chr1_150704587	-0.145254	0.00247518	1		TRANS
chr1_150704500	chr6_160101811	0.141863	0.00247525	1		TRANS
chr11_65544381	chr8_38830586	0.146751	0.00248075	1		TRANS
chr1_184761350	chr20_43707842	0.141667	0.00248223	1		TRANS
chr8_38829966	chr16_9200405	0.15457	0.00248323	1		TRANS
chr1_184761179	chr3_45721917	-0.167258	0.00248622	1		TRANS
chr5_156904950	chr1_184761274	0.141629	0.00248908	1		TRANS
chr2_160626594	chr19_2293901	0.144179	0.00248931	1		TRANS
chr16_3292200	chr19_54741157	0.145468	0.00249619	1		TRANS
chr3_44620354	chr8_30536016	0.256292	0.00250285	1		TRANS
chr1_160966301	chr2_37328013	0.154636	0.00250554	1		TRANS
chr16_29680945	chr11_65544381	0.152237	0.00250989	1		TRANS
chr2_202152106	chr8_30536015	0.141048	0.00251013	1		TRANS
chr19_54679335	chr16_29845721	0.144548	0.00251114	1		TRANS
chr5_156904965	chr22_17594273	0.150895	0.00251116	1		TRANS
chr16_29680031	chr5_156905560	0.153786	0.00251318	1		TRANS
chr20_43707839	chr1_160967816	-0.144664	0.00251978	1		TRANS
chr22_39414912	chr8_11700676	0.14159	0.00252373	1		TRANS
chr19_54679955	chr8_38829966	0.153515	0.00252514	1		TRANS
chr5_156904853	chr21_34636293	0.144127	0.00252729	1		TRANS
chr17_56049829	chr1_160967817	0.148052	0.00252809	1		TRANS
chr6_160100909	chr8_30536450	0.145743	0.00253669	1		TRANS
chr5_108671198	chr1_160966301	0.143872	0.00254334	1		TRANS
chr8_30536146	chr6_160100909	0.141171	0.00254352	1		TRANS
chr16_29681460	chr22_36662696	0.181546	0.00255714	1		TRANS
chr16_3100816	chr6_150045787	0.214855	0.00255881	1		TRANS
chr6_160101805	chr8_38829737	0.148384	0.00256335	1		TRANS
chr22_17594349	chr1_160967816	0.146445	0.00256372	1		TRANS
chr1_160966299	chr12_69237552	0.141044	0.00256657	1		TRANS
chr8_38830585	chr5_156905556	0.142611	0.00256691	1		TRANS
chr6_160100856	chr2_202152001	0.140427	0.00256729	1		TRANS
chr1_160966301	chr4_177252327	0.142887	0.00257475	1		TRANS
chr8_30536015	chr2_202031965	0.140689	0.00257528	1		TRANS
chr17_56049829	chr6_42910218	0.145855	0.00257691	1		TRANS
chr2_202031969	chr3_49354856	-0.140743	0.00259359	1		TRANS
chr5_156904853	chr2_202152001	0.140198	0.00260959	1		TRANS
chr11_65544382	chr1_148003734	-0.149743	0.00261275	1		TRANS
chr16_3292200	chr14_20834426	0.145993	0.0026134	1		TRANS
chr17_79780692	chr1_184762581	0.144617	0.00261723	1		TRANS
chr6_160101805	chr9_139335882	0.142649	0.0026182	1		TRANS
chr5_108671198	chr6_160101805	0.143287	0.00261951	1		TRANS
chr8_38829737	chr4_177252326	0.148423	0.00261962	1		TRANS
chr5_156905397	chr3_49354830	-0.141365	0.00262167	1		TRANS
chr1_184761348	chr5_156904950	0.14088	0.00262528	1		TRANS
chr21_34729934	chr1_150704587	0.173965	0.0026264	1		TRANS
chr20_43707842	chr13_52604880	0.142559	0.00263472	1		TRANS
chr5_156904853	chr12_98942886	0.159354	0.00263965	1		TRANS
chr8_30536151	chr4_177252238	0.140625	0.00264427	1		TRANS
chr1_150703752	chr22_42779540	0.14282	0.00264592	1		TRANS
chr12_69237558	chr19_14845081	0.149167	0.0026492	1		TRANS
chr11_118880600	chr12_98942886	0.187476	0.00264941	1		TRANS
chr9_139335597	chr17_291783	0.141365	0.00265076	1		TRANS
chr22_17594339	chr9_139335882	0.145421	0.00265505	1		TRANS
chr20_34301192	chr8_38829737	0.150037	0.00265924	1		TRANS
chr1_160966299	chr4_177252238	0.140693	0.00266039	1		TRANS
chr17_79780692	chr20_43707842	0.140175	0.00267135	1		TRANS
chr1_184761350	chr12_69237558	0.140785	0.0026721	1		TRANS
chr8_30535907	chr5_156904950	0.141087	0.00267374	1		TRANS
chrX_73485869	chr13_52604264	0.255438	0.00268786	1		TRANS
chr16_29680267	chr12_122216245	-0.156421	0.00269297	1		TRANS
chr8_30536146	chr1_160967817	0.143833	0.00270034	1		TRANS
chr14_75202544	chr1_184762581	0.1501	0.002715	1		TRANS
chr20_43707709	chr12_69237552	0.140086	0.00271749	1		TRANS
chr21_34636293	chr2_37328013	0.15378	0.00271966	1		TRANS
chr19_16267543	chr5_156905397	0.151399	0.0027213	1		TRANS
chr8_38829966	chr6_42910841	0.153767	0.00272191	1		TRANS
chr14_75202532	chr2_101891345	0.157685	0.00273503	1		TRANS
chr22_36662697	chr5_156905396	0.183671	0.00273851	1		TRANS
chr6_31778115	chr1_184761350	0.17121	0.00274457	1		TRANS
chrX_73486279	chr20_43707839	0.152636	0.00274492	1		TRANS
chr11_65544382	chr8_30535953	0.145594	0.00274957	1		TRANS
chr19_54741201	chr2_202031965	0.142591	0.00274977	1		TRANS
chr8_30536015	chr2_37328013	0.153184	0.00275389	1		TRANS
chr1_9328242	chr20_43707842	0.238109	0.00276038	1		TRANS
chr4_77979680	chr17_291773	0.140007	0.00276257	1		TRANS
chr5_156904950	chr15_52206607	0.247589	0.0027725	1		TRANS
chr12_44181749	chr19_54680067	0.155964	0.00277256	1		TRANS
chr22_17594163	chr12_69237558	0.145644	0.00277259	1		TRANS
chr1_36944204	chr4_153544922	-0.178461	0.00277561	1		TRANS
chr10_49564629	chr1_36943028	0.199406	0.0027795	1		TRANS
chr10_101992899	chr7_100452844	0.250972	0.00278119	1		TRANS
chr19_54679955	chr3_49354819	-0.142076	0.00278685	1		TRANS
chr5_156904831	chr19_14845109	0.147116	0.00279249	1		TRANS
chr16_12754782	chr8_38829737	0.151975	0.00279289	1		TRANS
chr21_34636293	chr2_160626594	0.143011	0.00279406	1		TRANS
chr1_148003676	chr4_57326875	0.144443	0.00280624	1		TRANS
chr8_38829754	chr10_101992898	0.146684	0.00280708	1		TRANS
chr19_15771961	chr13_52604880	0.182146	0.00281395	1		TRANS
chr20_43707839	chr16_12754778	0.147714	0.00281488	1		TRANS
chr6_42910218	chr1_150703787	0.140821	0.00281563	1		TRANS
chr1_184761270	chr5_156904950	0.139871	0.00281964	1		TRANS
chr5_156904831	chr19_14845081	0.148196	0.00282668	1		TRANS
chr11_65544381	chr17_79780692	0.144675	0.00282671	1		TRANS
chr16_3292508	chr4_77979680	0.139225	0.00282687	1		TRANS
chrX_73486279	chr12_69237558	0.152175	0.00282847	1		TRANS
chr1_36943433	chr4_57326875	-0.144315	0.0028309	1		TRANS
chr1_150705278	chr17_79780692	0.138996	0.00284252	1		TRANS
chr11_118880601	chr1_150703752	0.180917	0.00284851	1		TRANS
chr1_184762590	chr22_42779511	0.142402	0.00284931	1		TRANS
chr4_153544024	chr6_42910834	0.143189	0.00285533	1		TRANS
chr4_153544024	chr3_49397323	0.138896	0.00286271	1		TRANS
chr8_30536450	chr17_73940232	0.148346	0.00286769	1		TRANS
chr19_11561101	chr22_17594270	0.151551	0.00287105	1		TRANS
chr5_108671198	chr8_38829737	0.147168	0.00288469	1		TRANS
chr12_44181749	chr22_42779653	0.153465	0.00288633	1		TRANS
chr19_54740982	chr20_30679733	-0.145735	0.00288819	1		TRANS
chr19_15771961	chr22_39350645	0.180954	0.00289503	1		TRANS
chr20_34301192	chr8_30536016	0.144092	0.00290769	1		TRANS
chr6_42910219	chr2_37328013	0.152743	0.00290783	1		TRANS
chr7_65619242	chr8_11700676	0.146502	0.00291004	1		TRANS
chr5_108671198	chr2_160626685	0.142091	0.00291131	1		TRANS
chr5_156904965	chr4_77979680	0.13911	0.00291175	1		TRANS
chr19_16267255	chr2_160626685	0.145204	0.00292424	1		TRANS
chr8_11700525	chr1_36943028	0.138746	0.00292425	1		TRANS
chr8_30535906	chr1_150704476	0.1409	0.00292583	1		TRANS
chr20_34301192	chr19_16267542	0.151814	0.00293258	1		TRANS
chr22_17594273	chr2_101891345	0.153598	0.00293773	1		TRANS
chr6_53195458	chr10_49564629	0.221016	0.00294771	1		TRANS
chr19_14845123	chr22_36056598	0.231484	0.00294779	1		TRANS
chr8_30535953	chr5_68576744	0.139073	0.00295079	1		TRANS
chr8_11700676	chr5_156905396	0.139984	0.00295291	1		TRANS
chr20_34301192	chr22_36662872	0.156249	0.00295304	1		TRANS
chr11_74167371	chr1_36943028	0.143681	0.0029562	1		TRANS
chr5_108671198	chr2_160626593	0.142188	0.00295728	1		TRANS
chr17_62400246	chr5_68576744	0.138859	0.00296359	1		TRANS
chr16_12754782	chr6_160101805	0.148571	0.00296678	1		TRANS
chr2_160626594	chr10_101992898	0.140042	0.00297316	1		TRANS
chr5_156905397	chr8_30536016	0.139522	0.00298461	1		TRANS
chr5_156904922	chr16_3292490	0.13993	0.00299638	1		TRANS
chr11_65544382	chr3_49397323	0.144125	0.00300303	1		TRANS
chr17_73940232	chr3_45721922	0.149129	0.00300391	1		TRANS
chr19_54679955	chr3_49354830	-0.140981	0.00300686	1		TRANS
chr19_54740982	chr22_39350321	0.140142	0.00301731	1		TRANS
chr8_11700677	chr17_62400246	0.138902	0.00301842	1		TRANS
chr11_65544382	chr20_34301191	0.146661	0.00301968	1		TRANS
chr22_39350102	chr7_100455436	-0.151349	0.00302192	1		TRANS
chr2_160626685	chr20_30679733	0.14611	0.00302293	1		TRANS
chr5_131810329	chr1_36943028	0.140574	0.00302573	1		TRANS
chr5_156905560	chr6_42910218	0.141202	0.00302736	1		TRANS
chr8_11701343	chr3_49354819	0.142974	0.00303206	1		TRANS
chr22_39350321	chr13_52604880	0.141955	0.00303862	1		TRANS
chr19_55109531	chr1_150704476	0.17375	0.00304136	1		TRANS
chr8_30535907	chr2_160626594	0.140164	0.00304566	1		TRANS
chr1_1595539	chr7_100455431	0.16264	0.00304608	1		TRANS
chr22_17594349	chr8_103841636	0.145796	0.00305059	1		TRANS
chr14_75202544	chr8_38829737	0.150227	0.00305078	1		TRANS
chr8_11700373	chr1_150704585	0.140836	0.00307074	1		TRANS
chr5_108671198	chr16_3292200	0.140796	0.00307914	1		TRANS
chr3_49397323	chr15_52206607	0.245008	0.00307917	1		TRANS
chr3_49397323	chr4_177252326	0.139961	0.0030888	1		TRANS
chr4_177252326	chr2_160626685	0.140589	0.00308948	1		TRANS
chr6_42910834	chr12_69237529	0.142507	0.00309493	1		TRANS
chr1_150705278	chr16_3292508	0.137786	0.00309596	1		TRANS
chr16_9200405	chr8_30536016	0.1396	0.00309944	1		TRANS
chr17_79780692	chr6_42910218	0.13927	0.00310373	1		TRANS
chr17_56049829	chr4_177252327	0.143126	0.00310477	1		TRANS
chr22_39350607	chr20_30679732	-0.146402	0.00310885	1		TRANS
chr5_68576744	chr16_9200405	0.139711	0.00310907	1		TRANS
chr22_42779653	chr17_291773	0.138167	0.00311124	1		TRANS
chr22_39350646	chr2_37328075	0.144259	0.0031162	1		TRANS
chr22_39350102	chr20_43707709	0.139341	0.00312171	1		TRANS
chr17_56049829	chr16_3292508	0.142377	0.0031225	1		TRANS
chr16_3100925	chr1_160967817	0.16544	0.00313352	1		TRANS
chr1_36944204	chr15_34523342	-0.158835	0.00313686	1		TRANS
chr10_49564627	chr7_38351411	-0.195665	0.00313911	1		TRANS
chr1_150704633	chr19_16267542	-0.148616	0.00314469	1		TRANS
chr5_108671198	chr7_65619242	0.146747	0.00314937	1		TRANS
chr2_202028867	chr6_160101811	0.139198	0.00315288	1		TRANS
chr1_150704585	chr3_49397323	0.140443	0.00315496	1		TRANS
chr19_14845069	chr22_42779487	-0.146156	0.00315978	1		TRANS
chr16_3100816	chr2_32535691	-0.203738	0.0031607	1		TRANS
chr16_29680945	chr1_184761274	0.145249	0.00316391	1		TRANS
chr1_160966301	chr7_38351411	0.137913	0.00316706	1		TRANS
chr6_160100856	chr22_42779653	-0.137441	0.00317203	1		TRANS
chr16_3292200	chr19_16267246	0.143755	0.00318672	1		TRANS
chr8_30535953	chr2_160626594	0.138724	0.0031895	1		TRANS
chr5_156904965	chr4_177252326	0.13963	0.00319468	1		TRANS
chr22_36056598	chr8_30535953	0.222944	0.00319517	1		TRANS
chr5_156905560	chr1_184761350	0.140062	0.0032035	1		TRANS
chr17_291783	chr1_36943028	0.137887	0.00320627	1		TRANS
chr2_32535692	chr4_177252238	0.148677	0.00321006	1		TRANS
chr3_44791398	chr14_75202532	0.164179	0.00322488	1		TRANS
chr8_11701343	chr1_89649327	0.163904	0.00322882	1		TRANS
chr17_73940917	chr12_98942886	0.181647	0.00322905	1		TRANS
chr19_16267543	chr17_56049829	0.150655	0.00324056	1		TRANS
chr8_30536015	chr2_201843470	-0.264487	0.00324118	1		TRANS
chr1_150704587	chr8_38830586	0.140339	0.00324778	1		TRANS
chr22_17594339	chr16_12754782	0.148117	0.00324834	1		TRANS
chr8_38829737	chr9_139335882	0.145011	0.0032521	1		TRANS
chr2_37328013	chr1_184762581	0.15196	0.00326002	1		TRANS
chr1_160967816	chr2_101891360	0.144098	0.00326094	1		TRANS
chr19_2293901	chr15_34523342	0.157945	0.00326596	1		TRANS
chr7_100452844	chr22_42777158	0.247812	0.00326842	1		TRANS
chr5_68576744	chr19_54741013	0.137905	0.00327046	1		TRANS
chr5_156904831	chr2_202031965	0.137141	0.0032734	1		TRANS
chr19_14845123	chr20_34301192	0.148939	0.00327453	1		TRANS
chr7_38351422	chr1_204525667	-0.144545	0.00327698	1		TRANS
chr22_39350646	chr13_52604264	0.232479	0.00328852	1		TRANS
chr21_34729934	chr8_38829737	0.17031	0.00329025	1		TRANS
chr1_9328243	chr7_38351422	0.230284	0.00329467	1		TRANS
chr2_202028867	chr16_29681610	-0.139175	0.00329652	1		TRANS
chr15_34523343	chr12_69237552	0.149191	0.00330242	1		TRANS
chr19_41828971	chr21_34731077	0.138971	0.00330739	1		TRANS
chr6_160101805	chr1_160967817	0.141016	0.00331235	1		TRANS
chr8_30535907	chr6_31779261	0.16396	0.00331593	1		TRANS
chr5_156904831	chr17_73940231	0.144859	0.00332335	1		TRANS
chr8_38829737	chr22_17594273	0.1487	0.0033254	1		TRANS
chr6_160100909	chr8_103841636	0.142907	0.00333468	1		TRANS
chr1_184761179	chr22_36662696	0.176085	0.00333504	1		TRANS
chr8_30535906	chr19_14845123	0.14641	0.00333694	1		TRANS
chr19_15771951	chr2_101891360	0.181374	0.00333698	1		TRANS
chr1_1595539	chr12_51324627	-0.181684	0.00334366	1		TRANS
chr5_156904950	chr1_36943028	0.137089	0.00335437	1		TRANS
chr6_33269229	chr4_177252326	0.138891	0.00336151	1		TRANS
chr20_30680822	chr16_29681690	-0.1546	0.00336155	1		TRANS
chr1_148003682	chr8_103841636	0.142694	0.0033826	1		TRANS
chr21_34731077	chr5_156904950	0.137722	0.00338284	1		TRANS
chr5_130994309	chr10_101992898	-0.200412	0.00338333	1		TRANS
chr22_17594270	chr20_43707709	0.145101	0.00338723	1		TRANS
chr14_20834436	chr16_9200405	-0.149947	0.00339004	1		TRANS
chr22_39350102	chr3_49397323	0.137837	0.0033914	1		TRANS
chrX_73486279	chr6_160100882	0.149151	0.00339365	1		TRANS
chr8_38829966	chr9_139335882	0.148749	0.00339737	1		TRANS
chr4_177252327	chr8_30536016	0.138888	0.00339831	1		TRANS
chr2_202152106	chr22_42777257	0.136587	0.00340226	1		TRANS
chr5_156905560	chr2_160626685	0.139321	0.0034071	1		TRANS
chr8_11700373	chr20_34301192	0.141563	0.00341157	1		TRANS
chr16_3292490	chr8_38829737	0.144444	0.0034156	1		TRANS
chr17_56049829	chr22_17594163	0.144949	0.00342125	1		TRANS
chr19_15771627	chr2_32535691	-0.196074	0.00342481	1		TRANS
chr8_38829966	chr2_202152001	0.148617	0.00342633	1		TRANS
chr1_150704585	chr2_37328013	0.150168	0.00342757	1		TRANS
chr19_54741013	chr6_31778118	0.168702	0.00343451	1		TRANS
chr1_204525666	chr15_52206607	0.243063	0.00344351	1		TRANS
chr5_156905557	chr16_3292508	0.138381	0.00344427	1		TRANS
chr19_41828971	chr16_12754782	0.14607	0.00345249	1		TRANS
chr8_38829737	chr19_14845081	0.148292	0.00345583	1		TRANS
chr4_153544024	chr17_291783	0.136788	0.00346107	1		TRANS
chr5_156904831	chr19_16267542	0.146758	0.00346282	1		TRANS
chr16_29680945	chr21_34731077	0.144049	0.00346532	1		TRANS
chr8_30536146	chr19_14845069	0.144661	0.0034864	1		TRANS
chr20_30680822	chr5_68576744	0.152919	0.00349302	1		TRANS
chr12_51324627	chr4_57326875	0.170975	0.00349399	1		TRANS
chr1_150705278	chr19_14845109	0.143748	0.00349442	1		TRANS
chr5_156904965	chr1_89649327	0.160567	0.00349683	1		TRANS
chr17_79780692	chr6_160101811	0.136769	0.00350175	1		TRANS
chr1_184761270	chr19_15772017	0.140174	0.00350643	1		TRANS
chr6_42910219	chr16_3292490	0.138118	0.00350693	1		TRANS
chr8_30535907	chr16_9200405	0.138425	0.00350762	1		TRANS
chr5_156905557	chr2_101891360	0.142146	0.00350835	1		TRANS
chr22_36056598	chr1_184761274	0.221434	0.00350899	1		TRANS
chr5_156904853	chr2_160626593	0.137917	0.00351826	1		TRANS
chr5_108671198	chr15_34523342	0.156708	0.00352041	1		TRANS
chr4_153544922	chr7_100455436	0.177995	0.00352114	1		TRANS
chr6_160101723	chr19_15772017	0.1519	0.00353408	1		TRANS
chr8_30536151	chr1_160966301	0.136474	0.00353707	1		TRANS
chr13_52604880	chr22_42777269	-0.13823	0.00355467	1		TRANS
chr4_153544977	chr7_100452845	-0.227691	0.00356871	1		TRANS
chr12_44181749	chr1_150703745	0.150318	0.00356995	1		TRANS
chr16_3292200	chr2_160626685	0.137236	0.00357198	1		TRANS
chr4_177252327	chr2_202152001	0.137979	0.00357799	1		TRANS
chr20_34301191	chr12_51324627	0.172014	0.00358081	1		TRANS
chr5_130994344	chr1_150704585	-0.16876	0.00359015	1		TRANS
chr1_184762581	chr16_29680946	0.144554	0.00359338	1		TRANS
chr6_42910219	chr2_37328075	0.142452	0.00359593	1		TRANS
chr17_291783	chr4_177252327	0.13821	0.00359758	1		TRANS
chr7_100452844	chr2_201843471	-0.492419	0.00360219	1		TRANS
chr5_156905557	chr19_2293901	0.139446	0.00360413	1		TRANS
chr6_33269229	chr12_44181739	0.15014	0.00360997	1		TRANS
chr1_150705278	chr22_39416035	0.16726	0.00361074	1		TRANS
chr8_38829966	chr6_31778118	0.171246	0.00361489	1		TRANS
chr5_108671198	chr4_177252326	0.139042	0.00362487	1		TRANS
chr11_65544381	chr20_43707839	0.14094	0.00363635	1		TRANS
chr7_100454396	chr14_20834426	-0.144546	0.00363744	1		TRANS
chr8_30535953	chr5_156904950	0.136018	0.00365014	1		TRANS
chr17_73940231	chr11_74167371	0.144848	0.00365062	1		TRANS
chr2_202031965	chr17_73940918	-0.173482	0.00365172	1		TRANS
chr20_34301192	chr2_101891360	0.144664	0.00365177	1		TRANS
chr16_3292508	chr8_30536016	0.135704	0.00365462	1		TRANS
chr17_62400246	chr3_49354819	-0.136142	0.00365662	1		TRANS
chr19_54601880	chr22_42779511	-0.180327	0.00365752	1		TRANS
chr16_29680031	chr2_202152106	0.147966	0.00365973	1		TRANS
chr1_9328243	chr4_177252327	0.227755	0.00366477	1		TRANS
chr16_29680945	chr14_75202544	0.147538	0.00367038	1		TRANS
chr22_17594339	chr16_29680946	0.144194	0.00367861	1		TRANS
chr6_160100909	chr5_156905560	0.137863	0.00368339	1		TRANS
chr2_101891360	chr13_52604264	-0.2349	0.00369312	1		TRANS
chr8_30535907	chr1_184761270	0.136585	0.00369656	1		TRANS
chr1_9328242	chr19_14845081	0.231125	0.00369664	1		TRANS
chr19_14845109	chr2_202028867	0.143061	0.00369761	1		TRANS
chr12_69237558	chr1_150704500	0.135979	0.00369773	1		TRANS
chrX_118672672	chr19_2293797	0.156794	0.00369922	1		TRANS
chr16_3292200	chr19_41828971	0.136526	0.00371139	1		TRANS
chr16_3292508	chr2_202152001	0.135181	0.00371288	1		TRANS
chr8_30535907	chr6_160100856	0.136198	0.00371837	1		TRANS
chr22_42777194	chr4_153544922	0.177613	0.00372266	1		TRANS
chr17_79780692	chr6_31779318	0.161669	0.00373397	1		TRANS
chr19_41828971	chr8_30536152	0.136577	0.0037371	1		TRANS
chr16_29681458	chr3_156259288	0.14411	0.0037418	1		TRANS
chr1_36943457	chr5_156905397	-0.136553	0.00374328	1		TRANS
chr8_30536015	chr5_180262373	0.135945	0.00374468	1		TRANS
chr1_150705278	chr22_39350607	-0.137154	0.00374541	1		TRANS
chr3_45721922	chr8_38830586	0.139992	0.0037484	1		TRANS
chr19_16267542	chr3_49354845	-0.145522	0.00374991	1		TRANS
chr19_16267543	chr3_49397323	0.146257	0.0037508	1		TRANS
chr22_17594270	chr19_16267542	0.150939	0.00375151	1		TRANS
chr8_30535906	chr1_160966299	0.136489	0.00375964	1		TRANS
chr19_17663799	chr1_204525667	0.144556	0.00376392	1		TRANS
chrX_73486279	chr5_156904922	0.147502	0.003769	1		TRANS
chr17_73940232	chr5_156905396	0.142235	0.00377315	1		TRANS
chr19_54740982	chr22_42779539	-0.134939	0.00377526	1		TRANS
chr21_34731077	chr5_156905557	0.13745	0.00378817	1		TRANS
chr22_39350102	chr13_52604264	0.229784	0.00379128	1		TRANS
chr13_52604880	chr2_219100578	0.185041	0.00379561	1		TRANS
chr16_12754782	chr1_184761274	0.144592	0.00379901	1		TRANS
chr10_101992899	chr11_65544381	0.140604	0.00380118	1		TRANS
chr8_11700676	chr19_14845069	0.143332	0.00380242	1		TRANS
chr10_73994635	chr17_56049829	0.139423	0.00380975	1		TRANS
chr22_17594339	chr5_156905397	0.139911	0.00380989	1		TRANS
chr17_79780692	chr22_17594270	0.143287	0.00381341	1		TRANS
chr1_204525666	chr17_291783	0.141295	0.00383783	1		TRANS
chr22_17594163	chr3_49354830	-0.140958	0.00383811	1		TRANS
chr6_160100856	chr19_54601880	0.179389	0.00384133	1		TRANS
chr5_131810329	chr17_47416849	-0.139127	0.00384424	1		TRANS
chr19_54679955	chr17_76418696	0.139775	0.00384445	1		TRANS
chr8_30536152	chr4_177252326	0.136764	0.00384616	1		TRANS
chr6_42910218	chr1_184761274	0.13645	0.00384833	1		TRANS
chr22_39350102	chr19_2293796	0.138777	0.00385173	1		TRANS
chr6_33269229	chr17_291783	0.135664	0.0038569	1		TRANS
chr19_54740994	chr5_180262372	0.135498	0.0038612	1		TRANS
chr1_160967817	chr12_69237552	0.138563	0.00386559	1		TRANS
chr8_30535906	chr16_3292490	0.136796	0.00387782	1		TRANS
chr8_11700677	chrX_73485925	0.169918	0.00388874	1		TRANS
chr17_79780692	chr21_34729931	0.17077	0.00389678	1		TRANS
chr1_89649379	chr5_156904950	0.170133	0.00390566	1		TRANS
chr19_54679955	chr3_49397323	0.136843	0.00390605	1		TRANS
chr4_77979680	chr8_30536016	0.134867	0.00391088	1		TRANS
chr19_14845109	chr10_49564627	0.201621	0.00391913	1		TRANS
chrX_73486243	chr20_30679733	-0.152504	0.00392393	1		TRANS
chr1_150703781	chr8_30536450	0.139249	0.00393819	1		TRANS
chr11_65544381	chr20_34301192	0.142252	0.00394247	1		TRANS
chr20_43707709	chr12_69237558	0.134747	0.00394316	1		TRANS
chr8_30536152	chr5_156904922	0.134888	0.00394495	1		TRANS
chr8_11700677	chr22_17594270	0.142744	0.00395008	1		TRANS
chr21_34636293	chr17_56049829	0.140489	0.00395861	1		TRANS
chr1_150705278	chr19_2293901	0.13693	0.0039649	1		TRANS
chr1_184761270	chr20_43707839	0.134808	0.00396652	1		TRANS
chr8_38829966	chr5_156905556	0.146299	0.00397024	1		TRANS
chr1_179326908	chr22_39414912	0.179779	0.00397366	1		TRANS
chr1_160966299	chr5_156905560	0.136733	0.00397632	1		TRANS
chr6_42910834	chr19_54741013	0.138457	0.0039771	1		TRANS
chr19_11561101	chr11_65544381	0.14442	0.00397728	1		TRANS
chr17_56049829	chr20_34301191	0.142107	0.00397976	1		TRANS
chr8_38830585	chr3_45721922	0.139067	0.00398616	1		TRANS
chr20_34301191	chr10_101992898	0.139686	0.00399522	1		TRANS
chr2_202152106	chr4_177252238	0.13468	0.00400147	1		TRANS
chr6_31779318	chr17_62400247	0.160472	0.00400147	1		TRANS
chr19_2293901	chr2_37328082	0.142194	0.00400202	1		TRANS
chr16_3100813	chr8_11700685	0.222911	0.00400356	1		TRANS
chr7_38351422	chr16_29680034	-0.148073	0.00400767	1		TRANS
chr16_29680945	chr22_36662696	0.17653	0.00401105	1		TRANS
chr17_62400246	chr2_202152001	0.134048	0.00401414	1		TRANS
chr5_156904922	chr2_32535691	0.145296	0.00403471	1		TRANS
chr5_156905560	chr8_11701283	0.138239	0.00403517	1		TRANS
chr5_180262373	chr1_89649327	0.158362	0.00403676	1		TRANS
chr11_65544381	chr5_130994333	0.160795	0.00404258	1		TRANS
chr19_16267543	chr8_30536151	0.145078	0.00404329	1		TRANS
chr1_36943432	chr10_49564629	0.193492	0.00404986	1		TRANS
chr19_11561102	chr22_39414912	0.139468	0.00405304	1		TRANS
chr16_9200405	chr17_47416849	-0.13752	0.00405797	1		TRANS
chr19_41828971	chr12_69237552	0.135363	0.00405907	1		TRANS
chr19_55109532	chr16_12754778	0.17023	0.00407852	1		TRANS
chr4_177252238	chr8_38830586	0.134381	0.004084	1		TRANS
chr8_11700676	chr1_145689568	0.172018	0.00408603	1		TRANS
chr22_39416035	chr2_37328082	0.170784	0.0040889	1		TRANS
chr5_156905560	chr2_160626594	0.136624	0.00408967	1		TRANS
chr19_54740982	chr11_118880600	0.171081	0.0040901	1		TRANS
chr6_160101805	chr3_49354830	-0.135085	0.0040946	1		TRANS
chr16_3292490	chr6_160101805	0.135986	0.00409597	1		TRANS
chr17_56049829	chr15_34523342	0.154853	0.00409713	1		TRANS
chr6_42910834	chr5_156905557	0.138807	0.00409915	1		TRANS
chr2_202031965	chr9_139335882	0.135481	0.00410972	1		TRANS
chr17_47416849	chr2_202152001	-0.135757	0.00411729	1		TRANS
chr22_36056598	chr17_79780692	0.217094	0.00411735	1		TRANS
chr14_20834436	chr8_30535953	-0.145704	0.00412204	1		TRANS
chr16_3292200	chr9_139335597	0.134678	0.00412509	1		TRANS
chr19_2293901	chr9_139335882	0.136803	0.00412575	1		TRANS
chr2_202031965	chr17_73940231	0.14155	0.00412606	1		TRANS
chr22_42777194	chr17_76418720	-0.144199	0.00412843	1		TRANS
chr19_14845069	chr6_42910841	0.143652	0.00412922	1		TRANS
chr22_42777257	chr1_36943028	-0.133757	0.00413607	1		TRANS
chr14_75202532	chr19_54679955	0.147538	0.00414315	1		TRANS
chr19_15772017	chr2_37328013	0.147518	0.00414832	1		TRANS
chr1_184761188	chr17_76418696	-0.137663	0.00414847	1		TRANS
chr2_37328075	chr1_150703612	0.14027	0.00415	1		TRANS
chr20_43707709	chr2_219100578	0.182888	0.00415246	1		TRANS
chr1_150704508	chr6_160101811	0.134268	0.00415716	1		TRANS
chr16_3100925	chr1_150704500	-0.160254	0.00416977	1		TRANS
chr16_3100925	chr1_184761348	-0.160201	0.00418244	1		TRANS
chr5_156905560	chr1_160966301	0.135944	0.00419297	1		TRANS
chr5_156905557	chr3_49354830	-0.135628	0.00419599	1		TRANS
chr3_44791397	chr17_291773	-0.153075	0.00420725	1		TRANS
chr12_44181749	chr1_184761270	-0.147484	0.00420776	1		TRANS
chr19_54740982	chr5_156905556	0.135418	0.00421248	1		TRANS
chr8_30536146	chr16_3292490	0.134962	0.00421322	1		TRANS
chr6_160101805	chr3_49397323	0.134213	0.00421462	1		TRANS
chr1_184761179	chr6_42910841	0.135702	0.0042182	1		TRANS
chr5_156904831	chr22_36056598	0.216514	0.00422077	1		TRANS
chr16_3100816	chr20_30680827	0.199525	0.00422178	1		TRANS
chr15_34523343	chr4_153544972	0.15389	0.00422436	1		TRANS
chr7_100454354	chr1_36943457	0.136594	0.00422728	1		TRANS
chr3_49354856	chr22_42777257	0.13385	0.00423461	1		TRANS
chr16_3292508	chr19_54741157	0.137666	0.00423616	1		TRANS
chr4_177252238	chr1_36943028	0.133828	0.00424082	1		TRANS
chr19_11561102	chr1_36943457	-0.139247	0.00424771	1		TRANS
chr4_177252326	chr12_69237552	0.135288	0.00424947	1		TRANS
chr17_79780692	chr20_43707839	0.133652	0.00424954	1		TRANS
chr17_62400246	chr22_39415905	0.133352	0.00425187	1		TRANS
chr19_11561102	chr3_49354830	0.138857	0.00426487	1		TRANS
chr20_43707842	chr2_37328013	0.146282	0.00426918	1		TRANS
chr1_148003752	chr5_180262373	0.13706	0.00427284	1		TRANS
chr1_184761179	chr6_31778115	0.163429	0.00427703	1		TRANS
chr22_17594270	chr6_31778118	0.167583	0.00427937	1		TRANS
chr7_65619242	chr16_12754782	0.147573	0.00428756	1		TRANS
chr3_156259295	chr17_47416849	0.148147	0.00429285	1		TRANS
chr20_43707839	chr2_160626594	0.134521	0.00429688	1		TRANS
chr5_108671198	chr17_73940187	0.151418	0.00429934	1		TRANS
chr20_43707839	chr3_49354819	-0.133991	0.00432173	1		TRANS
chr8_30535906	chr19_54741013	0.134583	0.00432247	1		TRANS
chr5_156905560	chr2_37328075	0.13981	0.00432282	1		TRANS
chr8_30536450	chr7_100454395	0.141508	0.00432602	1		TRANS
chr19_41828971	chr12_69237558	0.134404	0.00433105	1		TRANS
chr4_177252327	chr2_37328082	0.140948	0.00433724	1		TRANS
chr6_42910834	chr1_184761274	0.137304	0.00433876	1		TRANS
chr19_2293901	chr2_202152001	0.135563	0.00434572	1		TRANS
chr4_177252238	chr8_11700676	0.133993	0.00436438	1		TRANS
chr8_30535907	chr22_39350645	0.134731	0.00436676	1		TRANS
chr3_44791397	chr5_156905397	-0.15244	0.00436941	1		TRANS
chr19_54679955	chr15_34523343	0.145135	0.00437344	1		TRANS
chr19_54679335	chr21_34731077	0.13639	0.00437486	1		TRANS
chr12_51324627	chr2_101891360	0.169186	0.00438489	1		TRANS
chr19_54741013	chr16_12754778	0.14093	0.00439068	1		TRANS
chr8_103841636	chr2_160626685	0.138561	0.00439493	1		TRANS
chr4_153544024	chr8_30536015	0.133006	0.00439649	1		TRANS
chr19_16267542	chr4_177252327	0.143912	0.00440296	1		TRANS
chr6_53195434	chr22_39416035	0.205155	0.00441289	1		TRANS
chr19_54741013	chr5_156904950	0.133386	0.00441343	1		TRANS
chr7_65619242	chr21_34729931	0.171781	0.00442091	1		TRANS
chr5_156905560	chr19_54741013	0.135305	0.00442104	1		TRANS
chr3_44791397	chr2_32535691	0.15793	0.00443798	1		TRANS
chr19_41828971	chr8_38829737	0.140078	0.0044381	1		TRANS
chr5_156904853	chr1_160966301	0.132996	0.00444298	1		TRANS
chr19_14845123	chr12_69237558	0.141439	0.00444317	1		TRANS
chr1_184761270	chr8_38830586	0.133119	0.00444972	1		TRANS
chr20_43707839	chr22_39350607	0.134744	0.00445215	1		TRANS
chr19_11561102	chr1_150705278	0.138032	0.00445335	1		TRANS
chr8_11700676	chr19_54741013	0.133396	0.00445433	1		TRANS
chrX_73485869	chr6_160100932	0.13984	0.00445786	1		TRANS
chr1_160966299	chr5_156905557	0.134718	0.00445992	1		TRANS
chr4_177252326	chr17_291773	0.134665	0.00447588	1		TRANS
chr1_160966299	chr5_156904922	0.133028	0.00447731	1		TRANS
chr22_17594349	chr2_202031969	0.137303	0.00447779	1		TRANS
chr8_30536146	chr2_160626594	0.133907	0.00447826	1		TRANS
chr3_49354856	chr5_131810329	-0.135094	0.00448356	1		TRANS
chr8_30535906	chr22_39416035	0.163368	0.00448805	1		TRANS
chr1_150703613	chr22_39415911	0.13326	0.00449553	1		TRANS
chr19_2293797	chr2_101891360	0.139353	0.00450113	1		TRANS
chr21_34729931	chr1_179326922	0.172696	0.00450269	1		TRANS
chr6_53195458	chr4_57326875	0.171951	0.00452896	1		TRANS
chr6_42910218	chr5_180262373	0.133875	0.004533	1		TRANS
chr8_11700685	chr19_54741013	-0.133282	0.00453344	1		TRANS
chr5_156904853	chr1_1595539	-0.151568	0.00454298	1		TRANS
chr17_56049829	chr22_42779540	-0.136749	0.00454743	1		TRANS
chr22_17594163	chr9_139335882	0.138197	0.00454858	1		TRANS
chr20_34301192	chr16_3292490	0.138174	0.0045552	1		TRANS
chr10_101992898	chr19_14845105	0.138654	0.00455956	1		TRANS
[truncated: 62,982 more rows]
