# Supplementary material for: Genome-wide analysis of consistently RNA edited sites in human blood reveals interactions with mRNA processing genes and suggests correlations with cell types and biological variables
Source: BMC Genomics. 2018 Dec 27;19:963. doi: 10.1186/s12864-018-5364-8 (PMC6307200; doi:10.1186/s12864-018-5364-8)
Supplement: Supplementary file 4 — Complete results of robust regression between CES total editing rate and gene expression levels where the effect of ADAR expression was removed. (XLS 2696 kb) [file 12864_2018_5364_MOESM4_ESM.xls]

## Sheet: Additional file 3
Results of robust regression between CES total editing rate and gene expression levels where we removed the effect of ADAR expression
Gene	Effect_size	Std_Error	T_value	T_pvalue	F_test	F_pvalue	F_Adj_p	Rank
CS	-0.381796	0.0651448	-5.86074	9.05919e-09	28.998	4.07772e-08	0.000488658	1
SUGT1	-0.214305	0.0393737	-5.44284	8.7376e-08	27.3755	9.7282e-08	0.000488658	2
EIF3M	-0.317986	0.0576101	-5.51961	5.82094e-08	26.6876	1.40718e-07	0.000488658	3
KARS	-0.274251	0.0509004	-5.38799	1.16457e-07	26.2762	1.75497e-07	0.000488658	4
LRRC59	-0.292617	0.0535472	-5.46465	7.78904e-08	25.768	2.30585e-07	0.000488658	5
PSMG2	-0.296	0.0561826	-5.26853	2.15958e-07	25.4443	2.74403e-07	0.000488658	6
NAGA	-0.267177	0.0517278	-5.16505	3.6534e-07	25.3796	2.84121e-07	0.000488658	7
RICTOR	0.276591	0.0513579	5.38556	1.17945e-07	25.1416	3.22909e-07	0.000488658	8
LTN1	0.28231	0.0574061	4.91778	1.23932e-06	24.9776	3.527e-07	0.000488658	9
HNRNPUL1	-0.365957	0.067731	-5.40309	1.07626e-07	24.7431	4.00121e-07	0.000488658	10
CCT8	-0.192317	0.0369091	-5.21056	2.90231e-07	24.7246	4.04128e-07	0.000488658	11
C6orf204	0.248919	0.0495491	5.02368	7.38932e-07	24.6482	4.21087e-07	0.000488658	12
TBL1XR1	0.198147	0.0395688	5.00765	7.99568e-07	24.6326	4.24636e-07	0.000488658	13
ZFAND2B	0.297753	0.0619382	4.80726	2.10524e-06	24.4024	4.80642e-07	0.000493519	14
CSNK2A1P	-0.329816	0.0551224	-5.98334	4.54184e-09	24.28	5.13377e-07	0.000493519	15
SRP68	-0.277814	0.0553753	-5.01694	7.63887e-07	24.123	5.58671e-07	0.000493519	16
ARCN1	-0.32123	0.0631446	-5.08721	5.39511e-07	24.1159	5.60817e-07	0.000493519	17
RAPGEF6	0.239914	0.0485556	4.94102	1.1072e-06	23.8991	6.30271e-07	0.000500718	18
CCDC86	-0.252321	0.0500363	-5.04277	6.72542e-07	23.8825	6.35938e-07	0.000500718	19
UQCR11	0.152337	0.0310971	4.89876	1.35861e-06	23.7098	6.97943e-07	0.000510816	20
PDIA3P	-0.243875	0.0493427	-4.94248	1.09941e-06	23.6597	7.17054e-07	0.000510816	21
GARS	-0.256187	0.0511571	-5.00784	7.98834e-07	23.5259	7.70675e-07	0.000524059	22
CCT6A	-0.269711	0.0528262	-5.10564	4.92164e-07	23.2116	9.12969e-07	0.000593827	23
SNX1	-0.282493	0.0584971	-4.82918	1.89674e-06	23.1222	9.58054e-07	0.000597187	24
CDC42SE2	0.328754	0.0696524	4.71992	3.17766e-06	22.8985	1.08095e-06	0.000646839	25
MTCH2	-0.282057	0.0546834	-5.158	3.78545e-07	22.408	1.40854e-06	0.000810451	26
SEPT6	-0.309151	0.065917	-4.69001	3.65356e-06	22.2292	1.55138e-06	0.000829704	27
HEXB	-0.224682	0.047472	-4.73294	2.98965e-06	22.174	1.59831e-06	0.000829704	28
MBNL1	0.210588	0.0445426	4.72779	3.06269e-06	22.151	1.61827e-06	0.000829704	29
ZMYM2	0.35822	0.0725386	4.93834	1.12174e-06	22.0996	1.66384e-06	0.000829704	30
ALG3	-0.26705	0.0571714	-4.67104	3.99013e-06	21.8801	1.87334e-06	0.000855704	31
TRIM5	-0.217793	0.0485531	-4.48567	9.29336e-06	21.7416	2.01889e-06	0.000855704	32
MAPKAP1	-0.384842	0.0848737	-4.53429	7.46554e-06	21.7302	2.03144e-06	0.000855704	33
GORASP2	-0.284108	0.0587357	-4.83705	1.82682e-06	21.7025	2.06202e-06	0.000855704	34
RPN2	-0.266048	0.0555622	-4.78828	2.30352e-06	21.6953	2.07004e-06	0.000855704	35
ATP5A1	-0.290406	0.0590658	-4.91666	1.24605e-06	21.661	2.10878e-06	0.000855704	36
C16orf62	-0.272436	0.0575737	-4.73194	3.00373e-06	21.5965	2.18364e-06	0.000855704	37
ZNF518A	0.266037	0.0555186	4.79184	2.26498e-06	21.5457	2.24444e-06	0.000855704	38
TCP1	-0.274459	0.0586459	-4.67993	3.82875e-06	21.5199	2.27596e-06	0.000855704	39
C5orf41	0.188172	0.0400638	4.6968	3.53988e-06	21.4392	2.37749e-06	0.000855704	40
SPAG9	0.299117	0.0603371	4.95743	1.02224e-06	21.4331	2.38533e-06	0.000855704	41
NOL10	-0.255929	0.0528564	-4.84197	1.78446e-06	21.42	2.40238e-06	0.000855704	42
FARSA	-0.249284	0.0526299	-4.73654	2.93968e-06	21.3381	2.51119e-06	0.000873662	43
CNOT4	-0.291683	0.0626734	-4.65401	4.31741e-06	21.2097	2.69178e-06	0.000915206	44
COG2	-0.273757	0.0595987	-4.59333	5.70702e-06	21.1647	2.75809e-06	0.000916913	45
NR3C1	0.252786	0.0545255	4.6361	4.68966e-06	21.1005	2.85559e-06	0.000928687	46
EIF4A1	-0.249775	0.0514657	-4.85323	1.69085e-06	20.8776	3.22173e-06	0.000982849	47
VPS35	-0.259825	0.0552162	-4.70559	3.3977e-06	20.8737	3.22855e-06	0.000982849	48
PSMD3	-0.298071	0.0603729	-4.93717	1.12809e-06	20.8557	3.26012e-06	0.000982849	49
ELP4	-0.216709	0.0476347	-4.54939	6.97197e-06	20.8417	3.28492e-06	0.000982849	50
PSMD11	-0.247536	0.0518862	-4.77076	2.50244e-06	20.7154	3.51744e-06	0.00103178	51
DROSHA	-0.261185	0.0578792	-4.51258	8.23439e-06	20.6228	3.69843e-06	0.00104451	52
NAF1	-0.194488	0.0428255	-4.54141	7.22873e-06	20.6217	3.70047e-06	0.00104451	53
UBE2W	0.211822	0.0456243	4.64275	4.54807e-06	20.517	3.91652e-06	0.00108502	54
YPEL5	0.22283	0.0486741	4.57799	6.1213e-06	20.3971	4.17927e-06	0.00113676	55
WDFY1	0.262028	0.059247	4.42264	1.23086e-05	20.3138	4.37232e-06	0.00115473	56
POLR3C	-0.260408	0.0574223	-4.53497	7.44263e-06	20.2738	4.46809e-06	0.00115473	57
HDHD1	-0.252243	0.0543481	-4.64124	4.57975e-06	20.2702	4.47688e-06	0.00115473	58
SELT	0.179058	0.0396638	4.5144	8.1672e-06	20.0849	4.94986e-06	0.00125508	59
TCTEX1D4	0.0749841	0.017331	4.32658	1.87682e-05	19.9295	5.38496e-06	0.00134265	60
RNF19A	0.297927	0.0638234	4.668	4.04681e-06	19.844	5.64053e-06	0.00137165	61
C7orf47	0.187338	0.0428164	4.37539	1.51616e-05	19.8297	5.68465e-06	0.00137165	62
TRIT1	-0.18566	0.0417381	-4.44822	1.09862e-05	19.7799	5.84021e-06	0.00138682	63
DDIT3	0.157483	0.0352094	4.47275	9.84683e-06	19.6752	6.18166e-06	0.00144496	64
EXOSC9	-0.173158	0.0383	-4.52111	7.92386e-06	19.6198	6.3702e-06	0.00146613	65
NOP14	-0.268656	0.0586632	-4.57964	6.07547e-06	19.5908	6.47121e-06	0.00146681	66
C6orf62	0.250405	0.0569762	4.39491	1.39135e-05	19.4508	6.98212e-06	0.00152109	67
MBD2	-0.266085	0.0594628	-4.47482	9.75615e-06	19.3911	7.21203e-06	0.00152109	68
RRM2B	0.266634	0.0599882	4.44477	1.11563e-05	19.3886	7.22181e-06	0.00152109	69
ARGLU1	0.230364	0.0531314	4.33574	1.80343e-05	19.3531	7.36263e-06	0.00152109	70
ECHS1	-0.224783	0.0500683	-4.48954	9.13353e-06	19.3487	7.38024e-06	0.00152109	71
SMARCAL1	-0.253068	0.0599045	-4.22453	2.91329e-05	19.3414	7.40946e-06	0.00152109	72
ZNF460	0.111042	0.0254679	4.36006	1.62157e-05	19.3382	7.42244e-06	0.00152109	73
DYM	-0.25771	0.0555512	-4.63915	4.62415e-06	19.2217	7.90696e-06	0.00159849	74
NDUFA9	-0.223685	0.0477893	-4.68065	3.81595e-06	19.105	8.42421e-06	0.00167231	75
PDIA3	-0.225047	0.0500238	-4.49879	8.76158e-06	19.0895	8.49569e-06	0.00167231	76
KIAA1033	0.26093	0.0562842	4.63593	4.69335e-06	18.9803	9.01507e-06	0.0017515	77
MAPRE1	-0.26629	0.0601402	-4.42783	1.20288e-05	18.9251	9.28932e-06	0.00176294	78
ZNF292	0.230982	0.0516629	4.47094	9.92727e-06	18.9211	9.30966e-06	0.00176294	79
ACAP2	0.275682	0.0596658	4.62044	5.04021e-06	18.86	9.62394e-06	0.00179968	80
COPB2	-0.24883	0.0551784	-4.50956	8.34734e-06	18.7057	1.04662e-05	0.0019171	81
PRPF38A	-0.281773	0.0668335	-4.21604	3.02066e-05	18.6983	1.05082e-05	0.0019171	82
NUP93	-0.215607	0.0479581	-4.49574	8.88278e-06	18.6231	1.0947e-05	0.00197278	83
PHF5A	0.170036	0.037488	4.53574	7.41667e-06	18.6	1.10854e-05	0.00197278	84
G3BP2	0.309049	0.0721731	4.28205	2.2762e-05	18.5511	1.1384e-05	0.00197278	85
YTHDF3	0.213681	0.0499728	4.27594	2.33693e-05	18.5392	1.1458e-05	0.00197278	86
BRWD1	0.309587	0.068411	4.5254	7.77165e-06	18.5245	1.15501e-05	0.00197278	87
PSMD14	-0.22689	0.0507969	-4.4666	1.01213e-05	18.511	1.16348e-05	0.00197278	88
YWHAE	-0.255323	0.0556751	-4.58596	5.90275e-06	18.4817	1.1822e-05	0.00197278	89
PSMA1	-0.289441	0.0647537	-4.46988	9.97443e-06	18.4614	1.19532e-05	0.00197278	90
EIF2S3	-0.270136	0.0624357	-4.32663	1.87636e-05	18.4395	1.20969e-05	0.00197278	91
ZC3HC1	-0.265165	0.0639508	-4.14639	4.05535e-05	18.3923	1.24112e-05	0.00197278	92
VDAC1	-0.225143	0.0511151	-4.40463	1.33295e-05	18.3499	1.27012e-05	0.00197278	93
EIF3L	-0.253625	0.0557533	-4.54906	6.98242e-06	18.3135	1.29548e-05	0.00197278	94
CSNK2A1	-0.269889	0.0599131	-4.50468	8.53287e-06	18.3131	1.29575e-05	0.00197278	95
ARRDC3	0.157119	0.0336466	4.66969	4.01515e-06	18.2997	1.30527e-05	0.00197278	96
PAK4	-0.278243	0.0629768	-4.41818	1.25543e-05	18.2869	1.31438e-05	0.00197278	97
TRAM2	-0.186774	0.0439665	-4.2481	2.63395e-05	18.2811	1.31857e-05	0.00197278	98
UBA5	-0.270389	0.0587538	-4.60207	5.48336e-06	18.2705	1.3262e-05	0.00197278	99
SH3KBP1	-0.286234	0.05803	-4.93252	1.15386e-06	18.2647	1.33033e-05	0.00197278	100
VEZF1	0.268678	0.067674	3.97018	8.38967e-05	18.2567	1.3362e-05	0.00197278	101
FAU	0.144194	0.034416	4.18972	3.37788e-05	18.2445	1.34508e-05	0.00197278	102
ABCF2	-0.260799	0.0581369	-4.48595	9.28191e-06	18.1478	1.41776e-05	0.00205146	103
PSMC4	-0.221609	0.0503887	-4.39799	1.37257e-05	18.1033	1.45258e-05	0.00205146	104
SNX13	0.302352	0.0688007	4.39461	1.39321e-05	18.0992	1.4558e-05	0.00205146	105
COX10	-0.252102	0.0599579	-4.20466	3.17048e-05	18.0957	1.45858e-05	0.00205146	106
NUP62	-0.246251	0.0568708	-4.33001	1.84902e-05	18.0567	1.48986e-05	0.00205146	107
KHSRP	-0.268717	0.065418	-4.1077	4.76795e-05	18.053	1.49287e-05	0.00205146	108
SEPT11	-0.194425	0.0454223	-4.28037	2.29274e-05	18.0507	1.49471e-05	0.00205146	109
SUZ12	0.262421	0.0603202	4.35047	1.69109e-05	17.9652	1.56601e-05	0.00212977	110
DDX19A	-0.238493	0.053286	-4.47573	9.71681e-06	17.8043	1.70945e-05	0.00230391	111
PMPCB	-0.345209	0.0760101	-4.54162	7.22174e-06	17.7798	1.7324e-05	0.00231399	112
PCNA	-0.18557	0.0400887	-4.62898	4.846e-06	17.7329	1.77727e-05	0.00233823	113
ANXA2P1	-0.147965	0.0337268	-4.38717	1.4396e-05	17.7272	1.78279e-05	0.00233823	114
CCT7	-0.217214	0.0506349	-4.28981	2.20122e-05	17.7056	1.80392e-05	0.00233823	115
BDP1	0.217846	0.051475	4.23208	2.82089e-05	17.6963	1.81306e-05	0.00233823	116
XRCC6	-0.202729	0.0452993	-4.47532	9.73441e-06	17.6497	1.85969e-05	0.00237787	117
FIG4	-0.216588	0.0481615	-4.49711	8.82815e-06	17.5875	1.9238e-05	0.00243899	118
KDM1A	-0.242244	0.0563198	-4.30123	2.09511e-05	17.5468	1.96705e-05	0.00245694	119
FH	-0.19108	0.0448598	-4.25948	2.50847e-05	17.5433	1.9708e-05	0.00245694	120
CUL4B	0.240187	0.0569682	4.21616	3.01907e-05	17.5084	2.00865e-05	0.00247869	121
SNRPB2	-0.172049	0.0415594	-4.13983	4.16866e-05	17.4858	2.03356e-05	0.00247869	122
PRCC	-0.314129	0.0704323	-4.46001	1.04238e-05	17.4696	2.05153e-05	0.00247869	123
ZNF148	0.304193	0.0707489	4.29962	2.10981e-05	17.4619	2.06021e-05	0.00247869	124
DNAJB11	-0.159284	0.039428	-4.03986	6.31345e-05	17.4522	2.0711e-05	0.00247869	125
SNORA25	0.0889062	0.0214548	4.14388	4.09831e-05	17.4303	2.09606e-05	0.00248866	126
CPSF3	-0.219664	0.0518234	-4.2387	2.7421e-05	17.3674	2.1692e-05	0.00255113	127
SMCHD1	0.263396	0.0626877	4.20172	3.21026e-05	17.3532	2.18609e-05	0.00255113	128
DCTN4	0.228539	0.0571105	4.00169	7.38115e-05	17.3363	2.20627e-05	0.00255113	129
SLC9A6	0.211116	0.0517782	4.07732	5.40936e-05	17.3207	2.22515e-05	0.00255113	130
SFPQ	-0.205676	0.0489423	-4.20241	3.20095e-05	17.3135	2.23395e-05	0.00255113	131
FNIP1	0.243043	0.0546165	4.44999	1.08999e-05	17.2484	2.31462e-05	0.00259576	132
DYRK1A	0.237512	0.0571092	4.15891	3.84736e-05	17.2454	2.31849e-05	0.00259576	133
KLHL15	0.217138	0.0478548	4.53743	7.36021e-06	17.2362	2.33017e-05	0.00259576	134
DDX47	-0.232993	0.0522942	-4.45542	1.06395e-05	17.215	2.35728e-05	0.00259576	135
SLC43A3	-0.204127	0.0482038	-4.23467	2.78979e-05	17.1999	2.37671e-05	0.00259576	136
NAB1	0.183175	0.0423811	4.32209	1.91381e-05	17.1996	2.37714e-05	0.00259576	137
MED24	-0.250821	0.063532	-3.94795	9.17833e-05	17.1677	2.41891e-05	0.00262224	138
PLK3	0.166579	0.0401744	4.14641	4.0551e-05	17.1406	2.45487e-05	0.00262886	139
BRE	-0.219463	0.0524186	-4.18673	3.42096e-05	17.1367	2.46017e-05	0.00262886	140
ARID4A	0.287627	0.0655189	4.38999	1.42186e-05	17.0932	2.51921e-05	0.00267287	141
REV3L	0.21915	0.0532758	4.11349	4.65415e-05	17.077	2.54162e-05	0.00267765	142
NUFIP2	0.258555	0.059774	4.32554	1.88532e-05	17.024	2.61623e-05	0.00271561	143
RASA1	0.300155	0.0686269	4.37372	1.52732e-05	17.0234	2.61703e-05	0.00271561	144
SHOC2	0.20762	0.0509055	4.07854	5.38204e-05	17.0129	2.63211e-05	0.00271561	145
RAB8B	0.209155	0.0511677	4.08764	5.18284e-05	16.9949	2.65813e-05	0.00272367	146
PLAG1	0.123771	0.0302644	4.08966	5.13951e-05	16.9628	2.70518e-05	0.00275302	147
HSD17B7	-0.164427	0.0427034	-3.85045	0.000135439	16.9477	2.72746e-05	0.00275695	148
ABCB7	-0.218844	0.0528952	-4.13732	4.21265e-05	16.911	2.78269e-05	0.00279389	149
DCAF7	-0.332978	0.0796273	-4.18171	3.49444e-05	16.8986	2.80167e-05	0.0027942	150
TSR1	-0.265788	0.0640987	-4.14655	4.05266e-05	16.8589	2.86308e-05	0.00283653	151
PECI	-0.222979	0.0520443	-4.2844	2.25325e-05	16.8239	2.91828e-05	0.0028722	152
NEK7	0.193442	0.0467454	4.13821	4.19706e-05	16.7058	3.11286e-05	0.00303191	153
CLTA	-0.248067	0.0615302	-4.03163	6.53045e-05	16.7009	3.12108e-05	0.00303191	154
OGFOD1	-0.280778	0.0679078	-4.1347	4.25921e-05	16.6751	3.16545e-05	0.00305517	155
NCRNA00185	0.105432	0.0254446	4.14357	4.10362e-05	16.6241	3.25489e-05	0.00312135	156
PLXNC1	0.191346	0.0480858	3.97927	8.08628e-05	16.5763	3.34112e-05	0.003159	157
MRPL37	-0.210152	0.0512221	-4.10275	4.86722e-05	16.5758	3.34208e-05	0.003159	158
TMEM39B	-0.250694	0.0595214	-4.21182	3.07534e-05	16.5673	3.35749e-05	0.003159	159
PAK1IP1	-0.174515	0.0446393	-3.90945	0.00010713	16.536	3.41555e-05	0.00319354	160
TP53INP1	0.236909	0.0579915	4.08524	5.23463e-05	16.495	3.49294e-05	0.00324562	161
TAOK1	0.169898	0.042929	3.95764	8.82643e-05	16.4752	3.53098e-05	0.00325059	162
CACNA2D3	-0.129118	0.0281422	-4.58808	5.84581e-06	16.4654	3.5499e-05	0.00325059	163
TOMM40	-0.220881	0.0542346	-4.0727	5.5138e-05	16.4482	3.58354e-05	0.00325059	164
MPHOSPH10	-0.155388	0.0406939	-3.81846	0.000153609	16.4473	3.58521e-05	0.00325059	165
ZC3H14	-0.309452	0.0717366	-4.31373	1.98464e-05	16.4308	3.61778e-05	0.00326036	166
FAF1	-0.213474	0.0520869	-4.09841	4.95587e-05	16.3939	3.69143e-05	0.00330681	167
WBP11P1	-0.17278	0.0426563	-4.05052	6.04261e-05	16.3696	3.74076e-05	0.00333106	168
UTP11L	-0.199641	0.0493196	-4.0479	6.10805e-05	16.3356	3.811e-05	0.00336779	169
ANKRD44	0.24396	0.0568701	4.28977	2.20155e-05	16.328	3.82704e-05	0.00336779	170
RAE1	-0.266024	0.0616667	-4.3139	1.98316e-05	16.2904	3.90643e-05	0.00341756	171
TMEM167B	0.196697	0.0503358	3.9077	0.000107882	16.2501	3.99345e-05	0.00347337	172
TNFRSF14	0.215106	0.0480604	4.47575	9.71581e-06	16.2291	4.03967e-05	0.00349326	173
PATL1	-0.337738	0.0795046	-4.24803	2.63479e-05	16.1874	4.13283e-05	0.00353453	174
STK16	0.19811	0.0506343	3.91257	0.0001058	16.1866	4.13464e-05	0.00353453	175
LOC100129250	0.14488	0.0334751	4.32799	1.86532e-05	16.1758	4.15931e-05	0.00353541	176
PTDSS1	-0.268843	0.0598825	-4.4895	9.13508e-06	16.1529	4.21165e-05	0.0035454	177
CALCOCO2	-0.272567	0.0643459	-4.23597	2.77439e-05	16.15	4.21846e-05	0.0035454	178
ANKRD40	-0.257692	0.0649948	-3.9648	8.57441e-05	16.0645	4.42049e-05	0.00368506	179
AHCYL2	-0.245271	0.0580289	-4.2267	2.88641e-05	16.059	4.43389e-05	0.00368506	180
SLC4A4	0.0955291	0.0243513	3.92295	0.00010149	16.0314	4.50132e-05	0.00372043	181
STK24	-0.233944	0.0583139	-4.01181	7.08262e-05	15.9896	4.60552e-05	0.00373801	182
ZNF12	0.232571	0.0543386	4.28004	2.29605e-05	15.9775	4.6361e-05	0.00373801	183
FUBP1	-0.215078	0.0514904	-4.17706	3.56381e-05	15.9708	4.65321e-05	0.00373801	184
UBE2I	-0.254671	0.0598133	-4.25776	2.52705e-05	15.9662	4.66481e-05	0.00373801	185
PIK3R1	0.254146	0.0660009	3.85065	0.00013533	15.9574	4.68751e-05	0.00373801	186
CDKN2D	0.14463	0.0358575	4.03346	6.48163e-05	15.948	4.71174e-05	0.00373801	187
FAM116A	0.221509	0.0539348	4.10698	4.78223e-05	15.944	4.72188e-05	0.00373801	188
TTTY10	0.0843288	0.0209497	4.02529	6.70237e-05	15.9438	4.72248e-05	0.00373801	189
C17orf61	0.130876	0.0322292	4.0608	5.79163e-05	15.878	4.89578e-05	0.00385478	190
KPNB1	-0.29618	0.074904	-3.95412	8.95259e-05	15.7952	5.1228e-05	0.00401241	191
BLMH	-0.187623	0.0472073	-3.97445	8.24596e-05	15.7536	5.24097e-05	0.00408359	192
TPP1	-0.237983	0.0549385	-4.3318	1.83463e-05	15.7383	5.28506e-05	0.00408454	193
KPNA6	-0.309933	0.0794404	-3.90145	0.000110608	15.7339	5.29784e-05	0.00408454	194
BCAS2	-0.176745	0.047838	-3.69466	0.000247989	15.7249	5.3241e-05	0.00408454	195
MAP3K2	0.207006	0.0497854	4.15796	3.86276e-05	15.6996	5.39831e-05	0.00410878	196
REST	0.21466	0.0580279	3.69925	0.000243677	15.6955	5.41063e-05	0.00410878	197
SP100	-0.251556	0.069262	-3.63195	0.000314502	15.6648	5.50247e-05	0.00412092	198
BAZ2B	0.161866	0.0395909	4.08845	5.16528e-05	15.6627	5.5088e-05	0.00412092	199
MCL1	0.20785	0.0529547	3.92506	0.000100636	15.6595	5.51839e-05	0.00412092	200
GMFB	0.186245	0.0473633	3.93227	9.77645e-05	15.6534	5.53679e-05	0.00412092	201
ATP1B3	-0.19966	0.0485272	-4.1144	4.6365e-05	15.6246	5.62497e-05	0.00414683	202
FAR1	0.229163	0.0560109	4.0914	5.10241e-05	15.6239	5.62705e-05	0.00414683	203
SRM	-0.198156	0.0545876	-3.63007	0.000316735	15.6086	5.67435e-05	0.00416119	204
ATP11B	0.247208	0.0589266	4.19518	3.30063e-05	15.5899	5.73298e-05	0.00418368	205
OSTM1	0.213677	0.0537526	3.97519	8.22103e-05	15.5233	5.94599e-05	0.00428717	206
TARS	-0.201622	0.0530633	-3.79965	0.000165345	15.5133	5.97898e-05	0.00428717	207
EXOSC10	-0.22763	0.0584332	-3.89556	0.00011324	15.4934	6.04428e-05	0.00428717	208
C13orf23	-0.254784	0.0672387	-3.78925	0.000172193	15.493	6.04575e-05	0.00428717	209
NASP	-0.145018	0.0361427	-4.01237	7.06629e-05	15.4872	6.06503e-05	0.00428717	210
KAT5	-0.322291	0.0686862	-4.69223	3.61602e-06	15.4717	6.11668e-05	0.00428717	211
CEP350	0.199728	0.0515258	3.87627	0.000122275	15.4644	6.14134e-05	0.00428717	212
RAB3GAP1	-0.254302	0.0605793	-4.19784	3.26363e-05	15.4596	6.15745e-05	0.00428717	213
C7orf31	-0.192789	0.045908	-4.19946	3.24131e-05	15.4585	6.1613e-05	0.00428717	214
C17orf63	-0.27099	0.0626283	-4.32697	1.87365e-05	15.4585	6.16137e-05	0.00428717	215
SPSB3	0.200582	0.0508873	3.9417	9.41256e-05	15.3984	6.36778e-05	0.00440373	216
OCIAD1	-0.236911	0.0618666	-3.82938	0.00014716	15.3927	6.38776e-05	0.00440373	217
SF3B4	-0.229965	0.0565763	-4.06469	5.69939e-05	15.372	6.46047e-05	0.00443343	218
NOC3L	0.1988	0.052348	3.79766	0.000166636	15.3613	6.49846e-05	0.00443913	219
EXT1	-0.15803	0.0384356	-4.11156	4.69172e-05	15.2973	6.73077e-05	0.00457063	220
MLEC	-0.257808	0.0631271	-4.08395	5.26273e-05	15.2866	6.77039e-05	0.00457063	221
ZNF330	-0.186272	0.0471547	-3.95023	9.09432e-05	15.2833	6.78261e-05	0.00457063	222
CUL1	-0.250448	0.0640026	-3.91309	0.000105582	15.2522	6.89962e-05	0.00462862	223
GTF3C6	-0.193959	0.0476727	-4.06856	5.60903e-05	15.2027	7.08951e-05	0.00472723	224
KIAA0232	0.293444	0.0750434	3.91033	0.000106752	15.1975	7.1098e-05	0.00472723	225
DVL3	-0.279352	0.0680084	-4.10762	4.76954e-05	15.1772	7.1896e-05	0.00475913	226
ZNF773	-0.133993	0.0350322	-3.82484	0.000149809	15.1597	7.25881e-05	0.0047592	227
CPEB2	0.147395	0.0354968	4.15236	3.95495e-05	15.1579	7.26607e-05	0.0047592	228
RFX7	0.145368	0.037595	3.86669	0.000127012	15.1531	7.28514e-05	0.0047592	229
EIF2B1	-0.285168	0.0696767	-4.09274	5.07415e-05	15.0995	7.50285e-05	0.00488011	230
PHF10	-0.208526	0.0532325	-3.91726	0.000103831	15.0707	7.62236e-05	0.00493638	231
FTSJ1	-0.266295	0.0656931	-4.05362	5.96578e-05	15.0447	7.73185e-05	0.00498571	232
PARP2	-0.163514	0.0427907	-3.82125	0.000151937	15.0209	7.83367e-05	0.00501901	233
LTV1	-0.167129	0.0425777	-3.92526	0.000100554	15.017	7.8506e-05	0.00501901	234
WBSCR22	-0.170981	0.0456356	-3.74665	0.000203124	14.9961	7.94118e-05	0.00505532	235
RPS5	0.120186	0.0314777	3.81813	0.00015381	14.9724	8.04501e-05	0.00509972	236
STAG2	0.197011	0.0507022	3.88565	0.000117799	14.9451	8.1665e-05	0.00515213	237
DDX19B	-0.201567	0.0509334	-3.95746	8.83284e-05	14.9384	8.19658e-05	0.00515213	238
MED6	-0.21467	0.0510662	-4.20375	3.1827e-05	14.9194	8.28267e-05	0.00518081	239
NOP56	-0.200237	0.0511236	-3.91673	0.000104053	14.9131	8.31146e-05	0.00518081	240
SSB	-0.118673	0.0309358	-3.8361	0.000143321	14.9027	8.35911e-05	0.00518889	241
SRPR	-0.252995	0.0660034	-3.83306	0.000145047	14.8808	8.46041e-05	0.00523007	242
BTK	-0.203847	0.0490171	-4.15868	3.85106e-05	14.861	8.55282e-05	0.00526544	243
RB1CC1	0.224599	0.0570198	3.93896	9.51695e-05	14.8481	8.61369e-05	0.00528118	244
EXOC8	0.182794	0.0470371	3.88618	0.000117552	14.7789	8.94765e-05	0.00546355	245
IFI16	-0.179925	0.048964	-3.67465	0.00026762	14.7523	9.07941e-05	0.00552146	246
TICAM1	-0.215444	0.0578519	-3.72406	0.00022159	14.722	9.23161e-05	0.00559129	247
LSMD1	0.136186	0.0364816	3.73301	0.000214089	14.7062	9.31218e-05	0.00561735	248
ZNF780B	0.202405	0.049985	4.04932	6.07239e-05	14.6826	9.43425e-05	0.00566068	249
DIS3L	-0.183	0.049814	-3.67365	0.000268632	14.6777	9.45969e-05	0.00566068	250
HS6ST1	-0.162817	0.0452722	-3.59639	0.000359321	14.6525	9.59146e-05	0.00567468	251
PSMA5	-0.234445	0.0569796	-4.11454	4.63377e-05	14.6518	9.59502e-05	0.00567468	252
DDX10	-0.160514	0.0401833	-3.99455	7.59914e-05	14.645	9.63092e-05	0.00567468	253
C11orf24	-0.227839	0.0609879	-3.7358	0.000211804	14.6416	9.64924e-05	0.00567468	254
ITCH	0.266546	0.0732871	3.637	0.000308572	14.6371	9.67275e-05	0.00567468	255
XRN1	0.204867	0.0504686	4.0593	5.82772e-05	14.6112	9.81188e-05	0.00571228	256
METAP1	-0.27531	0.0720211	-3.82263	0.000151116	14.6109	9.8132e-05	0.00571228	257
IDH3A	-0.246072	0.0625337	-3.93503	9.66849e-05	14.5941	9.9043e-05	0.00572507	258
MPP5	0.18279	0.0508906	3.59181	0.000365509	14.5861	9.94829e-05	0.00572507	259
TRAPPC5	0.11764	0.0314955	3.73514	0.000212346	14.5844	9.95723e-05	0.00572507	260
ERP44	-0.254465	0.0658952	-3.86166	0.000129564	14.5788	9.98827e-05	0.00572507	261
PSMD6	-0.216233	0.0543537	-3.97827	8.11904e-05	14.5656	0.000100612	0.00574487	262
ZNF654	0.190481	0.0491473	3.87571	0.000122546	14.5385	0.00010212	0.00580879	263
ALDH1B1	-0.162623	0.0426888	-3.80952	0.000159087	14.5302	0.000102585	0.00581317	264
STK38	-0.274831	0.0685819	-4.00735	7.21278e-05	14.5145	0.000103479	0.00584169	265
MED13	0.202997	0.0540662	3.75459	0.000196989	14.4936	0.000104677	0.00588709	266
FAM160B1	0.164419	0.0433557	3.79232	0.000170142	14.4359	0.000108051	0.00605409	267
RPLP0	0.130529	0.0339267	3.84739	0.000137085	14.4098	0.000109611	0.00610125	268
FTO	-0.225042	0.0568173	-3.96081	8.71399e-05	14.4082	0.000109708	0.00610125	269
TMEM167A	0.222013	0.0603539	3.67852	0.000263711	14.3736	0.000111818	0.00619554	270
HSD17B4	-0.160754	0.0402399	-3.99488	7.58902e-05	14.3653	0.000112331	0.00620099	271
PURB	0.261187	0.0655655	3.98361	7.94492e-05	14.3486	0.000113371	0.00623538	272
PTPRA	-0.319823	0.0829052	-3.85769	0.000131618	14.3182	0.000115279	0.00631715	273
CCNT2	0.282689	0.0700043	4.03817	6.35749e-05	14.3068	0.00011601	0.00633399	274
SCAMP3	-0.273123	0.0714565	-3.82222	0.000151356	14.2808	0.000117684	0.00636329	275
RSL1D1	-0.19256	0.0497043	-3.8741	0.000123332	14.2802	0.000117717	0.00636329	276
YARS	-0.214445	0.0553375	-3.87522	0.000122783	14.2786	0.000117823	0.00636329	277
DUSP1	0.129556	0.0320936	4.03681	6.39305e-05	14.2372	0.000120542	0.00648671	278
RABEP1	0.22044	0.062441	3.53038	0.000458829	14.2161	0.000121949	0.00653892	279
FBXO18	-0.268567	0.0753618	-3.56371	0.000405745	14.1957	0.000123325	0.00657724	280
KIAA1539	0.153758	0.0428325	3.58976	0.000368316	14.192	0.00012358	0.00657724	281
EIF2C1	-0.25509	0.0609675	-4.18404	3.4602e-05	14.1851	0.00012405	0.00657724	282
ZBTB11	0.197967	0.0509266	3.8873	0.000117028	14.1782	0.000124523	0.00657724	283
GNA13	0.235226	0.0619276	3.7984	0.00016615	14.1732	0.000124862	0.00657724	284
NPEPL1	0.176655	0.0471818	3.74414	0.0002051	14.1644	0.000125474	0.00658629	285
CBARA1	-0.183487	0.0453092	-4.04966	6.06393e-05	14.1547	0.000126141	0.00659817	286
PRPS1	-0.245476	0.0653649	-3.75547	0.000196318	14.1411	0.000127093	0.00662477	287
PPP1CB	0.168867	0.0450114	3.75165	0.000199243	14.125	0.000128225	0.00664778	288
C2orf42	-0.216346	0.0578769	-3.73803	0.00020999	14.1212	0.000128493	0.00664778	289
DCAF10	0.0952838	0.0263965	3.60972	0.000341865	14.1159	0.000128867	0.00664778	290
UBE2L3	-0.206043	0.0553902	-3.71984	0.000225206	14.0783	0.000131568	0.00676377	291
CCNYL1	0.195622	0.0566759	3.45159	0.000611269	14.045	0.000134	0.00684311	292
MIR155HG	0.0958636	0.0253754	3.77782	0.000180022	14.0447	0.000134026	0.00684311	293
BCORP1	0.0930754	0.0249602	3.72896	0.000217456	14.0207	0.000135812	0.0068911	294
TTTY15	0.0965456	0.0258273	3.73813	0.000209913	14.0197	0.000135887	0.0068911	295
UBE2Q1	-0.253887	0.0666471	-3.80943	0.00015914	14.009	0.000136688	0.00690828	296
ZNF207	-0.257147	0.0682295	-3.76886	0.000186398	13.9952	0.000137735	0.00693776	297
CSNK2A2	-0.177931	0.0479854	-3.70803	0.000235636	13.9779	0.000139053	0.00698067	298
RIOK1	-0.20204	0.0553717	-3.64879	0.000295158	13.9717	0.000139524	0.00698089	299
PRPF19	-0.18616	0.048593	-3.831	0.000146227	13.9603	0.000140404	0.00698569	300
ZYG11B	0.147475	0.0410204	3.59516	0.000360975	13.9536	0.000140928	0.00698569	301
PDHB	-0.201288	0.0525329	-3.83166	0.000145849	13.9524	0.000141021	0.00698569	302
INTS12	-0.183695	0.0487161	-3.77072	0.000185058	13.9125	0.000144156	0.00711743	303
C18orf55	-0.145199	0.0401234	-3.61882	0.000330405	13.8967	0.000145414	0.00713643	304
UCK1	0.201367	0.0560098	3.59521	0.000360902	13.8855	0.00014632	0.00713643	305
LCP2	-0.245652	0.0708905	-3.46523	0.000581877	13.8845	0.000146399	0.00713643	306
GTF3C2	-0.314825	0.0816182	-3.85729	0.000131827	13.8839	0.000146449	0.00713643	307
PRKRIR	0.188292	0.051478	3.65772	0.000285357	13.8609	0.000148316	0.00720391	308
GART	-0.229229	0.0592063	-3.87171	0.000124507	13.7934	0.00015394	0.00744291	309
KLF3	0.237858	0.0634487	3.74882	0.000201432	13.7862	0.000154551	0.00744291	310
MDM2	0.133621	0.0356358	3.74963	0.000200799	13.7842	0.000154729	0.00744291	311
PKN2	0.200002	0.0522151	3.83034	0.000146609	13.7782	0.000155238	0.00744347	312
MYST2	-0.254555	0.0659882	-3.85759	0.00013167	13.7522	0.000157477	0.00752669	313
USP9Y	0.0912429	0.0251193	3.63238	0.000313995	13.7158	0.000160674	0.00765502	314
ZBTB41	0.160765	0.0428567	3.75123	0.000199562	13.6911	0.000162882	0.00773409	315
GIMAP8	-0.182779	0.048035	-3.80513	0.00016184	13.6857	0.000163367	0.00773409	316
VTI1A	-0.232985	0.061402	-3.79443	0.00016875	13.6587	0.000165818	0.00778419	317
AFG3L2	-0.214511	0.0567915	-3.77717	0.000180479	13.6586	0.000165824	0.00778419	318
CHD9	0.190132	0.0506557	3.75342	0.000197879	13.6569	0.000165986	0.00778419	319
RIF1	0.165963	0.0448165	3.70316	0.000240068	13.6314	0.000168334	0.00786962	320
PPPDE1	0.191912	0.0553687	3.46607	0.000580105	13.6165	0.000169727	0.00791002	321
KLHL28	0.180145	0.046787	3.85032	0.000135505	13.5929	0.000171951	0.00798876	322
HSP90AB3P	-0.158738	0.0434754	-3.65122	0.000292464	13.5777	0.000173405	0.00803139	323
HOOK1	0.136792	0.0366837	3.72896	0.000217452	13.5531	0.000175775	0.00811603	324
MIB1	0.187573	0.049124	3.81836	0.000153669	13.5383	0.000177213	0.00815726	325
C7orf60	0.143885	0.0390183	3.68764	0.000254716	13.5241	0.000178612	0.0081803	326
SRGN	0.157207	0.0431896	3.63992	0.000305205	13.5191	0.000179099	0.0081803	327
FAM20A	0.0583857	0.0155771	3.74817	0.000201941	13.515	0.000179513	0.0081803	328
ATP5B	-0.204647	0.0522344	-3.91786	0.000103583	13.5111	0.000179901	0.0081803	329
SKAP2	0.111086	0.0308379	3.60225	0.000351539	13.5019	0.000180808	0.00819665	330
DENND1A	-0.197561	0.0535781	-3.68735	0.000254992	13.4819	0.000182824	0.00826298	331
HSP90AB2P	-0.143685	0.0381753	-3.76381	0.000190083	13.4641	0.00018463	0.00829886	332
GRSF1	-0.337389	0.0856725	-3.93812	9.54901e-05	13.4631	0.000184727	0.00829886	333
MFF	-0.325783	0.077928	-4.18057	3.51134e-05	13.4556	0.000185493	0.00830831	334
TMEM69	-0.19237	0.0535963	-3.58924	0.000369025	13.4197	0.000189214	0.00844968	335
SMG1	0.241073	0.06057	3.98008	8.05975e-05	13.4114	0.00019008	0.00846309	336
SS18L1	0.164036	0.0482744	3.39799	0.000740738	13.3945	0.00019186	0.00851698	337
NF2	-0.224455	0.0621067	-3.61403	0.00033639	13.3617	0.000195375	0.00864739	338
RPP30	-0.206833	0.0565935	-3.65472	0.000288618	13.3065	0.000201422	0.00888871	339
HSCB	-0.165047	0.0453664	-3.63809	0.000307312	13.2866	0.000203654	0.00896078	340
CNDP2	-0.18868	0.0499288	-3.77899	0.000179208	13.2535	0.000207416	0.00909953	341
LUC7L2	-0.268351	0.0648194	-4.13998	4.16588e-05	13.2283	0.000210317	0.00918544	342
C5orf53	0.168937	0.0457167	3.69529	0.000247387	13.2259	0.000210602	0.00918544	343
LOC100506710	0.210633	0.0555234	3.79358	0.000169305	13.1841	0.00021553	0.00933285	344
NAA35	-0.194355	0.0519146	-3.74375	0.000205412	13.1821	0.000215766	0.00933285	345
C17orf37	0.201114	0.0548621	3.6658	0.000276754	13.1813	0.000215853	0.00933285	346
EFTUD2	-0.212028	0.0565159	-3.75165	0.000199241	13.1717	0.000217002	0.00934187	347
DPP3	-0.196178	0.0547035	-3.5862	0.000373234	13.1691	0.000217317	0.00934187	348
SNUPN	-0.18755	0.050063	-3.74628	0.000203413	13.164	0.000217935	0.00934187	349
DCUN1D5	0.213346	0.0601266	3.54828	0.000429562	13.153	0.000219268	0.00937213	350
DNAJC7	-0.157456	0.0423949	-3.71403	0.000230282	13.1414	0.000220668	0.00940512	351
MEN1	-0.249624	0.070853	-3.52313	0.000471199	13.1318	0.000221854	0.00940987	352
MRPL18	-0.203161	0.0563816	-3.60332	0.000350148	13.1303	0.000222038	0.00940987	353
ATRX	0.15768	0.0466388	3.38087	0.000787197	13.1205	0.000223236	0.00941762	354
GIMAP4	-0.167568	0.0458209	-3.65703	0.00028611	13.1186	0.00022348	0.00941762	355
RAN	-0.208102	0.0615449	-3.3813	0.000785987	13.1068	0.000224934	0.00945226	356
STAG3L2	0.0611875	0.0168067	3.64065	0.00030436	13.101	0.000225663	0.00945637	357
ALAD	-0.255394	0.0726461	-3.51559	0.000484408	13.0842	0.000227769	0.00947734	358
C9orf72	0.137047	0.0397072	3.45144	0.000611603	13.0784	0.000228501	0.00947734	359
CMTM6	0.189536	0.0533709	3.55129	0.000424807	13.0777	0.000228587	0.00947734	360
MCM3	-0.182879	0.0490107	-3.73141	0.000215415	13.0768	0.000228698	0.00947734	361
TBC1D9B	-0.172285	0.0492152	-3.50064	0.000511624	13.0574	0.000231166	0.00955315	362
SP3	0.256125	0.0651491	3.93137	9.8119e-05	13.0479	0.000232393	0.00957703	363
UBR2	0.202126	0.0551957	3.66198	0.000280789	13.043	0.000233024	0.00957703	364
CITED2	-0.216985	0.0543242	-3.99426	7.60814e-05	13.0097	0.000237356	0.00972835	365
ESD	-0.191887	0.0508651	-3.77247	0.000183806	12.977	0.000241681	0.00983183	366
LINGO3	0.103179	0.0276379	3.73323	0.000213911	12.9748	0.000241981	0.00983183	367
PSMD1	-0.170109	0.0452182	-3.76196	0.000191449	12.9709	0.000242503	0.00983183	368
ZNF432	0.141318	0.0354163	3.99018	7.73543e-05	12.9709	0.00024251	0.00983183	369
PDK2	-0.181061	0.0515958	-3.50922	0.000495825	12.9539	0.000244794	0.00988791	370
NCAPD2	-0.20945	0.0499607	-4.19229	3.3414e-05	12.9508	0.000245215	0.00988791	371
TMEM85	-0.25451	0.0641321	-3.96853	8.44599e-05	12.9256	0.000248659	0.00999731	372
PRKRA	-0.232914	0.0690526	-3.37299	0.000809465	12.9148	0.000250146	0.00999731	373
RBMX	-0.342989	0.0871996	-3.93338	9.73291e-05	12.9148	0.000250159	0.00999731	374
GOLGA5	-0.223573	0.0652137	-3.42832	0.000664642	12.9077	0.000251142	0.00999731	375
ERBB2IP	0.264619	0.0694972	3.80761	0.000160275	12.9067	0.000251269	0.00999731	376
TMEM56	0.0517568	0.0147521	3.50843	0.000497271	12.8951	0.0002529	0.0100355	377
THYN1	-0.190835	0.0511692	-3.72949	0.000217009	12.8769	0.000255461	0.0101103	378
EIF2B3	-0.15105	0.0420599	-3.5913	0.000366202	12.8661	0.000256994	0.0101194	379
AAGAB	-0.218564	0.0602004	-3.6306	0.000316095	12.8657	0.000257043	0.0101194	380
ZNF609	-0.219357	0.0593032	-3.69891	0.000243995	12.8524	0.000258946	0.0101527	381
ATP6AP2	-0.194273	0.0529119	-3.67164	0.000270699	12.8503	0.000259247	0.0101527	382
EID2	-0.176177	0.049591	-3.5526	0.000422754	12.8161	0.000264201	0.0103197	383
AKAP11	0.144945	0.0411506	3.5223	0.000472642	12.8022	0.000266241	0.0103723	384
DCP2	0.191778	0.0518523	3.69855	0.000244327	12.7972	0.00026699	0.0103745	385
APEX2	-0.2209	0.062985	-3.50719	0.000499534	12.7886	0.000268266	0.010397	386
RPP38	-0.207305	0.0610473	-3.3958	0.000746521	12.7802	0.000269503	0.0104004	387
UTY	0.0892291	0.0250117	3.56749	0.00040009	12.7786	0.000269743	0.0104004	388
DAXX	-0.24932	0.0659936	-3.77795	0.000179935	12.7629	0.000272101	0.0104603	389
PABPC1	-0.247358	0.066158	-3.7389	0.000209291	12.759	0.000272696	0.0104603	390
SMARCB1	-0.180667	0.0519454	-3.47802	0.000555531	12.7275	0.000277493	0.0106171	391
CASP8AP2	0.222891	0.0611596	3.64441	0.000300078	12.718	0.000278961	0.0106461	392
FAM98C	0.194003	0.0517399	3.74957	0.000200848	12.7058	0.000280847	0.0106908	393
KPNA2	-0.145319	0.0387197	-3.75309	0.000198135	12.6665	0.000287033	0.0108985	394
ZNF614	0.171579	0.0504621	3.40015	0.00073506	12.6551	0.000288859	0.0109021	395
TTTY14	0.0801965	0.0227526	3.52472	0.000468459	12.6537	0.000289075	0.0109021	396
TLK1	0.190707	0.0537267	3.54957	0.000427508	12.6522	0.000289314	0.0109021	397
RLF	0.206663	0.0601091	3.43812	0.000641646	12.643	0.0002908	0.0109306	398
ALG8	-0.155524	0.0426074	-3.65017	0.000293623	12.6342	0.000292221	0.0109565	399
MCCC2	-0.206088	0.0574615	-3.58654	0.000372754	12.6087	0.000296378	0.0110845	400
DNAJC11	-0.253682	0.0701371	-3.61695	0.000332723	12.5949	0.000298661	0.0111247	401
FBXO42	-0.264436	0.0737472	-3.58571	0.000373911	12.5819	0.000300819	0.0111247	402
SRP54	-0.205031	0.054895	-3.73498	0.000212477	12.5773	0.000301579	0.0111247	403
OBFC2A	0.173184	0.047062	3.6799	0.000262325	12.5741	0.000302111	0.0111247	404
RSBN1	0.198965	0.0563732	3.52943	0.000460432	12.5721	0.000302446	0.0111247	405
LMF2	0.189883	0.0542638	3.49925	0.000514214	12.572	0.000302476	0.0111247	406
ARID3A	-0.16347	0.0480992	-3.39861	0.000739106	12.5709	0.000302656	0.0111247	407
EFEMP2	0.107468	0.0289951	3.70643	0.000237082	12.5578	0.000304854	0.011178	408
MAP3K1	0.16221	0.0447306	3.62637	0.000321164	12.5342	0.00030887	0.0112975	409
LRRC33	-0.159949	0.0472811	-3.38293	0.000781452	12.4957	0.000315534	0.0115131	410
KIAA1109	0.224558	0.0585646	3.83436	0.000144307	12.4772	0.000318805	0.0116042	411
PHF20L1	0.20234	0.0636612	3.17839	0.00158563	12.4643	0.000321094	0.0116591	412
HSD11B1L	0.120317	0.0343764	3.5	0.000512807	12.4549	0.000322768	0.0116916	413
PTPN18	-0.225493	0.0630918	-3.57404	0.000390489	12.436	0.000326173	0.0117643	414
RBM44	0.0628428	0.0195815	3.2093	0.00142817	12.435	0.000326349	0.0117643	415
VAC14	-0.259296	0.070592	-3.67316	0.000269132	12.4302	0.000327221	0.0117674	416
SLC29A3	-0.159412	0.0467066	-3.41306	0.000701968	12.4218	0.000328747	0.0117939	417
SSRP1	-0.178586	0.0499678	-3.57402	0.000390521	12.409	0.000331088	0.0118108	418
PPID	-0.226919	0.0599482	-3.78525	0.000174891	12.4084	0.000331203	0.0118108	419
IL27RA	-0.21313	0.0593323	-3.59214	0.00036506	12.4063	0.000331587	0.0118108	420
SEC31A	-0.228833	0.0588818	-3.88632	0.000117488	12.3902	0.000334561	0.0118884	421
THAP4	-0.214354	0.06158	-3.4809	0.000549746	12.3838	0.000335754	0.0119025	422
TMEM41B	0.1442	0.0426684	3.37955	0.000790894	12.3723	0.000337893	0.0119403	423
UBFD1	-0.211008	0.0648118	-3.25571	0.00121868	12.3696	0.000338414	0.0119403	424
METTL13	-0.185813	0.0519412	-3.57737	0.000385696	12.3625	0.000339739	0.0119588	425
GSTP1	-0.181604	0.0507861	-3.57586	0.000387859	12.3231	0.000347258	0.0121344	426
CCDC130	0.194571	0.0570516	3.41045	0.000708546	12.3222	0.000347426	0.0121344	427
PLEKHG6	0.0633774	0.0180059	3.51981	0.000476971	12.3211	0.000347639	0.0121344	428
PJA2	0.242678	0.0654105	3.71008	0.000233789	12.3194	0.000347973	0.0121344	429
DHX36	-0.223854	0.0649538	-3.44637	0.000622891	12.3046	0.000350832	0.0122057	430
ARHGAP17	-0.192984	0.0561791	-3.43516	0.000648525	12.2739	0.000356871	0.012387	431
YAF2	0.166235	0.0493411	3.36909	0.00082071	12.2455	0.000362544	0.0124996	432
SPNS1	-0.160405	0.0453286	-3.53871	0.000444979	12.2437	0.000362904	0.0124996	433
PSMB2	-0.226193	0.0624415	-3.62249	0.000325883	12.2397	0.000363702	0.0124996	434
MTIF2	-0.179583	0.051547	-3.48387	0.000543845	12.2385	0.000363963	0.0124996	435
TEX10	-0.191115	0.052468	-3.6425	0.000302245	12.2368	0.000364293	0.0124996	436
SLC35F5	0.158997	0.0445207	3.57131	0.000394467	12.2299	0.000365698	0.0125191	437
ANKRD49	0.192389	0.0613077	3.13809	0.00181508	12.2103	0.000369688	0.0125652	438
DDX52	-0.197729	0.0557464	-3.54694	0.000431685	12.2071	0.000370358	0.0125652	439
DENND1B	0.129664	0.0367634	3.52699	0.000464573	12.2069	0.000370394	0.0125652	440
TRDMT1	0.151916	0.0448422	3.3878	0.000768079	12.2069	0.000370404	0.0125652	441
ACSS1	-0.239805	0.0655334	-3.65927	0.000283686	12.1963	0.000372576	0.0126103	442
PPM1A	0.0772888	0.0220493	3.50526	0.000503056	12.1823	0.000375497	0.0126804	443
MTHFD1	-0.161206	0.0462906	-3.48247	0.000546608	12.1766	0.000376682	0.0126877	444
MPV17	-0.269877	0.0720022	-3.74818	0.000201927	12.1731	0.000377408	0.0126877	445
GTPBP4	-0.170424	0.0456183	-3.73586	0.000211753	12.1631	0.000379516	0.0127064	446
DDX3Y	0.0864816	0.0248806	3.47587	0.000559873	12.1601	0.000380145	0.0127064	447
TMEM123	0.149307	0.0400105	3.73171	0.000215166	12.1552	0.000381184	0.0127064	448
TRPC1	0.0954065	0.0268994	3.54678	0.000431935	12.1541	0.000381419	0.0127064	449
GTF3C4	-0.187868	0.0550276	-3.41406	0.000699451	12.1504	0.000382211	0.0127064	450
C22orf28	-0.201517	0.0529271	-3.80746	0.000160375	12.1314	0.000386263	0.012788	451
MORC2	-0.220207	0.0659002	-3.34153	0.000904438	12.1309	0.000386376	0.012788	452
ISG20L2	-0.261309	0.07099	-3.68093	0.000261302	12.1234	0.000387986	0.012812	453
ARF3	-0.200922	0.0569113	-3.53045	0.000458715	12.1192	0.000388892	0.012812	454
FARSB	-0.175356	0.049712	-3.52745	0.000463794	12.1096	0.000390965	0.012812	455
REM2	0.109836	0.0303959	3.61351	0.000337044	12.1092	0.000391065	0.012812	456
C6orf35	-0.179967	0.0507202	-3.54823	0.000429632	12.1065	0.000391639	0.012812	457
PIGS	-0.255921	0.0730047	-3.50554	0.000502546	12.1038	0.00039224	0.012812	458
AIFM1	-0.168696	0.0461808	-3.65295	0.000290556	12.0911	0.000395012	0.0128403	459
CLPTM1L	-0.204084	0.0595906	-3.42476	0.000673174	12.0864	0.000396037	0.0128403	460
ATL1	-0.0912054	0.0284258	-3.20855	0.00143181	12.0835	0.000396671	0.0128403	461
LOC100271836	0.061647	0.0181281	3.40063	0.000733801	12.0804	0.000397364	0.0128403	462
C2orf47	-0.215019	0.0621711	-3.4585	0.000596208	12.0775	0.000398014	0.0128403	463
NSUN2	-0.197999	0.0536654	-3.68952	0.000252894	12.0764	0.000398255	0.0128403	464
RPS4X	-0.158044	0.044333	-3.56492	0.000403917	12.0687	0.000399964	0.0128676	465
SMPD4	-0.220603	0.067849	-3.25137	0.00123697	12.0625	0.000401326	0.0128838	466
NSDHL	-0.183382	0.0501575	-3.65612	0.000287091	12.0552	0.000402972	0.0129089	467
HDAC1	-0.194676	0.056172	-3.46572	0.000580843	12.0512	0.000403855	0.0129096	468
CES2	-0.235853	0.0675268	-3.49273	0.000526594	12.033	0.00040798	0.0130105	469
SAMD8	0.224274	0.0624153	3.59325	0.000363549	12.0296	0.000408754	0.0130105	470
CNOT6L	0.13183	0.0422347	3.12136	0.00191907	12.0248	0.000409838	0.0130174	471
C14orf129	0.140331	0.0400453	3.5043	0.00050482	12.0198	0.000410969	0.0130228	472
TMEM134	0.184353	0.0534258	3.45065	0.000613356	12.0147	0.000412144	0.0130228	473
ZDHHC9	-0.136239	0.0421818	-3.22981	0.00133176	12.0126	0.000412622	0.0130228	474
SLC25A36	0.212459	0.0598996	3.54692	0.000431716	11.9983	0.000415915	0.0130991	475
KRAS	0.207627	0.0605089	3.43135	0.00065745	11.9871	0.000418516	0.0131534	476
LYRM2	0.150189	0.0453537	3.31151	0.00100461	11.9725	0.000421915	0.0132324	477
CD46	0.200612	0.0573307	3.4992	0.000514314	11.9678	0.000423023	0.0132394	478
CHPF	-0.0971011	0.0294848	-3.29326	0.00107042	11.9478	0.000427762	0.0133498	479
TMSB4Y	0.0845081	0.0234087	3.61011	0.000341359	11.9454	0.000428334	0.0133498	480
C19orf50	0.243423	0.0667404	3.64731	0.00029681	11.9312	0.000431722	0.0134105	481
MBTD1	0.175314	0.049355	3.55209	0.00042355	11.9297	0.000432077	0.0134105	482
TMEM222	0.195612	0.0570949	3.42609	0.000669976	11.8996	0.000439372	0.0136087	483
NMT1	-0.307824	0.0867544	-3.54823	0.000429641	11.8892	0.000441923	0.0136594	484
ASPH	0.110193	0.0318715	3.45743	0.000598519	11.8762	0.000445151	0.0137308	485
TMEM8A	0.116983	0.0345646	3.38448	0.000777167	11.8479	0.00045219	0.0139062	486
CD209	-0.0960859	0.0272029	-3.5322	0.000455769	11.846	0.000452694	0.0139062	487
WBP11	-0.231189	0.0659015	-3.5081	0.00049787	11.8402	0.000454154	0.0139212	488
ZNF708	0.107691	0.0309733	3.47691	0.000557773	11.8366	0.000455046	0.0139212	489
CCT5	-0.160134	0.0444427	-3.60315	0.000350361	11.8321	0.000456195	0.0139279	490
BCCIP	-0.147964	0.0454532	-3.25532	0.00122034	11.8222	0.000458709	0.0139761	491
LYSMD3	0.140235	0.0396345	3.5382	0.000445821	11.8139	0.000460837	0.014006	492
ILF2	-0.219346	0.0591502	-3.70828	0.000235404	11.8111	0.000461562	0.014006	493
NACAP1	-0.111931	0.0307383	-3.64142	0.000303481	11.8046	0.000463222	0.014028	494
RHAG	0.0466693	0.014187	3.28959	0.00108416	11.7991	0.000464642	0.0140425	495
RPA1	-0.204893	0.0674919	-3.03582	0.00254153	11.7937	0.000466057	0.0140569	496
CWC27	-0.117378	0.0326514	-3.59488	0.000361356	11.7875	0.000467649	0.0140765	497
EIF1AY	0.0872039	0.0251165	3.47197	0.000567838	11.7619	0.000474364	0.01425	498
MED29	-0.284365	0.0780273	-3.64443	0.000300059	11.7393	0.000480363	0.0144013	499
SCARNA9	0.0542442	0.0156106	3.47483	0.000561995	11.7296	0.000482972	0.0144133	500
STK38L	0.227741	0.0637916	3.57008	0.000396271	11.729	0.000483127	0.0144133	501
GOT2	-0.191447	0.0544378	-3.5168	0.000482274	11.7271	0.000483653	0.0144133	502
C20orf24	0.156345	0.0418005	3.74027	0.000208187	11.7207	0.000485375	0.0144358	503
APC2	0.123329	0.035414	3.48248	0.000546596	11.7153	0.000486841	0.0144503	504
RBBP7	-0.184382	0.051413	-3.58629	0.000373101	11.7118	0.000487794	0.0144503	505
BTAF1	0.204593	0.0628833	3.25352	0.00122787	11.7022	0.000490412	0.0144991	506
KLHL6	-0.227364	0.0639653	-3.55448	0.000419827	11.6865	0.000494695	0.0145969	507
NME3	0.16794	0.0480144	3.4977	0.000517136	11.679	0.000496778	0.0146236	508
PPP6R3	0.196258	0.0560552	3.50116	0.000510642	11.6749	0.000497906	0.0146236	509
ELMOD2	0.226708	0.0608336	3.7267	0.000219354	11.6727	0.000498531	0.0146236	510
XPO5	-0.254107	0.0706767	-3.59534	0.00036073	11.6618	0.000501556	0.0146835	511
ZRANB2	0.223062	0.0598048	3.72983	0.000216724	11.6508	0.000504635	0.0147448	512
CYorf15B	0.086848	0.0254676	3.41013	0.000709336	11.6287	0.000510888	0.0148984	513
PABPC3	-0.232738	0.065218	-3.56862	0.000398423	11.6239	0.000512251	0.0149091	514
FOXO3	0.102411	0.0290654	3.52348	0.000470604	11.6165	0.000514378	0.0149166	515
RHOT2	0.170468	0.0527161	3.23369	0.00131422	11.616	0.000514502	0.0149166	516
BUD13	-0.160731	0.0495045	-3.24681	0.00125652	11.6023	0.000518444	0.0150018	517
BOD1L	0.168118	0.0508252	3.30776	0.00101782	11.5611	0.000530498	0.015321	518
NUDT9	-0.149055	0.0436012	-3.41859	0.00068822	11.5482	0.000534314	0.0153764	519
STIP1	-0.153827	0.042673	-3.60477	0.000348245	11.5477	0.000534474	0.0153764	520
PTPN2	-0.205224	0.0597609	-3.43408	0.000651044	11.5256	0.0005411	0.0155051	521
C17orf90	0.122392	0.036029	3.39704	0.000743231	11.521	0.000542492	0.0155051	522
ARHGAP10	-0.115686	0.033861	-3.41649	0.000693407	11.5193	0.000542993	0.0155051	523
KDM5C	-0.233754	0.0748607	-3.12252	0.00191168	11.5172	0.000543627	0.0155051	524
ZC3H6	0.179803	0.0515395	3.48865	0.000534474	11.514	0.000544592	0.0155051	525
NOL7	-0.186246	0.0522022	-3.56779	0.000399654	11.5108	0.000545573	0.0155051	526
DPH3	0.172577	0.0488451	3.53315	0.000454176	11.5087	0.000546203	0.0155051	527
CYBASC3	-0.240152	0.0678752	-3.53814	0.000445909	11.4841	0.00055376	0.0156899	528
HSPD1	-0.156169	0.0472542	-3.30486	0.00102815	11.4524	0.000563616	0.0159164	529
GNAL	0.0664125	0.0207659	3.19815	0.0014832	11.4516	0.000563884	0.0159164	530
ZFY	0.0842668	0.0254536	3.3106	0.00100778	11.4438	0.000566325	0.0159507	531
IMMT	-0.173706	0.050097	-3.46739	0.000577345	11.441	0.00056723	0.0159507	532
PPP3CA	0.139839	0.0413579	3.38118	0.000786316	11.4333	0.000569674	0.0159797	533
TRIM26	-0.25844	0.0744245	-3.47252	0.000566724	11.4263	0.000571875	0.0159797	534
KDM5D	0.0812105	0.0242541	3.34832	0.000883101	11.426	0.000571981	0.0159797	535
AKAP7	0.123919	0.0385405	3.21529	0.00139937	11.4243	0.000572534	0.0159797	536
RPS18	0.0998291	0.0293544	3.40082	0.000733305	11.3948	0.000582038	0.0162146	537
FLJ39653	0.104967	0.0305579	3.435	0.000648886	11.3914	0.00058312	0.0162146	538
RPS15A	0.0914466	0.0263527	3.47011	0.000571686	11.386	0.000584904	0.0162341	539
NCKAP1L	-0.203508	0.0591631	-3.43978	0.000637836	11.3815	0.000586369	0.0162376	540
LOC647979	0.173918	0.0518172	3.35638	0.000858398	11.3789	0.000587204	0.0162376	541
WDR88	0.0562465	0.0178084	3.15842	0.00169578	11.3679	0.00059083	0.0162567	542
CGGBP1	0.208061	0.0610292	3.4092	0.000711703	11.3677	0.000590896	0.0162567	543
SPOPL	0.201829	0.0564976	3.57235	0.000392953	11.3664	0.000591328	0.0162567	544
UQCC	-0.200536	0.0578953	-3.46377	0.000584959	11.3636	0.000592238	0.0162567	545
CD74	-0.155453	0.045009	-3.45381	0.000606396	11.36	0.000593436	0.0162597	546
GPX1	0.0669144	0.0214941	3.11314	0.00197208	11.345	0.000598426	0.0163665	547
MAPRE2	-0.24008	0.0735758	-3.26303	0.00118838	11.3343	0.000601995	0.016434	548
PINX1	-0.15929	0.0453994	-3.50865	0.000496874	11.316	0.000608169	0.0165723	549
C22orf36	0.0665141	0.0195071	3.40973	0.000710361	11.2988	0.00061405	0.0166833	550
HIBCH	-0.120876	0.0358358	-3.37305	0.000809307	11.2954	0.000615208	0.0166833	551
UTP14A	-0.182945	0.0518853	-3.52594	0.000466368	11.2943	0.000615585	0.0166833	552
VPS33A	-0.224833	0.0634979	-3.5408	0.000441571	11.2899	0.000617092	0.0166939	553
BUB3	-0.257021	0.0776721	-3.30905	0.00101323	11.2831	0.000619429	0.0167268	554
LOC254559	0.0723232	0.0226078	3.19904	0.00147874	11.2683	0.000624595	0.016832	555
HSPA9	-0.207626	0.0582599	-3.56379	0.000405617	11.2655	0.000625575	0.016832	556
AAAS	-0.2581	0.0736556	-3.50415	0.000505105	11.2558	0.000628938	0.0168921	557
DDOST	-0.235364	0.0688129	-3.42035	0.000683884	11.2395	0.000634697	0.0170162	558
NDUFB7	0.139167	0.0448868	3.1004	0.00205704	11.2306	0.000637872	0.0170626	559
RAD17	-0.202855	0.0630666	-3.21652	0.00139351	11.2282	0.000638708	0.0170626	560
HPS3	-0.28062	0.0715457	-3.92225	0.000101778	11.2204	0.000641501	0.0171067	561
FUCA2	-0.168166	0.0482355	-3.48635	0.000538955	11.176	0.000657624	0.0174835	562
COPZ1	-0.233357	0.0650675	-3.58639	0.000372973	11.175	0.000657968	0.0174835	563
HPRT1	-0.201139	0.0574238	-3.50271	0.000507769	11.1704	0.000659659	0.0174973	564
CHUK	0.255147	0.0707301	3.60734	0.000344924	11.1613	0.000663014	0.0175486	565
ITGAV	0.12853	0.0371753	3.4574	0.000598576	11.1588	0.000663938	0.0175486	566
FAM195B	0.180364	0.0531632	3.39264	0.000754974	11.1532	0.000666048	0.0175538	567
GALNT2	-0.194752	0.0605732	-3.21516	0.00139999	11.1506	0.000667004	0.0175538	568
TIMM8B	0.0929304	0.0288855	3.2172	0.00139029	11.1466	0.000668487	0.0175538	569
UXS1	-0.220274	0.0635008	-3.46884	0.000574331	11.1457	0.000668829	0.0175538	570
TEX261	-0.269651	0.0759317	-3.55123	0.000424907	11.1284	0.000675339	0.0176905	571
TROVE2	0.173764	0.0530592	3.2749	0.00114071	11.1243	0.000676857	0.0176905	572
ZNF844	0.0944024	0.0288343	3.27396	0.00114439	11.1224	0.000677586	0.0176905	573
TMEM214	-0.221499	0.0634566	-3.49056	0.000530775	11.1187	0.000679002	0.0176966	574
ELMO3	0.10655	0.0329015	3.23847	0.00129294	11.1098	0.000682376	0.0177536	575
LCOR	0.163098	0.0461956	3.53061	0.000458446	11.0923	0.000689066	0.0178966	576
FLJ43663	0.130806	0.0399693	3.27266	0.00114955	11.0824	0.000692902	0.017965	577
PRKX	-0.157525	0.0480793	-3.27636	0.00113496	11.0774	0.000694854	0.0179845	578
RPL30	0.113045	0.0350304	3.22705	0.0013444	11.0356	0.000711272	0.0183776	579
PAPD4	0.216149	0.0641728	3.36823	0.000823227	11.0286	0.000714027	0.0184045	580
SMCR7L	-0.282195	0.07993	-3.53052	0.000458583	11.0211	0.000717049	0.0184045	581
HNRNPL	-0.207041	0.0599938	-3.45104	0.000612488	11.0197	0.000717589	0.0184045	582
NCOA5	-0.216728	0.0668222	-3.24336	0.00127145	11.0159	0.000719136	0.0184045	583
TIMM17A	-0.159688	0.0480945	-3.32029	0.00097428	11.0152	0.00071941	0.0184045	584
FKBP1A	-0.184218	0.0510923	-3.60559	0.000347183	11.0145	0.000719693	0.0184045	585
RBM4B	-0.165293	0.0479081	-3.45021	0.000614311	11.0111	0.000721042	0.0184075	586
THOC1	-0.161745	0.0520114	-3.1098	0.00199408	11.0056	0.000723268	0.0184329	587
DCDC2B	0.102333	0.0307706	3.32568	0.000956105	10.9821	0.000732841	0.0186451	588
UTP18	-0.218175	0.0572565	-3.81048	0.00015849	10.9758	0.000735412	0.0186787	589
FAM76B	0.147069	0.0443839	3.31356	0.000997432	10.967	0.000739055	0.0187394	590
SMARCD1	-0.287029	0.0827351	-3.46926	0.000573458	10.9494	0.000746361	0.0188902	591
PHC3	0.188404	0.0554137	3.39996	0.000735563	10.9466	0.000747527	0.0188902	592
PHF6	0.209065	0.0615917	3.39436	0.000750352	10.9314	0.000753926	0.0190198	593
TGIF2	-0.212543	0.0630367	-3.37174	0.000813071	10.9226	0.000757635	0.0190554	594
CTSZ	-0.150224	0.0446485	-3.3646	0.000833848	10.9213	0.000758178	0.0190554	595
USP39	-0.248772	0.0659807	-3.77037	0.000185306	10.9171	0.000759966	0.0190554	596
ACTL6A	-0.218304	0.0608836	-3.5856	0.000374073	10.9137	0.000761392	0.0190554	597
MEF2B	0.0537665	0.0156317	3.43957	0.00063831	10.913	0.000761705	0.0190554	598
SETX	0.219366	0.0684547	3.20454	0.00145141	10.9021	0.000766365	0.0191399	599
CAPNS1	-0.16736	0.0508146	-3.29354	0.0010694	10.8922	0.000770602	0.0192137	600
ZFP30	0.103063	0.0309927	3.32541	0.000957011	10.8886	0.000772191	0.0192213	601
C6orf120	0.183186	0.0587468	3.11822	0.00193914	10.8824	0.000774874	0.019227	602
C7orf64	-0.189573	0.0587938	-3.22438	0.0013567	10.8816	0.0007752	0.019227	603
NDUFV2	-0.171745	0.0517764	-3.31706	0.00098535	10.8791	0.000776279	0.019227	604
PHTF2	0.16639	0.0501996	3.31457	0.000993938	10.8738	0.000778571	0.0192519	605
RPP40	-0.105214	0.0291008	-3.61551	0.000334528	10.8655	0.000782208	0.019292	606
QKI	0.187889	0.0570724	3.29213	0.00107466	10.8624	0.000783567	0.019292	607
GNG10	0.104369	0.027873	3.74447	0.000204845	10.8613	0.000784059	0.019292	608
GOT1	-0.169575	0.0471422	-3.59709	0.000358385	10.8569	0.000785995	0.0193079	609
NACA	-0.133863	0.0430995	-3.1059	0.00201992	10.8313	0.000797306	0.0195351	610
FAM114A2	-0.22617	0.0655849	-3.44851	0.000618097	10.8301	0.000797857	0.0195351	611
ZBTB34	0.20082	0.0591613	3.39445	0.000750121	10.8228	0.000801133	0.0195526	612
PPP5C	-0.127611	0.0391067	-3.26315	0.00118788	10.8227	0.000801188	0.0195526	613
ESRRA	0.198167	0.0574185	3.45128	0.000611954	10.8162	0.000804066	0.0195896	614
SMEK2	0.227007	0.0722216	3.1432	0.00178442	10.8135	0.000805321	0.0195896	615
FAM102B	0.165428	0.0502665	3.29102	0.0010788	10.8066	0.000808404	0.0196327	616
PTGS2	0.120877	0.0374762	3.22543	0.00135185	10.7975	0.000812534	0.019657	617
VCPIP1	0.195522	0.05854	3.33998	0.000909361	10.797	0.000812793	0.019657	618
TMX2	-0.221185	0.0639844	-3.45686	0.000599763	10.7957	0.00081335	0.019657	619
BIK	-0.0754068	0.0239112	-3.15362	0.00172329	10.7815	0.000819837	0.0197338	620
RPS19BP1	0.174724	0.0519945	3.36044	0.000846193	10.7804	0.00082036	0.0197338	621
VAMP4	0.191888	0.0620185	3.09404	0.00210065	10.7778	0.000821533	0.0197338	622
CTNNBL1	-0.15484	0.046147	-3.35537	0.000861446	10.7773	0.000821802	0.0197338	623
WDR46	-0.177187	0.0525923	-3.36907	0.000820792	10.773	0.000823743	0.0197487	624
NOB1	-0.183465	0.0577803	-3.17521	0.00160274	10.7686	0.000825773	0.0197657	625
IDH3B	-0.227573	0.0657748	-3.45988	0.000593248	10.7485	0.00083512	0.0199328	626
AAMP	-0.172534	0.0517489	-3.33407	0.000928411	10.7479	0.000835419	0.0199328	627
MRPS5	-0.177945	0.0554954	-3.20649	0.00144187	10.7211	0.000848038	0.0201955	628
SEL1L	0.194217	0.0565407	3.435	0.00064889	10.7188	0.000849129	0.0201955	629
ACO2	-0.225306	0.0653497	-3.44769	0.000619917	10.7122	0.000852282	0.0202383	630
TRUB2	-0.167556	0.0601328	-2.78643	0.00556023	10.699	0.000858618	0.0203565	631
NDUFS1	-0.196811	0.0568739	-3.46047	0.000591979	10.6848	0.000865459	0.0204862	632
F8	0.0920301	0.0283941	3.24117	0.00128101	10.6814	0.000867096	0.0204925	633
CBFB	0.167594	0.0512392	3.27082	0.00115687	10.6737	0.000870834	0.0205484	634
NDUFA10	-0.202552	0.0573624	-3.53109	0.000457623	10.6528	0.000881089	0.0207576	635
WDR67	-0.129159	0.0415176	-3.11093	0.00198658	10.6495	0.000882735	0.0207637	636
CTNNA1	-0.130746	0.0387054	-3.37796	0.000795347	10.6453	0.000884807	0.0207798	637
SLC35A4	-0.23984	0.0740206	-3.24018	0.00128538	10.6346	0.000890145	0.0208724	638
TEX2	-0.208525	0.0555611	-3.75307	0.000198153	10.6303	0.000892259	0.0208812	639
SERF2	0.0913259	0.0283096	3.22597	0.00134934	10.6252	0.000894844	0.0208812	640
LRRK2	0.164821	0.0467146	3.52826	0.000462405	10.6243	0.000895306	0.0208812	641
YTHDF2	-0.204101	0.0590471	-3.45657	0.000600372	10.6227	0.000896105	0.0208812	642
ATIC	-0.178281	0.0508696	-3.50467	0.00050415	10.6148	0.000900057	0.0209093	643
CHST14	-0.174997	0.0507101	-3.45094	0.000612704	10.6147	0.000900107	0.0209093	644
USP37	0.131444	0.0405837	3.23883	0.00129132	10.6028	0.000906121	0.0210164	645
CAPZB	-0.168485	0.0534474	-3.15235	0.00173064	10.5963	0.000909446	0.0210608	646
UHMK1	0.156046	0.047726	3.26961	0.0011617	10.5911	0.000912105	0.0210709	647
SHMT2	-0.231904	0.0659871	-3.51438	0.000486562	10.5899	0.000912696	0.0210709	648
RPS10P7	0.0761045	0.0231609	3.28591	0.00109808	10.5796	0.000918004	0.0211608	649
MESDC2	-0.20906	0.0610034	-3.42702	0.000667745	10.5649	0.000925567	0.0212969	650
PPP2R1A	-0.187046	0.056313	-3.32154	0.000970037	10.5611	0.000927558	0.0212969	651
SLC30A7	0.177651	0.0543053	3.27133	0.00115483	10.5573	0.000929547	0.0212969	652
GOSR1	-0.277606	0.0832028	-3.3365	0.000920548	10.5551	0.000930658	0.0212969	653
WDR26	0.165644	0.0527555	3.13985	0.00180445	10.5523	0.00093213	0.0212969	654
C9orf123	0.122387	0.0398332	3.07248	0.00225502	10.5515	0.000932558	0.0212969	655
RUVBL1	-0.15278	0.0463893	-3.29343	0.0010698	10.5469	0.000934964	0.0212969	656
EIF2B4	-0.230134	0.0638654	-3.60342	0.00035001	10.5463	0.000935297	0.0212969	657
REPS1	-0.164787	0.0496704	-3.31762	0.000983428	10.5168	0.000950853	0.0216001	658
TAB2	0.223321	0.069225	3.22602	0.00134915	10.5133	0.000952728	0.0216001	659
NPM1	-0.152502	0.0487017	-3.13134	0.00185639	10.5082	0.000955478	0.0216001	660
GNL2	-0.124636	0.0383098	-3.25336	0.00122855	10.5079	0.000955599	0.0216001	661
WDR75	-0.18016	0.057468	-3.13496	0.00183415	10.5075	0.000955835	0.0216001	662
TIMP2	-0.163569	0.0524077	-3.12109	0.00192077	10.5034	0.000958035	0.0216172	663
AHSA1	-0.121053	0.0367643	-3.29268	0.0010726	10.4944	0.000962873	0.0216936	664
LYST	0.165781	0.0501947	3.30275	0.00103571	10.4775	0.000972077	0.0218681	665
PCCB	-0.156485	0.0467177	-3.34959	0.00087917	10.4511	0.000986561	0.0221606	666
LPGAT1	0.220268	0.068392	3.22066	0.001374	10.4475	0.000988521	0.0221713	667
LOC100130776	0.112083	0.031479	3.56056	0.000410498	10.4402	0.00099261	0.022213	668
NOL11	-0.206887	0.0625348	-3.30835	0.00101571	10.4388	0.000993349	0.022213	669
BBS12	0.104541	0.0328366	3.18367	0.00155763	10.4294	0.00099863	0.0222975	670
PAN3	0.243879	0.0771269	3.16205	0.00167523	10.4268	0.00100011	0.0222975	671
LAMP1	-0.167191	0.0502297	-3.32854	0.000946589	10.4207	0.0010035	0.0223399	672
ADCK5	0.133083	0.0402973	3.30252	0.00103655	10.4148	0.00100684	0.0223808	673
TPD52L2	0.213704	0.0615223	3.4736	0.000564505	10.3824	0.00102531	0.0227575	674
FBXO40	0.0483362	0.0152555	3.16845	0.00163962	10.3731	0.00103067	0.0228427	675
STT3A	-0.157797	0.049363	-3.19666	0.00149072	10.3347	0.00105311	0.0232908	676
SF1	-0.268486	0.0769301	-3.49	0.000531851	10.3321	0.00105466	0.0232908	677
MLL3	0.191196	0.0588005	3.2516	0.00123602	10.3289	0.00105657	0.0232908	678
YWHAB	-0.188171	0.0553614	-3.39896	0.00073818	10.3268	0.00105779	0.0232908	679
NLRP3	-0.124099	0.0368804	-3.36489	0.000832983	10.3253	0.00105867	0.0232908	680
PNPO	-0.150316	0.0479886	-3.13233	0.00185027	10.3179	0.00106309	0.0233537	681
CD69	0.123555	0.0390799	3.1616	0.0016778	10.3148	0.00106494	0.0233568	682
JMJD1C	0.197024	0.0588921	3.3455	0.000891891	10.3094	0.00106815	0.0233568	683
TFG	-0.17073	0.0605509	-2.81961	0.00502592	10.3093	0.00106822	0.0233568	684
NCKAP5L	-0.162295	0.0530735	-3.05793	0.00236495	10.3072	0.00106948	0.0233568	685
ADCK4	0.205584	0.0662604	3.10266	0.00204169	10.3	0.00107381	0.0234172	686
ZNF510	0.150191	0.0480387	3.12645	0.00188684	10.2687	0.00109284	0.0237893	687
MKRN1	0.0725754	0.0219399	3.30792	0.00101726	10.2668	0.00109405	0.0237893	688
SCARF2	0.0938001	0.0298653	3.14077	0.00179893	10.2594	0.00109856	0.0238524	689
TM9SF1	-0.203486	0.0653554	-3.11353	0.00196956	10.2569	0.00110014	0.0238524	690
TNPO1	0.162731	0.0524042	3.10531	0.00202392	10.2365	0.00111281	0.0240368	691
C19orf6	0.151899	0.049919	3.0429	0.00248372	10.2331	0.00111494	0.0240368	692
SPTLC2	-0.233565	0.0613115	-3.80949	0.000159105	10.2329	0.00111504	0.0240368	693
NUP133	-0.20358	0.0619914	-3.28401	0.00110532	10.2329	0.00111508	0.0240368	694
ADPRH	-0.140322	0.0407076	-3.44708	0.000621299	10.228	0.00111813	0.024068	695
MBD4	-0.211624	0.0648996	-3.26079	0.00119757	10.2251	0.00111997	0.024073	696
ZDHHC16	-0.204755	0.0623919	-3.28175	0.001114	10.2131	0.00112749	0.024196	697
ATM	0.226198	0.0619346	3.65221	0.000291366	10.2097	0.00112968	0.024196	698
ZWINT	-0.0746673	0.0226047	-3.30317	0.00103419	10.2083	0.00113055	0.024196	699
CD68	-0.143893	0.04293	-3.35179	0.000872372	10.204	0.00113329	0.0242201	700
BIRC2	0.168408	0.0516693	3.25935	0.00120354	10.2008	0.00113535	0.0242294	701
LOC643387	-0.0832936	0.0277011	-3.00686	0.00279112	10.1586	0.00116259	0.0247754	702
GRAMD1B	-0.100627	0.0319393	-3.15057	0.00174095	10.153	0.00116626	0.0248044	703
ZFYVE16	0.181414	0.0570321	3.18091	0.00157222	10.1498	0.00116832	0.0248044	704
HUS1	-0.169199	0.0519965	-3.25405	0.00122567	10.1489	0.00116893	0.0248044	705
GPI	-0.188578	0.0505757	-3.72863	0.000217728	10.1347	0.00117826	0.0249672	706
SEC23B	-0.173603	0.0523924	-3.31353	0.000997566	10.1317	0.00118028	0.0249745	707
PGAM2	0.0755541	0.0245948	3.07195	0.00225891	10.1139	0.00119213	0.0251895	708
UBA1	-0.209876	0.0617069	-3.40117	0.000732376	10.1009	0.00120089	0.0252893	709
FOXN2	0.149791	0.0470537	3.18341	0.00155904	10.1	0.00120147	0.0252893	710
PDHA1	-0.197595	0.0509472	-3.87844	0.000121226	10.099	0.00120219	0.0252893	711
C18orf25	0.186865	0.0579125	3.22668	0.00134607	10.0952	0.00120474	0.0252893	712
SDAD1	-0.201234	0.0608791	-3.30547	0.00102597	10.0944	0.0012053	0.0252893	713
SLC35B1	-0.186723	0.0596251	-3.13161	0.00185474	10.0826	0.00121331	0.0253888	714
PLK1	-0.0689447	0.0216489	-3.18467	0.00155239	10.0824	0.00121343	0.0253888	715
IVD	-0.145701	0.0437798	-3.32804	0.000948231	10.0642	0.00122591	0.0255937	716
SNORA8	0.0676726	0.0218464	3.09766	0.00207571	10.0631	0.00122665	0.0255937	717
BCL7C	0.156042	0.0499983	3.12095	0.00192165	10.0577	0.0012304	0.0256361	718
HVCN1	-0.13956	0.0424217	-3.28982	0.00108329	10.0547	0.0012325	0.0256442	719
GLI4	0.152007	0.0487577	3.1176	0.00194315	10.0472	0.00123769	0.0257164	720
SETD3	-0.216208	0.0640603	-3.37507	0.00080353	10.0399	0.00124279	0.025752	721
SLC25A30	-0.209279	0.0689943	-3.03328	0.00256262	10.0383	0.00124389	0.025752	722
RBM4	-0.276425	0.0778161	-3.55229	0.000423248	10.0373	0.00124456	0.025752	723
CRADD	0.119552	0.0360848	3.31309	0.000999076	10.0304	0.00124945	0.0257854	724
ERAL1	-0.246463	0.0701807	-3.51184	0.000491108	10.0301	0.00124963	0.0257854	725
PRPSAP2	-0.182368	0.0580762	-3.14015	0.00180265	10.0227	0.00125482	0.0258569	726
PDXDC1	-0.202505	0.0673313	-3.00759	0.00278463	10.0186	0.00125772	0.025881	727
ATP7A	0.189473	0.0603314	3.14054	0.00180033	10.0102	0.00126373	0.025969	728
SAMM50	-0.159152	0.0455598	-3.49325	0.000525594	10.0002	0.00127083	0.026079	729
TM9SF4	-0.200539	0.0635718	-3.15453	0.00171801	9.97714	0.00128742	0.0263833	730
CENPH	-0.115528	0.0377926	-3.0569	0.00237297	9.97154	0.00129148	0.0263931	731
C3orf37	-0.146953	0.0493718	-2.97646	0.00307717	9.97148	0.00129152	0.0263931	732
MYNN	0.150514	0.0470616	3.19823	0.00148282	9.96919	0.00129319	0.0263931	733
ANXA4	-0.141145	0.0422259	-3.34262	0.000900986	9.96108	0.00129911	0.0264777	734
WAS	-0.179187	0.0588637	-3.0441	0.00247404	9.9584	0.00130107	0.0264816	735
PLD3	-0.165826	0.0523488	-3.16772	0.00164366	9.95381	0.00130442	0.0265138	736
HSP90AB1	-0.138102	0.0444531	-3.10668	0.00201474	9.95076	0.00130667	0.0265234	737
TUSC2	0.181341	0.056832	3.19082	0.00152046	9.94629	0.00130996	0.0265541	738
TET2	0.182494	0.052046	3.5064	0.000500967	9.94119	0.00131372	0.0265945	739
RAPGEF2	0.160313	0.0502986	3.18723	0.00153907	9.93874	0.00131553	0.0265951	740
KDELR1	-0.178418	0.0563847	-3.1643	0.00166262	9.91794	0.00133102	0.0268719	741
RPS21	0.0999965	0.0307552	3.25137	0.00123698	9.91498	0.00133324	0.0268805	742
SAMHD1	-0.236692	0.0637447	-3.71313	0.000231077	9.91161	0.00133577	0.0268895	743
SAE1	-0.171142	0.0571165	-2.99636	0.00288705	9.9096	0.00133728	0.0268895	744
NUPL2	-0.195837	0.060607	-3.23126	0.00132522	9.90282	0.00134239	0.0269292	745
CDCA7L	-0.14646	0.0417662	-3.50665	0.000500506	9.90221	0.00134286	0.0269292	746
PCCA	-0.122984	0.0368379	-3.33852	0.000914052	9.89732	0.00134655	0.0269671	747
RPS6KB2	0.188279	0.0607353	3.1	0.00205972	9.89452	0.00134868	0.0269736	748
DDX54	-0.186887	0.0622745	-3.00102	0.0028441	9.88769	0.00135387	0.0270101	749
C1orf122	0.162799	0.0511823	3.18076	0.00157301	9.88737	0.00135412	0.0270101	750
SUMF2	-0.219441	0.069813	-3.14328	0.00178395	9.88238	0.00135793	0.0270501	751
PIKFYVE	0.172892	0.0540759	3.19721	0.00148795	9.87803	0.00136125	0.0270543	752
GPS1	-0.264005	0.0813719	-3.24442	0.00126683	9.87738	0.00136176	0.0270543	753
ABL1	-0.21024	0.0697917	-3.0124	0.00274175	9.86429	0.00137183	0.0272182	754
FAM136A	-0.199397	0.0633534	-3.14738	0.00175966	9.85038	0.00138261	0.0273958	755
TAF6	-0.206752	0.0693153	-2.98277	0.00301567	9.84704	0.00138521	0.027396	756
PGM2L1	0.102698	0.0327718	3.13373	0.00184168	9.84567	0.00138628	0.027396	757
DAZAP1	-0.273127	0.0880985	-3.10025	0.00205802	9.83119	0.00139763	0.0275213	758
KDM3A	0.216905	0.0692449	3.13244	0.00184961	9.83118	0.00139764	0.0275213	759
DND1	0.140859	0.0422973	3.33021	0.000941046	9.82827	0.00139993	0.0275213	760
DDX23	-0.174917	0.0562167	-3.11147	0.00198305	9.82486	0.00140262	0.0275213	761
CD4	-0.163462	0.0499152	-3.2748	0.00114108	9.82378	0.00140347	0.0275213	762
GOLGA7	0.206854	0.0639786	3.23317	0.00131657	9.82354	0.00140366	0.0275213	763
INTS8	-0.219432	0.0657685	-3.33644	0.000920742	9.8204	0.00140615	0.0275249	764
ROCK1	0.1887	0.0592404	3.18532	0.001549	9.81794	0.0014081	0.0275249	765
TCIRG1	0.144596	0.0461651	3.13215	0.00185143	9.81222	0.00141264	0.0275249	766
UBE2D3	0.175231	0.0571643	3.06539	0.00230796	9.81213	0.00141271	0.0275249	767
S100A9	0.101727	0.0323454	3.14501	0.00177364	9.81171	0.00141304	0.0275249	768
C12orf11	-0.169141	0.0525073	-3.22129	0.00137105	9.8058	0.00141776	0.0275704	769
LACTB	-0.148618	0.0442545	-3.35826	0.000852729	9.80416	0.00141907	0.0275704	770
ATP2B1	0.177052	0.0536784	3.29838	0.00105159	9.80161	0.00142111	0.0275743	771
BACH1	0.197893	0.0589255	3.35836	0.000852421	9.79458	0.00142674	0.0276452	772
C20orf165	0.0620741	0.0189776	3.27092	0.00115649	9.79245	0.00142846	0.0276452	773
VDAC2	-0.181508	0.0568358	-3.19355	0.0015065	9.75818	0.0014563	0.0281475	774
RABGAP1L	-0.134686	0.0405562	-3.32097	0.000971986	9.74438	0.00146767	0.0283307	775
LOC374443	0.117086	0.035305	3.31641	0.000987581	9.73611	0.00147452	0.0284263	776
EEFSEC	-0.21952	0.0668823	-3.28219	0.0011123	9.73025	0.00147939	0.0284564	777
MEAF6	-0.188714	0.0591376	-3.1911	0.00151905	9.72881	0.0014806	0.0284564	778
C6orf1	0.142514	0.0467643	3.0475	0.00244679	9.72579	0.00148312	0.0284564	779
EFR3A	0.144181	0.0483573	2.98157	0.00302729	9.72259	0.0014858	0.0284564	780
SNX20	-0.190935	0.0637594	-2.99462	0.00290329	9.72098	0.00148714	0.0284564	781
ZNF346	0.159277	0.0481642	3.30695	0.00102069	9.72056	0.0014875	0.0284564	782
PRKACB	0.133469	0.041796	3.19333	0.00150761	9.71628	0.00149109	0.0284752	783
SF3A3	-0.127803	0.0404806	-3.15713	0.00170311	9.71419	0.00149285	0.0284752	784
DDX55	-0.16125	0.051896	-3.10717	0.00201146	9.7126	0.00149419	0.0284752	785
CD48	0.103592	0.0333193	3.10908	0.00199881	9.70349	0.00150187	0.0285852	786
TFCP2	-0.218752	0.0675818	-3.23684	0.00130015	9.68956	0.00151371	0.028774	787
STARD3NL	0.140504	0.0468175	3.00111	0.00284335	9.68461	0.00151794	0.028786	788
CYorf15A	0.0790162	0.0259717	3.04239	0.00248785	9.68432	0.00151819	0.028786	789
TP53	-0.18032	0.0554719	-3.25065	0.00124006	9.68143	0.00152067	0.0287964	790
ESF1	-0.106012	0.0321322	-3.29926	0.00104836	9.67422	0.00152686	0.0288772	791
COPG	-0.207482	0.063	-3.29337	0.00107002	9.66076	0.00153848	0.0290603	792
LRRC42	-0.170474	0.0479674	-3.55395	0.000420648	9.65834	0.00154059	0.0290633	793
CNP	-0.192198	0.058614	-3.27904	0.00112449	9.64731	0.0015502	0.0292078	794
EEF1A1	0.145975	0.0469712	3.10775	0.0020076	9.64283	0.00155412	0.0292448	795
NACA2	-0.127262	0.0408172	-3.11784	0.00194159	9.63292	0.00156283	0.0293718	796
ZRSR2	-0.110507	0.0341337	-3.23747	0.00129738	9.61013	0.00158304	0.0297142	797
POLD2	-0.197018	0.0613693	-3.21037	0.00142297	9.60127	0.00159097	0.0297948	798
SLFN12L	0.0706379	0.0225248	3.13601	0.00182773	9.60089	0.00159132	0.0297948	799
FIS1	0.0842072	0.0280329	3.00387	0.00281816	9.58792	0.001603	0.029917	800
LOC653566	-0.115514	0.0375213	-3.07862	0.00221004	9.5874	0.00160347	0.029917	801
MRPL9	-0.202058	0.0648345	-3.11652	0.00195014	9.58699	0.00160384	0.029917	802
MKL1	-0.227474	0.0693711	-3.27909	0.00112431	9.57969	0.00161046	0.030003	803
CECR1	-0.144402	0.0482004	-2.99586	0.0028917	9.57383	0.00161579	0.0300649	804
CA5BP	-0.146223	0.0458892	-3.18644	0.00154314	9.56721	0.00162183	0.0301129	805
ACVR1C	0.0878065	0.0287728	3.05172	0.00241341	9.5666	0.00162239	0.0301129	806
AP3D1	-0.219668	0.0675585	-3.25152	0.00123636	9.56118	0.00162736	0.0301559	807
CP110	0.165699	0.0505066	3.28075	0.00111787	9.55966	0.00162876	0.0301559	808
RBM45	-0.132601	0.0426239	-3.11097	0.00198635	9.55748	0.00163076	0.0301559	809
POC1B	0.125527	0.0405825	3.09314	0.00210689	9.55152	0.00163625	0.0301833	810
CHEK2	-0.120087	0.0388647	-3.08987	0.00212973	9.5489	0.00163867	0.0301833	811
CAB39	0.199137	0.0670027	2.97208	0.00312057	9.54757	0.00163991	0.0301833	812
C12orf57	0.0998449	0.0329873	3.02677	0.00261731	9.54713	0.00164031	0.0301833	813
PNO1	-0.158592	0.0517446	-3.06489	0.00231176	9.53619	0.00165047	0.0303268	814
ALKBH7	0.11271	0.0386112	2.91908	0.00369116	9.53437	0.00165216	0.0303268	815
VDAC3	-0.172038	0.0539886	-3.18656	0.00154252	9.52718	0.00165888	0.0304129	816
BUB1	-0.0580323	0.0192781	-3.01027	0.00276065	9.52231	0.00166345	0.0304227	817
RERE	-0.203192	0.0566769	-3.58509	0.000374772	9.52226	0.00166349	0.0304227	818
MRPL39	-0.106051	0.0344888	-3.07493	0.00223691	9.51101	0.00167409	0.0305792	819
CALM1	-0.246822	0.0716783	-3.44347	0.000629429	9.504	0.00168072	0.0306629	820
PNPLA4	-0.114982	0.0372472	-3.08699	0.00215	9.49194	0.0016922	0.030772	821
RNF111	0.206111	0.065773	3.13367	0.00184203	9.48933	0.0016947	0.030772	822
RPRD1A	0.167583	0.0544466	3.07793	0.00221505	9.48923	0.00169479	0.030772	823
AZIN1	0.188946	0.0641757	2.9442	0.00340978	9.48909	0.00169493	0.030772	824
APBB1IP	-0.149471	0.0494113	-3.02504	0.00263193	9.48251	0.00170123	0.030815	825
ZNF24	0.190595	0.0620925	3.06954	0.00227685	9.48232	0.00170142	0.030815	826
RNF11	0.0670954	0.0226777	2.95865	0.00325695	9.47823	0.00170535	0.0308489	827
IDH3G	-0.192659	0.0617632	-3.11932	0.00193211	9.44478	0.00173787	0.031397	828
RCHY1	0.191663	0.0597973	3.20522	0.00144809	9.44276	0.00173985	0.031397	829
NINJ2	0.0734815	0.0242466	3.03059	0.0025851	9.43207	0.00175038	0.0315491	830
GOPC	0.250371	0.0782556	3.1994	0.00147694	9.42129	0.00176106	0.0316769	831
USP28	-0.170539	0.0611627	-2.78829	0.005529	9.42064	0.00176171	0.0316769	832
DPY19L4	0.127471	0.0395792	3.22066	0.00137402	9.41206	0.00177027	0.0317926	833
ATG3	-0.132045	0.0408467	-3.23269	0.00131873	9.40687	0.00177547	0.0318477	834
EEA1	0.13502	0.0435293	3.10181	0.00204747	9.40196	0.0017804	0.031898	835
IARS2	-0.160742	0.0491409	-3.27105	0.00115595	9.39656	0.00178584	0.0319572	836
LOC100130331	-0.140403	0.0477009	-2.9434	0.00341841	9.39291	0.00178952	0.0319848	837
FBXW7	0.147619	0.0511573	2.88559	0.00409932	9.39064	0.00179182	0.0319877	838
TRIP12	0.153904	0.0509021	3.02353	0.00264485	9.38593	0.0017966	0.0319983	839
ELAVL1	-0.215842	0.0724212	-2.98037	0.00303891	9.38583	0.0017967	0.0319983	840
OSM	0.0691463	0.0222449	3.10841	0.00200327	9.38081	0.0018018	0.0320511	841
MIER1	0.163004	0.0505063	3.2274	0.00134277	9.37425	0.00180849	0.0321109	842
IL8	0.0692628	0.0206509	3.35398	0.000865679	9.37307	0.00180969	0.0321109	843
COX7A2L	0.138221	0.0440438	3.13826	0.0018141	9.3712	0.0018116	0.0321109	844
SSBP1	-0.168494	0.0499053	-3.37628	0.000800106	9.35856	0.00182459	0.0323028	845
CD37	-0.160749	0.051858	-3.09979	0.00206115	9.35563	0.00182761	0.032318	846
HEXA	-0.187282	0.0590638	-3.17084	0.00162649	9.35194	0.00183143	0.0323474	847
PITPNB	-0.245884	0.0757177	-3.24737	0.00125408	9.34396	0.0018397	0.0324551	848
MYBPC3	0.081144	0.0256727	3.16071	0.0016828	9.31953	0.00186528	0.0328676	849
STYX	0.155164	0.0510847	3.03739	0.00252864	9.31517	0.00186988	0.03291	850
SCOC	0.116824	0.0376225	3.10516	0.0020249	9.30736	0.00187816	0.0329871	851
SDHAF1	0.140026	0.044467	3.14898	0.00175022	9.30687	0.00187868	0.0329871	852
C8orf41	-0.167662	0.0519639	-3.2265	0.00134691	9.29211	0.00189442	0.0332245	853
PITPNC1	-0.187549	0.0556501	-3.37015	0.000817646	9.27565	0.00191212	0.0334957	854
BTBD6	0.160601	0.0507837	3.16244	0.00167303	9.25868	0.00193056	0.0337792	855
RPL35	0.106412	0.0339846	3.13118	0.00185738	9.25495	0.00193464	0.0338109	856
MARCH6	0.143706	0.0468219	3.06921	0.00227933	9.2447	0.00194588	0.0339677	857
COMT	-0.149369	0.0498547	-2.9961	0.00288953	9.23652	0.0019549	0.0340302	858
ARID2	0.137414	0.0469312	2.92798	0.00358917	9.23602	0.00195546	0.0340302	859
PPRC1	-0.190639	0.063537	-3.00045	0.0028494	9.2336	0.00195813	0.0340302	860
NFYC	-0.243858	0.0721505	-3.37986	0.000790024	9.23299	0.00195881	0.0340302	861
MOBKL3	0.124552	0.0394711	3.15553	0.00171228	9.23117	0.00196083	0.0340302	862
COL4A3BP	0.224543	0.0697165	3.2208	0.00137337	9.22559	0.00196703	0.0340983	863
CSTF2	-0.153947	0.0471247	-3.26679	0.00117307	9.21248	0.00198167	0.0343123	864
GRAMD1C	0.0918096	0.0269515	3.40647	0.000718663	9.20863	0.00198599	0.0343202	865
OAT	-0.144076	0.0430809	-3.34433	0.000895585	9.20798	0.00198672	0.0343202	866
POGK	-0.218721	0.0654624	-3.34117	0.000905573	9.19784	0.00199814	0.0344778	867
BRD7	-0.174229	0.0543618	-3.20498	0.00144924	9.19325	0.00200335	0.0345277	868
UTP3	-0.102248	0.0345289	-2.96122	0.00323042	9.18147	0.00201674	0.0347186	869
MTMR6	0.181287	0.0588778	3.07904	0.00220699	9.16507	0.00203554	0.0350019	870
KIAA1826	0.154836	0.0533824	2.90051	0.00391275	9.15397	0.00204837	0.0351821	871
PPP1R8	-0.266118	0.0877117	-3.03401	0.00255656	9.15164	0.00205107	0.0351881	872
EIF2B5	-0.216204	0.0702943	-3.0757	0.00223128	9.14827	0.00205499	0.0352149	873
KIAA0415	0.219311	0.0753468	2.91068	0.0037899	9.14339	0.00206067	0.0352593	874
AGL	0.141423	0.0458788	3.08254	0.00218173	9.14122	0.0020632	0.0352593	875
SCFD1	-0.132531	0.0449254	-2.95003	0.00334741	9.13998	0.00206465	0.0352593	876
RABGEF1	-0.200915	0.0681663	-2.94742	0.00337515	9.12815	0.00207853	0.0354462	877
DECR1	-0.142283	0.044088	-3.22724	0.00134351	9.12661	0.00208033	0.0354462	878
TERF1	-0.175141	0.0563597	-3.10756	0.00200887	9.1103	0.00209963	0.0357343	879
HOXA3	0.0407427	0.0136432	2.98631	0.00298169	9.09619	0.00211647	0.0359799	880
PANK2	-0.149029	0.0460468	-3.23647	0.00130182	9.09329	0.00211995	0.0359983	881
PIAS4	-0.197112	0.0644405	-3.05882	0.00235811	9.08657	0.00212803	0.0360945	882
SART3	-0.232245	0.0716759	-3.24021	0.00128526	9.084	0.00213112	0.036106	883
ELOVL5	0.224729	0.0750553	2.99418	0.00290738	9.07945	0.00213662	0.0361582	884
ZMYM1	0.142339	0.0459975	3.09449	0.00209752	9.07664	0.00214003	0.036175	885
C5orf44	0.171982	0.0579389	2.96833	0.00315812	9.07056	0.00214741	0.0362587	886
RPS4Y2	0.0642854	0.0216164	2.97392	0.00310225	9.0642	0.00215515	0.0363215	887
YIPF6	0.128788	0.0450849	2.85656	0.00448598	9.06279	0.00215687	0.0363215	888
HDAC2	-0.135943	0.0467939	-2.90514	0.00385632	9.06154	0.00215841	0.0363215	889
SHMT1	-0.0851198	0.0294332	-2.89196	0.00401864	9.05814	0.00216257	0.0363481	890
N6AMT2	-0.100551	0.03392	-2.96436	0.00319828	9.05509	0.0021663	0.0363481	891
TMED2	0.154611	0.052894	2.92304	0.00364555	9.05429	0.00216728	0.0363481	892
CIZ1	-0.172512	0.0576513	-2.99234	0.00292456	9.04985	0.00217274	0.0363989	893
ZNF28	0.109409	0.0385678	2.8368	0.00476769	9.04628	0.00217714	0.0364319	894
WBSCR16	-0.153083	0.0502938	-3.04377	0.00247669	9.04218	0.00218221	0.0364758	895
NDUFA12	-0.112229	0.0377864	-2.9701	0.00314027	9.03348	0.00219298	0.036615	896
FSCN1	-0.0945587	0.0298055	-3.17253	0.00161726	9.02808	0.0021997	0.0366862	897
EIF5B	-0.0870922	0.0291969	-2.98292	0.0030142	9.01851	0.00221166	0.0368447	898
EPRS	-0.172218	0.0564369	-3.05152	0.00241498	9.01422	0.00221704	0.0368931	899
COMMD9	-0.181089	0.0544274	-3.32716	0.000951144	9.005	0.00222866	0.0370082	900
FRYL	0.192603	0.0658375	2.92543	0.00361817	9.0047	0.00222904	0.0370082	901
MTF2	0.251767	0.0772841	3.25768	0.00121043	9.00285	0.00223137	0.0370082	902
JTB	0.17479	0.0588644	2.96936	0.00314769	8.99968	0.00223538	0.0370335	903
C17orf56	0.151653	0.0497442	3.04867	0.00243755	8.99747	0.00223819	0.037039	904
C6orf89	-0.239622	0.0810178	-2.95765	0.00326734	8.99263	0.00224434	0.0370997	905
EIF4A3	-0.139618	0.0425806	-3.27891	0.00112499	8.99053	0.002247	0.0371028	906
HARS	-0.179539	0.0580717	-3.09168	0.00211704	8.98055	0.00225974	0.0372721	907
C20orf201	0.0468656	0.0167039	2.80567	0.00524444	8.97724	0.00226399	0.0373009	908
ZDHHC5	-0.282269	0.091212	-3.09465	0.00209643	8.97264	0.0022699	0.0373572	909
SUCLA2	-0.171432	0.0549816	-3.118	0.00194059	8.96588	0.00227862	0.0374595	910
CIRH1A	-0.139408	0.0472181	-2.95243	0.00332198	8.96084	0.00228513	0.0374775	911
FAM78A	-0.241805	0.0833899	-2.89969	0.00392274	8.96014	0.00228604	0.0374775	912
KIAA1524	-0.0680083	0.0249449	-2.72634	0.00666037	8.95922	0.00228723	0.0374775	913
MAP1LC3B	0.162782	0.0566871	2.87158	0.00428197	8.95602	0.00229138	0.0375044	914
DOCK11	0.184909	0.0612652	3.01817	0.00269111	8.95013	0.00229905	0.0375888	915
LIMD1	0.117554	0.0397584	2.9567	0.0032772	8.94332	0.00230794	0.037645	916
TCFL5	0.113906	0.0394926	2.88422	0.00411686	8.94314	0.00230817	0.037645	917
DKC1	-0.160511	0.0514094	-3.12222	0.0019136	8.94168	0.00231009	0.037645	918
TUBGCP3	-0.210562	0.0698516	-3.01442	0.00272389	8.93841	0.00231437	0.037645	919
ATP6V1H	-0.161226	0.0511751	-3.15048	0.00174151	8.93788	0.00231507	0.037645	920
MRPS9	-0.123406	0.0415921	-2.96707	0.00317082	8.93166	0.00232325	0.037737	921
CPEB4	0.0916758	0.0301302	3.04265	0.00248573	8.92936	0.00232628	0.0377452	922
ANAPC7	-0.242333	0.0743079	-3.2612	0.00119586	8.92658	0.00232994	0.0377511	923
SPAG5	-0.0944816	0.0282224	-3.34776	0.000884849	8.92442	0.0023328	0.0377511	924
FAM71E1	0.0618213	0.0215594	2.86749	0.00433671	8.92128	0.00233696	0.0377511	925
TXNL1	-0.219959	0.0661789	-3.32371	0.000962711	8.91786	0.00234149	0.0377511	926
PLEKHM1P	0.12466	0.0390905	3.18902	0.00152975	8.91543	0.00234472	0.0377511	927
KIAA1430	0.156212	0.0495708	3.15129	0.00173676	8.91542	0.00234474	0.0377511	928
NDUFAF1	-0.112168	0.0380629	-2.94692	0.00338053	8.91162	0.00234979	0.0377511	929
GTF2I	-0.157132	0.0524427	-2.99625	0.00288808	8.91065	0.00235109	0.0377511	930
PHKB	-0.20162	0.0634179	-3.17923	0.00158118	8.9106	0.00235116	0.0377511	931
LOC100287902	0.0435548	0.0146112	2.98093	0.00303352	8.91006	0.00235187	0.0377511	932
RBAK	0.171155	0.0534574	3.2017	0.00146548	8.90791	0.00235474	0.0377566	933
MADCAM1	0.0518487	0.0178641	2.9024	0.0038896	8.90367	0.00236041	0.037807	934
ITM2C	-0.0740019	0.0254925	-2.90289	0.00388367	8.9014	0.00236345	0.0378139	935
PSMC5	-0.141898	0.0464897	-3.05224	0.00240929	8.89828	0.00236764	0.0378139	936
CTDSPL2	0.180962	0.0610828	2.96257	0.00321658	8.89769	0.00236842	0.0378139	937
KLF6	0.160895	0.0528466	3.04458	0.00247021	8.89556	0.00237129	0.0378194	938
USP11	-0.149541	0.0530522	-2.81874	0.00503921	8.88741	0.00238227	0.0379222	939
B3GNT5	0.105611	0.0332802	3.17338	0.00161264	8.88676	0.00238315	0.0379222	940
OXR1	0.169162	0.0551346	3.06817	0.00228709	8.87995	0.00239237	0.0379222	941
GNAI2	-0.203439	0.0721514	-2.81961	0.00502581	8.87913	0.00239349	0.0379222	942
RBM17	-0.151639	0.0502344	-3.01862	0.0026872	8.8785	0.00239434	0.0379222	943
MRPS35	-0.237468	0.0730811	-3.24938	0.00124549	8.87811	0.00239487	0.0379222	944
ING4	0.175839	0.060015	2.92992	0.00356733	8.87766	0.00239548	0.0379222	945
MRPS18B	-0.202786	0.0689949	-2.93915	0.00346476	8.87439	0.00239994	0.0379525	946
FLJ90757	-0.0936143	0.0309213	-3.0275	0.00261105	8.87228	0.00240281	0.0379558	947
PES1	-0.150183	0.0486032	-3.08998	0.00212892	8.86901	0.00240727	0.0379558	948
HOOK3	0.119954	0.0396799	3.02305	0.00264896	8.86865	0.00240775	0.0379558	949
ACTR10	-0.167821	0.0546325	-3.07181	0.00225993	8.86147	0.00241759	0.0380378	950
KAT2B	0.0827219	0.0289561	2.8568	0.00448261	8.85766	0.00242281	0.0380378	951
XAF1	-0.0983991	0.0303716	-3.23984	0.00128688	8.85744	0.00242311	0.0380378	952
PTPN1	-0.253362	0.08261	-3.06697	0.00229609	8.85743	0.00242313	0.0380378	953
SIPA1L1	-0.195964	0.0614418	-3.18943	0.00152764	8.84407	0.00244157	0.0382457	954
PPIB	-0.118779	0.0399706	-2.97165	0.00312476	8.8427	0.00244347	0.0382457	955
WDR7	0.155529	0.0517056	3.00796	0.00278124	8.84228	0.00244404	0.0382457	956
TTYH3	-0.156147	0.0509671	-3.06367	0.00232098	8.83739	0.00245084	0.038312	957
MR1	-0.214483	0.06757	-3.17423	0.00160803	8.83104	0.00245968	0.03841	958
ATG16L2	0.142727	0.0467319	3.05416	0.00239425	8.82837	0.00246341	0.0384282	959
STK17B	0.183797	0.0569575	3.22691	0.00134505	8.82123	0.00247342	0.0385241	960
DOLPP1	-0.175097	0.0609041	-2.87497	0.00423713	8.82003	0.00247511	0.0385241	961
RPS9	0.0977675	0.03245	3.01287	0.00273759	8.81848	0.00247728	0.0385241	962
C16orf5	-0.146605	0.0511171	-2.86803	0.00432942	8.80955	0.00248986	0.0386795	963
TTLL12	-0.159308	0.0519392	-3.0672	0.00229436	8.7975	0.00250695	0.0389045	964
FAM8A1	0.188006	0.0621863	3.02327	0.00264712	8.78877	0.0025194	0.0390573	965
RNF115	-0.19858	0.0638265	-3.11124	0.00198456	8.78646	0.00252271	0.039068	966
GEMIN4	-0.161362	0.0542397	-2.97498	0.00309174	8.78302	0.00252764	0.0390812	967
TMEM109	-0.180376	0.0603117	-2.99072	0.00293979	8.78222	0.00252878	0.0390812	968
NDRG3	-0.186003	0.0594559	-3.12842	0.00187455	8.7787	0.00253384	0.0391073	969
LANCL1	0.174242	0.0599706	2.90546	0.00385256	8.77741	0.0025357	0.0391073	970
SF3B1	0.236784	0.0825868	2.8671	0.00434193	8.77479	0.00253948	0.0391252	971
MTA1	-0.192282	0.0670057	-2.86964	0.00430784	8.77117	0.0025447	0.0391382	972
HMGCR	0.163905	0.0571824	2.86636	0.00435183	8.77058	0.00254555	0.0391382	973
ZNF513	0.155269	0.053103	2.92392	0.00363545	8.74588	0.00258151	0.0396379	974
TGFBR1	0.161811	0.0515122	3.14121	0.00179628	8.74462	0.00258335	0.0396379	975
SALL2	-0.104894	0.037308	-2.81157	0.00515081	8.74063	0.00258921	0.0396871	976
C15orf44	-0.195266	0.062092	-3.14478	0.00177499	8.73566	0.00259652	0.0397584	977
WDR33	-0.231573	0.0767598	-3.01685	0.00270267	8.73027	0.00260449	0.0397989	978
MKL2	0.133345	0.0467006	2.85533	0.00450308	8.73024	0.00260453	0.0397989	979
FAM86C	-0.062754	0.020999	-2.98843	0.00296148	8.72723	0.00260899	0.0397989	980
MTO1	-0.206301	0.0741209	-2.78331	0.00561307	8.72668	0.00260981	0.0397989	981
RRN3	-0.1663	0.0557386	-2.98358	0.00300791	8.71458	0.0026278	0.0400122	982
GPR174	0.120038	0.0383795	3.12764	0.00187937	8.71325	0.00262979	0.0400122	983
GMPS	-0.180755	0.0587685	-3.07571	0.00223125	8.71083	0.0026334	0.0400122	984
HBD	0.0482295	0.0170241	2.83301	0.00482358	8.70969	0.0026351	0.0400122	985
HDLBP	-0.18771	0.0611201	-3.07117	0.00226473	8.70831	0.00263717	0.0400122	986
KIAA2022	0.0586665	0.0193194	3.03666	0.00253467	8.70636	0.00264009	0.040016	987
FBXO21	-0.246601	0.0791112	-3.11714	0.0019461	8.70086	0.00264836	0.0401007	988
E4F1	0.198262	0.0654506	3.02919	0.00259686	8.6937	0.00265915	0.0402233	989
USP22	-0.221986	0.0745537	-2.97753	0.00306669	8.68288	0.00267555	0.040422	990
KPNA3	0.175124	0.0633114	2.76607	0.00591297	8.68	0.00267993	0.040422	991
FUNDC2	0.0748049	0.02533	2.95322	0.00331367	8.67919	0.00268116	0.040422	992
NPC2	-0.125621	0.0405788	-3.09574	0.00208889	8.67792	0.00268309	0.040422	993
RC3H1	0.183537	0.0631379	2.90693	0.00383484	8.67489	0.00268772	0.040451	994
TULP4	0.133224	0.050483	2.63898	0.00861143	8.66404	0.00270434	0.0406603	995
DLEU2L	0.0517541	0.0173994	2.97448	0.00309673	8.6428	0.00273719	0.0410796	996
AFTPH	-0.259432	0.0848817	-3.05639	0.00237692	8.64245	0.00273772	0.0410796	997
PUM2	0.209263	0.0682128	3.06779	0.00228992	8.63678	0.00274656	0.0411709	998
FBXL19	-0.177018	0.0586392	-3.01877	0.00268592	8.63285	0.00275271	0.0412217	999
DPAGT1	-0.154248	0.0517642	-2.97982	0.00304433	8.62636	0.00276288	0.0413327	1000
TUFM	-0.0983009	0.034677	-2.83476	0.00479773	8.62276	0.00276854	0.041376	1001
UBAP2L	-0.215329	0.0717063	-3.00293	0.00282673	8.61522	0.00278043	0.0415122	1002
PYGL	-0.129383	0.0399519	-3.23848	0.00129288	8.60481	0.00279693	0.041717	1003
GRWD1	-0.150562	0.0538761	-2.79459	0.0054242	8.60226	0.00280098	0.0417286	1004
ATP6V0B	0.151097	0.0506801	2.98139	0.00302901	8.60081	0.00280329	0.0417286	1005
RPS3A	0.0866394	0.0273064	3.17286	0.00161547	8.591	0.00281897	0.0419203	1006
HNRNPK	-0.180488	0.0584989	-3.08533	0.00216178	8.58905	0.00282211	0.0419253	1007
RIT1	0.180154	0.0591226	3.04713	0.0024498	8.58477	0.00282897	0.0419332	1008
WAPAL	0.200328	0.067632	2.96203	0.00322207	8.58126	0.00283463	0.0419332	1009
SLC4A1AP	-0.133937	0.0446026	-3.00291	0.00282692	8.57789	0.00284007	0.0419332	1010
BID	0.134552	0.0455729	2.95245	0.00332174	8.57786	0.00284012	0.0419332	1011
LONRF1	0.15415	0.0481623	3.20063	0.00147081	8.57747	0.00284075	0.0419332	1012
RNASEH2A	-0.140954	0.0450307	-3.13017	0.00186364	8.57664	0.00284209	0.0419332	1013
LARS	-0.202983	0.0681024	-2.98056	0.00303707	8.57114	0.00285099	0.0419332	1014
TH1L	-0.158906	0.0552319	-2.87706	0.0042097	8.57064	0.0028518	0.0419332	1015
PSPC1	-0.15004	0.0498688	-3.00869	0.00277473	8.56994	0.00285293	0.0419332	1016
SCARNA20	-0.0613182	0.0209199	-2.93109	0.00355416	8.56972	0.0028533	0.0419332	1017
FNDC3A	0.174683	0.0586937	2.97619	0.00307985	8.56813	0.00285589	0.0419332	1018
PITRM1	-0.136853	0.0484976	-2.82184	0.00499166	8.56788	0.00285628	0.0419332	1019
MRPS2	-0.196301	0.0680939	-2.8828	0.00413516	8.56524	0.00286058	0.0419552	1020
ANKRD19	0.115203	0.0390269	2.95189	0.00332766	8.55945	0.00287	0.0420522	1021
MRPL44	-0.205784	0.066068	-3.11473	0.00196172	8.55532	0.00287675	0.0421098	1022
ACOT9	-0.141705	0.0480067	-2.95178	0.00332884	8.54372	0.00289581	0.0423473	1023
TMEM42	0.126405	0.0429903	2.9403	0.00345212	8.5384	0.00290458	0.0424132	1024
SFRS15	-0.186152	0.0606552	-3.06902	0.0022807	8.53755	0.00290599	0.0424132	1025
CDK4	-0.187019	0.0626923	-2.98312	0.00301233	8.53039	0.00291784	0.0425448	1026
CASP2	-0.185059	0.0629677	-2.93895	0.003467	8.51859	0.0029375	0.0427896	1027
CAMK2D	0.149437	0.0530218	2.81841	0.00504432	8.51233	0.00294799	0.0429007	1028
ZNF688	0.150518	0.0520341	2.89267	0.00400976	8.49178	0.00298265	0.0433629	1029
NCRNA00188	0.0862448	0.0300178	2.87312	0.00426154	8.48722	0.00299041	0.0434336	1030
RPS4Y1	0.0677508	0.0227137	2.98281	0.00301528	8.48332	0.00299705	0.0434877	1031
CCDC134	-0.0706868	0.0238669	-2.96171	0.00322542	8.48089	0.0030012	0.0435058	1032
GLOD4	-0.165091	0.0550929	-2.99659	0.00288492	8.4786	0.00300512	0.0435204	1033
TMEM64	0.107451	0.0364599	2.94711	0.00337853	8.47292	0.00301485	0.0436191	1034
ZBTB38	0.131452	0.0482141	2.72642	0.00665887	8.45426	0.00304703	0.0439816	1035
GPR77	0.143389	0.0484837	2.95746	0.00326926	8.45273	0.0030497	0.0439816	1036
MIA3	-0.213834	0.074557	-2.86807	0.00432893	8.45204	0.00305089	0.0439816	1037
SELO	0.181244	0.0594845	3.04691	0.0024515	8.45159	0.00305167	0.0439816	1038
SNRK	0.209551	0.0688957	3.04157	0.00249449	8.44753	0.00305874	0.0440412	1039
CPD	0.121576	0.0405822	2.99578	0.00289241	8.44339	0.00306595	0.0441025	1040
FBXL5	0.181622	0.0629121	2.88691	0.00408252	8.44039	0.0030712	0.0441355	1041
BPNT1	0.129563	0.0469427	2.76002	0.00602176	8.43604	0.0030788	0.0441868	1042
C11orf59	0.182391	0.0570696	3.19595	0.00149433	8.43498	0.00308067	0.0441868	1043
GLA	-0.121095	0.0381598	-3.17338	0.00161266	8.43241	0.00308518	0.0442091	1044
MED31	0.104078	0.0376839	2.76186	0.00598853	8.40901	0.00312656	0.0447592	1045
KIF5B	0.175998	0.0583795	3.01473	0.00272123	8.40524	0.00313328	0.0447754	1046
C6orf115	-0.117829	0.0391892	-3.00666	0.00279295	8.40502	0.00313368	0.0447754	1047
INTS7	-0.143618	0.0492645	-2.91524	0.00373601	8.39846	0.00314541	0.0449001	1048
TMEM168	0.185247	0.0631854	2.93181	0.0035461	8.39356	0.00315421	0.044979	1049
DMXL2	0.124898	0.0434801	2.87254	0.00426925	8.39203	0.00315695	0.044979	1050
PMM1	0.160542	0.0527819	3.04161	0.00249417	8.38186	0.0031753	0.0451974	1051
EIF3D	-0.192901	0.062277	-3.09746	0.00207708	8.37402	0.00318951	0.0453321	1052
PTMA	-0.156449	0.0559618	-2.79565	0.00540684	8.37329	0.00319082	0.0453321	1053
MIER2	-0.205261	0.0691486	-2.96841	0.00315729	8.37017	0.0031965	0.0453697	1054
BIRC3	0.131348	0.0458999	2.86162	0.00441621	8.36252	0.00321048	0.0455249	1055
FBXL6	0.153243	0.0555828	2.75701	0.00607639	8.36046	0.00321425	0.0455352	1056
C1orf9	0.167813	0.0560252	2.99531	0.00289679	8.35863	0.00321759	0.0455356	1057
SAP18	-0.15197	0.0505827	-3.00439	0.00281342	8.35712	0.00322036	0.0455356	1058
INO80	-0.243116	0.0791249	-3.07256	0.00225437	8.3529	0.00322811	0.0455569	1059
LRRFIP2	-0.138328	0.0502153	-2.75469	0.00611893	8.35274	0.00322842	0.0455569	1060
RHOQ	0.139989	0.0520886	2.68751	0.00747216	8.35133	0.00323101	0.0455569	1061
NEDD4	0.0826635	0.0282597	2.92514	0.00362151	8.34512	0.00324246	0.0456538	1062
ETV2	0.0642719	0.0217579	2.95396	0.00330588	8.3443	0.00324398	0.0456538	1063
LOC388692	-0.0732399	0.0254058	-2.8828	0.0041351	8.341	0.00325008	0.0456654	1064
MZT2B	0.103529	0.0369386	2.80272	0.00529166	8.34055	0.00325092	0.0456654	1065
LEMD3	0.164575	0.0562898	2.92372	0.00363771	8.33506	0.00326111	0.0457328	1066
TIMM23	-0.138513	0.0442724	-3.12867	0.00187298	8.33093	0.00326878	0.0457328	1067
ZNF259	-0.228359	0.0703914	-3.24414	0.00126807	8.32979	0.00327091	0.0457328	1068
CD164	0.136376	0.0473133	2.88241	0.00414023	8.3284	0.0032735	0.0457328	1069
CLPTM1	-0.210312	0.0733266	-2.86815	0.00432783	8.32817	0.00327394	0.0457328	1070
HADHA	-0.197358	0.0615827	-3.20476	0.00145032	8.32811	0.00327405	0.0457328	1071
U2AF2	-0.211201	0.0742638	-2.84393	0.00466428	8.32607	0.00327785	0.0457431	1072
LOC284440	0.0923769	0.0278328	3.319	0.000978688	8.31752	0.00329386	0.045916	1073
INTS9	-0.212967	0.0665158	-3.20175	0.00146522	8.31619	0.00329637	0.045916	1074
MTA3	-0.10968	0.0382504	-2.86741	0.00433773	8.3137	0.00330106	0.0459384	1075
PRKY	0.0701189	0.0241776	2.90016	0.00391699	8.30764	0.00331246	0.0460543	1076
QRICH1	-0.214863	0.0758237	-2.83372	0.00481314	8.30459	0.00331824	0.0460918	1077
BTRC	-0.215353	0.0731692	-2.94322	0.00342035	8.29893	0.00332896	0.0461978	1078
RPL27	0.0902536	0.0302038	2.98815	0.00296411	8.28715	0.00335139	0.046466	1079
TRAK2	0.0768544	0.0271933	2.82623	0.00492499	8.27744	0.00337	0.0466807	1080
RNF141	0.109789	0.0404711	2.71277	0.00693464	8.26925	0.00338578	0.0468559	1081
AEBP2	0.141206	0.0502441	2.81041	0.00516917	8.26498	0.00339403	0.0469154	1082
SETDB1	-0.209878	0.0694679	-3.02122	0.00266474	8.26221	0.0033994	0.0469154	1083
NUP188	-0.178722	0.0619599	-2.88447	0.00411367	8.26201	0.00339977	0.0469154	1084
PSME2	-0.114444	0.0390631	-2.92972	0.00356956	8.26055	0.00340262	0.0469154	1085
SLC23A3	0.0591041	0.020898	2.82822	0.00489502	8.25702	0.00340946	0.0469665	1086
PORCN	-0.164631	0.0566992	-2.90359	0.00387517	8.24403	0.00343483	0.0472724	1087
PKM2	-0.156172	0.0507799	-3.07547	0.002233	8.24119	0.00344038	0.0473053	1088
TWF1	0.124111	0.0412771	3.00676	0.00279202	8.23498	0.0034526	0.047408	1089
BBX	0.153374	0.0539107	2.84496	0.00464947	8.23417	0.00345419	0.047408	1090
TMEM57	-0.169732	0.0598246	-2.83715	0.00476255	8.22896	0.00346449	0.0475057	1091
MRPS27	-0.220124	0.0742387	-2.96509	0.00319087	8.22409	0.00347412	0.0475148	1092
HSF5	0.0822598	0.0285934	2.87688	0.004212	8.22247	0.00347733	0.0475148	1093
DUSP28	0.111775	0.0403202	2.77218	0.00580501	8.22233	0.0034776	0.0475148	1094
EIF5	0.243467	0.0859859	2.83148	0.00484635	8.22221	0.00347785	0.0475148	1095
L3MBTL2	-0.217628	0.0735442	-2.95915	0.00325178	8.22009	0.00348206	0.0475288	1096
EDEM2	-0.168505	0.0603015	-2.79437	0.00542777	8.2105	0.00350117	0.0477461	1097
CNPY2	-0.162408	0.0582027	-2.79039	0.00549375	8.20635	0.00350946	0.0478156	1098
BCLAF1	0.200978	0.0662913	3.03174	0.00257544	8.19479	0.00353268	0.0480882	1099
MSN	-0.183129	0.0594391	-3.08096	0.0021931	8.18394	0.00355462	0.0483428	1100
LANCL2	-0.14348	0.0497711	-2.8828	0.0041351	8.18019	0.00356224	0.0484025	1101
AHR	0.0856492	0.030537	2.80476	0.00525893	8.17674	0.00356926	0.0484528	1102
SNX16	0.0877757	0.031268	2.8072	0.00521992	8.17369	0.00357549	0.0484528	1103
C12orf34	-0.060464	0.0214161	-2.82329	0.00496955	8.1736	0.00357566	0.0484528	1104
STMN1	-0.101897	0.0317728	-3.20705	0.00143913	8.16773	0.00358768	0.0485086	1105
C6orf108	0.0982768	0.0345952	2.84076	0.00470997	8.16687	0.00358942	0.0485086	1106
MRPS7	-0.151022	0.0517383	-2.91896	0.00369258	8.16683	0.00358951	0.0485086	1107
DDX3X	0.181096	0.0653564	2.7709	0.00582748	8.15814	0.00360736	0.0487059	1108
ESYT1	-0.170803	0.0567941	-3.0074	0.00278626	8.14612	0.00363221	0.0489686	1109
DDX27	-0.131068	0.0458591	-2.85805	0.00446528	8.14556	0.00363337	0.0489686	1110
ELMO1	-0.169991	0.0543098	-3.13003	0.00186451	8.13733	0.00365048	0.0491324	1111
POLE3	-0.228591	0.0752923	-3.03605	0.00253965	8.13584	0.00365359	0.0491324	1112
PDIA5	-0.0877968	0.0310732	-2.82548	0.00493629	8.13498	0.00365537	0.0491324	1113
ATG2B	0.178436	0.0617505	2.88963	0.00404801	8.13325	0.00365898	0.0491368	1114
TDP1	-0.188417	0.0681774	-2.76363	0.00595667	8.12783	0.00367034	0.0491849	1115
IMPDH2	-0.152094	0.0542445	-2.80387	0.00527331	8.12756	0.0036709	0.0491849	1116
ZNF43	0.123382	0.042021	2.93621	0.00349714	8.12683	0.00367243	0.0491849	1117
C13orf29	0.0421861	0.0146401	2.88155	0.00415122	8.12526	0.00367573	0.0491851	1118
SEC13	-0.155555	0.0517921	-3.00345	0.00282201	8.11316	0.00370122	0.0494819	1119
CRNKL1	-0.172551	0.0565475	-3.05144	0.00241563	8.10855	0.00371098	0.0495681	1120
TBCE	-0.134833	0.0479792	-2.81024	0.00517177	8.1043	0.00371999	0.0496441	1121
GSS	-0.175924	0.0605791	-2.90404	0.00386975	8.09297	0.00374413	0.0499217	1122
C10orf46	0.185383	0.0659748	2.8099	0.00517713	8.08714	0.00375663	0.0500251	1123
HSPBP1	-0.170935	0.056408	-3.03033	0.00258726	8.08572	0.00375967	0.0500251	1124
TAB1	-0.223564	0.0763613	-2.92772	0.00359216	8.08468	0.00376192	0.0500251	1125
ANXA5	-0.113679	0.0372023	-3.05571	0.00238219	8.07901	0.00377412	0.0501428	1126
HEXDC	0.134775	0.0424367	3.1759	0.00159901	8.07612	0.00378035	0.050181	1127
FYN	-0.191902	0.0682547	-2.81156	0.00515097	8.074	0.00378492	0.0501972	1128
PDIA4	-0.109686	0.0393721	-2.78588	0.00556942	8.06647	0.00380125	0.0503659	1129
OSBPL11	0.194681	0.069505	2.80097	0.00532007	8.06503	0.00380438	0.0503659	1130
RCC2	-0.189638	0.0649143	-2.92137	0.00366474	8.06185	0.0038113	0.0504129	1131
LMO4	-0.150294	0.0513446	-2.92716	0.00359845	8.05993	0.00381548	0.0504237	1132
HM13	-0.141809	0.0454605	-3.11939	0.00193162	8.05701	0.00382185	0.0504633	1133
SLC5A5	0.068301	0.0246475	2.77111	0.00582378	8.05348	0.00382958	0.0505207	1134
TCEB2	0.109279	0.0398835	2.73996	0.00639516	8.0515	0.0038339	0.0505332	1135
CD14	-0.108269	0.0343597	-3.15103	0.00173826	8.04425	0.00384982	0.0506619	1136
STARD5	0.116343	0.0382726	3.03986	0.0025084	8.04397	0.00385044	0.0506619	1137
JMJD8	-0.217647	0.0701332	-3.10334	0.00203714	8.0281	0.00388554	0.0510787	1138
CASD1	0.167516	0.0577091	2.90277	0.00388512	8.02441	0.00389373	0.0510917	1139
ARSB	-0.121013	0.0442783	-2.73301	0.00652933	8.02388	0.00389491	0.0510917	1140
CYB5B	-0.220562	0.0802196	-2.74948	0.00621541	8.02305	0.00389677	0.0510917	1141
C11orf67	-0.0816799	0.0291135	-2.80557	0.005246	8.01728	0.00390963	0.0511328	1142
SND1	-0.159592	0.053477	-2.98432	0.00300079	8.01694	0.00391038	0.0511328	1143
ZNF587	0.072483	0.0258533	2.80363	0.00527712	8.01499	0.00391474	0.0511328	1144
CBX2	-0.0535581	0.0194053	-2.75997	0.00602268	8.01471	0.00391539	0.0511328	1145
FAM179B	0.12506	0.0453361	2.75851	0.00604919	8.01399	0.00391699	0.0511328	1146
PPP1R7	-0.156697	0.0514068	-3.04818	0.00244144	8.01189	0.0039217	0.0511496	1147
AHSP	0.0441747	0.0156988	2.81388	0.0051146	8.00324	0.00394114	0.0513584	1148
RBM15	0.125479	0.0420453	2.98437	0.00300024	8.00039	0.00394755	0.051393	1149
SNRPF	-0.132836	0.0457769	-2.90181	0.00389686	7.99777	0.00395347	0.051393	1150
ZNF32	0.124325	0.0439877	2.82635	0.0049231	7.9975	0.0039541	0.051393	1151
TXLNG	-0.16839	0.0625431	-2.69238	0.00736565	7.99464	0.00396057	0.0514323	1152
MARCH2	0.0655082	0.0234323	2.79564	0.00540699	7.98756	0.00397664	0.0515553	1153
SH3GL1P2	0.0473039	0.0168956	2.79977	0.00533947	7.98743	0.00397692	0.0515553	1154
FBXO11	0.206257	0.07136	2.89037	0.00403865	7.98508	0.00398228	0.0515801	1155
EIF4B	-0.180381	0.0592304	-3.04542	0.00246346	7.98193	0.00398945	0.0516282	1156
CEP76	-0.110603	0.041867	-2.64176	0.00854208	7.97536	0.00400447	0.0517777	1157
RNF14	0.117086	0.0426093	2.74789	0.00624518	7.97179	0.00401265	0.0518388	1158
DNAJC1	-0.118154	0.0414521	-2.85038	0.00457237	7.96769	0.00402207	0.0519156	1159
G6PC3	-0.144873	0.0493125	-2.93785	0.00347898	7.96296	0.00403296	0.0520113	1160
SNORA78	0.0529948	0.018326	2.89179	0.00402085	7.95883	0.00404251	0.0520895	1161
VAV1	-0.154146	0.0605044	-2.54768	0.0111842	7.95046	0.0040619	0.0522944	1162
ATF5	-0.129978	0.0403117	-3.22433	0.00135692	7.9381	0.00409073	0.0525851	1163
ERCC5	-0.152594	0.0527375	-2.89346	0.00399993	7.93777	0.00409152	0.0525851	1164
MIR24.2	0.0537677	0.0191286	2.81085	0.00516214	7.93391	0.00410055	0.0526157	1165
DAP3	-0.230635	0.0788435	-2.92523	0.00362048	7.93269	0.0041034	0.0526157	1166
SIVA1	0.12054	0.0420699	2.86522	0.00436724	7.93182	0.00410546	0.0526157	1167
IPO13	-0.197533	0.0682113	-2.8959	0.00396947	7.93075	0.00410796	0.0526157	1168
TMEM191A	0.0974112	0.0323204	3.01393	0.00272826	7.91983	0.00413372	0.0528564	1169
RAB4B	0.195693	0.0682116	2.86891	0.00431754	7.91846	0.00413697	0.0528564	1170
RAB22A	0.202486	0.0747103	2.71028	0.00698608	7.91737	0.00413953	0.0528564	1171
NAPG	0.179069	0.0621587	2.88084	0.00416049	7.9168	0.00414089	0.0528564	1172
C11orf57	0.144012	0.0544043	2.64707	0.00841132	7.90639	0.00416563	0.0530674	1173
KIAA1468	0.201613	0.0652519	3.08976	0.00213047	7.90582	0.004167	0.0530674	1174
DHPS	-0.214345	0.0760402	-2.81883	0.00503782	7.90393	0.0041715	0.0530674	1175
CHORDC1	-0.130932	0.0479514	-2.73051	0.00657811	7.90389	0.00417161	0.0530674	1176
ANXA2	-0.120953	0.0405363	-2.98382	0.00300557	7.89869	0.00418402	0.0531683	1177
PSME3	-0.178724	0.0598057	-2.9884	0.00296176	7.89625	0.00418989	0.0531683	1178
ENOX2	-0.177493	0.0623229	-2.84796	0.0046067	7.89612	0.0041902	0.0531683	1179
HSD17B6	-0.050391	0.0177483	-2.83921	0.00473253	7.89327	0.00419704	0.05321	1180
CAPN10	0.150496	0.0523706	2.87368	0.00425414	7.8877	0.00421043	0.0532936	1181
BAD	0.14374	0.0479179	2.99972	0.00285606	7.88548	0.00421578	0.0532936	1182
SOCS4	0.166413	0.0591382	2.81396	0.00511339	7.88497	0.00421703	0.0532936	1183
TAF10	0.132256	0.0490548	2.69609	0.00728554	7.88461	0.00421789	0.0532936	1184
MFN1	0.180408	0.0615284	2.93212	0.00354261	7.88298	0.00422181	0.0532982	1185
PPM1G	-0.140944	0.0493768	-2.85446	0.00451511	7.87825	0.00423326	0.0533977	1186
SORCS3	0.0474178	0.0172891	2.74264	0.00634414	7.87544	0.0042401	0.0534388	1187
SLC40A1	0.110422	0.0399645	2.76299	0.00596807	7.8587	0.00428092	0.0539079	1188
RMND1	-0.111583	0.0408918	-2.72874	0.00661304	7.85599	0.00428755	0.053946	1189
SPHK1	0.0630264	0.024151	2.60968	0.00937243	7.84491	0.00431485	0.0542355	1190
BIN3	0.16555	0.0585287	2.82853	0.0048904	7.84371	0.00431781	0.0542355	1191
XK	0.0404889	0.0147682	2.74163	0.00636321	7.83776	0.00433256	0.0543751	1192
GAS5	0.0818462	0.0286627	2.8555	0.00450069	7.8288	0.00435484	0.0546089	1193
CRYZL1	-0.138129	0.0490675	-2.81508	0.00509597	7.82382	0.00436728	0.0547176	1194
NRIP1	0.12162	0.0432537	2.81179	0.00514746	7.82241	0.00437082	0.0547176	1195
PIP4K2B	-0.257873	0.0853802	-3.02028	0.00267279	7.81824	0.00438126	0.0548023	1196
RSL24D1	0.090078	0.0317101	2.84068	0.00471121	7.81106	0.00439931	0.0549395	1197
RFC4	-0.115409	0.0448843	-2.57125	0.0104614	7.81096	0.00439957	0.0549395	1198
G2E3	0.142363	0.049436	2.87974	0.00417467	7.79888	0.00443012	0.0552408	1199
ACO1	-0.144453	0.0466415	-3.09708	0.00207966	7.7985	0.00443108	0.0552408	1200
ITFG1	-0.195192	0.0633261	-3.08234	0.00218318	7.78726	0.00445972	0.0555516	1201
SP2	-0.206213	0.0677711	-3.04278	0.00248469	7.78548	0.00446427	0.055562	1202
TREX2	0.0996192	0.0348514	2.8584	0.00446053	7.7838	0.00446858	0.0555648	1203
BLNK	-0.129862	0.0452716	-2.8685	0.00432304	7.78229	0.00447243	0.0555648	1204
PRPF4	-0.196414	0.0675027	-2.90972	0.00380136	7.78078	0.00447631	0.0555648	1205
UQCRC1	-0.168098	0.0569505	-2.95166	0.00333012	7.77888	0.00448118	0.0555648	1206
AP1S3	0.0640405	0.0234959	2.7256	0.00667506	7.77815	0.00448307	0.0555648	1207
OAS2	-0.119472	0.0428959	-2.78516	0.00558168	7.7733	0.00449554	0.0556733	1208
RASSF7	0.116855	0.0426357	2.74077	0.00637959	7.76994	0.0045042	0.0557255	1209
PRMT1	-0.169878	0.0595277	-2.85376	0.00452495	7.76878	0.00450721	0.0557255	1210
MRE11A	-0.16083	0.0553735	-2.90447	0.00386453	7.7658	0.00451491	0.0557469	1211
CD38	-0.0534131	0.0193785	-2.75632	0.00608918	7.76523	0.00451639	0.0557469	1212
VHL	0.127946	0.0448929	2.85003	0.00457734	7.7618	0.00452528	0.0557764	1213
HNRNPR	-0.128895	0.0458537	-2.811	0.00515978	7.76052	0.00452858	0.0557764	1214
RUNDC1	-0.164972	0.0587293	-2.80901	0.00519119	7.75999	0.00452997	0.0557764	1215
PTPRN	0.0392398	0.0152443	2.57407	0.0103778	7.75541	0.00454188	0.0558771	1216
UMPS	-0.141457	0.0488275	-2.89708	0.00395489	7.75341	0.00454708	0.0558951	1217
GTDC1	0.116866	0.0442411	2.64158	0.00854667	7.74684	0.00456424	0.0560599	1218
SRSF4	-0.146287	0.0541072	-2.70365	0.00712456	7.74322	0.00457373	0.0561058	1219
FBXL13	0.0568305	0.021138	2.68854	0.00744957	7.74255	0.00457547	0.0561058	1220
BMPR2	0.12912	0.0451783	2.85802	0.0044658	7.73663	0.00459103	0.0562505	1221
MRPL30	0.122116	0.0456934	2.67251	0.00780884	7.72796	0.0046139	0.056461	1222
HINT1	0.0989295	0.0345964	2.85953	0.00444486	7.72726	0.00461576	0.056461	1223
KCTD6	-0.15658	0.055186	-2.83731	0.00476021	7.72431	0.00462357	0.0565103	1224
ZFC3H1	0.108104	0.0423425	2.55309	0.0110144	7.71777	0.00464095	0.0566228	1225
FUNDC2P2	0.0638435	0.0222984	2.86314	0.0043955	7.7166	0.00464405	0.0566228	1226
HK1	-0.121197	0.043109	-2.8114	0.00515351	7.71657	0.00464413	0.0566228	1227
ACTR5	-0.16905	0.057773	-2.92611	0.00361045	7.70864	0.00466529	0.0568345	1228
SH3GLB2	0.0991385	0.0363679	2.72599	0.00666734	7.70703	0.00466961	0.0568409	1229
SELM	0.0884663	0.0335863	2.634	0.00873666	7.70452	0.00467634	0.0568764	1230
POLR3E	-0.162325	0.0593134	-2.73673	0.0064572	7.69702	0.00469649	0.0570752	1231
AIDA	0.103376	0.0383717	2.69408	0.00732884	7.68577	0.00472691	0.0573982	1232
CPT2	-0.144308	0.0543579	-2.65478	0.00822445	7.67938	0.00474427	0.0575622	1233
C18orf1	0.133795	0.0461705	2.89785	0.00394543	7.67388	0.00475925	0.0576764	1234
PRKCD	-0.155208	0.053574	-2.89708	0.00395495	7.6731	0.00476139	0.0576764	1235
INTS2	0.147282	0.0519019	2.8377	0.00475458	7.66844	0.00477413	0.057784	1236
PCMTD1	0.167426	0.0565222	2.96213	0.00322105	7.66591	0.00478107	0.0578212	1237
COG7	-0.164337	0.0618983	-2.65494	0.00822053	7.66351	0.00478765	0.057854	1238
LSG1	-0.132412	0.0462293	-2.86424	0.00438052	7.65702	0.0048055	0.0580229	1239
PRPF4B	0.181728	0.0631361	2.87835	0.00419284	7.6495	0.00482629	0.0582268	1240
SH3BGRL	-0.167133	0.0594495	-2.81134	0.00515446	7.64659	0.00483437	0.0582773	1241
SLC35B3	0.162472	0.0616438	2.63566	0.00869482	7.64256	0.00484554	0.0583251	1242
ZNF101	0.11382	0.0420294	2.7081	0.00703134	7.64235	0.00484613	0.0583251	1243
MUL1	-0.160837	0.0582255	-2.76232	0.00598028	7.63029	0.00487978	0.0586467	1244
TRPM7	0.193043	0.0678171	2.84653	0.00462705	7.62919	0.00488286	0.0586467	1245
CSNK1G2	0.175072	0.0655021	2.67277	0.007803	7.62729	0.00488821	0.0586467	1246
ID2	-0.124084	0.0471757	-2.63025	0.00883221	7.62671	0.00488984	0.0586467	1247
RNF112	0.053339	0.0194154	2.74725	0.00625707	7.625	0.00489462	0.0586467	1248
MXI1	0.0485685	0.0171763	2.82764	0.00490367	7.62438	0.00489638	0.0586467	1249
STRN	0.0939424	0.0331448	2.83431	0.00480443	7.61779	0.00491492	0.0588013	1250
EIF2S2	-0.138821	0.0510425	-2.71971	0.00679323	7.61701	0.00491714	0.0588013	1251
GRPEL1	-0.126272	0.0454996	-2.77523	0.00575187	7.61312	0.00492813	0.0588473	1252
PTEN	0.121697	0.0445174	2.7337	0.00651587	7.61286	0.00492885	0.0588473	1253
HMGN3	-0.117803	0.0413001	-2.85238	0.00454428	7.59739	0.00497282	0.0593006	1254
BCL7A	-0.0987452	0.0362681	-2.72265	0.00673408	7.59663	0.00497499	0.0593006	1255
TBCC	0.170977	0.0603378	2.83366	0.00481396	7.59508	0.00497942	0.0593006	1256
ZMAT3	0.106439	0.0405245	2.62653	0.00892759	7.59394	0.00498268	0.0593006	1257
ZMPSTE24	0.142465	0.0523997	2.71881	0.00681142	7.57955	0.00502402	0.0597451	1258
TXNDC11	-0.125317	0.0478246	-2.62036	0.00908834	7.5766	0.00503254	0.0597575	1259
CLINT1	-0.193867	0.0693451	-2.79568	0.00540627	7.57642	0.00503306	0.0597575	1260
PDCD2L	-0.119207	0.0452396	-2.63501	0.00871116	7.56998	0.00505172	0.0599177	1261
C19orf60	0.120039	0.0436811	2.74807	0.00624176	7.56777	0.00505813	0.0599177	1262
KIAA1467	0.10371	0.0410005	2.52948	0.0117722	7.56694	0.00506056	0.0599177	1263
RHOB	0.0866042	0.0333081	2.6001	0.00963394	7.56625	0.00506256	0.0599177	1264
FBXL3	0.167327	0.0594566	2.81426	0.00510865	7.56476	0.00506688	0.0599214	1265
SNORA10	0.0529288	0.0200787	2.63607	0.00868443	7.55992	0.005081	0.0600039	1266
NUP37	-0.113402	0.0406936	-2.78672	0.0055553	7.55962	0.00508188	0.0600039	1267
PPA1	-0.105679	0.0370691	-2.85086	0.00456557	7.55814	0.0050862	0.0600075	1268
CDK17	0.1656	0.0589236	2.81042	0.005169	7.55657	0.00509077	0.0600141	1269
STOM	0.0646727	0.0244809	2.64176	0.00854204	7.54445	0.00512635	0.0603547	1270
MITF	0.0791281	0.0273394	2.89429	0.00398959	7.54398	0.00512773	0.0603547	1271
ADD3	0.219065	0.0808717	2.7088	0.00701675	7.54261	0.00513177	0.0603547	1272
PRPF39	0.171752	0.0604678	2.84039	0.00471532	7.54111	0.0051362	0.0603594	1273
ZBTB33	0.153072	0.0588883	2.59935	0.00965455	7.53793	0.00514559	0.0604223	1274
FEN1	-0.100453	0.0349039	-2.87799	0.00419751	7.52896	0.00517216	0.0606867	1275
PIN1P1	0.121284	0.0431409	2.81135	0.00515438	7.52416	0.00518645	0.0608067	1276
LILRB2	-0.123396	0.0447213	-2.75921	0.00603643	7.52032	0.00519791	0.0608933	1277
KBTBD8	0.111595	0.0413599	2.69814	0.00724157	7.51887	0.00520223	0.0608962	1278
PLAA	-0.179752	0.0617533	-2.9108	0.0037885	7.5147	0.00521472	0.060925	1279
AATF	-0.118363	0.0422388	-2.80224	0.00529944	7.51368	0.00521777	0.060925	1280
IQGAP1	0.123624	0.0451178	2.74003	0.00639375	7.51367	0.0052178	0.060925	1281
RRM1	-0.131452	0.0471292	-2.78919	0.00551384	7.51134	0.00522479	0.060925	1282
PYCR2	-0.140262	0.0530095	-2.64598	0.0084379	7.51048	0.00522739	0.060925	1283
HLTF	0.14398	0.0513398	2.80444	0.00526403	7.5099	0.00522912	0.060925	1284
ZDHHC20	0.130924	0.0476218	2.74924	0.0062198	7.50704	0.00523773	0.0609778	1285
DENND4A	0.144666	0.0533133	2.7135	0.00691967	7.50544	0.00524256	0.0609865	1286
RP9	-0.107688	0.038427	-2.80241	0.00529678	7.49403	0.00527706	0.0613402	1287
NEK8	-0.119506	0.0435335	-2.74515	0.00629665	7.49082	0.00528679	0.0614056	1288
PDIA6	-0.117837	0.0422419	-2.78959	0.00550721	7.47448	0.0053367	0.0619372	1289
LOC100132273	0.060613	0.0223735	2.70914	0.00700968	7.47017	0.00534991	0.0620424	1290
TNFSF13	-0.135952	0.0491991	-2.76329	0.00596269	7.46427	0.00536811	0.0622053	1291
GIT1	-0.165213	0.062148	-2.65838	0.00813841	7.46269	0.00537297	0.0622134	1292
DVL1	0.149238	0.0516871	2.88734	0.00407701	7.45737	0.00538946	0.0623452	1293
DDX41	-0.182629	0.0642018	-2.84461	0.00465456	7.45632	0.00539269	0.0623452	1294
HNRNPF	-0.159925	0.0556582	-2.87334	0.00425857	7.45295	0.00540315	0.0624179	1295
CRIP2	0.0472708	0.0171067	2.7633	0.00596265	7.45006	0.00541213	0.0624734	1296
PARN	-0.161373	0.0569081	-2.83567	0.00478428	7.44822	0.00541787	0.0624914	1297
CLN5	0.148462	0.0579039	2.56393	0.0106813	7.44679	0.00542233	0.0624947	1298
TRIM21	-0.178813	0.0640091	-2.79356	0.00544121	7.4436	0.00543229	0.062543	1299
NIN	0.178263	0.0654788	2.72245	0.00673794	7.44277	0.00543489	0.062543	1300
RNF220	-0.214768	0.0754235	-2.84749	0.00461336	7.44118	0.00543985	0.062552	1301
FAM58A	0.137529	0.0519813	2.64573	0.00844405	7.43562	0.00545727	0.0627041	1302
HGSNAT	-0.152673	0.0536476	-2.84586	0.00463663	7.43312	0.00546513	0.0627462	1303
SLC39A10	0.133165	0.0504716	2.63841	0.00862573	7.42718	0.00548383	0.0629126	1304
CHD1	0.170851	0.0618522	2.76225	0.00598152	7.41095	0.00553528	0.0634543	1305
LOC81691	-0.0511248	0.0180483	-2.83266	0.0048288	7.40858	0.00554283	0.0634814	1306
ZBTB24	0.169423	0.0608818	2.78282	0.00562129	7.40754	0.00554614	0.0634814	1307
ENO1	-0.13636	0.045951	-2.9675	0.00316647	7.40339	0.00555943	0.0635667	1308
ARAP2	0.14312	0.0528398	2.70856	0.00702172	7.40128	0.00556616	0.0635667	1309
C8orf51	-0.0473193	0.0152931	-3.09416	0.00209983	7.40026	0.00556943	0.0635667	1310
LPL	0.0426458	0.015311	2.7853	0.0055792	7.3987	0.00557444	0.0635667	1311
FIP1L1	-0.121401	0.0435449	-2.78795	0.00553457	7.39858	0.00557483	0.0635667	1312
PPIL1	-0.163721	0.0597752	-2.73895	0.00641444	7.39639	0.00558185	0.0635875	1313
STRAP	-0.208176	0.0688855	-3.02206	0.0026575	7.39536	0.00558516	0.0635875	1314
EAF2	-0.0585101	0.0226877	-2.57894	0.0102349	7.38983	0.00560296	0.0637417	1315
WDR36	0.117071	0.0437332	2.67694	0.0077082	7.38252	0.00562657	0.0639616	1316
EIF4H	-0.222693	0.0735877	-3.02623	0.00262187	7.37592	0.00564799	0.0640694	1317
ZNF669	0.073571	0.0267137	2.75405	0.00613066	7.37181	0.00566137	0.0640694	1318
BRD2	-0.265428	0.0975127	-2.72198	0.00674739	7.37126	0.00566315	0.0640694	1319
SNX14	0.205907	0.0745804	2.76087	0.00600633	7.37125	0.00566321	0.0640694	1320
SLMAP	0.183068	0.068598	2.66871	0.00789629	7.37019	0.00566665	0.0640694	1321
CILP2	0.0410363	0.0150962	2.71831	0.00682141	7.37006	0.00566709	0.0640694	1322
NUCB2	-0.0687487	0.0263063	-2.61339	0.00927266	7.36902	0.00567047	0.0640694	1323
COX5A	-0.213369	0.0666454	-3.20156	0.00146618	7.36787	0.00567422	0.0640694	1324
C9orf89	0.106985	0.0378983	2.82295	0.00497478	7.36666	0.00567817	0.0640694	1325
PABPC4	-0.177258	0.0637063	-2.78242	0.00562815	7.36644	0.00567888	0.0640694	1326
AMT	0.0933582	0.0332449	2.8082	0.00520413	7.3629	0.00569049	0.064152	1327
CHRNB2	0.0443923	0.0167882	2.64426	0.00848043	7.35927	0.0057024	0.0641863	1328
EVI5L	-0.183609	0.062793	-2.92404	0.00363405	7.35864	0.00570445	0.0641863	1329
POMP	-0.109992	0.0395529	-2.78087	0.00565462	7.35805	0.0057064	0.0641863	1330
ANP32B	-0.111763	0.0416799	-2.68145	0.00760662	7.35359	0.00572107	0.0643029	1331
RAVER1	-0.160914	0.0629212	-2.55739	0.0108811	7.35148	0.005728	0.0643325	1332
ARID4B	0.175774	0.0635965	2.76389	0.00595202	7.34881	0.00573684	0.0643835	1333
DDX1	-0.159691	0.0517526	-3.08567	0.0021594	7.34039	0.00576471	0.0645919	1334
PRKACA	-0.151314	0.0539943	-2.80241	0.00529674	7.34002	0.00576595	0.0645919	1335
DSTN	-0.13699	0.0512599	-2.67246	0.00781006	7.33929	0.00576837	0.0645919	1336
C9orf66	0.0534484	0.0195678	2.73144	0.00655991	7.33657	0.00577742	0.0646449	1337
WDR3	-0.16017	0.0560561	-2.85732	0.00447541	7.32909	0.00580233	0.0648635	1338
KCNE3	0.119791	0.0447733	2.6755	0.0077407	7.32811	0.00580563	0.0648635	1339
NUB1	-0.202645	0.0703488	-2.88057	0.0041639	7.32592	0.00581295	0.0648969	1340
ARMC6	-0.190038	0.0683917	-2.77866	0.00569252	7.32349	0.00582109	0.0649393	1341
FAM19A1	0.0482744	0.0175201	2.75537	0.00610653	7.32032	0.00583173	0.0649826	1342
CHRAC1	-0.150324	0.0580915	-2.5877	0.00998212	7.31922	0.00583541	0.0649826	1343
FAM13B	0.153866	0.0642739	2.39391	0.0170884	7.31845	0.00583801	0.0649826	1344
UBQLN4	-0.155567	0.0544942	-2.85474	0.00451119	7.31413	0.00585255	0.065096	1345
MYBL2	-0.036504	0.0146279	-2.49551	0.0129437	7.31075	0.00586397	0.0651746	1346
CD58	0.12839	0.0478704	2.68204	0.00759356	7.30601	0.00588	0.0653042	1347
RIOK3	0.0635879	0.0235167	2.70395	0.00711828	7.3001	0.00590006	0.0654358	1348
ZNF425	0.0805649	0.0276525	2.91348	0.00375679	7.29994	0.0059006	0.0654358	1349
LOC100507217	0.094937	0.0356394	2.66382	0.00801019	7.29721	0.00590988	0.0654902	1350
BMI1	0.13359	0.0507865	2.63042	0.00882787	7.29525	0.00591654	0.0654952	1351
DLGAP3	-0.0780419	0.0310566	-2.51289	0.0123319	7.29384	0.00592136	0.0654952	1352
HIST1H2AC	0.0971048	0.0315939	3.07353	0.00224726	7.29271	0.00592521	0.0654952	1353
SAAL1	-0.119172	0.0457832	-2.60296	0.00955516	7.29194	0.00592784	0.0654952	1354
ANXA2P3	-0.106561	0.0377827	-2.82037	0.00501422	7.28944	0.0059364	0.0655413	1355
FTSJD1	0.154564	0.0575715	2.68474	0.00753345	7.28143	0.00596386	0.0657507	1356
SLC25A22	-0.163897	0.0592798	-2.76481	0.0059356	7.28134	0.00596415	0.0657507	1357
TGFBR3	0.0944255	0.0347746	2.71535	0.00688163	7.27836	0.00597439	0.0658151	1358
TRIM23	0.159815	0.0595104	2.68549	0.00751685	7.27645	0.005981	0.0658309	1359
EEF2	-0.169058	0.0614723	-2.75014	0.00620305	7.27433	0.00598831	0.0658309	1360
TADA1	-0.129975	0.0539121	-2.41088	0.0163241	7.27412	0.00598903	0.0658309	1361
ARHGAP4	0.173337	0.063282	2.73912	0.00641121	7.26744	0.00601211	0.0660361	1362
ASCC1	-0.121046	0.043005	-2.8147	0.00510187	7.25973	0.00603889	0.0662816	1363
MFSD2A	-0.0852166	0.0309464	-2.75368	0.00613753	7.25228	0.00606487	0.0664994	1364
ICOS	0.121131	0.0434535	2.78761	0.00554042	7.2515	0.00606762	0.0664994	1365
SNRNP40	-0.16405	0.0552652	-2.96842	0.0031572	7.25007	0.0060726	0.0665052	1366
FAM96B	0.156674	0.0599928	2.61155	0.00932216	7.24415	0.00609337	0.0666839	1367
MRPS6	-0.1118	0.0430557	-2.59663	0.00973031	7.23753	0.00611667	0.0668899	1368
NDUFB4	-0.156743	0.0570694	-2.74653	0.00627068	7.23548	0.00612391	0.0669202	1369
ZW10	-0.150383	0.0554959	-2.70981	0.00699569	7.23375	0.00613	0.0669258	1370
PMS2P3	0.0696718	0.0271504	2.56614	0.0106144	7.2328	0.00613338	0.0669258	1371
WASL	0.125038	0.0494038	2.53094	0.011724	7.21593	0.00619331	0.0675306	1372
OAZ1	0.0676258	0.0252893	2.67409	0.00777276	7.20972	0.00621554	0.0676905	1373
PACS1	-0.159896	0.0575725	-2.7773	0.00571605	7.2093	0.00621703	0.0676905	1374
FCHO2	0.0970562	0.0352107	2.75644	0.00608687	7.2056	0.00623034	0.067786	1375
SHPRH	0.138582	0.052503	2.6395	0.00859839	7.20349	0.00623792	0.0678192	1376
SAMD9L	-0.0978691	0.0367708	-2.6616	0.00806232	7.20144	0.00624528	0.0678499	1377
RPS7	0.0849071	0.0292156	2.90622	0.00384335	7.19744	0.00625973	0.0679092	1378
TPRN	-0.146178	0.0534967	-2.73246	0.00654004	7.19581	0.00626559	0.0679092	1379
ARHGEF6	-0.164776	0.0650301	-2.53384	0.0116289	7.19448	0.00627041	0.0679092	1380
SLC4A2	-0.172437	0.0636494	-2.70917	0.00700899	7.19401	0.0062721	0.0679092	1381
DRG2	-0.217327	0.0823512	-2.63902	0.00861028	7.19364	0.00627343	0.0679092	1382
FAM91A1	0.133877	0.0489322	2.73597	0.0064719	7.19185	0.00627993	0.0679304	1383
SLC25A3	-0.166652	0.0584908	-2.84919	0.00458919	7.18729	0.00629648	0.0680603	1384
KIAA1370	0.171025	0.0656535	2.60497	0.0095002	7.18162	0.00631708	0.068088	1385
FXR1	-0.104191	0.0402549	-2.58827	0.00996602	7.18155	0.00631735	0.068088	1386
THG1L	-0.120466	0.0442202	-2.72422	0.00670258	7.17943	0.00632508	0.068088	1387
ATRN	-0.173038	0.0595383	-2.90633	0.00384207	7.17943	0.00632508	0.068088	1388
PPP2R5C	-0.239666	0.0866978	-2.76438	0.00594324	7.1791	0.00632629	0.068088	1389
ODF2	-0.154349	0.0594381	-2.59681	0.00972535	7.17908	0.00632636	0.068088	1390
ANKRD9	0.0420072	0.0160319	2.62022	0.00909198	7.17617	0.006337	0.0680951	1391
EXOC2	-0.149035	0.0566713	-2.62981	0.00884343	7.1719	0.00635263	0.0680951	1392
FBXO30	0.108982	0.0413767	2.63389	0.00873949	7.17128	0.00635487	0.0680951	1393
DCP1B	-0.1296	0.0507564	-2.55338	0.0110054	7.17125	0.00635502	0.0680951	1394
TSGA10	0.0542755	0.0206471	2.62873	0.00887114	7.17066	0.00635716	0.0680951	1395
UCK2	-0.13401	0.0460467	-2.9103	0.00379442	7.16944	0.00636165	0.0680951	1396
DDX42	-0.14287	0.0551974	-2.58835	0.00996375	7.16899	0.00636329	0.0680951	1397
NLRP7	-0.0441787	0.0175571	-2.51629	0.0122155	7.168	0.00636691	0.0680951	1398
IPO9	-0.210028	0.0735522	-2.8555	0.00450071	7.1666	0.00637207	0.0680951	1399
DALRD3	0.144413	0.0536742	2.69056	0.00740544	7.16647	0.00637254	0.0680951	1400
DNAJC2	-0.0953902	0.0382527	-2.49369	0.0130095	7.16314	0.00638479	0.0681774	1401
CENPC1	-0.124095	0.0467203	-2.65614	0.00819197	7.15942	0.00639854	0.0682754	1402
ITPR1	0.149348	0.0579144	2.57876	0.0102401	7.15576	0.00641207	0.068371	1403
RPS14	0.0875552	0.0329307	2.65877	0.00812927	7.15135	0.0064284	0.0684963	1404
ITGA2	0.0491865	0.0187716	2.62026	0.00909091	7.14697	0.00644465	0.0686206	1405
SPECC1L	-0.171328	0.0644559	-2.65807	0.00814586	7.14019	0.00646992	0.0688064	1406
ZNF696	-0.105124	0.0423071	-2.48478	0.0133348	7.13982	0.00647129	0.0688064	1407
TMEM161B	0.146992	0.054286	2.70774	0.00703874	7.12993	0.00650838	0.0691515	1408
SOX6	0.0375714	0.013968	2.68982	0.00742161	7.1196	0.00654727	0.0695154	1409
SACM1L	0.17718	0.0673292	2.63155	0.00879889	7.11709	0.00655679	0.0695671	1410
MIPEP	-0.122551	0.0443277	-2.76466	0.00593821	7.10328	0.00660928	0.0700743	1411
CCDC91	-0.140111	0.0590004	-2.37475	0.0179896	7.09945	0.0066239	0.0701448	1412
ANXA2P2	-0.113127	0.0399677	-2.83046	0.00486153	7.09748	0.00663144	0.0701448	1413
SNX18	0.104697	0.0402188	2.60318	0.00954908	7.09669	0.00663448	0.0701448	1414
QPRT	-0.0841399	0.0310558	-2.70931	0.00700617	7.09523	0.00664007	0.0701448	1415
FBXW4	-0.180028	0.0661922	-2.71978	0.00679171	7.09463	0.00664238	0.0701448	1416
EIF3I	-0.196135	0.0675962	-2.90157	0.00389973	7.09409	0.00664444	0.0701448	1417
RING1	-0.156866	0.0592552	-2.6473	0.00840554	7.09297	0.00664875	0.0701448	1418
ARHGEF10L	-0.127443	0.0453717	-2.80887	0.00519351	7.08998	0.00666023	0.0701611	1419
SMC3	-0.125798	0.0465427	-2.70286	0.0071412	7.08973	0.00666121	0.0701611	1420
SEPX1	0.131984	0.0475558	2.77534	0.00574996	7.08821	0.00666703	0.0701611	1421
DHX8	-0.199329	0.0706676	-2.82066	0.00500977	7.08768	0.00666906	0.0701611	1422
HADHB	-0.178673	0.062162	-2.87431	0.00424579	7.08371	0.0066844	0.0702731	1423
PDE6H	0.0338788	0.013773	2.4598	0.0142859	7.07188	0.0067302	0.070703	1424
MYO5C	0.0533638	0.0213846	2.49543	0.0129467	7.07041	0.00673592	0.070703	1425
FTH1	0.105867	0.0401095	2.63945	0.00859965	7.06892	0.00674173	0.070703	1426
SCML2	-0.0589151	0.0233812	-2.51977	0.012097	7.06711	0.00674879	0.070703	1427
DUSP10	-0.135764	0.0464851	-2.9206	0.00367365	7.06708	0.00674893	0.070703	1428
HIF1AN	-0.204071	0.0782035	-2.60948	0.00937766	7.06302	0.00676477	0.0707848	1429
SCML1	0.0972932	0.0369643	2.63209	0.00878529	7.06265	0.0067662	0.0707848	1430
PELP1	-0.149433	0.0574262	-2.60218	0.00957654	7.06017	0.00677592	0.070837	1431
NOP58	-0.102255	0.0393474	-2.59876	0.00967088	7.05635	0.00679086	0.0709436	1432
C1orf127	-0.0726965	0.0250373	-2.90352	0.00387597	7.04607	0.00683133	0.0713166	1433
PTAR1	0.148709	0.0530536	2.80299	0.00528745	7.04123	0.00685048	0.0714666	1434
NFATC1	-0.138006	0.0509254	-2.70997	0.00699244	7.03093	0.00689135	0.0718018	1435
C16orf72	0.137874	0.051306	2.68729	0.007477	7.03072	0.0068922	0.0718018	1436
C6orf203	-0.0788548	0.0328129	-2.40316	0.0166679	7.0281	0.00690264	0.0718604	1437
MLXIP	-0.129118	0.0500854	-2.57796	0.0102636	7.0231	0.0069226	0.0720181	1438
ZBTB7A	-0.182195	0.0674039	-2.70304	0.00713751	7.0212	0.00693022	0.0720474	1439
LRRC41	-0.182611	0.0721658	-2.53044	0.0117404	7.01346	0.0069613	0.0722206	1440
GMNN	-0.0791908	0.0309199	-2.56116	0.0107654	7.01276	0.00696413	0.0722206	1441
C7orf50	0.0786299	0.0303245	2.59295	0.00983331	7.01185	0.00696777	0.0722206	1442
SLC25A5	-0.157882	0.0576639	-2.73796	0.00643343	7.01116	0.00697058	0.0722206	1443
ITFG3	-0.1598	0.0585924	-2.72732	0.006641	7.01104	0.00697102	0.0722206	1444
ZNF629	-0.105753	0.0382014	-2.76829	0.00587355	7.00841	0.00698165	0.0722806	1445
CSTF3	-0.164952	0.0600665	-2.74616	0.00627752	7.0068	0.00698814	0.0722978	1446
RAP2A	0.0919786	0.0360311	2.55275	0.0110249	7.00281	0.00700429	0.0723991	1447
LOC729082	0.0739705	0.028799	2.56851	0.0105434	7.00086	0.0070122	0.0723991	1448
SCLY	-0.151055	0.0628274	-2.40429	0.0166173	7.0008	0.00701245	0.0723991	1449
CAPN7	0.192457	0.0706803	2.72293	0.00672841	6.99164	0.00704966	0.0726546	1450
HIGD1A	0.129311	0.0479434	2.69715	0.0072627	6.99125	0.00705126	0.0726546	1451
FLJ21408	0.0465281	0.0175171	2.65616	0.00819149	6.99113	0.00705177	0.0726546	1452
TMEM49	0.134449	0.0505472	2.65987	0.00810315	6.98859	0.00706212	0.0726687	1453
SF3B3	-0.188755	0.0648275	-2.91165	0.00377841	6.98841	0.00706286	0.0726687	1454
STRBP	-0.181897	0.0633157	-2.87285	0.00426507	6.98501	0.00707675	0.0727616	1455
TTC1	-0.13305	0.049774	-2.67308	0.007796	6.97713	0.00710905	0.0730435	1456
ENTPD4	-0.155248	0.0550167	-2.82183	0.00499182	6.97168	0.0071315	0.0732239	1457
PTPN6	-0.162487	0.0594057	-2.73521	0.00648652	6.9694	0.00714091	0.0732702	1458
PDE2A	0.0618611	0.0233846	2.64538	0.00845276	6.9663	0.00715375	0.0733517	1459
FKBP14	0.0603965	0.0246668	2.44849	0.0147358	6.96348	0.00716542	0.0734061	1460
C21orf59	-0.119057	0.0435324	-2.73491	0.00649245	6.9626	0.00716907	0.0734061	1461
ECE2	-0.0998784	0.0384456	-2.59792	0.00969444	6.96146	0.00717378	0.0734061	1462
HOMEZ	-0.151724	0.0529628	-2.86473	0.00437387	6.9591	0.00718358	0.0734562	1463
SLC4A7	0.101793	0.0371769	2.73808	0.00643121	6.95704	0.00719215	0.0734936	1464
GPR27	0.0929168	0.0346348	2.68276	0.00757748	6.9509	0.00721773	0.073699	1465
TSGA14	-0.079981	0.0311018	-2.57159	0.0104515	6.94898	0.00722575	0.073699	1466
NUBP1	-0.164827	0.0569323	-2.89514	0.00397893	6.94756	0.00723171	0.073699	1467
EIF3B	-0.14167	0.0521279	-2.71774	0.00683295	6.9475	0.00723196	0.073699	1468
GTF2A2	-0.147146	0.0535141	-2.74966	0.00621203	6.94517	0.00724174	0.0737484	1469
C12orf65	-0.152505	0.0556555	-2.74017	0.00639115	6.93822	0.00727091	0.0739951	1470
CXorf36	-0.0501574	0.0179738	-2.79059	0.00549049	6.93643	0.00727842	0.0740212	1471
CMIP	-0.15203	0.0551368	-2.75732	0.00607085	6.92875	0.00731083	0.0742906	1472
RPSAP58	0.0825019	0.0322917	2.55489	0.0109584	6.92665	0.00731972	0.0742906	1473
CSNK1A1P1	-0.102278	0.0382437	-2.67438	0.00776615	6.9234	0.00733353	0.0742906	1474
NFATC2IP	-0.153899	0.0573532	-2.68336	0.00756411	6.92153	0.00734147	0.0742906	1475
DUSP7	-0.172854	0.0653989	-2.64308	0.0085095	6.92014	0.00734738	0.0742906	1476
GALNT10	-0.161836	0.0626635	-2.58262	0.0101279	6.91948	0.00735017	0.0742906	1477
PLOD2	0.039702	0.0150372	2.64025	0.00857962	6.91916	0.00735152	0.0742906	1478
PHIP	0.0842384	0.0332862	2.53073	0.0117309	6.91891	0.00735262	0.0742906	1479
NRN1L	0.0713953	0.026679	2.67608	0.00772748	6.91889	0.00735266	0.0742906	1480
DDX18	-0.176847	0.0646944	-2.73358	0.0065183	6.91845	0.00735457	0.0742906	1481
DHX32	-0.0946254	0.0359151	-2.6347	0.00871903	6.91675	0.0073618	0.0743135	1482
ESCO1	0.147974	0.0554908	2.66664	0.0079443	6.91309	0.00737743	0.074421	1483
SCAMP2	-0.170622	0.0652421	-2.61521	0.00922436	6.90675	0.00740454	0.0746441	1484
KLHL34	0.0600426	0.022406	2.67976	0.0076446	6.90365	0.00741782	0.0747277	1485
LOC100192204	-0.0366319	0.0135045	-2.71257	0.00693879	6.90059	0.00743098	0.074777	1486
SNCA	0.0371911	0.0139992	2.65665	0.00817973	6.90019	0.00743271	0.074777	1487
TBC1D24	-0.102523	0.0397261	-2.58075	0.0101822	6.89775	0.00744322	0.0747914	1488
FLJ35390	0.0921347	0.0331877	2.77617	0.00573547	6.89753	0.00744414	0.0747914	1489
GNPDA1	-0.132802	0.0489669	-2.71209	0.0069487	6.89409	0.00745901	0.0748472	1490
CALR	-0.133237	0.0467634	-2.84916	0.00458959	6.89392	0.00745971	0.0748472	1491
CRISP2	0.0351825	0.0134062	2.62435	0.00898409	6.88708	0.00748931	0.0750747	1492
CASP6	-0.14245	0.052718	-2.7021	0.00715722	6.88637	0.00749241	0.0750747	1493
UNG	-0.119183	0.0442207	-2.69518	0.00730506	6.88076	0.00751679	0.0752685	1494
SEC24D	-0.162457	0.0588798	-2.75912	0.00603797	6.87635	0.00753599	0.0754103	1495
CXorf26	-0.0738821	0.0288918	-2.5572	0.0108872	6.87157	0.00755687	0.0755687	1496
PAPOLA	0.183056	0.0721741	2.53632	0.011548	6.86341	0.0075927	0.0758694	1497
DYNLL1	-0.122183	0.0450795	-2.71039	0.00698368	6.86241	0.00759709	0.0758694	1498
FMO4	-0.0784474	0.0300866	-2.60738	0.00943446	6.86076	0.00760435	0.0758913	1499
POLDIP3	-0.264144	0.113878	-2.31954	0.0208238	6.8585	0.00761429	0.0759399	1500
TMEM101	0.137668	0.051283	2.68447	0.00753941	6.85163	0.00764467	0.076192	1501
ATF6B	-0.220516	0.0789373	-2.79356	0.00544124	6.85001	0.00765184	0.0762127	1502
ALG2	-0.19438	0.0721403	-2.69448	0.00732032	6.84291	0.00768339	0.076476	1503
LETM1	-0.19515	0.0688909	-2.83274	0.00482762	6.83963	0.00769798	0.0765703	1504
NAPSA	-0.0504803	0.0200632	-2.51606	0.0122233	6.83603	0.00771407	0.0766794	1505
PLD4	-0.0761525	0.0271206	-2.80792	0.00520858	6.83342	0.00772574	0.0767444	1506
MARK4	-0.0951545	0.0352673	-2.69809	0.00724255	6.83194	0.00773239	0.0767595	1507
GNA15	-0.125653	0.0463817	-2.70912	0.00701015	6.82931	0.00774415	0.0768253	1508
RGS18	0.10024	0.0359584	2.78766	0.00553955	6.82801	0.00775	0.0768323	1509
RANGAP1	-0.165143	0.0602505	-2.74094	0.00637639	6.82451	0.00776573	0.0769373	1510
ABHD13	0.139929	0.0527778	2.65128	0.00830876	6.82066	0.00778307	0.077058	1511
MAGI3	0.0749567	0.0289484	2.58932	0.00993607	6.81677	0.00780064	0.0771809	1512
CHMP4B	-0.128047	0.0460736	-2.77919	0.00568337	6.81529	0.00780732	0.0771899	1513
HERPUD1	-0.151176	0.0552884	-2.73431	0.00650399	6.81429	0.00781186	0.0771899	1514
MAP2K5	-0.129354	0.0510326	-2.53474	0.0115995	6.80979	0.00783226	0.0773403	1515
SCARNA16	0.0386514	0.0152759	2.53022	0.0117478	6.80443	0.00785661	0.0775297	1516
BCAT1	0.0445809	0.0178833	2.49287	0.0130389	6.80168	0.00786914	0.0775537	1517
PIP4K2C	-0.239032	0.0717496	-3.33148	0.000936888	6.80162	0.00786942	0.0775537	1518
SLC39A7	-0.129967	0.0510086	-2.54795	0.0111756	6.79676	0.00789166	0.0776962	1519
PUS10	0.0991113	0.0389215	2.54644	0.0112233	6.79564	0.00789676	0.0776962	1520
CCDC57	0.092452	0.0374225	2.47049	0.0138716	6.79505	0.00789946	0.0776962	1521
HNRNPD	-0.0879713	0.0338491	-2.59892	0.00966652	6.7927	0.00791025	0.0777136	1522
FBXO32	-0.0962948	0.0375804	-2.56236	0.0107289	6.79225	0.0079123	0.0777136	1523
TGS1	-0.158998	0.0568355	-2.79751	0.00537629	6.79127	0.00791681	0.0777136	1524
UFSP2	-0.132364	0.0489764	-2.7026	0.00714667	6.78763	0.0079335	0.0778263	1525
TXNDC9	0.0913026	0.0356494	2.56112	0.0107667	6.78516	0.00794487	0.0778868	1526
GRIN3A	0.0706566	0.0273358	2.58476	0.0100664	6.78197	0.00795959	0.07798	1527
SSBP3	-0.103175	0.0394317	-2.61654	0.00918888	6.77903	0.00797318	0.078062	1528
SDF4	-0.191052	0.0759054	-2.51697	0.012192	6.77485	0.00799252	0.0781809	1529
RANBP1	-0.134356	0.0517267	-2.59743	0.00970804	6.77415	0.00799578	0.0781809	1530
TNFAIP8	-0.166001	0.0701237	-2.36727	0.0183529	6.76939	0.00801787	0.078324	1531
TMED1	0.128006	0.0494568	2.58824	0.00996668	6.76874	0.00802088	0.078324	1532
CWC22	-0.119087	0.0463561	-2.56897	0.0105295	6.75971	0.00806302	0.0786744	1533
SCP2	-0.194613	0.0634091	-3.06916	0.00227965	6.75879	0.00806728	0.0786744	1534
RNPS1	-0.158094	0.0590315	-2.67814	0.00768105	6.75365	0.00809138	0.0788103	1535
DCAF5	-0.228877	0.0896989	-2.55162	0.0110603	6.75357	0.00809176	0.0788103	1536
XRCC1	-0.161903	0.0628481	-2.57609	0.0103183	6.75017	0.00810772	0.0789144	1537
SLC35D1	-0.146422	0.0568476	-2.57569	0.01033	6.74821	0.00811694	0.0789528	1538
YOD1	0.0510766	0.0201665	2.53275	0.0116646	6.74393	0.00813712	0.0790976	1539
C7orf42	-0.248491	0.0889934	-2.79225	0.00546298	6.74278	0.00814256	0.0790991	1540
USP15	0.121316	0.047335	2.56293	0.0107116	6.74092	0.00815135	0.0791332	1541
IL11RA	0.0953744	0.0370265	2.57584	0.0103256	6.73976	0.00815683	0.079135	1542
C4orf27	-0.104203	0.0404565	-2.57568	0.0103303	6.73769	0.00816665	0.0791789	1543
MTX3	0.147068	0.057254	2.5687	0.0105375	6.73415	0.00818345	0.0792481	1544
NOLC1	-0.175261	0.0624578	-2.80608	0.00523791	6.73395	0.00818438	0.0792481	1545
LOC648740	-0.0880648	0.032244	-2.7312	0.00656468	6.72978	0.00820421	0.0793887	1546
EXOC5	0.138707	0.0532537	2.60464	0.00950917	6.71986	0.00825154	0.0797951	1547
WDR77	-0.189377	0.0708899	-2.67142	0.00783394	6.71717	0.00826447	0.0798685	1548
AVEN	-0.106567	0.0414892	-2.56856	0.0105419	6.71385	0.00828039	0.0799553	1549
AMDHD2	0.112383	0.0436484	2.57474	0.010358	6.71307	0.00828414	0.0799553	1550
HIST2H2BF	0.0492914	0.0190278	2.5905	0.00990257	6.70656	0.00831551	0.0801209	1551
ANP32D	-0.0655789	0.0260571	-2.51674	0.0122	6.70632	0.00831665	0.0801209	1552
ANKFY1	-0.230344	0.0829006	-2.77855	0.00569438	6.70578	0.00831926	0.0801209	1553
ABHD12	-0.155772	0.0610721	-2.55063	0.0110914	6.70506	0.00832272	0.0801209	1554
C19orf70	0.125863	0.0494578	2.54486	0.0112734	6.70191	0.00833797	0.0801631	1555
CYP2D7P1	0.0682099	0.0273895	2.49037	0.0131299	6.70101	0.00834231	0.0801631	1556
LRRC61	-0.0648411	0.0257809	-2.51508	0.0122568	6.70083	0.00834318	0.0801631	1557
TUBGCP4	-0.115923	0.0464091	-2.49786	0.0128596	6.68768	0.00840711	0.0806739	1558
INTS6	0.16533	0.066645	2.48075	0.0134843	6.68746	0.00840817	0.0806739	1559
XPO1	0.164773	0.061508	2.67889	0.00766406	6.68597	0.00841545	0.0806739	1560
CCDC85B	0.126111	0.0483395	2.60887	0.00939426	6.68547	0.00841791	0.0806739	1561
LOC100129716	0.0460855	0.0183085	2.51716	0.0121857	6.68079	0.0084408	0.0807978	1562
TMPO	0.132582	0.0513374	2.58256	0.0101299	6.68009	0.00844424	0.0807978	1563
SCAMP5	-0.0494918	0.0187024	-2.64628	0.00843075	6.67761	0.0084564	0.0807978	1564
SCN1B	0.0574547	0.0198448	2.8952	0.00397826	6.67677	0.00846055	0.0807978	1565
NOC2L	-0.158502	0.0568519	-2.78798	0.00553418	6.67675	0.00846065	0.0807978	1566
GIT2	-0.220542	0.0826982	-2.66683	0.00793996	6.67622	0.00846324	0.0807978	1567
FMR1	0.161388	0.060572	2.6644	0.00799665	6.67331	0.00847755	0.0808827	1568
DICER1	0.151482	0.0610462	2.48143	0.0134588	6.66835	0.008502	0.0810184	1569
DPM3	0.101994	0.0409697	2.48948	0.013162	6.66823	0.0085026	0.0810184	1570
STAG3	0.0733603	0.0261312	2.80738	0.00521716	6.66557	0.00851574	0.0810638	1571
DCAF15	0.195621	0.0745164	2.62521	0.00896186	6.66507	0.00851821	0.0810638	1572
ING3	-0.181306	0.0705562	-2.56967	0.0105086	6.6598	0.00854432	0.0812606	1573
TRA2B	-0.193604	0.0733242	-2.64038	0.0085765	6.65474	0.00856947	0.0814481	1574
SPR	-0.0677292	0.0243929	-2.7766	0.00572814	6.65357	0.0085753	0.0814517	1575
BANF1	-0.132177	0.0525409	-2.5157	0.0122355	6.64433	0.00862142	0.0817921	1576
TNFRSF12A	0.0778261	0.031001	2.51043	0.0124168	6.6442	0.00862207	0.0817921	1577
PIAS1	-0.129641	0.0512666	-2.52875	0.0117962	6.64001	0.00864307	0.0819394	1578
C1orf52	0.18674	0.0701336	2.66263	0.00803812	6.63247	0.00868104	0.0821276	1579
C17orf42	0.0943587	0.0356778	2.64474	0.00846838	6.63199	0.00868342	0.0821276	1580
EIF1AD	-0.1638	0.0653089	-2.50808	0.0124986	6.63138	0.00868655	0.0821276	1581
SEMA4G	0.0794553	0.0312559	2.54209	0.0113619	6.63114	0.00868774	0.0821276	1582
MRPL16	-0.15036	0.0575094	-2.61453	0.00924238	6.63062	0.00869037	0.0821276	1583
PIK3C2A	0.136233	0.0505586	2.69456	0.00731858	6.62678	0.0087098	0.0822026	1584
ITSN1	-0.0844293	0.0294112	-2.87065	0.00429437	6.62639	0.00871174	0.0822026	1585
CAPZA2	0.116725	0.043945	2.65617	0.00819125	6.62579	0.00871479	0.0822026	1586
KRTCAP2	-0.145271	0.0546697	-2.65725	0.00816539	6.61673	0.0087608	0.0824796	1587
TIMM22	-0.15703	0.0601713	-2.60972	0.00937137	6.61665	0.00876119	0.0824796	1588
C4orf29	0.115089	0.0466705	2.46599	0.0140448	6.61594	0.0087648	0.0824796	1589
MRM1	-0.13746	0.0515039	-2.66893	0.0078913	6.61551	0.00876702	0.0824796	1590
KLF12	0.151242	0.0586539	2.57856	0.0102461	6.61415	0.00877395	0.0824796	1591
KIAA0430	0.145355	0.0549385	2.64577	0.00844306	6.6135	0.00877724	0.0824796	1592
ATF7IP	-0.125756	0.0459288	-2.73806	0.0064315	6.611	0.00878999	0.0825476	1593
CLPB	-0.0992328	0.0392162	-2.5304	0.0117416	6.60636	0.00881372	0.0826545	1594
ARFGEF2	0.154989	0.0633931	2.44489	0.0148819	6.60583	0.00881645	0.0826545	1595
TARSL2	-0.112582	0.0477768	-2.35641	0.018891	6.60554	0.00881795	0.0826545	1596
HEATR5B	-0.168209	0.0636964	-2.6408	0.00856607	6.60122	0.00884011	0.0827347	1597
RORA	0.102462	0.0395785	2.58882	0.00995024	6.59974	0.00884768	0.0827347	1598
DNAJC13	-0.114727	0.0416477	-2.75469	0.00611896	6.59974	0.0088477	0.0827347	1599
SMARCC2	-0.191269	0.0667798	-2.86417	0.00438149	6.59956	0.00884864	0.0827347	1600
DLEU2	0.0803762	0.032022	2.51003	0.012431	6.59427	0.00887586	0.0829374	1601
KIAA1279	-0.176562	0.0655932	-2.69178	0.00737887	6.58434	0.00892726	0.0832508	1602
TMEM229B	-0.147101	0.0524699	-2.80354	0.00527855	6.5838	0.00893007	0.0832508	1603
FOXP4	-0.123464	0.0490437	-2.51743	0.0121765	6.58374	0.00893036	0.0832508	1604
WDR70	-0.128417	0.0472435	-2.71819	0.00682392	6.58306	0.00893391	0.0832508	1605
ZNF321	0.0709032	0.0277498	2.55509	0.0109523	6.58242	0.00893722	0.0832508	1606
CYLD	0.216498	0.0957443	2.26121	0.024235	6.57611	0.00897008	0.0835049	1607
NHEJ1	-0.200099	0.0572902	-3.49273	0.000526592	6.57499	0.00897591	0.0835072	1608
CPSF2	-0.176539	0.06784	-2.60229	0.00957362	6.57361	0.0089831	0.0835222	1609
LOC253039	0.0350929	0.0143192	2.45076	0.0146445	6.56996	0.00900221	0.0836479	1610
RAB11A	-0.164137	0.0583997	-2.81058	0.00516641	6.56577	0.00902419	0.0837777	1611
ZNF566	0.104256	0.0402402	2.59083	0.00989306	6.56516	0.00902738	0.0837777	1612
TMEM67	0.0747516	0.0294432	2.53884	0.0114662	6.56238	0.00904197	0.083861	1613
SLK	0.142612	0.0537219	2.65463	0.00822809	6.56011	0.00905392	0.0839084	1614
NFX1	-0.200137	0.0759852	-2.63389	0.00873937	6.55928	0.00905829	0.0839084	1615
EDARADD	-0.131749	0.0455918	-2.88976	0.00404634	6.55639	0.00907351	0.0839973	1616
PCOLCE2	0.032291	0.0128167	2.51945	0.0121079	6.55008	0.00910687	0.084254	1617
LOC100129917	0.0521574	0.0206475	2.52608	0.0118848	6.54815	0.00911712	0.0842967	1618
PRR5L	-0.101967	0.0393419	-2.59182	0.00986535	6.53913	0.00916506	0.0846877	1619
VAT1	-0.155332	0.0488307	-3.18104	0.00157155	6.53358	0.00919468	0.0848582	1620
PEX14	-0.152393	0.0637476	-2.39056	0.0172432	6.53335	0.00919591	0.0848582	1621
GTPBP8	-0.116535	0.0477322	-2.44144	0.0150227	6.53249	0.00920053	0.0848582	1622
SLC27A4	-0.152446	0.0602757	-2.52914	0.0117835	6.52753	0.00922713	0.0850511	1623
LOC400752	0.0493469	0.0196181	2.51538	0.0122466	6.52473	0.00924216	0.0851371	1624
ALKBH1	-0.170749	0.0613564	-2.7829	0.00561992	6.52167	0.00925865	0.0852026	1625
PAQR8	0.110819	0.0424403	2.61118	0.00933201	6.5213	0.00926066	0.0852026	1626
BNIP3L	0.0534739	0.0203972	2.62162	0.00905514	6.51981	0.00926868	0.085224	1627
C2orf44	-0.149076	0.0564406	-2.64128	0.00855402	6.51812	0.00927778	0.0852553	1628
HIST1H2AD	0.0385428	0.0150401	2.56266	0.0107197	6.5146	0.00929679	0.0853775	1629
APOL3	-0.115793	0.0424762	-2.72606	0.00666602	6.51255	0.00930791	0.0854272	1630
SRSF2IP	0.230625	0.0865071	2.66597	0.00796003	6.50075	0.00937202	0.0859628	1631
HSPA4	-0.112252	0.045461	-2.4692	0.0139211	6.49885	0.00938242	0.0859637	1632
ATXN10	-0.173707	0.0621502	-2.79496	0.00541817	6.49863	0.0093836	0.0859637	1633
NARS	-0.168696	0.0626103	-2.69437	0.00732256	6.48903	0.00943617	0.0863923	1634
ARL5A	0.102103	0.0414893	2.46094	0.0142413	6.48682	0.00944833	0.0864507	1635
NUCB1	-0.103758	0.0406021	-2.55549	0.0109399	6.48483	0.0094593	0.0864958	1636
CCDC99	-0.0926091	0.0356327	-2.59899	0.00966457	6.48383	0.00946481	0.0864958	1637
CTNS	-0.14622	0.0532709	-2.74485	0.00630231	6.47531	0.00951187	0.0868728	1638
CBX8	-0.0958289	0.0368978	-2.59714	0.00971596	6.47183	0.00953114	0.0869956	1639
UQCRQ	0.0881946	0.0352596	2.50129	0.0127373	6.46897	0.00954706	0.0870878	1640
SLC5A3	0.108793	0.038663	2.81387	0.00511482	6.46482	0.00957013	0.087196	1641
ALAS1	-0.126172	0.0497558	-2.53582	0.0115643	6.46382	0.00957568	0.087196	1642
TIA1	0.128858	0.050883	2.53243	0.011675	6.4637	0.00957641	0.087196	1643
VPS45	-0.149363	0.0565332	-2.64203	0.0085354	6.45462	0.00962713	0.0875824	1644
CLDN12	0.0646057	0.0248335	2.60156	0.00959365	6.45395	0.00963092	0.0875824	1645
SNORA72	0.044404	0.0179269	2.47695	0.0136267	6.45232	0.00964004	0.0875824	1646
PIK3AP1	0.127355	0.0511386	2.49038	0.0131293	6.45193	0.00964226	0.0875824	1647
PMAIP1	0.0827242	0.0332026	2.4915	0.0130888	6.44749	0.00966719	0.0877541	1648
VAMP3	0.130193	0.0461601	2.82046	0.00501278	6.44648	0.0096729	0.0877541	1649
CASP3	0.137724	0.0540379	2.54864	0.0111536	6.44169	0.00969993	0.0878986	1650
SYCP3	0.0416163	0.0169267	2.45862	0.0143322	6.44157	0.00970058	0.0878986	1651
CCDC14	0.138362	0.0556934	2.48435	0.0133506	6.43945	0.00971262	0.0879545	1652
PLEKHA8	0.122569	0.0462894	2.64789	0.00839127	6.43683	0.00972741	0.0880351	1653
RAP2C	0.132204	0.049897	2.64953	0.00835118	6.43457	0.00974022	0.0880978	1654
UBE4B	-0.189466	0.0711527	-2.66281	0.00803376	6.43103	0.00976037	0.0882267	1655
CCDC88A	0.102284	0.0421704	2.4255	0.0156894	6.42529	0.00979303	0.0884684	1656
SMURF2	0.158054	0.0659048	2.39821	0.0168917	6.42324	0.00980473	0.0885207	1657
ZNF813	0.0797254	0.0329649	2.41849	0.0159909	6.42198	0.00981196	0.0885325	1658
PARP1	-0.113073	0.0436531	-2.59025	0.00990955	6.41782	0.00983574	0.0886936	1659
CD52	0.0803349	0.0302308	2.65739	0.00816207	6.41083	0.00987593	0.0890024	1660
SLC30A6	0.147996	0.0621706	2.38049	0.0177155	6.40937	0.00988432	0.0890243	1661
FZD9	0.0376215	0.0147954	2.54279	0.0113394	6.40703	0.00989778	0.0890769	1662
PRPF6	-0.118544	0.0454418	-2.60871	0.00939861	6.4061	0.00990315	0.0890769	1663
XPNPEP3	0.0798395	0.0318414	2.50742	0.0125218	6.40526	0.00990802	0.0890769	1664
CA1	0.0342049	0.0138735	2.46549	0.0140642	6.40187	0.00992761	0.0891994	1665
OGT	0.14974	0.0592437	2.52752	0.0118369	6.398	0.00995003	0.0893472	1666
FASTKD5	-0.146276	0.0533298	-2.74287	0.00633975	6.39693	0.00995626	0.0893495	1667
CDK5	-0.121697	0.0480315	-2.53369	0.0116336	6.39451	0.00997027	0.0894216	1668
TRMU	0.142539	0.0544731	2.61668	0.00918525	6.38981	0.00999762	0.0896131	1669
PXK	-0.112812	0.0495253	-2.27787	0.0232145	6.38676	0.0100154	0.0897191	1670
GRID2IP	0.0428882	0.0175809	2.43947	0.0151039	6.38336	0.0100353	0.0898434	1671
GNAT2	0.0456033	0.0181509	2.51246	0.0123469	6.37428	0.0100886	0.0902662	1672
NDUFC1	-0.149824	0.0579599	-2.58496	0.0100606	6.37233	0.0101	0.0902962	1673
LARP1	-0.138224	0.055287	-2.50012	0.0127791	6.37166	0.010104	0.0902962	1674
RABGGTB	-0.163947	0.0582877	-2.81272	0.0051328	6.36775	0.010127	0.090378	1675
ARNT	-0.203132	0.0700795	-2.89859	0.00393628	6.36747	0.0101287	0.090378	1676
LOC389906	-0.0698551	0.0277815	-2.51445	0.0122784	6.36704	0.0101313	0.090378	1677
ATF7	-0.183826	0.0681204	-2.69854	0.00723298	6.36299	0.0101552	0.090536	1678
C3orf63	0.237782	0.0880575	2.70031	0.00719539	6.362	0.0101611	0.090536	1679
PSAP	-0.128056	0.0474866	-2.69668	0.00727284	6.36076	0.0101684	0.0905471	1680
LRRC8B	0.074266	0.030739	2.41602	0.0160984	6.35971	0.0101747	0.090549	1681
UBA6	0.158945	0.0581323	2.73419	0.00650642	6.35265	0.0102166	0.0908684	1682
MAP2K6	-0.0944287	0.0371432	-2.54229	0.0113555	6.34685	0.0102513	0.0911224	1683
PRKAA1	0.203124	0.077448	2.62272	0.00902652	6.34097	0.0102865	0.091381	1684
RAMP3	0.0287452	0.0116469	2.46806	0.0139651	6.33738	0.010308	0.0915042	1685
MTA2	-0.175138	0.063339	-2.76508	0.00593066	6.33663	0.0103126	0.0915042	1686
TSTD1	0.102534	0.0402415	2.54796	0.0111752	6.33469	0.0103242	0.0915533	1687
KHDRBS3	-0.0371767	0.0151186	-2.459	0.0143174	6.33218	0.0103393	0.091633	1688
ARHGAP27	0.171469	0.0656664	2.61121	0.00933107	6.32907	0.0103581	0.0917452	1689
PTP4A1	0.166565	0.0592552	2.81098	0.00516019	6.31533	0.0104415	0.0924292	1690
PAFAH1B1	-0.234481	0.0873047	-2.68578	0.00751044	6.3116	0.0104642	0.0925754	1691
RGL2	0.111413	0.0457572	2.43488	0.015294	6.31027	0.0104724	0.0925795	1692
PTPN9	-0.163528	0.0607846	-2.69029	0.00741124	6.30876	0.0104816	0.0925795	1693
RHBDL1	0.0511746	0.0212513	2.40807	0.0164485	6.30749	0.0104894	0.0925795	1694
ZNF25	0.132183	0.0562275	2.35086	0.0191717	6.30748	0.0104895	0.0925795	1695
UNC13B	-0.0572505	0.0228759	-2.50266	0.012689	6.30635	0.0104964	0.0925859	1696
TMTC4	-0.0844724	0.0344378	-2.4529	0.0145592	6.30487	0.0105054	0.0926114	1697
MAST4	0.0613628	0.0252481	2.43039	0.0154823	6.3035	0.0105139	0.0926309	1698
ABCD1	-0.149168	0.0588591	-2.53432	0.0116131	6.30223	0.0105217	0.0926451	1699
PI4K2B	0.14411	0.0559664	2.57493	0.0103526	6.29549	0.0105631	0.0929554	1700
ANXA7	-0.162102	0.058139	-2.78818	0.00553083	6.2931	0.0105779	0.0930304	1701
MITD1	-0.125721	0.0490542	-2.56289	0.0107129	6.29142	0.0105882	0.093067	1702
NKAP	-0.114941	0.0457613	-2.51175	0.0123712	6.28849	0.0106064	0.0931716	1703
HSPH1	-0.0870697	0.036783	-2.36712	0.0183601	6.28425	0.0106326	0.0933113	1704
ANAPC11	0.128465	0.0532077	2.41441	0.0161687	6.28392	0.0106347	0.0933113	1705
PTGR2	-0.0639588	0.0252089	-2.53715	0.0115211	6.28218	0.0106455	0.093351	1706
ZNF404	0.0652954	0.0273126	2.39067	0.017238	6.27883	0.0106663	0.093479	1707
TOP1MT	-0.108057	0.0404912	-2.66864	0.00789796	6.27507	0.0106898	0.0935924	1708
TAF9B	0.120262	0.0485417	2.4775	0.0136062	6.27475	0.0106918	0.0935924	1709
TCOF1	-0.121216	0.0478463	-2.53345	0.0116415	6.27208	0.0107085	0.0936445	1710
NOXA1	0.0636717	0.0255991	2.48726	0.0132434	6.27179	0.0107103	0.0936445	1711
SLC2A4RG	0.125351	0.0502026	2.49691	0.0128936	6.26149	0.0107749	0.0941544	1712
GHITM	-0.16789	0.061771	-2.71794	0.00682899	6.26015	0.0107833	0.0941733	1713
SEC14L4	0.0352154	0.0137628	2.55874	0.0108395	6.25451	0.0108189	0.0942918	1714
ZHX3	-0.113374	0.0461259	-2.45792	0.01436	6.25407	0.0108217	0.0942918	1715
PAF1	-0.115878	0.04329	-2.67679	0.00771155	6.25392	0.0108227	0.0942918	1716
C7orf59	0.0944044	0.0388362	2.43084	0.0154635	6.25099	0.0108412	0.0942918	1717
ZBTB3	0.0834641	0.0333817	2.5003	0.0127726	6.25036	0.0108452	0.0942918	1718
NKIRAS2	-0.194101	0.0775983	-2.50136	0.0127349	6.2502	0.0108462	0.0942918	1719
DDX11L2	0.0290208	0.0115512	2.51235	0.0123506	6.24993	0.0108479	0.0942918	1720
FXN	-0.117519	0.0442046	-2.65851	0.00813538	6.24976	0.010849	0.0942918	1721
TIMM17B	0.118569	0.0491249	2.41363	0.0162028	6.24903	0.0108536	0.0942918	1722
ZNF573	0.0426407	0.0182918	2.33114	0.0201981	6.24764	0.0108624	0.0943134	1723
CD300E	-0.0778038	0.0310253	-2.50775	0.0125101	6.24304	0.0108917	0.0945126	1724
SFN	0.0474605	0.0191911	2.47305	0.0137743	6.23487	0.0109438	0.0949094	1725
EPB41L2	-0.103539	0.0416334	-2.48692	0.0132559	6.2326	0.0109583	0.0949804	1726
GUSB	-0.21025	0.0619541	-3.39364	0.000752279	6.22835	0.0109856	0.0951557	1727
SLC41A1	-0.147418	0.057325	-2.57161	0.0104507	6.22746	0.0109913	0.0951557	1728
KLHL17	0.0838818	0.0330745	2.53615	0.0115536	6.22243	0.0110236	0.0953808	1729
RGS5	0.0482826	0.0189014	2.55445	0.0109722	6.22054	0.0110358	0.0954309	1730
CCDC112	-0.0926102	0.0400333	-2.31333	0.0211659	6.21822	0.0110508	0.0954588	1731
PIGB	0.0862369	0.0354402	2.43331	0.0153598	6.21638	0.0110627	0.0954588	1732
SLC22A1	0.0489214	0.0209933	2.33033	0.020241	6.21626	0.0110634	0.0954588	1733
ITGA7	0.0543487	0.0215204	2.52546	0.0119058	6.21609	0.0110645	0.0954588	1734
CAPZA1	0.141768	0.0555844	2.55049	0.0110955	6.21304	0.0110843	0.0955281	1735
ARHGAP12	0.127163	0.0540111	2.35439	0.0189929	6.21288	0.0110853	0.0955281	1736
PAIP1	-0.139321	0.0582987	-2.38978	0.0172792	6.2102	0.0111027	0.0955609	1737
LYRM1	0.137378	0.0516534	2.65961	0.00810942	6.20934	0.0111082	0.0955609	1738
C5orf24	0.129859	0.050405	2.57632	0.0103117	6.20917	0.0111094	0.0955609	1739
LOC644936	-0.0467932	0.0184535	-2.53573	0.0115672	6.20835	0.0111147	0.0955609	1740
RNPEP	-0.0829064	0.0294113	-2.81886	0.0050374	6.20353	0.0111461	0.0957757	1741
VAMP5	0.0689936	0.0287728	2.39787	0.0169072	6.20208	0.0111555	0.0957837	1742
PSMD2	-0.160267	0.0581398	-2.75658	0.00608429	6.20142	0.0111598	0.0957837	1743
LPAR6	0.0899249	0.0374399	2.40185	0.0167272	6.1968	0.01119	0.0959875	1744
MGAT4A	0.208527	0.0736234	2.83234	0.0048335	6.19486	0.0112027	0.0960162	1745
TNIP2	0.165026	0.0636691	2.59194	0.00986191	6.19433	0.0112062	0.0960162	1746
TBX19	-0.106483	0.0405645	-2.62502	0.00896675	6.18813	0.0112469	0.0963098	1747
SNAP29	-0.152513	0.0578348	-2.63704	0.00866003	6.18431	0.011272	0.0964699	1748
BPGM	0.0386687	0.0158424	2.44084	0.0150474	6.18165	0.0112895	0.0965646	1749
KDELC1	-0.043522	0.0177606	-2.45048	0.014656	6.17688	0.0113211	0.0967795	1750
KLHL9	0.179257	0.067679	2.64863	0.00837314	6.17371	0.0113421	0.0969035	1751
ALDH18A1	-0.139345	0.056748	-2.4555	0.0144554	6.17138	0.0113576	0.0969803	1752
ZFYVE27	0.181313	0.0703369	2.57778	0.0102689	6.16726	0.011385	0.0971587	1753
ZNF574	-0.152099	0.0607504	-2.50366	0.0126535	6.16332	0.0114113	0.0973108	1754
SEPT7	-0.178342	0.0724008	-2.46326	0.0141507	6.16264	0.0114158	0.0973108	1755
MARCH7	0.151601	0.0596321	2.54227	0.011356	6.15974	0.0114352	0.0974008	1756
ZNF800	0.159174	0.0630934	2.52283	0.0119939	6.15882	0.0114413	0.0974008	1757
MCM10	-0.0357654	0.0150312	-2.37942	0.0177665	6.15814	0.0114459	0.0974008	1758
CCDC22	-0.196588	0.0688574	-2.85501	0.00450749	6.14984	0.0115016	0.0978191	1759
ZC3H8	-0.103294	0.0409131	-2.52473	0.0119302	6.14443	0.011538	0.0980398	1760
FAM169A	0.0976176	0.0384765	2.53707	0.0115235	6.14404	0.0115406	0.0980398	1761
LEO1	-0.099463	0.0403829	-2.463	0.0141608	6.14104	0.0115609	0.098109	1762
MCM6	-0.117574	0.0379166	-3.10087	0.00205382	6.14026	0.0115662	0.098109	1763
CDC20	-0.0350632	0.0152545	-2.29855	0.0219994	6.13906	0.0115743	0.098109	1764
DCUN1D4	0.145297	0.0553011	2.62738	0.00890585	6.13896	0.011575	0.098109	1765
C18orf32	0.0874966	0.0352648	2.48114	0.0134699	6.13734	0.011586	0.0981464	1766
B3GALT4	0.132357	0.0527121	2.51094	0.0123995	6.1356	0.0115978	0.0981909	1767
TMBIM6	-0.219257	0.0764181	-2.86918	0.00431403	6.13079	0.0116305	0.0984121	1768
CCDC157	0.0838404	0.0336331	2.4928	0.0130416	6.12913	0.0116418	0.098415	1769
C1orf152	0.0381058	0.0162964	2.3383	0.0198199	6.1288	0.011644	0.098415	1770
RALGPS2	0.128013	0.0555457	2.30464	0.0216526	6.12629	0.0116612	0.0984532	1771
KIN	-0.0984328	0.0381982	-2.5769	0.0102946	6.12621	0.0116617	0.0984532	1772
DERL3	-0.0456204	0.0190923	-2.38947	0.0172938	6.12503	0.0116698	0.0984658	1773
JUNB	0.108806	0.0438867	2.47925	0.0135402	6.12184	0.0116916	0.0985118	1774
FAM89B	0.124515	0.0481631	2.58527	0.0100517	6.12181	0.0116918	0.0985118	1775
C14orf181	0.0928709	0.033788	2.74863	0.00623123	6.12134	0.011695	0.0985118	1776
C20orf4	-0.136457	0.054864	-2.48718	0.0132465	6.12011	0.0117034	0.0985274	1777
WHSC2	-0.141615	0.0613272	-2.30917	0.0213977	6.11743	0.0117218	0.0985712	1778
RBFA	-0.117302	0.0484847	-2.41936	0.0159532	6.11743	0.0117218	0.0985712	1779
NFKB1	-0.147267	0.0579813	-2.5399	0.0114321	6.11387	0.0117463	0.0987214	1780
QDPR	-0.0778088	0.0303673	-2.56226	0.0107321	6.11039	0.0117702	0.0988672	1781
PLCD3	-0.0781041	0.0313252	-2.49333	0.0130222	6.10818	0.0117854	0.0989167	1782
PDLIM1	-0.0684716	0.0285136	-2.40137	0.0167488	6.10761	0.0117893	0.0989167	1783
ZFPL1	0.185372	0.0724574	2.55835	0.0108515	6.10363	0.0118169	0.098978	1784
MIOX	0.0354434	0.0141239	2.50946	0.0124507	6.1035	0.0118177	0.098978	1785
RHOA	-0.183725	0.0680903	-2.69826	0.00723901	6.1025	0.0118247	0.098978	1786
ZC3H18	-0.147043	0.0615202	-2.39016	0.0172616	6.10159	0.011831	0.098978	1787
ZNF385A	-0.110177	0.0424579	-2.59497	0.00977653	6.10149	0.0118316	0.098978	1788
RUNX3	-0.131836	0.0517528	-2.54741	0.0111925	6.09937	0.0118464	0.098978	1789
TECTA	0.0402753	0.0167172	2.40921	0.0163977	6.09888	0.0118498	0.098978	1790
ZMYM4	-0.192103	0.0724381	-2.65196	0.00829242	6.0982	0.0118545	0.098978	1791
ZEB1	0.14569	0.0547594	2.66054	0.00808742	6.09624	0.0118681	0.098978	1792
PTPRU	0.0413938	0.0192204	2.15364	0.0318126	6.09555	0.0118729	0.098978	1793
TSFM	-0.127112	0.0491969	-2.58373	0.010096	6.09532	0.0118745	0.098978	1794
NUBP2	0.166608	0.0674848	2.46882	0.0139357	6.0951	0.011876	0.098978	1795
ARPC5	0.107947	0.0452371	2.38624	0.0174443	6.09124	0.0119029	0.0991465	1796
LRRC47	-0.172744	0.0694611	-2.48692	0.013256	6.08899	0.0119186	0.0992219	1797
C4orf14	-0.159914	0.0651056	-2.45622	0.0144269	6.08801	0.0119254	0.099224	1798
PPP4R1	0.118891	0.0493371	2.40977	0.0163732	6.08372	0.0119555	0.0993191	1799
NANOS1	0.0912226	0.0379744	2.40221	0.0167106	6.08367	0.0119558	0.0993191	1800
DIAPH2	-0.12003	0.0442261	-2.71401	0.00690911	6.08276	0.0119621	0.0993191	1801
SEC61G	-0.10644	0.0425445	-2.50184	0.0127178	6.08164	0.01197	0.0993191	1802
C19orf22	0.0732526	0.0282435	2.59361	0.00981471	6.08163	0.0119701	0.0993191	1803
PCNP	0.122571	0.047886	2.55965	0.0108117	6.07981	0.0119829	0.0993701	1804
TFEC	0.109184	0.0440389	2.47926	0.01354	6.07822	0.011994	0.0994074	1805
OPRL1	0.101772	0.0413846	2.45918	0.0143101	6.07685	0.0120036	0.0994321	1806
ABHD14B	-0.134457	0.0547403	-2.45628	0.0144247	6.07587	0.0120105	0.0994342	1807
CACHD1	-0.0437598	0.0187593	-2.3327	0.0201149	6.07306	0.0120303	0.0995426	1808
PPP1R13B	-0.12968	0.0515309	-2.51654	0.0122068	6.07019	0.0120506	0.0996463	1809
RBM15B	-0.17583	0.0710612	-2.47434	0.0137252	6.0694	0.0120561	0.0996463	1810
RPS16	0.0957989	0.0379456	2.52464	0.0119331	6.06664	0.0120756	0.0997521	1811
ZNF264	0.0957355	0.0387435	2.47101	0.0138518	6.06498	0.0120874	0.0997943	1812
ALDH1A1	-0.0838906	0.0260402	-3.22158	0.00136969	6.06212	0.0121076	0.0999064	1813
EIF3H	-0.151419	0.0558259	-2.71234	0.00694354	6.05788	0.0121378	0.1001	1814
PARP4	-0.14428	0.0586184	-2.46134	0.0142255	6.05651	0.0121475	0.100125	1815
PPP4R1L	0.082157	0.0289331	2.83955	0.00472761	6.05328	0.0121705	0.10026	1816
CREBZF	0.154469	0.0584439	2.64303	0.00851069	6.05225	0.0121779	0.100265	1817
IRF2	-0.186153	0.0759384	-2.45137	0.0146203	6.0513	0.0121847	0.100266	1818
CATSPERG	-0.0552531	0.0211484	-2.61264	0.0092927	6.0493	0.0121989	0.100282	1819
FRG1B	-0.0588935	0.0243064	-2.42296	0.0157981	6.04914	0.0122001	0.100282	1820
ADSL	-0.178277	0.0672346	-2.65157	0.00830172	6.04298	0.0122442	0.10059	1821
IWS1	-0.120939	0.0477667	-2.53188	0.0116931	6.03872	0.0122748	0.100774	1822
C19orf10	-0.101349	0.0405452	-2.49967	0.012795	6.03797	0.0122802	0.100774	1823
METTL11A	-0.123059	0.0516082	-2.38449	0.0175265	6.03656	0.0122903	0.100802	1824
METTL5	-0.0859515	0.0346803	-2.47839	0.0135725	6.0347	0.0123038	0.100857	1825
HMGA1	-0.134463	0.0547902	-2.45415	0.0145093	6.03292	0.0123166	0.100907	1826
ZDHHC4	-0.10291	0.0426671	-2.41193	0.0162778	6.03194	0.0123237	0.10091	1827
H2AFY	-0.163255	0.0588759	-2.77286	0.00579313	6.03035	0.0123352	0.100937	1828
MPV17L2	-0.136762	0.0545359	-2.50774	0.0125106	6.02936	0.0123423	0.100937	1829
ITGB3BP	0.0604235	0.0238762	2.5307	0.0117319	6.02868	0.0123472	0.100937	1830
CHP	-0.156191	0.0564361	-2.76758	0.00588623	6.02774	0.012354	0.100937	1831
SF3B2	-0.134041	0.0501884	-2.67076	0.007849	6.02483	0.0123752	0.101055	1832
APC	0.157408	0.0617641	2.54854	0.0111568	6.02206	0.0123953	0.101124	1833
CD99L2	-0.12732	0.0509473	-2.49906	0.0128167	6.02084	0.0124041	0.101124	1834
TMPRSS9	0.0339398	0.0141626	2.39644	0.0169728	6.01972	0.0124122	0.101124	1835
ATHL1	0.0651534	0.025812	2.52415	0.0119496	6.01905	0.0124171	0.101124	1836
PEX16	0.149603	0.0622802	2.4021	0.0167159	6.01868	0.0124199	0.101124	1837
CPSF3L	0.189704	0.0757432	2.50457	0.0126216	6.01808	0.0124242	0.101124	1838
NAA15	0.145939	0.0610497	2.39049	0.0172463	6.01664	0.0124347	0.101155	1839
ZNF362	-0.134691	0.0582308	-2.31305	0.0211813	6.01386	0.012455	0.101265	1840
SMARCE1	-0.132475	0.0531431	-2.4928	0.0130414	6.01181	0.0124699	0.101331	1841
MRPS31	-0.120473	0.0497047	-2.42377	0.0157636	6.0073	0.012503	0.101512	1842
LAX1	-0.104544	0.0431417	-2.42327	0.015785	6.00576	0.0125143	0.101512	1843
SLPI	0.0412812	0.0167568	2.46354	0.0141396	6.00544	0.0125166	0.101512	1844
SLC13A5	0.0373815	0.0152013	2.4591	0.0143133	6.00421	0.0125256	0.101512	1845
ANXA6	-0.101312	0.0385826	-2.62586	0.00894511	6.00414	0.0125262	0.101512	1846
AKAP5	0.065987	0.0280933	2.34885	0.0192738	6.00256	0.0125378	0.101535	1847
TMED7	0.0933773	0.0395248	2.3625	0.0185876	6.00191	0.0125426	0.101535	1848
ACBD6	-0.127647	0.0470765	-2.71149	0.0069611	5.9976	0.0125743	0.101737	1849
EBNA1BP2	-0.110106	0.0431395	-2.55233	0.011038	5.99583	0.0125874	0.101788	1850
RRP1B	-0.163844	0.0675936	-2.42396	0.0157556	5.99382	0.0126022	0.101853	1851
ACACA	-0.128879	0.0522728	-2.4655	0.0140636	5.9914	0.0126201	0.101942	1852
TMX3	0.177074	0.0670019	2.64282	0.00851597	5.98851	0.0126415	0.10206	1853
UIMC1	-0.14018	0.0564209	-2.48453	0.0133439	5.98528	0.0126655	0.102198	1854
EPHX1	-0.0857936	0.036411	-2.35626	0.0188988	5.9825	0.0126861	0.10231	1855
ANO5	0.0403287	0.017232	2.34034	0.0197134	5.97991	0.0127054	0.10241	1856
PDE4D	0.0801392	0.0330255	2.42658	0.0156435	5.97807	0.0127191	0.102465	1857
UBA2	-0.203902	0.0795462	-2.56331	0.0107001	5.97637	0.0127319	0.102513	1858
GPR126	0.0400527	0.0163216	2.45396	0.0145167	5.97494	0.0127425	0.102538	1859
ZNF496	-0.0811592	0.0322162	-2.5192	0.0121162	5.97319	0.0127556	0.102538	1860
UAP1	-0.110612	0.0460625	-2.40136	0.0167493	5.9709	0.0127728	0.102538	1861
MGC3771	0.0482029	0.0199836	2.41213	0.0162691	5.97078	0.0127736	0.102538	1862
DYNLL2	-0.118302	0.0468455	-2.52536	0.011909	5.97053	0.0127755	0.102538	1863
GLUL	0.100815	0.0412133	2.44619	0.0148291	5.97046	0.0127761	0.102538	1864
LOC389641	-0.081586	0.0330885	-2.46569	0.0140562	5.96504	0.0128168	0.102782	1865
FLJ39639	0.0965763	0.0392597	2.45994	0.0142805	5.96458	0.0128202	0.102782	1866
CCDC56	-0.138103	0.0571681	-2.41574	0.0161107	5.95278	0.0129093	0.103441	1867
GCC2	0.106512	0.0415571	2.56303	0.0107085	5.95118	0.0129214	0.103482	1868
TBL2	-0.166633	0.0625687	-2.66319	0.00802488	5.94593	0.0129613	0.10363	1869
TCF7L2	0.0730846	0.0312231	2.34072	0.0196932	5.94574	0.0129628	0.10363	1870
MICB	-0.0805341	0.0336642	-2.39228	0.0171637	5.94518	0.012967	0.10363	1871
SIK3	-0.178856	0.0685354	-2.60969	0.00937214	5.94511	0.0129676	0.10363	1872
ZAP70	0.149068	0.0590194	2.52574	0.0118963	5.94307	0.0129831	0.103698	1873
COPA	-0.172402	0.0674004	-2.55788	0.010866	5.93819	0.0130203	0.103928	1874
WARS	-0.0808872	0.0302754	-2.67171	0.00782717	5.93749	0.0130257	0.103928	1875
TCHP	-0.106463	0.0458595	-2.32151	0.0207163	5.93471	0.013047	0.103973	1876
CCNDBP1	0.103997	0.0424339	2.45081	0.0146427	5.93435	0.0130497	0.103973	1877
CHIC1	0.10105	0.0414848	2.43584	0.0152543	5.93402	0.0130523	0.103973	1878
POLR3A	-0.175237	0.0736403	-2.37964	0.0177559	5.93216	0.0130665	0.103983	1879
CEP68	0.152283	0.0613429	2.48249	0.0134194	5.93204	0.0130674	0.103983	1880
ACTR8	-0.146778	0.0547455	-2.68109	0.00761462	5.93023	0.0130813	0.104023	1881
CCNK	-0.186487	0.0741593	-2.51468	0.0122704	5.92882	0.0130921	0.104023	1882
RNMT	-0.177828	0.072548	-2.45117	0.0146281	5.92868	0.0130932	0.104023	1883
GPATCH1	-0.117446	0.0447372	-2.62524	0.008961	5.9243	0.0131269	0.104235	1884
EGLN2	0.124253	0.0499524	2.48743	0.0132374	5.9234	0.0131339	0.104235	1885
PHOSPHO1	0.0537299	0.0218886	2.45469	0.0144876	5.92238	0.0131417	0.104242	1886
MOSPD2	0.107575	0.0445111	2.4168	0.0160643	5.91797	0.0131759	0.104457	1887
VPS11	-0.166847	0.0645329	-2.58546	0.0100464	5.9126	0.0132175	0.104714	1888
MGEA5	0.179142	0.0628959	2.84822	0.00460291	5.91198	0.0132222	0.104714	1889
ST6GAL1	-0.172703	0.0748617	-2.30695	0.0215221	5.9108	0.0132314	0.104731	1890
HTATSF1	-0.0889178	0.0370796	-2.39802	0.0169005	5.90677	0.0132628	0.104924	1891
PYY2	0.0486558	0.0189454	2.56822	0.0105521	5.90103	0.0133076	0.105222	1892
PTGDR	-0.0775405	0.0326787	-2.37281	0.018083	5.89998	0.0133158	0.105232	1893
PDCD7	-0.149926	0.0663515	-2.25958	0.0243371	5.89891	0.0133241	0.105242	1894
TAB3	0.172718	0.068659	2.5156	0.012239	5.89746	0.0133355	0.105277	1895
MRPL11	0.138365	0.0555418	2.49119	0.0130998	5.88825	0.0134078	0.10576	1896
ERBB3	-0.042162	0.0193429	-2.17971	0.0298094	5.88786	0.0134109	0.10576	1897
SERPINB9	-0.105292	0.0420242	-2.5055	0.0125887	5.88487	0.0134345	0.10589	1898
ARHGEF12	0.0453317	0.0186437	2.43148	0.0154365	5.88155	0.0134607	0.106022	1899
CNOT10	-0.15441	0.0616876	-2.50309	0.0126737	5.87989	0.0134738	0.106022	1900
GLB1	-0.181259	0.0695782	-2.60511	0.00949636	5.87952	0.0134768	0.106022	1901
PROCR	-0.0621716	0.0263655	-2.35806	0.0188082	5.87873	0.0134831	0.106022	1902
CYP2D6	0.0371613	0.015094	2.46199	0.0142003	5.87745	0.0134932	0.106022	1903
SESN3	0.035259	0.015217	2.31708	0.0209586	5.87738	0.0134937	0.106022	1904
ALG5	-0.114755	0.0473469	-2.42372	0.0157658	5.87598	0.0135048	0.106054	1905
SNORA32	0.0510463	0.022286	2.29051	0.0224652	5.87326	0.0135265	0.106125	1906
TERF2	-0.144994	0.0580348	-2.4984	0.01284	5.87276	0.0135305	0.106125	1907
AEBP1	-0.0590603	0.0252628	-2.33784	0.0198439	5.87216	0.0135352	0.106125	1908
THBS1	0.039559	0.0171065	2.31251	0.0212113	5.87037	0.0135494	0.106181	1909
LOC401052	0.0673075	0.0277545	2.4251	0.0157066	5.86928	0.0135581	0.106194	1910
HAUS3	0.153806	0.0645094	2.38423	0.0175386	5.86748	0.0135725	0.10625	1911
MRPL55	0.146311	0.0625019	2.3409	0.019684	5.86659	0.0135796	0.10625	1912
ALDH3A2	-0.168062	0.0630854	-2.66404	0.00800505	5.86487	0.0135933	0.106302	1913
PLXDC2	-0.0985458	0.0420773	-2.34202	0.019626	5.86345	0.0136047	0.106336	1914
ATP1A3	-0.0874907	0.0362081	-2.41633	0.0160849	5.86242	0.0136129	0.106344	1915
RNF139	0.138644	0.058143	2.38454	0.0175244	5.86028	0.0136301	0.10642	1916
CTR9	-0.136989	0.0546169	-2.50818	0.0124951	5.85943	0.0136369	0.10642	1917
ATP2C2	0.0351342	0.0149436	2.35113	0.0191579	5.85675	0.0136583	0.106492	1918
ZNF446	0.141552	0.0549841	2.57441	0.0103677	5.8563	0.013662	0.106492	1919
SF3A1	-0.157003	0.0586547	-2.67673	0.00771284	5.85562	0.0136674	0.106492	1920
ZNF627	0.112596	0.0482169	2.33521	0.0199824	5.8531	0.0136877	0.106595	1921
C22orf25	0.0731634	0.0301648	2.42546	0.0156914	5.84784	0.0137301	0.106869	1922
EDEM3	0.138039	0.0541163	2.55079	0.0110864	5.8408	0.013787	0.107256	1923
PLBD2	-0.100886	0.0432939	-2.33026	0.020245	5.83722	0.0138161	0.10739	1924
FBXO9	0.0465287	0.0204505	2.27519	0.023376	5.8369	0.0138186	0.10739	1925
PSD3	0.0483688	0.019829	2.43929	0.0151112	5.82593	0.0139081	0.108029	1926
MRPL4	-0.154256	0.0641872	-2.40321	0.0166656	5.82433	0.0139212	0.108075	1927
SYMPK	-0.17129	0.0679713	-2.52003	0.0120882	5.81734	0.0139785	0.108464	1928
PPP1R11	-0.171986	0.0619498	-2.77622	0.00573468	5.81417	0.0140046	0.10856	1929
CHCHD3	-0.139226	0.0575611	-2.41874	0.01598	5.81333	0.0140115	0.10856	1930
CXorf40B	0.144844	0.0584346	2.47874	0.0135593	5.81319	0.0140127	0.10856	1931
FAM123B	-0.125787	0.0469758	-2.67771	0.00769073	5.80735	0.0140609	0.108878	1932
PRPF31	-0.13722	0.0540009	-2.54108	0.0113944	5.80557	0.0140757	0.108935	1933
MAGED1	-0.122156	0.0504544	-2.42111	0.0158777	5.79364	0.0141748	0.109646	1934
OBFC2B	-0.131567	0.0571541	-2.30197	0.0218043	5.79227	0.0141862	0.109677	1935
DCAF12	0.0369844	0.0152455	2.42592	0.0156719	5.78827	0.0142197	0.109832	1936
TMEM223	0.106336	0.0443895	2.39552	0.0170149	5.78812	0.0142209	0.109832	1937
ELOVL1	-0.187628	0.0761994	-2.46233	0.0141867	5.78426	0.0142533	0.110006	1938
C11orf66	0.0830229	0.0349841	2.37316	0.0180664	5.78368	0.0142581	0.110006	1939
THAP5	0.11424	0.0469664	2.43238	0.0153985	5.78279	0.0142656	0.110007	1940
SEPSECS	0.145868	0.0589365	2.475	0.0137002	5.78153	0.0142762	0.11002	1941
SARS	-0.141218	0.0541529	-2.60776	0.00942422	5.78084	0.014282	0.11002	1942
ZFP64	-0.121887	0.052263	-2.33219	0.0201421	5.77902	0.0142973	0.110081	1943
RWDD2B	-0.079923	0.0326696	-2.4464	0.0148204	5.77603	0.0143224	0.110218	1944
KIF20A	-0.0483323	0.0202285	-2.38932	0.0173008	5.77161	0.0143598	0.110449	1945
MIER3	0.111319	0.0436487	2.55035	0.0111001	5.76988	0.0143744	0.110504	1946
RCL1	-0.103241	0.0454266	-2.27269	0.0235272	5.76878	0.0143837	0.110519	1947
ZNRF2	0.122293	0.051856	2.35832	0.0187953	5.76684	0.0144002	0.110589	1948
SUMO2	-0.135317	0.0549321	-2.46335	0.0141472	5.7575	0.0144796	0.111141	1949
SLC16A5	0.122727	0.0463271	2.64913	0.00836097	5.75517	0.0144994	0.111237	1950
SCARNA17	0.03899	0.0165617	2.35422	0.0190012	5.75396	0.0145097	0.111259	1951
DPCD	0.0465281	0.0194624	2.39067	0.0172381	5.7508	0.0145368	0.111409	1952
USP5	-0.14759	0.056779	-2.59937	0.0096541	5.7491	0.0145514	0.111464	1953
HS2ST1	0.112282	0.0451202	2.4885	0.0131979	5.74694	0.0145699	0.111549	1954
TSPAN2	0.0543531	0.0220893	2.46061	0.0142541	5.74481	0.0145882	0.111591	1955
ZNF524	0.137712	0.055119	2.49846	0.0128382	5.74455	0.0145904	0.111591	1956
DGCR11	0.0455496	0.0206497	2.20583	0.0279135	5.7435	0.0145995	0.111604	1957
ADNP2	0.155113	0.0651652	2.38031	0.0177242	5.73973	0.0146318	0.111794	1958
FUNDC1	-0.0962791	0.0398038	-2.41884	0.0159759	5.73102	0.0147071	0.112305	1959
JAKMIP3	0.0365705	0.0149865	2.44023	0.0150725	5.72924	0.0147226	0.112305	1960
PRKDC	0.105467	0.0422684	2.49516	0.0129563	5.7289	0.0147256	0.112305	1961
DCTD	-0.141522	0.0594621	-2.38003	0.0177373	5.72795	0.0147338	0.112305	1962
NCBP2	-0.183755	0.0711997	-2.58084	0.0101797	5.72766	0.0147362	0.112305	1963
CYP4F3	0.0784228	0.0325982	2.40574	0.0165524	5.72525	0.0147573	0.112349	1964
C12orf45	-0.0879475	0.03379	-2.60277	0.00956037	5.72504	0.0147591	0.112349	1965
HMGN4	0.126199	0.0529272	2.38439	0.0175311	5.72358	0.0147717	0.112349	1966
PPP2R5D	-0.190101	0.0695493	-2.73332	0.00652317	5.72354	0.0147721	0.112349	1967
FAM108A1	0.134418	0.0563006	2.3875	0.0173857	5.72023	0.0148009	0.112418	1968
MAP4K4	-0.154246	0.0594716	-2.5936	0.00981501	5.72007	0.0148023	0.112418	1969
TP53TG5	0.0429567	0.0185446	2.3164	0.0209963	5.71991	0.0148037	0.112418	1970
CDC27	0.14084	0.0618007	2.27893	0.0231505	5.71531	0.0148439	0.112666	1971
KIAA1328	0.085801	0.0328895	2.60877	0.00939692	5.71098	0.0148818	0.112897	1972
LBR	0.138049	0.05564	2.48112	0.0134705	5.70785	0.0149093	0.113021	1973
ZMYM3	-0.172993	0.0691418	-2.502	0.0127124	5.70604	0.0149252	0.113021	1974
ZSCAN5A	-0.0749015	0.03224	-2.32325	0.020622	5.70586	0.0149268	0.113021	1975
SNAP47	-0.174742	0.0682873	-2.55892	0.0108341	5.70567	0.0149285	0.113021	1976
BBIP1	0.100725	0.0408311	2.46687	0.0140109	5.70322	0.0149501	0.11309	1977
SUPV3L1	-0.133348	0.0547394	-2.43605	0.0152454	5.70292	0.0149527	0.11309	1978
HNRNPM	-0.082585	0.0341454	-2.41863	0.015985	5.69986	0.0149797	0.113237	1979
SMCR7	0.136769	0.0512346	2.66946	0.00787897	5.69797	0.0149964	0.113255	1980
ZNF689	-0.130778	0.0578846	-2.25928	0.0243554	5.69788	0.0149972	0.113255	1981
ASPHD2	-0.101099	0.0417207	-2.42324	0.0157862	5.69655	0.015009	0.113287	1982
SLC25A37	0.0367562	0.0157038	2.34059	0.0197002	5.69477	0.0150247	0.113348	1983
SQRDL	-0.140745	0.0555757	-2.53248	0.0116732	5.69054	0.0150622	0.113396	1984
AGPAT6	-0.165618	0.066822	-2.47849	0.0135687	5.68992	0.0150677	0.113396	1985
ZNF532	0.0803555	0.0335257	2.39683	0.0169547	5.68963	0.0150703	0.113396	1986
PSMD12	-0.110964	0.0444158	-2.4983	0.0128436	5.68846	0.0150807	0.113396	1987
SLC38A2	0.110561	0.0461927	2.39347	0.0171089	5.68841	0.0150811	0.113396	1988
ARL6IP4	0.122216	0.0529908	2.30636	0.0215552	5.6881	0.0150839	0.113396	1989
PPP1R10	-0.183658	0.0762157	-2.40971	0.0163757	5.68808	0.0150841	0.113396	1990
ACTB	-0.142031	0.0531444	-2.67255	0.0078079	5.68595	0.015103	0.113481	1991
LOC100216545	0.0887281	0.036072	2.45975	0.0142879	5.68372	0.0151229	0.113527	1992
C1orf162	-0.102514	0.0407137	-2.51793	0.0121594	5.68356	0.0151243	0.113527	1993
ARHGAP5	0.102171	0.0452671	2.25708	0.0244939	5.67752	0.0151782	0.113875	1994
IMP3	-0.183053	0.0711554	-2.57259	0.0104218	5.67621	0.01519	0.113906	1995
TTC7A	-0.151876	0.0612069	-2.48136	0.0134616	5.67534	0.0151978	0.113907	1996
TMEM170B	0.098599	0.0416145	2.36934	0.0182514	5.67316	0.0152173	0.113997	1997
TMPRSS6	0.0582462	0.0240125	2.42566	0.0156825	5.66078	0.0153288	0.11472	1998
[truncated: 12,962 more rows]
