# Supplementary material for: Genome-wide analysis of consistently RNA edited sites in human blood reveals interactions with mRNA processing genes and suggests correlations with cell types and biological variables
Source: BMC Genomics. 2018 Dec 27;19:963. doi: 10.1186/s12864-018-5364-8 (PMC6307200; doi:10.1186/s12864-018-5364-8)
Supplement: Supplementary file 5 — Node properties in the protein-protein interaction network including proteins encoded by genes associated to CES total editing rate (FDR < 0.01) and interacting with ADARs or one of their first neighbors. (XLS 94 kb) [file 12864_2018_5364_MOESM5_ESM.xls]

## Sheet: SigGenes_Seeds_network.FINAL.Node_stats.PAPER
Node properties in the protein-protein interaction network including genes associated to CES total editing rate (FDR<0.01) interacting with ADARs or one of their first neighbors
We also reported adjusted P-value for association with sum of editing for genes with adjP at least 0.25.
Node	AverageShortestPathLength	BetweennessCentrality	Centroid.unDirected	ClosenessCentrality	ClusteringCoefficient	Degree	NeighborhoodConnectivity	Radiality	Stress	TopologicalCoefficient	adjP_sumEditing_association
ABCB7	2.657	0.00039811	-356	0.376364	0	3	67	0.723833	994	0.4	0.00279389
ABCF2	2.45652	0.00222318	-273	0.40708	0.25	12	50	0.757246	2732	0.222098	0.00205146
ADAR	1.97343	0.077534	-73	0.506732	0.0324726	72	22.6806	0.837762	142698	0.0674364	NA
ADARB1	2.41546	0.017841	-214	0.414	0.0147783	29	14.6207	0.76409	23280	0.0672997	NA
ADARB2	3.23671	0.00127237	-377	0.308955	0	9	4.88889	0.627214	1634	0.121528	NA
AFG3L2	2.40821	0.00202519	-253	0.415246	0.19697	18	37.75	0.765298	5156	0.158931	0.00778419
AHCYL2	2.86957	0.00499284	-336	0.348485	0	6	21.2	0.688406	6300	0.232184	0.00368506
ALDH1B1	2.53382	0.00318719	-305	0.394662	0.177778	15	35	0.744364	4330	0.173632	0.00581317
ALG3	3.42995	0	-413	0.291549	0	1	16	0.595008	0	0	0.000855704
ANKHD1	3.5314	7.506e-05	-390	0.283174	0	2	10.5	0.5781	148	0.5	NA
ANKRD40	2.72464	6.125e-05	-346	0.367021	0	3	81	0.71256	284	0.551724	0.00368506
ANKRD44	2.66667	9.848e-05	-360	0.375	0	3	71.3333	0.722222	454	0.423695	0.00336779
APP	2.19807	0.0616019	-143	0.454945	0.0245776	63	12.2698	0.800322	98120	0.0483317	NA
ARCN1	2.51691	0.00033566	-298	0.397313	0.3	6	62.2	0.747182	1636	0.298077	0.000493519
ARGLU1	2.41304	0.00087159	-255	0.414414	0.142857	8	57.8571	0.764493	2878	0.235363	0.00152109
ARID4A	2.96135	2.777e-05	-346	0.337684	0.333333	4	31	0.673108	88	0.388186	0.00267287
ARRDC3	3.25362	0	-389	0.30735	1	3	15.5	0.624396	0	0.645833	0.00197278
ATP1B3	3.18116	8.561e-05	-378	0.314351	0.4	5	11.2	0.636473	78	0.297297	0.00414683
ATP5A1	2.19807	0.011089	-166	0.454945	0.16092	42	35	0.800322	24842	0.115453	0.000855704
ATP5B	2.31401	0.00540328	-214	0.43215	0.135385	36	32.0769	0.780998	14306	0.124514	0.0081803
ATRX	2.67633	8.497e-05	-281	0.373646	0.266667	9	36.8333	0.720612	292	0.258216	0.00941762
BAZ2B	2.88647	0	-413	0.346444	0	2	98	0.685588	0	0	0.00412092
BCAS2	2.41304	0.00070128	-225	0.414414	0.375	26	38.75	0.764493	2032	0.167026	0.00408454
BDP1	3.01208	0	-413	0.331997	0	1	55	0.664654	0	0	0.00233823
BLMH	2.85749	3.068e-05	-320	0.349958	0.5	7	26.75	0.690419	50	0.284574	0.00408359
BMI1	2.36473	0.00532048	-197	0.42288	0.0909091	22	26.8182	0.772544	11764	0.109959	0.0654952
BRE	2.63527	0.00107126	-278	0.379468	0.0476191	9	35	0.727456	1776	0.210342	0.00262886
BRIX1	2.63285	0.0002486	-269	0.379817	0.4	10	33.2	0.727858	842	0.211538	0.176008
BRWD1	2.79952	0.0002297	-329	0.357204	0	3	48.3333	0.700081	594	0.372703	0.00197278
BTK	2.76087	0.00144748	-291	0.362205	0.266667	11	27.5	0.706522	2494	0.220867	0.00526544
C16orf62	2.79469	0	-413	0.357822	0	1	133	0.700886	0	0	0.000855704
C1orf35	2.93961	0.00014736	-321	0.340181	0.166667	4	26.25	0.676731	314	0.295977	NA
C6orf62	2.88647	0	-413	0.346444	0	2	98	0.685588	0	0	0.00152109
C7orf31	3.19565	0	-413	0.312925	0	1	63	0.634058	0	0	0.00428717
C7orf50	2.66667	6.363e-05	-283	0.375	0.166667	4	53.25	0.722222	350	0.349338	0.0722206
C9orf72	2.68599	0.00051607	-330	0.372302	0	5	55.6667	0.719002	884	0.357298	0.00947734
CALCOCO2	2.78019	0.00348975	-330	0.359687	0.0444444	13	16.4	0.703301	4820	0.14537	0.0035454
CAND1	2.21981	0.00806443	-144	0.45049	0.103846	40	27.1	0.796699	22330	0.0954064	NA
CCDC124	3.00966	3.375e-05	-335	0.332263	0	3	33.3333	0.665056	140	0.41453	NA
CCDC86	2.80676	2.804e-05	-320	0.356282	0.166667	6	39.75	0.698873	158	0.350446	0.000500718
CCNT2	2.88647	0	-413	0.346444	0	2	98	0.685588	0	0	0.00633399
CCNYL1	3.1256	0	-413	0.319938	0	1	64	0.645733	0	0	0.00684311
CCT6A	2.37681	0.0023746	-240	0.420732	0.290476	31	33.8095	0.770531	7238	0.139709	0.000593827
CCT7	2.27778	0.00625748	-199	0.439024	0.249231	43	30.8846	0.787037	12950	0.112577	0.00233823
CCT8	2.3285	0.00415527	-220	0.429461	0.233766	31	34.8182	0.778583	10900	0.134258	0.000488658
CD97	2.99034	0.00018924	-329	0.33441	0.333333	3	26	0.668277	266	0.361502	NA
CDC42SE2	2.88647	0	-413	0.346444	0	2	98	0.685588	0	0	0.000646839
CDKN2D	2.78261	0.00020937	-303	0.359375	0	6	31.5	0.702899	354	0.274775	0.00373801
CENPE	2.81159	0.00067176	-343	0.35567	0.333333	4	32.75	0.698068	1578	0.303738	NA
CEP350	2.74396	0.00057845	-312	0.364437	0.1	6	30	0.70934	970	0.239024	0.00428717
CHD9	2.60145	0.00519685	-266	0.384401	0.166667	20	23	0.733092	6816	0.141822	0.00778419
CITED2	2.88647	0	-413	0.346444	0	2	98	0.685588	0	0	0.00972835
CLTA	2.52657	0.0011835	-302	0.395793	0.138889	12	40	0.745572	2754	0.20079	0.00303191
CMTM6	2.68599	1.938e-05	-330	0.372302	0.666667	5	64.3333	0.719002	96	0.412393	0.00947734
CNDP2	3.16908	0.00494864	-373	0.315549	0.1	8	6.8	0.638486	5836	0.238462	0.00909953
CNOT4	2.59903	0.0006241	-294	0.384758	0.190476	13	36.5714	0.733494	1120	0.210963	0.000915206
COG2	2.79469	0	-413	0.357822	0	1	133	0.700886	0	0	0.000916913
COPB2	2.5	0.00038595	-291	0.4	0.142857	10	55	0.75	2050	0.259479	0.0019171
CPSF3	2.56763	0.00018987	-319	0.389464	0.133333	8	48.1667	0.738728	690	0.253546	0.00255113
CRY2	2.51449	0.00465234	-230	0.397695	0.111111	18	26.7222	0.747585	12186	0.141117	NA
CS	2.57971	0.00044931	-324	0.38764	0.190476	10	47	0.736715	1002	0.25192	0.000488658
CSNK2A1	2.01449	0.0339915	-90	0.496403	0.114478	91	26.4727	0.830918	53948	0.0751033	0.00197278
CSNK2A2	2.26087	0.00632285	-192	0.442308	0.163077	41	27.9231	0.789855	11982	0.0995879	0.00698067
CUL1	1.98309	0.0410829	-77	0.504263	0.116298	115	24.2817	0.836151	63898	0.069454	0.00462862
CUL3	2.03623	0.0487422	-87	0.491103	0.0670175	76	20.6842	0.827295	103038	0.06504	NA
CUL4B	2.1715	0.00722805	-155	0.460512	0.205534	35	39.5652	0.80475	15144	0.122738	0.00247869
CUL7	2.13527	0.0149625	-117	0.468326	0.0878431	51	25.549	0.810789	41830	0.0834458	NA
DCAF10	2.8913	0.00218005	-334	0.345865	0.0666667	10	17.3333	0.684783	3016	0.248756	0.00664778
DCAF7	2.46377	0.00156736	-229	0.405882	0.230769	23	30.8571	0.756039	2936	0.144879	0.0027942
DCTN4	2.76329	0.00025901	-400	0.361888	0	3	71.5	0.706119	294	0.503571	0.00255113
DCUN1D5	2.72705	0.00030519	-308	0.366696	0.4	7	43.4	0.712158	504	0.322388	0.00937213
DDIT3	2.63285	7.012e-05	-279	0.379817	0.2	8	52.8	0.727858	290	0.311243	0.00144496
DDX10	2.36473	0.0029852	-235	0.42288	0.27668	35	29.3043	0.772544	6838	0.119123	0.00567468
DDX17	2.26329	0.00490002	-155	0.441836	0.199275	24	35.3333	0.789453	11048	0.123397	NA
DDX19A	2.48309	0.00062088	-284	0.402724	0.285714	13	41	0.752818	1624	0.19372	0.00230391
DDX19B	2.56763	0.00089615	-260	0.389464	0.285714	12	34.25	0.738728	2292	0.183468	0.00515213
DDX47	2.33333	0.00309663	-195	0.428571	0.142857	28	33.6667	0.777778	9416	0.129753	0.00259576
DENND1A	3.13527	0	-413	0.318952	0	1	58	0.644122	0	0	0.00826298
DHX9	2.41546	0.00322219	-201	0.414	0.16996	23	30	0.76409	7620	0.133152	NA
DICER1	2.6087	0.00125607	-263	0.383333	0.212121	12	27.0833	0.731884	2838	0.163636	0.0810184
DIS3L	2.69324	0.00088934	-277	0.3713	0.194444	15	23.3333	0.717794	1052	0.165079	0.00566068
DNAJB11	2.33816	0.00127443	-224	0.427686	0.27619	22	43.5333	0.776973	4076	0.165526	0.00247869
DNAJC7	2.45894	0.00069766	-274	0.40668	0.242424	19	37	0.756844	2288	0.171729	0.00940512
DPP3	2.66425	5.237e-05	-359	0.37534	0	2	98	0.722625	530	0.591463	0.00934187
DROSHA	2.34783	0.00335721	-199	0.425926	0.187134	27	29.2105	0.775362	6804	0.114138	0.00104451
DUSP1	2.91546	0.0003651	-386	0.342999	0	7	23	0.680757	540	0.271605	0.00648671
DVL3	2.41546	0.00101552	-256	0.414	0.266667	16	44	0.76409	2306	0.186017	0.00475913
DYRK1A	2.30193	0.00574267	-209	0.434418	0.136364	19	41.9167	0.783011	8696	0.149343	0.00259576
EBNA1BP2	2.61353	0.00044784	-261	0.382625	0.333333	12	30.5833	0.731079	1266	0.188272	0.101788
ECHS1	2.64976	0.00199193	-353	0.377393	0.1	6	51.8	0.72504	3042	0.302959	0.00152109
EED	2.27778	0.00627364	-161	0.439024	0.110887	32	28.2812	0.787037	17564	0.103782	NA
EFTUD2	2.19082	0.00959411	-163	0.45645	0.212544	62	32.619	0.80153	24034	0.110868	0.00934187
EGFR	2.18599	0.0296798	-141	0.457459	0.0462745	51	17.5098	0.802335	54902	0.0627451	NA
EIF2B1	2.38889	0.00180021	-245	0.418605	0.179487	19	34.8462	0.768519	4448	0.144231	0.00488011
EIF2C1	2.43961	0.00347573	-228	0.409901	0.175	24	24.9375	0.760064	4736	0.111708	0.00657724
EIF2C2	2.57729	0.00049981	-285	0.388004	0.321429	8	36.625	0.737118	1360	0.205056	NA
EIF2S3	2.27536	0.0022222	-198	0.43949	0.161765	24	39.5882	0.78744	6340	0.137255	0.00197278
EIF3L	2.42995	0.00032566	-262	0.411531	0.285714	11	52.25	0.761675	1526	0.225108	0.00197278
EIF3M	2.3285	0.00130497	-220	0.429461	0.181818	18	42.9167	0.778583	4392	0.158922	0.000488658
EIF4A1	2.24396	0.003152	-185	0.44564	0.273333	34	41.52	0.792673	10976	0.142192	0.000982849
ELAVL1	1.88889	0.137001	-38	0.529412	0.0622765	168	18.5816	0.851852	157338	0.0534528	0.0319983
ELP4	3.00242	2.594e-05	-357	0.333065	0	3	33.5	0.666264	36	0.507812	0.000982849
EMC2	3.05072	0.00041829	-361	0.327791	0	5	10.8	0.658213	1022	0.217778	NA
ERBB2IP	2.70048	0.00031711	-309	0.370304	0.1	6	39.8	0.716586	862	0.266667	0.00999731
ERG	2.55314	0.00012888	-275	0.391675	0.142857	7	47.7143	0.741143	684	0.25152	NA
ERP44	2.48792	3.317e-05	-286	0.401942	0.7	8	67.8	0.752013	202	0.308182	0.00572507
ESD	2.70048	4.594e-05	-374	0.370304	0.333333	5	54.3333	0.716586	106	0.36	0.00983183
EXOC8	2.49034	0.00178483	-287	0.401552	0.2	8	58.8	0.75161	1950	0.272897	0.00546355
EXOSC10	2.19565	0.00865994	-165	0.455446	0.135484	45	30.2581	0.800725	17986	0.100096	0.00428717
EXOSC4	2.6256	0.0006407	-270	0.380865	0.236364	11	28.6364	0.729066	1960	0.184164	NA
EXOSC9	2.36473	0.00109597	-235	0.42288	0.346154	20	43.3846	0.772544	3276	0.170136	0.00146613
EZH2	2.38406	0.00299477	-205	0.419453	0.12381	21	29.2857	0.769324	8010	0.121032	NA
FAF1	2.43961	0.00082192	-266	0.409901	0.272727	19	39.4545	0.760064	1786	0.171541	0.00330681
FAM160B1	2.74155	0	-353	0.364758	1	3	78	0.709742	0	0.565217	0.00605409
FAR1	2.84058	5.451e-05	-344	0.352041	0	3	48.3333	0.693237	302	0.411594	0.00414683
FARSA	2.40338	0.00206377	-251	0.41608	0.296703	22	38.8571	0.766103	5126	0.164346	0.000873662
FAU	2.27778	0.00870465	-164	0.439024	0.148649	64	24.6757	0.787037	15000	0.0920734	0.00197278
FBXO18	2.5942	0.0007738	-258	0.385475	0.424242	18	32.9167	0.7343	2082	0.188095	0.00657724
FBXO6	2.29227	0.0156081	-170	0.436249	0.0634146	41	20.8537	0.784622	35152	0.082966	0.246503
FBXW11	2.2971	0.00865901	-169	0.435331	0.12987	22	28.9545	0.783816	14190	0.106793	NA
FH	3.06522	0.00025321	-359	0.326241	0.2	5	10.2	0.655797	458	0.245	0.00245694
FNIP1	3.13768	1.239e-05	-377	0.318707	0	3	20.5	0.64372	36	0.541667	0.00259576
FOXA3	2.94203	0.00011839	-401	0.339901	0	2	41	0.676328	184	0.512821	NA
FOXB1	2.81643	0.00140432	-349	0.35506	0	11	14.3636	0.697262	2294	0.139205	NA
FOXG1	2.89614	0.00016888	-382	0.345288	0.1	5	24.6	0.683977	486	0.27907	NA
FOXH1	2.94444	4.064e-05	-402	0.339623	0	2	40.5	0.675926	130	0.533784	NA
FOXI2	2.94444	4.064e-05	-402	0.339623	0	2	40.5	0.675926	130	0.533784	NA
FOXL1	2.81643	0.00068762	-349	0.35506	0	7	19.1429	0.697262	1194	0.183261	NA
FOXP3	2.8599	5.776e-05	-367	0.349662	0	3	37.6667	0.690016	258	0.40293	NA
FOXS1	2.83333	0.00028493	-356	0.352941	0	5	25.6	0.694444	740	0.276404	NA
FTO	4.16667	0	-413	0.24	0	1	5	0.472222	0	0	0.00610125
FTSJ1	2.81401	3.916e-05	-333	0.355365	0	2	69.5	0.697665	282	0.548	0.00498571
FUBP1	2.34058	0.00127859	-225	0.427245	0.2	16	52.3636	0.77657	3696	0.194322	0.00373801
Fus	2.85749	1.677e-05	-366	0.349958	0.333333	3	42.6667	0.690419	120	0.48659	NA
G3BP2	2.26329	0.0028587	-193	0.441836	0.176471	28	40.5	0.789453	6100	0.138984	0.00197278
GARS	2.56039	0.00056477	-316	0.390566	0.155556	15	33.5	0.739936	1408	0.182967	0.000524059
GART	2.37198	0.00050327	-238	0.421589	0.345455	17	51.7273	0.771337	2106	0.198189	0.00744291
GIMAP4	3.19565	0	-413	0.312925	0	1	63	0.634058	0	0	0.00941762
GIMAP8	3.01691	5.005e-05	-339	0.331465	0	3	39.5	0.663849	78	0.513333	0.00773409
GMFB	2.67874	5.28e-06	-327	0.373309	0.666667	5	60.3333	0.720209	26	0.413242	0.00412092
GNA13	2.50242	0.00197674	-292	0.399614	0.133333	8	50.1667	0.749597	2884	0.236508	0.00657724
GORASP2	2.57246	0.00157732	-271	0.388732	0.111111	15	27.6667	0.737923	2178	0.155303	0.000855704
GPATCH4	2.78744	0.0006995	-333	0.358752	0.2	5	33.6	0.702093	1646	0.276667	0.182655
GRSF1	2.55556	0.00016213	-269	0.391304	0.285714	10	46.7143	0.740741	716	0.241303	0.00829886
GTF3C2	2.47343	0.00284562	-280	0.404297	0.0727273	14	35.8182	0.754428	5594	0.166381	0.00713643
GTF3C6	2.82609	0.00024281	-315	0.353846	0	4	46	0.695652	594	0.362903	0.00472723
HDAC5	2.31884	0.00765458	-172	0.43125	0.0804878	41	23.8293	0.780193	20792	0.0986789	NA
HDAC7	2.61836	0.00167094	-267	0.381919	0.0363636	11	25.4545	0.730274	3072	0.157499	NA
HDAC9	2.58213	0.00235312	-252	0.387278	0.0659341	14	23.2857	0.736312	4274	0.139808	NA
HDHD1	3.03865	0.00057158	-377	0.329094	0	5	26.3333	0.660225	730	0.342342	0.00115473
HDLBP	2.40097	0.00108916	-250	0.416499	0.236364	15	40.3636	0.766506	2392	0.166416	0.0400122
HEXB	3.12802	6.244e-05	-389	0.319691	0.666667	4	18.6667	0.64533	198	0.373333	0.000829704
HNRNPA1	2.15942	0.01589	-123	0.463087	0.11336	39	28.2821	0.806763	33704	0.0911958	0.187121
HNRNPM	2.46135	0.00124031	-220	0.406281	0.198529	17	33.2353	0.756441	4430	0.156863	0.113237
HNRNPUL1	2.16667	0.00687086	-153	0.461538	0.199507	39	36.7931	0.805556	16416	0.115339	0.000488658
HSD17B4	2.66425	0.00013951	-359	0.37534	0	6	50	0.722625	672	0.314103	0.00620099
HSP90AB2P	2.50725	7.221e-05	-294	0.398844	0.4	6	76.8	0.748792	776	0.355556	0.00829886
HSP90AB3P	3.36473	1.91e-05	-398	0.2972	0	3	12	0.605878	44	0.5	0.00803139
IDH3A	2.63768	0.00161112	-300	0.379121	0.2	16	26.3	0.727053	2182	0.172185	0.00572507
IFI16	2.20773	0.0201826	-134	0.452954	0.0902439	66	20.8049	0.798712	27792	0.071981	0.00552146
IFRD2	3.30193	1.525e-05	-367	0.302853	0	2	23.5	0.616345	42	0.576923	NA
INTS12	2.79227	0.0002961	-312	0.358131	0	5	37.4	0.701288	882	0.273684	0.00711743
ITCH	2.37198	0.00438215	-203	0.421589	0.241758	25	36.0714	0.771337	6516	0.142575	0.00567468
Junb	2.85266	0.00032735	-364	0.35055	0	5	23.4	0.691224	756	0.251685	NA
KARS	2.39614	0.00075277	-248	0.417339	0.288889	16	45.9	0.767311	2036	0.187705	0.000488658
KAT5	2.4058	0.00468648	-216	0.415663	0.116959	26	25.2632	0.7657	8202	0.110364	0.00428717
KDM1A	2.32609	0.00713614	-219	0.429907	0.113333	35	29.8	0.778986	13514	0.115642	0.00245694
KHSRP	2.24396	0.00359997	-185	0.44564	0.15	33	36.88	0.792673	10468	0.12646	0.00205146
KIAA0232	3.04106	0	-363	0.328832	1	2	25.5	0.659823	0	0.554348	0.00472723
KIAA1033	2.47343	0.00013127	-280	0.404297	0.333333	8	61.5	0.754428	856	0.279545	0.0017515
KIF11	2.76087	0.00152055	-361	0.362205	0.1	5	27	0.706522	1926	0.216393	NA
KLF3	2.80435	0.00030026	-309	0.356589	0.2	8	29.2	0.699275	592	0.259459	0.00744291
KLHL15	3.03382	0	-413	0.329618	0	1	76	0.661031	0	0	0.00259576
KLHL28	2.92995	4.48e-06	-370	0.341303	0	2	63.5	0.678341	70	0.657895	0.00798876
KPNA6	2.22947	0.0045067	-179	0.448537	0.221053	30	37.45	0.795089	9044	0.124252	0.00408454
KPNB1	2.07246	0.0129502	-114	0.482517	0.169231	59	33.45	0.821256	29984	0.0971657	0.00401241
LCP2	2.77053	0.00021065	-300	0.360942	0.333333	6	40	0.704911	514	0.30814	0.00713643
LINGO3	3.16425	4.159e-05	-383	0.316031	0.166667	4	10.25	0.639291	42	0.314516	0.00983183
LRPPRC	2.97585	0.00020715	-337	0.336039	0	4	17.75	0.670692	306	0.27459	NA
LRRC59	2.46377	0.00193604	-276	0.405882	0.0909091	12	44.3636	0.756039	5720	0.201418	0.000488658
LSMD1	3.78744	0	-413	0.264031	0	1	2	0.535427	0	0	0.00561735
LTN1	2.52899	0.00082935	-303	0.395415	0.25	12	42.375	0.745169	1378	0.211683	0.000488658
LTV1	2.35749	0.00146041	-232	0.42418	0.155556	12	46.8	0.773752	4960	0.179923	0.00501901
LUC7L2	2.19324	0.00549504	-164	0.455947	0.233202	34	40.6087	0.801127	12544	0.12974	0.00918544
MAP1LC3A	2.7029	0.00292866	-285	0.369973	0.0454546	12	16.6667	0.716184	4670	0.124677	NA
MAP3K2	2.99758	0.00019365	-351	0.333602	0.2	6	13.8333	0.667069	312	0.236842	0.00410878
MAPKAP1	2.9686	0.0001154	-346	0.336859	0.6	9	20.6	0.6719	184	0.2575	0.000855704
MAPRE1	2.43237	0.00350815	-263	0.411122	0.151515	19	28.4167	0.761272	4288	0.125737	0.00176294
MATR3	2.59662	0.00012206	-258	0.385116	0.333333	7	43.1429	0.733897	606	0.255283	NA
MBD2	2.83575	0.00030671	-314	0.352641	0.0666667	8	19.6667	0.694042	516	0.202128	0.00152109
MBNL1	2.85749	0.00019108	-330	0.349958	0	5	30	0.690419	330	0.292929	0.000829704
MCL1	2.74155	0.00021385	-312	0.364758	0.1	7	30.6	0.709742	434	0.243902	0.00412092
MCM3	2.35507	0.00204482	-231	0.424615	0.142857	19	46.1429	0.774155	6682	0.180392	0.00947734
MDM2	2.19565	0.0128672	-141	0.455446	0.142857	55	28.0571	0.800725	23708	0.0933333	0.00744291
MED13	3.08937	3.848e-05	-372	0.32369	0.333333	3	19.6667	0.651771	72	0.358025	0.00588709
MED24	2.68116	0.00241002	-283	0.372973	0.0666667	13	17.7	0.719807	3386	0.124818	0.00262224
MED6	2.70531	0.00075926	-299	0.369643	0.142857	12	26.2857	0.715781	1264	0.200443	0.00518081
MEN1	2.74638	0.0002008	-307	0.364116	0.142857	9	31.8571	0.708937	726	0.264106	0.00940987
METAP1	3.07246	0	-358	0.325472	1	5	22	0.654589	0	0.468085	0.00571228
MEX3C	2.73671	7.109e-05	-351	0.365402	0.666667	3	58.3333	0.710547	112	0.410798	NA
MIB1	2.48551	0.00609091	-285	0.402332	0.136364	17	30.4167	0.752415	8550	0.147783	0.00815726
MKI67IP	2.59662	0.0022502	-242	0.385116	0.228758	18	22.8889	0.733897	3890	0.137216	0.179722
MLEC	2.843	0.00010168	-395	0.351742	0	4	57	0.692834	180	0.523364	0.00457063
MMGT1	2.65459	0.0016492	-317	0.376706	0.0666667	6	32.6667	0.724235	2394	0.207792	NA
MPHOSPH10	2.53382	0.0009252	-239	0.394662	0.342857	24	29.4	0.744364	2228	0.156383	0.00325059
MPP5	3.22464	6.8e-06	-377	0.310112	0	2	17	0.629227	12	0.551724	0.00572507
MRPL18	2.85266	0.00014109	-343	0.35055	0.333333	5	30.5	0.691224	336	0.308673	0.00940987
MRPL37	2.52415	0.0009228	-301	0.396172	0.142857	11	45.625	0.745974	1740	0.221341	0.003159
MRTO4	2.62802	0.00106113	-260	0.380515	0.296703	14	27.5714	0.728663	1854	0.178571	NA
MTCH2	2.46135	0.00321715	-275	0.406281	0.242424	19	30.1667	0.756441	5370	0.137747	0.000810451
MYC	2.14976	0.0164887	-117	0.465169	0.0682788	38	26.1316	0.808374	33874	0.0835314	NA
NAA35	2.78986	0.00483092	-411	0.358442	0	2	67	0.701691	7244	0.5	0.00933285
NAB1	2.61836	9.224e-05	-302	0.381919	0.333333	4	74	0.730274	478	0.40255	0.00259576
NAF1	2.61353	7.366e-05	-266	0.382625	0.4	8	46.4	0.731079	348	0.277844	0.00104451
NAGA	2.96135	4.201e-05	-354	0.337684	0	2	52	0.673108	208	0.536842	0.000488658
NASP	2.6715	0.00484003	-362	0.374322	0.333333	6	41.25	0.721417	4146	0.271523	0.00428717
NCAPD2	2.49758	0.00162161	-290	0.400387	0.0833333	12	30.5556	0.750403	2898	0.15	0.00988791
NDUFA9	2.42512	0.00252892	-260	0.412351	0.244444	15	41.8	0.76248	4936	0.177119	0.00167231
NEK7	3.56763	0	-413	0.280298	0	1	17	0.572061	0	0	0.00303191
NF2	2.39372	0.0078987	-208	0.41776	0.103896	37	24	0.767713	12504	0.102224	0.00864739
NIFK	2.71981	0.00066957	-278	0.367673	0.222222	10	25.1	0.713366	1324	0.2	NA
NOC3L	2.4058	0.00261145	-252	0.415663	0.278947	29	27.75	0.7657	5632	0.119612	0.00443913
NOL10	2.66667	0.00023318	-274	0.375	0.454545	20	26.25	0.722222	612	0.186905	0.000855704
NOP14	2.57005	0.00140444	-261	0.389098	0.219048	21	26.2667	0.738325	3048	0.148952	0.00146681
NOP16	2.87681	0.00088444	-300	0.347607	0.1	5	30	0.687198	1496	0.288235	NA
NOP56	2.20048	0.0204267	-145	0.454446	0.147315	80	23.434	0.799919	35202	0.0840912	0.00518081
NPEPL1	3.12319	0	-413	0.320186	0	1	60	0.646135	0	0	0.00658629
NR3C1	2.40338	0.00721189	-213	0.41608	0.140351	32	26	0.766103	10030	0.110935	0.000928687
NTRK1	1.7971	0.165276	38	0.556452	0.0370244	133	16.6316	0.86715	266852	0.0470835	0.211138
NUFIP2	2.75362	5.629e-05	-358	0.363158	0.6	7	33.8	0.707729	148	0.264062	0.00271561
NUP62	2.4372	0.00107677	-229	0.410307	0.307692	23	32.5714	0.760467	2714	0.144762	0.00205146
NUP93	2.14976	0.00638421	-146	0.465169	0.15873	36	41.0357	0.808374	23126	0.126044	0.00197278
NXF1	2.12802	0.0483477	-118	0.469921	0.0426587	64	17.2344	0.811997	80140	0.0600707	NA
OBSL1	2.18116	0.0105918	-126	0.458472	0.0841813	47	26.3617	0.80314	29402	0.0900612	NA
OCIAD1	2.53865	0.00170326	-269	0.393911	0.194444	16	30.8889	0.743559	2400	0.159221	0.00440373
OGFOD1	2.843	0.00040356	-322	0.351742	0.333333	6	28.5	0.692834	604	0.285	0.00305517
OSTM1	2.88647	0	-413	0.346444	0	2	98	0.685588	0	0	0.00428717
PAK1IP1	2.6256	0.0003182	-275	0.380865	0.515152	18	28.9167	0.729066	976	0.181866	0.00319354
PAK4	2.41304	0.00268662	-255	0.414414	0.2	15	40.4	0.764493	5050	0.170042	0.00197278
PARP2	2.84783	8.035e-05	-335	0.351145	0.333333	5	29.75	0.692029	250	0.317204	0.00501901
PATL1	2.35507	0.00122722	-231	0.424615	0.333333	9	61.2857	0.774155	3676	0.227297	0.00353453
PCNA	2.21739	0.00864467	-174	0.45098	0.185606	49	33.4242	0.797101	19198	0.114652	0.00233823
PDHB	2.48551	0.00513131	-285	0.402332	0.222222	13	45.2	0.752415	8274	0.209767	0.00698569
PDIA3	2.31884	0.0074298	-216	0.43125	0.210526	31	35.6842	0.780193	11564	0.134769	0.00167231
PDK2	3.48309	0	-413	0.287101	0	1	10	0.586151	0	0	0.00988791
PHF10	3.12319	0	-413	0.320186	0	1	60	0.646135	0	0	0.00493638
PHF5A	2.55797	0.00193234	-256	0.390935	0.228571	20	26.5333	0.740338	4556	0.145856	0.00197278
PIK3R1	2.56522	0.00147341	-318	0.389831	0.190476	10	41	0.73913	2748	0.222482	0.00373801
PIK3R2	3.10386	0.00028552	-385	0.322179	0	3	17.3333	0.649356	766	0.347518	NA
PIN1	2.74396	0.00038302	-302	0.364437	0.0952381	7	25.7143	0.70934	796	0.208973	NA
PKN2	2.65942	0.00112328	-319	0.376022	0.194444	16	23.7778	0.72343	1696	0.15424	0.00744347
PLAG1	3.03623	4.392e-05	-362	0.329356	0	3	31.5	0.660628	100	0.525862	0.00275302
PLK3	2.91546	0.00043332	-340	0.342999	0.142857	11	13.4286	0.680757	596	0.190476	0.00262886
PMPCB	2.66667	0.0050871	-289	0.375	0.166667	15	25.1111	0.722222	6294	0.179057	0.00231399
POLR3C	2.93961	0.00011199	-322	0.340181	0.333333	5	36.3333	0.676731	106	0.367347	0.00115473
PPP1CB	2.35507	0.0021211	-231	0.424615	0.166667	20	35.6154	0.774155	3758	0.13715	0.00664778
PPP2CB	2.73188	0.00121813	-280	0.366048	0.218182	11	19.1818	0.711353	2362	0.165072	NA
PRCC	2.62319	0.00016249	-281	0.381215	0.4	10	37.8333	0.729469	390	0.232106	0.00247869
PRKRA	2.68599	0.00404691	-281	0.372302	0.117647	23	14.2222	0.719002	7802	0.110667	0.00999731
PRKRIR	3.13768	2.458e-05	-405	0.318707	0	2	22.5	0.64372	70	0.52439	0.00720391
PRPF19	2.21739	0.00773481	-174	0.45098	0.188889	52	33.1944	0.797101	18370	0.114464	0.00698569
PRPF38A	2.57971	0.0001513	-260	0.38764	0.4	7	49.8	0.736715	764	0.269565	0.0019171
PRPS1	2.53865	0.00075951	-307	0.393911	0.238095	11	39.4286	0.743559	1098	0.207105	0.00662477
PSMA1	2.35024	0.00597195	-229	0.425488	0.264069	38	26.5	0.77496	10186	0.105215	0.00197278
PSMA5	2.31159	0.00520443	-213	0.432602	0.298701	33	34	0.781401	13224	0.127171	0.00567468
PSMC4	2.32126	0.00414467	-217	0.430801	0.307359	35	32.8182	0.779791	7666	0.125874	0.00205146
PSMD1	2.29227	0.00238381	-205	0.436249	0.409357	30	38.8421	0.784622	7080	0.140732	0.00983183
PSMD11	2.32367	0.00164105	-218	0.430353	0.477941	26	40.7059	0.779388	6462	0.150206	0.00103178
PSMD14	2.43237	0.00142559	-263	0.411122	0.455882	31	31.7059	0.761272	3538	0.140915	0.00197278
PSMD3	2.43478	0.00097258	-264	0.410714	0.367647	27	32.7647	0.76087	3054	0.146008	0.000982849
PSMD6	2.56763	0.00166665	-319	0.389464	0.487179	22	29.2308	0.738728	3544	0.166154	0.00574487
PSME3	2.84541	0.00146858	-301	0.351443	0.288889	10	19.1	0.692432	3270	0.189899	0.0531683
PSMG2	3.12802	3.459e-05	-360	0.319691	0.5	7	17	0.64533	56	0.39881	0.000488658
PTDSS1	2.74396	2.66e-06	-354	0.364437	0.666667	4	58.3333	0.70934	18	0.413712	0.0035454
PTPRA	3.03865	0.00016958	-367	0.329094	0.333333	5	25.6667	0.660225	194	0.372549	0.00631715
PURB	2.42029	0.00048099	-220	0.413174	0.254545	14	43.5455	0.763285	1556	0.184913	0.00623538
RAB3GAP1	2.69565	0.00012216	-372	0.370968	0.333333	4	55.6667	0.717391	330	0.368889	0.00428717
RAB8B	3.01691	0.00017313	-352	0.331465	0.333333	5	23.6667	0.663849	222	0.343137	0.00272367
RABEP1	2.6087	4.479e-05	-336	0.383333	0.5	7	51.75	0.731884	94	0.295714	0.00653892
RAE1	2.39614	0.00356732	-210	0.417339	0.247368	32	28.7	0.767311	6292	0.122222	0.00341756
RAN	2.19807	0.00618196	-166	0.454945	0.16	36	37.3077	0.800322	17122	0.121398	0.00945226
RAPGEF6	2.86715	3.028e-05	-339	0.348778	0	2	61	0.688808	220	0.571429	0.000500718
RASA1	2.47101	0.00069951	-279	0.404692	0.142857	10	44.375	0.754831	2524	0.202189	0.00271561
RB1CC1	2.81401	0.00037907	-335	0.355365	0.2	10	24.3333	0.697665	740	0.26087	0.00528118
RBMX	2.24396	0.00775254	-185	0.44564	0.0883191	33	35.5926	0.792673	19068	0.124853	0.00999731
RBPJ	2.51449	0.00114427	-259	0.397695	0.142857	8	40.375	0.747585	1910	0.193841	NA
Rcc1	2.93237	0.00058647	-356	0.341021	0.4	5	24.6	0.677939	1790	0.343662	NA
REST	2.74638	0.00030839	-315	0.364116	0	8	29.1667	0.708937	566	0.234722	0.00410878
rev	2.52657	0.00065469	-235	0.395793	0.116667	16	30.3125	0.745572	2196	0.162838	NA
REV3L	2.98792	1.636e-05	-343	0.334681	0.6	9	22.4	0.66868	42	0.341538	0.00267765
RICTOR	2.42271	0.00170803	-221	0.412762	0.272727	20	37.1818	0.762882	3072	0.157834	0.000488658
RIF1	2.71498	0.00085422	-316	0.368327	0.0222222	11	29.3	0.714171	2566	0.209559	0.00786962
RIOK1	2.33333	0.00278713	-222	0.428571	0.111111	11	54.2222	0.777778	7128	0.200249	0.00698089
RNF2	2.16667	0.0153919	-129	0.461538	0.0867347	49	23.4082	0.805556	32252	0.0788058	NA
RPA1	2.00483	0.0287922	-86	0.498795	0.151977	96	26.9	0.832528	48734	0.0759887	0.0140569
RPA2	2.21014	0.0105558	-139	0.452459	0.117647	34	27.2647	0.798309	21866	0.0920111	NA
RPA3	2.26812	0.00465004	-157	0.440895	0.137931	29	29	0.788647	13586	0.103819	NA
Rpl35	2.54831	0.00355866	-238	0.392417	0.0392157	18	20.1111	0.741948	8290	0.116434	NA
RPLP0	2.22222	0.00646259	-176	0.45	0.217639	59	33.2105	0.796296	16288	0.116436	0.00610125
RPN2	2.43237	0.00718653	-263	0.411122	0.1	23	33.25	0.761272	12382	0.147804	0.000855704
RPP30	2.70531	0.00019852	-306	0.369643	0	7	38.3333	0.715781	1000	0.268585	0.00888871
RPS5	2.17391	0.0109905	-156	0.46	0.190476	53	33.2778	0.804348	24720	0.106913	0.00509972
Rrbp1	2.59662	0.00040544	-258	0.385116	0.227273	12	31.8333	0.733897	1510	0.194959	NA
RRM2B	3.12319	3.189e-05	-384	0.320186	0	2	19	0.646135	90	0.5	0.00152109
RRS1	2.66184	0.00037986	-263	0.375681	0.30303	12	29	0.723027	1046	0.205357	0.206032
RSL1D1	2.23913	0.0103685	-183	0.446602	0.213445	53	30.6857	0.793478	22746	0.108998	0.00636329
SCAMP3	2.46377	0.00098667	-276	0.405882	0.177778	12	46	0.756039	3750	0.207692	0.00636329
SCARNA22	2.54106	0.00108487	-235	0.393536	0.075	16	27.875	0.743156	3356	0.154143	NA
SDAD1	2.35266	0.00289932	-230	0.425051	0.25641	19	38.6923	0.774557	5052	0.148797	0.0252893
SELT	2.88647	0	-413	0.346444	0	2	98	0.685588	0	0	0.00125508
SEPT11	2.64251	0.00060441	-312	0.378428	0.380952	12	32.1429	0.726248	1032	0.195122	0.00205146
SEPT6	2.64493	0.0008043	-274	0.378082	0.25	14	27.1111	0.725845	1382	0.169811	0.000829704
Sesn2	2.89855	1.768e-05	-383	0.345	0	2	47	0.683575	76	0.560976	NA
SF3B4	2.50483	0.0018282	-244	0.399229	0.228758	28	29.1667	0.749195	4204	0.14749	0.00443343
SFPQ	2.15942	0.00961982	-150	0.463087	0.141129	45	34.625	0.806763	22854	0.109873	0.00255113
SH3KBP1	2.39372	0.00366718	-211	0.41776	0.227273	18	36.5	0.767713	5878	0.148035	0.00197278
SHOC2	2.71981	0.00116202	-302	0.367673	0.0833333	15	19	0.713366	1470	0.149642	0.00271561
SKAP2	3.0942	5.609e-05	-371	0.323185	0	2	38	0.650966	148	0.521127	0.00819665
SLC43A3	3.66908	0	-413	0.272548	0	1	4	0.555153	0	0	0.00259576
SLC4A4	3.86715	0	-413	0.258588	0	1	5	0.522142	0	0	0.00372043
SLC9A6	2.88647	0	-413	0.346444	0	2	98	0.685588	0	0	0.00255113
SMARCAL1	2.6087	8.916e-05	-336	0.383333	0.3	7	54	0.731884	326	0.309195	0.00152109
SMC2	2.70531	0.00030752	-303	0.369643	0.142857	7	32	0.715781	658	0.230448	NA
SMCHD1	2.47826	0.0003781	-282	0.403509	0.0277778	11	52.5556	0.753623	2192	0.243088	0.00255113
SMG1	2.43478	0.00212333	-226	0.410714	0.230769	22	34.3077	0.76087	3978	0.146614	0.00846309
SNRPB	2.52899	0.00166025	-235	0.395415	0.208791	14	31.9286	0.745169	4376	0.167293	0.212121
SNRPB2	2.44203	0.0009569	-226	0.409496	0.367647	24	35.1176	0.759662	3342	0.158637	0.00247869
SNRPN	2.66667	0.00178392	-287	0.375	0.192308	13	26.4615	0.722222	4194	0.182158	NA
SNUPN	2.7971	0.00011058	-310	0.357513	0.4	7	30.2	0.700483	284	0.287619	0.00934187
SNX1	2.50725	0.0019996	-294	0.398844	0.178571	12	42.125	0.748792	3092	0.19846	0.000597187
SP100	2.67874	0.0002472	-290	0.373309	0.2	7	39.8	0.720209	564	0.262667	0.00412092
SP3	2.69324	0.00072593	-275	0.3713	0.0952381	11	28.4286	0.717794	1290	0.209452	0.00957703
SPAG9	2.7343	0.00088816	-388	0.365724	0	3	57.6667	0.71095	866	0.393519	0.000855704
SRGN	3.70531	0	-413	0.269883	0	1	7	0.549114	0	0	0.0081803
SRM	2.66908	0.00052971	-361	0.374661	0	5	54.75	0.72182	1110	0.327744	0.00416119
SRP68	2.36473	0.00541633	-235	0.42288	0.15	23	37.375	0.772544	8966	0.149347	0.000493519
SRPR	2.59662	0.00066835	-331	0.385116	0.142857	9	39.4286	0.733897	2074	0.224959	0.00523007
Srsf1	2.86957	4.235e-05	-371	0.348485	0.333333	4	33.75	0.688406	168	0.368132	NA
SS18L1	2.88647	3.723e-05	-352	0.346444	0.166667	5	32.5	0.685588	166	0.326531	0.00851698
SSB	2.16184	0.00628217	-151	0.46257	0.211823	42	37.1034	0.806361	16434	0.115587	0.00518889
STAG2	2.58937	0.00087471	-328	0.386194	0.190476	10	35.7143	0.735105	1480	0.196032	0.00515213
STAU1	2.27778	0.00578135	-161	0.439024	0.0793651	28	27.1786	0.787037	13988	0.099631	NA
STAU2	2.70531	0.00018963	-338	0.369643	0.333333	3	62.6667	0.715781	612	0.412804	0.164272
STK16	3.6256	1.982e-05	-399	0.275816	0	2	8	0.562399	16	0.538462	0.00353453
STK24	2.47585	0.0045446	-243	0.403902	0.186813	22	28.2143	0.754026	5888	0.134313	0.00373801
STK38	2.80918	0.00156349	-326	0.355976	0.106061	20	12.5	0.69847	2104	0.136447	0.00584169
STRBP	2.70531	0.00013975	-299	0.369643	0.166667	4	44.5	0.715781	530	0.323529	0.0727616
SUGT1	2.45894	0.00207863	-274	0.40668	0.277778	16	41.5556	0.756844	2704	0.187879	0.000488658
SUMO1	2.44444	0.00735039	-201	0.409091	0.0830769	26	20.4231	0.759259	11588	0.0982076	0.140366
SUMO2	2.1256	0.0395899	-111	0.470455	0.0576271	60	19.5167	0.812399	69888	0.0650447	0.111141
SUZ12	2.17391	0.00720257	-131	0.46	0.188948	52	29.0588	0.804348	15450	0.0942513	0.00212977
TACC3	2.86957	0.0001855	-371	0.348485	0	4	26.75	0.688406	462	0.286111	NA
TAOK1	2.79469	0	-413	0.357822	0	1	133	0.700886	0	0	0.00325059
TARBP2	2.71981	0.0007149	-309	0.367673	0.133333	10	23.2	0.713366	1574	0.17218	NA
TARDBP	2.28744	0.00698809	-165	0.43717	0.10582	28	27.5	0.785427	12052	0.102461	0.127496
TARS	2.36473	0.0006506	-235	0.42288	0.351648	21	48.4286	0.772544	2942	0.188438	0.00428717
tat	2.57005	0.00749681	-247	0.389098	0.0808824	17	23.1765	0.738325	16190	0.137968	NA
TBC1D9B	3.14734	0.00011001	-393	0.317728	0.333333	4	26	0.642109	156	0.361502	0.00955315
TBL1XR1	2.36232	0.00109861	-234	0.423313	0.244444	14	48.1	0.772947	2990	0.183206	0.000488658
TCF20	3.1087	5.041e-05	-355	0.321678	0	2	24	0.648551	86	0.511111	0.216806
TCP1	2.30918	0.00464213	-212	0.433054	0.276923	40	32.9231	0.781804	11246	0.125037	0.000855704
TGM2	2.78986	0.00195382	-338	0.358442	0.133333	6	25.8333	0.701691	2302	0.233945	NA
THOC1	2.40821	0.00185747	-210	0.415246	0.238095	17	33.3333	0.765298	4920	0.138313	0.0184329
THOC2	2.64493	0.0006554	-278	0.378082	0.25	9	32.3333	0.725845	1844	0.206553	NA
THOC7	2.77295	3.36e-05	-331	0.360627	0.666667	4	42	0.704509	108	0.35	NA
TICAM1	3.13527	0	-413	0.318952	0	1	58	0.644122	0	0	0.00559129
TMEM167B	2.88647	0	-413	0.346444	0	2	98	0.685588	0	0	0.00347337
TNFRSF14	3.19565	0	-413	0.312925	0	1	63	0.634058	0	0	0.00349326
TOMM40	2.92512	0.00101386	-335	0.341866	0.0888889	16	10.7	0.679147	1284	0.157812	0.00325059
TP53INP1	2.83333	0.00018213	-391	0.352941	0	3	55	0.694444	206	0.504673	0.00324562
TPP1	3.06522	8.57e-06	-380	0.326241	0	2	46	0.655797	60	0.608108	0.00408454
TRAM2	2.88647	0	-413	0.346444	0	2	98	0.685588	0	0	0.00197278
TRAPPC5	3.18357	0	-413	0.314112	0	1	51	0.636071	0	0	0.00572507
TRIM5	2.74638	0.0003388	-299	0.364116	0	8	26	0.708937	372	0.217391	0.000855704
TSR1	2.30918	0.00285155	-212	0.433054	0.184211	29	35.75	0.781804	8456	0.133333	0.00283653
Ufl1	2.90821	0.00019387	-334	0.343854	0	4	20.25	0.681965	236	0.267361	NA
UPF1	2.55072	0.0008212	-239	0.392045	0.212121	12	27.6667	0.741546	1802	0.14955	NA
UQCR11	3.66425	0	-413	0.272907	0	1	9	0.555958	0	0	0.000510816
USP38	2.95894	0.00015404	-408	0.337959	0	2	38	0.67351	144	0.506849	NA
USP39	2.31884	0.00231586	-216	0.43125	0.190476	20	40.9333	0.780193	5610	0.150245	0.0190554
USP9Y	3.48309	0	-413	0.287101	0	1	12	0.586151	0	0	0.00765502
UTP11L	2.69082	7.996e-05	-281	0.371634	0.6	11	39.3333	0.718196	230	0.273148	0.00336779
VDAC1	2.50483	0.00222595	-293	0.399229	0.272727	17	31.0909	0.749195	4144	0.151961	0.00197278
VEZF1	2.7971	0.00015438	-376	0.357513	0	4	67.5	0.700483	556	0.554167	0.00197278
VPS35	2.36473	0.00105027	-235	0.42288	0.25	12	51.25	0.772544	3214	0.19636	0.000982849
WBSCR22	2.95652	6.131e-05	-381	0.338235	0	3	34.3333	0.673913	208	0.3663	0.00505532
WDFY1	2.80193	0.00095456	-378	0.356897	0	6	28.25	0.699678	872	0.257075	0.00115473
WWP2	2.55314	0.0036187	-246	0.391675	0.147059	17	22.4118	0.741143	6750	0.125248	NA
XPO1	2.13768	0.0492381	-111	0.467797	0.0393224	58	15.7931	0.810386	76560	0.0533774	0.0806739
XRCC3	2.55314	0.00255914	-240	0.391675	0.156863	18	23.8333	0.741143	5422	0.137597	NA
XRCC6	2.20531	0.0105492	-169	0.45345	0.112605	49	31.0857	0.799114	23068	0.106431	0.00237787
XRN1	2.20531	0.0459102	-169	0.45345	0.0585586	56	21.0541	0.799114	53886	0.0744463	0.00571228
YARS	2.53865	0.00275708	-307	0.393911	0.0277778	11	32.5556	0.743559	4060	0.164652	0.00636329
YPEL5	2.88647	0	-413	0.346444	0	2	98	0.685588	0	0	0.00113676
YTHDF3	2.48068	0.00055969	-283	0.403116	0.111111	11	41.8889	0.753221	2374	0.191872	0.00197278
YWHAE	2.16425	0.0204978	-152	0.462054	0.116059	58	29.7436	0.805958	37032	0.0967176	0.00197278
ZBTB11	2.9058	0.00015913	-332	0.34414	0	4	37	0.682367	270	0.36	0.00657724
ZBTB41	2.7971	0.00015438	-376	0.357513	0	4	67.5	0.700483	556	0.554167	0.00773409
ZC3H14	2.40097	0.00421522	-216	0.416499	0.180952	33	24.9048	0.766506	6790	0.107401	0.00326036
ZC3HC1	2.63285	9.405e-05	-278	0.379817	0.5	6	53	0.727858	400	0.329687	0.00197278
ZFAND2B	2.91787	7.651e-05	-351	0.342715	0.6	9	20.4	0.680354	92	0.306061	0.000493519
ZFC3H1	2.70773	0.00511762	-304	0.369313	0.0476191	7	28.4286	0.715378	8200	0.214839	0.0566228
ZFR	2.64493	0.00014555	-313	0.378082	0.333333	3	62.3333	0.725845	468	0.3875	NA
ZMYM2	2.6256	0.00042916	-305	0.380865	0.428571	10	39.7143	0.729066	872	0.225649	0.000829704
ZNF12	3.2029	0	-413	0.312217	0	1	37	0.63285	0	0	0.00373801
ZNF148	2.64251	0.00052389	-312	0.378428	0.166667	7	51	0.726248	1040	0.306061	0.00247869
ZNF207	2.52174	0.00013145	-300	0.396552	0.4	9	50.6667	0.746377	486	0.246341	0.00693776
ZNF292	3.2029	0	-413	0.312217	0	1	37	0.63285	0	0	0.00176294
ZNF330	3.13527	0	-413	0.318952	0	1	58	0.644122	0	0	0.00457063
ZNF432	3.2029	0	-413	0.312217	0	1	37	0.63285	0	0	0.00983183
ZNF460	2.93237	6.076e-05	-335	0.341021	0	3	50.5	0.677939	124	0.526596	0.00152109
ZNF654	3.2029	0	-413	0.312217	0	1	37	0.63285	0	0	0.00580879
ZNF773	3.2029	0	-413	0.312217	0	1	37	0.63285	0	0	0.0047592
ZNF780B	3.2029	0	-413	0.312217	0	1	37	0.63285	0	0	0.00566068
ZYG11B	2.55556	0.00010984	-314	0.391304	0.333333	4	80.6667	0.740741	312	0.399668	0.00698569
