# Supplementary material for: Genome-wide analysis of consistently RNA edited sites in human blood reveals interactions with mRNA processing genes and suggests correlations with cell types and biological variables
Source: BMC Genomics. 2018 Dec 27;19:963. doi: 10.1186/s12864-018-5364-8 (PMC6307200; doi:10.1186/s12864-018-5364-8)
Supplement: Supplementary file 6 — Association of editing sites with principal components of editing. (XLS 1983 kb) [file 12864_2018_5364_MOESM6_ESM.xls]

## Sheet: PC1
SiteName	Gene	Strand	Annot1	Annot2	Alu	Loading	Correlation	Pvalue Corr	Bonferroni Adj		Strength of correlation
chr2_160626685	LY75-CD302	-	3UTR	3UTR	no	0.0675338	0.470637	1.11806e-26	2.32445e-23		Moderate	>abs(0.30) & <abs(0.50)
chr4_153545534	TMEM154	-	3UTR	3UTR	yes	0.0666585	0.464537	6.00513e-26	1.24847e-22		Weak	<abs(0.30)
chr1_160966301	F11R	-	3UTR	3UTR	yes	0.0651038	0.453703	1.0954e-24	2.27733e-21
chr16_3292200	MEFV	-	Nonsyn	Stp->Trp	yes	0.0618524	0.431044	3.43042e-22	7.13184e-19
chr9_139335882	SEC16A	-	3UTR	3UTR	no	0.0614051	0.427927	7.31591e-22	1.52098e-18
chr17_56049829	VEZF1	-	3UTR	3UTR	no	0.0600256	0.418313	7.19922e-21	1.49672e-17
chr5_156904831	ADAM19	-	3UTR	3UTR	no	0.0596645	0.415797	1.29416e-20	2.69056e-17
chr3_49397323	RHOA	-	3UTR	3UTR	no	0.0590266	0.411352	3.60357e-20	7.49182e-17
chr8_30536544	GSR	-	3UTR	3UTR	yes	0.0582428	0.405889	1.24222e-19	2.58257e-16
chr5_156904922	ADAM19	-	3UTR	3UTR	no	0.0573324	0.399544	5.08373e-19	1.05691e-15
chr5_156905396	ADAM19	-	3UTR	3UTR	no	0.0565292	0.393948	1.71867e-18	3.57311e-15
chr8_38829737	PLEKHA2	+	3UTR	3UTR	yes	0.0562782	0.392198	2.50307e-18	5.20388e-15
chr19_16267542	HSH2D	+	intronic	intronic	yes	0.0555277	0.386968	7.6028e-18	1.58062e-14
chr8_30536450	GSR	-	3UTR	3UTR	yes	0.0547664	0.381662	2.29928e-17	4.7802e-14
chr5_108671198	PJA2	-	3UTR	3UTR	no	0.0542419	0.378007	4.87166e-17	1.01282e-13
chr5_156905397	ADAM19	-	3UTR	3UTR	no	0.0539491	0.375967	7.37757e-17	1.5338e-13
chr2_160626594	LY75-CD302	-	3UTR	3UTR	no	0.0538055	0.374966	9.03338e-17	1.87804e-13
chr6_33268621	TAPBP	-	3UTR	3UTR	yes	0.0535558	0.373226	1.28237e-16	2.66604e-13
chr5_156904965	ADAM19	-	3UTR	3UTR	no	0.0532709	0.37124	1.90793e-16	3.96659e-13
chr6_160101805	SOD2	-	3UTR	3UTR	yes	0.052489	0.365792	5.59668e-16	1.16355e-12
chr5_149781704	CD74	-	3UTR	3UTR	no	0.0520646	0.362833	9.95365e-16	2.06936e-12
chr19_41828971	CCDC97	+	3UTR	3UTR	no	0.0520229	0.362543	1.05283e-15	2.18883e-12
chr1_150705278	CTSS	-	3UTR	3UTR	yes	0.0515436	0.359203	2.00128e-15	4.16065e-12
chr1_150703838	CTSS	-	3UTR	3UTR	yes	0.0512933	0.357459	2.79062e-15	5.80171e-12
chr16_3292118	MEFV	-	3UTR	3UTR	yes	0.0512784	0.357355	2.84608e-15	5.917e-12
chr1_36943028	CSF3R	-	intronic	intronic	yes	0.050582	0.352501	7.09899e-15	1.47588e-11
chr5_156905560	ADAM19	-	3UTR	3UTR	no	0.0504923	0.351877	7.97619e-15	1.65825e-11
chr11_65544490	AP5B1	-	3UTR	3UTR	yes	0.0504087	0.351294	8.88917e-15	1.84806e-11
chr19_15771911	CYP4F3	+	3UTR	3UTR	yes	0.0503446	0.350847	9.65936e-15	2.00818e-11
chr12_51324467	METTL7A	+	3UTR	3UTR	yes	0.0500746	0.348966	1.36793e-14	2.84392e-11
chr5_156905566	ADAM19	-	3UTR	3UTR	no	0.0500407	0.348729	1.42884e-14	2.97056e-11
chr8_38829966	PLEKHA2	+	3UTR	3UTR	yes	0.0498072	0.347102	1.92659e-14	4.00538e-11
chr16_3292106	MEFV	-	3UTR	3UTR	yes	0.0496475	0.345989	2.36114e-14	4.90882e-11
chr16_3292508	MEFV	-	3UTR	3UTR	yes	0.0485356	0.338241	9.51723e-14	1.97863e-10
chr5_156904950	ADAM19	-	3UTR	3UTR	no	0.0485199	0.338131	9.70371e-14	2.0174e-10
chr20_34301192	RBM39	-	intronic	intronic	yes	0.0483332	0.33683	1.22164e-13	2.53979e-10
chr2_85837402	C2orf68	-	3UTR	3UTR	yes	0.0481956	0.335871	1.44645e-13	3.00717e-10
chr19_2293901	SPPL2B	+	intronic	intronic	yes	0.0481742	0.335722	1.48491e-13	3.08714e-10
chr17_79780692	FAM195B	-	3UTR	3UTR	no	0.0480068	0.334555	1.82201e-13	3.78797e-10
chr3_179115411	GNB4	-	3UTR	3UTR	no	0.0477301	0.332627	2.55041e-13	5.30229e-10
chr1_36067677	PSMB2	-	3UTR	3UTR	yes	0.0476804	0.332281	2.70866e-13	5.6313e-10
chr1_160966299	F11R	-	3UTR	3UTR	yes	0.0476465	0.332044	2.82224e-13	5.86743e-10
chr5_156905557	ADAM19	-	3UTR	3UTR	no	0.0474698	0.330813	3.49253e-13	7.26097e-10
chr3_10193358	VHL	+	3UTR	3UTR	no	0.0474173	0.330447	3.72e-13	7.73388e-10
chr2_37327666	EIF2AK2	-	3UTR	3UTR	no	0.0473205	0.329773	4.17827e-13	8.68661e-10
chr19_39359229	RINL	-	3UTR	3UTR	yes	0.0470352	0.327784	5.87494e-13	1.2214e-09
chr4_177252238	SPCS3	+	3UTR	3UTR	no	0.0468897	0.32677	6.98334e-13	1.45184e-09
chr2_202152001	CASP8	+	3UTR	3UTR	yes	0.0468268	0.326332	7.52372e-13	1.56418e-09
chr16_3292490	MEFV	-	3UTR	3UTR	yes	0.0467826	0.326024	7.92697e-13	1.64802e-09
chr21_34636293	IFNAR2	+	3UTR	3UTR	yes	0.0466401	0.325031	9.37867e-13	1.94983e-09
chr8_30536151	GSR	-	3UTR	3UTR	yes	0.0465926	0.3247	9.91836e-13	2.06203e-09
chr1_36067752	PSMB2	-	3UTR	3UTR	yes	0.0463882	0.323275	1.26073e-12	2.62106e-09
chr9_32456365	DDX58	-	3UTR	3UTR	no	0.0460616	0.321	1.84471e-12	3.83516e-09
chr22_17594349	IL17RA	+	3UTR	3UTR	yes	0.0459619	0.320305	2.07068e-12	4.30495e-09
chr9_139335597	SEC16A	-	3UTR	3UTR	no	0.0459445	0.320183	2.11289e-12	4.3927e-09
chr11_65544342	AP5B1	-	3UTR	3UTR	yes	0.0459007	0.319878	2.22264e-12	4.62086e-09
chr22_17594339	IL17RA	+	3UTR	3UTR	yes	0.0455041	0.317114	3.50684e-12	7.29071e-09
chr16_68029181	DPEP2	-	intronic	intronic	yes	0.0453071	0.315741	4.39099e-12	9.12888e-09
chr1_150703777	CTSS	-	3UTR	3UTR	yes	0.0452878	0.315607	4.48851e-12	9.33161e-09
chr2_20450819	PUM2	-	3UTR	3UTR	no	0.0452117	0.315077	4.89364e-12	1.01739e-08
chr12_7250173	C1RL	-	intronic	intronic	yes	0.0451966	0.314971	4.97837e-12	1.035e-08
chr2_37328082	EIF2AK2	-	3UTR	3UTR	no	0.0451597	0.314714	5.1913e-12	1.07927e-08
chr19_58319085	ZNF552	-	3UTR	3UTR	yes	0.0449078	0.312958	6.90098e-12	1.43471e-08
chr20_3851551	MAVS	+	3UTR	3UTR	yes	0.0449037	0.31293	6.93251e-12	1.44127e-08
chr8_30536015	GSR	-	3UTR	3UTR	yes	0.0447666	0.311974	8.08808e-12	1.68151e-08
chr8_30536016	GSR	-	3UTR	3UTR	yes	0.0447236	0.311675	8.48701e-12	1.76445e-08
chr9_32456413	DDX58	-	3UTR	3UTR	no	0.0446786	0.311361	8.92624e-12	1.85576e-08
chr22_31052028	DUSP18	-	intronic	intronic	yes	0.0446231	0.310975	9.49785e-12	1.9746e-08
chr3_121357129	HCLS1	-	intronic	intronic	yes	0.0444242	0.309588	1.18562e-11	2.46491e-08
chr8_38830586	PLEKHA2	+	3UTR	3UTR	yes	0.044398	0.309406	1.22062e-11	2.53766e-08
chr19_54741929	LILRA6	-	3UTR	3UTR	yes	0.0443502	0.309073	1.28724e-11	2.67617e-08
chr1_150703781	CTSS	-	3UTR	3UTR	yes	0.0442638	0.30847	1.41669e-11	2.94529e-08
chr8_30536152	GSR	-	3UTR	3UTR	yes	0.0442549	0.308409	1.43062e-11	2.97426e-08
chr9_32456368	DDX58	-	3UTR	3UTR	no	0.0440487	0.306971	1.79648e-11	3.73488e-08
chr14_105516017	GPR132	-	3UTR	3UTR	yes	0.0439607	0.306359	1.97892e-11	4.11418e-08
chr16_12754782	CPPED1	-	3UTR	3UTR	yes	0.0437705	0.305033	2.43749e-11	5.06755e-08
chr2_37327590	EIF2AK2	-	3UTR	3UTR	no	0.0436564	0.304238	2.76075e-11	5.73959e-08
chr2_101891345	RNF149	-	intronic	intronic	yes	0.0435843	0.303735	2.98634e-11	6.20861e-08
chr1_150704660	CTSS	-	3UTR	3UTR	yes	0.0433892	0.302375	3.6902e-11	7.67193e-08
chr12_69237552	MDM2	+	3UTR	3UTR	no	0.0430168	0.29978	5.51028e-11	1.14559e-07
chr8_30535953	GSR	-	3UTR	3UTR	yes	0.0430127	0.299752	5.53457e-11	1.15064e-07
chr11_74166911	KCNE3	-	3UTR	3UTR	yes	0.0429803	0.299526	5.72988e-11	1.19124e-07
chr2_37328013	EIF2AK2	-	3UTR	3UTR	no	0.0428611	0.298696	6.50768e-11	1.35295e-07
chr6_33269229	TAPBP	-	3UTR	3UTR	yes	0.0426965	0.297548	7.75436e-11	1.61213e-07
chr19_14845069	EMR2	-	3UTR	3UTR	yes	0.0424743	0.296	9.81088e-11	2.03968e-07
chr1_235990256	LYST	-	intronic	intronic	yes	0.0422403	0.294369	1.255e-10	2.60915e-07
chr18_32828603	ZNF397	+	intronic	intronic	yes	0.0421293	0.293595	1.40983e-10	2.93103e-07
chr22_36056598	APOL6	+	3UTR	3UTR	no	0.0420897	0.293319	1.46941e-10	3.05491e-07
chr16_3292146	MEFV	-	3UTR	3UTR	yes	0.0419744	0.292516	1.65713e-10	3.44516e-07
chr5_156904853	ADAM19	-	3UTR	3UTR	no	0.0419724	0.292502	1.66058e-10	3.45235e-07
chr3_179115812	GNB4	-	3UTR	3UTR	yes	0.0419588	0.292408	1.68425e-10	3.50156e-07
chr2_37327702	EIF2AK2	-	3UTR	3UTR	no	0.0419375	0.292259	1.72211e-10	3.58026e-07
chr15_34524177	SLC12A6	-	3UTR	3UTR	no	0.0418872	0.291908	1.8146e-10	3.77256e-07
chr9_135111287	NTNG2	+	intronic	intronic	no	0.0417521	0.290967	2.08735e-10	4.33959e-07
chr20_43707839	STK4	+	3UTR	3UTR	yes	0.0416934	0.290558	2.2181e-10	4.61143e-07
chr8_38829775	PLEKHA2	+	3UTR	3UTR	yes	0.0414027	0.288532	2.99189e-10	6.22014e-07
chr4_177252326	SPCS3	+	3UTR	3UTR	no	0.0412567	0.287514	3.47409e-10	7.22264e-07
chr19_8560321	PRAM1	-	intronic	intronic	yes	0.0412321	0.287343	3.56261e-10	7.40666e-07
chr14_20834492	TEP1	-	3UTR	3UTR	no	0.041161	0.286848	3.83025e-10	7.96308e-07
chr12_51325237	METTL7A	+	3UTR	3UTR	yes	0.0410073	0.285776	4.47793e-10	9.30962e-07
chr7_65619242	CRCP	+	3UTR	3UTR	yes	0.0410001	0.285726	4.51099e-10	9.37834e-07
chr1_184761124	FAM129A	-	3UTR	3UTR	yes	0.0409785	0.285576	4.61057e-10	9.58537e-07
chr14_75202544	FCF1	+	3UTR	3UTR	yes	0.0408987	0.28502	4.99844e-10	1.03917e-06
chr2_85546398	TGOLN2	-	3UTR	3UTR	yes	0.0408793	0.284885	5.09742e-10	1.05975e-06
chr19_16267543	HSH2D	+	intronic	intronic	yes	0.0407489	0.283976	5.81429e-10	1.20879e-06
chr6_42910218	RP3-475N16.1	+	intronic	intronic	yes	0.0407304	0.283847	5.92378e-10	1.23155e-06
chr1_150705216	CTSS	-	3UTR	3UTR	yes	0.0407126	0.283723	6.03062e-10	1.25377e-06
chr1_226171400	C1orf55	-	3UTR	3UTR	no	0.0405662	0.282702	6.98599e-10	1.45239e-06
chr1_89649327	GBP4	-	3UTR	3UTR	yes	0.0405052	0.282278	7.42524e-10	1.54371e-06
chr9_32456318	DDX58	-	3UTR	3UTR	no	0.0404265	0.281729	8.03323e-10	1.67011e-06
chr15_45025433	TRIM69	+	intronic	intronic	yes	0.0403909	0.28148	8.32387e-10	1.73053e-06
chr6_160101811	SOD2	-	3UTR	3UTR	yes	0.0403384	0.281115	8.77086e-10	1.82346e-06
chr8_30536146	GSR	-	3UTR	3UTR	yes	0.0400512	0.279113	1.16611e-09	2.42434e-06
chr2_37328042	EIF2AK2	-	3UTR	3UTR	no	0.0399916	0.278698	1.23669e-09	2.57107e-06
chr20_43706988	STK4	+	3UTR	3UTR	yes	0.0398087	0.277423	1.48046e-09	3.07789e-06
chr20_30682205	HCK	+	intronic	intronic	yes	0.0397249	0.27684	1.60708e-09	3.34113e-06
chr17_62400246	PECAM1	-	3UTR	3UTR	yes	0.0397221	0.27682	1.61161e-09	3.35053e-06
chr14_75202372	FCF1	+	3UTR	3UTR	yes	0.0397198	0.276804	1.61519e-09	3.35798e-06
chr19_39359707	RINL	-	3UTR	3UTR	yes	0.039676	0.276499	1.68585e-09	3.50487e-06
chr2_37431485	CEBPZOS	+	3UTR	3UTR	yes	0.0396671	0.276437	1.70055e-09	3.53543e-06
chr19_54741059	LILRA6	-	3UTR	3UTR	yes	0.0396201	0.276109	1.7804e-09	3.70146e-06
chr11_64506005	RASGRP2	-	intronic	intronic	yes	0.0394034	0.274599	2.19842e-09	4.57051e-06
chr22_17594163	IL17RA	+	3UTR	3UTR	yes	0.0393395	0.274154	2.33872e-09	4.86219e-06
chr20_34301191	RBM39	-	intronic	intronic	yes	0.0392408	0.273466	2.57307e-09	5.34941e-06
chr19_54679335	MBOAT7	-	intronic	intronic	yes	0.0391937	0.273137	2.69268e-09	5.59808e-06
chr9_32456316	DDX58	-	3UTR	3UTR	no	0.0390808	0.272351	3.00172e-09	6.24057e-06
chr17_62400304	PECAM1	-	3UTR	3UTR	yes	0.0390305	0.272	3.15044e-09	6.54975e-06
chr19_58357271	ZNF587	+	3UTR	3UTR	yes	0.0389289	0.271292	3.47261e-09	7.21955e-06
chr19_2293203	SPPL2B	+	intronic	intronic	yes	0.0387977	0.270378	3.93595e-09	8.18285e-06
chr16_29680031	SPN	+	3UTR	3UTR	yes	0.0387382	0.269963	4.16556e-09	8.6602e-06
chr5_156905556	ADAM19	-	3UTR	3UTR	no	0.0387363	0.26995	4.17339e-09	8.67648e-06
chr1_150704508	CTSS	-	3UTR	3UTR	yes	0.0387018	0.269709	4.31267e-09	8.96604e-06
chr1_160967817	F11R	-	3UTR	3UTR	yes	0.0386705	0.269491	4.44271e-09	9.2364e-06
chr1_150705221	CTSS	-	3UTR	3UTR	yes	0.0386477	0.269333	4.53986e-09	9.43836e-06
chr19_51636827	SIGLEC9	+	intronic	intronic	yes	0.0385392	0.268577	5.03153e-09	1.04606e-05
chr22_17594148	IL17RA	+	3UTR	3UTR	yes	0.0385332	0.268534	5.06047e-09	1.05207e-05
chr22_36662237	APOL1	+	3UTR	3UTR	yes	0.0384355	0.267854	5.54978e-09	1.1538e-05
chr5_68576744	CCDC125	-	3UTR	3UTR	yes	0.0384276	0.267799	5.59123e-09	1.16242e-05
chr7_102096821	ORAI2	+	3UTR	3UTR	yes	0.0384061	0.267649	5.70583e-09	1.18624e-05
chr1_150703612	CTSS	-	3UTR	3UTR	yes	0.0382337	0.266447	6.71023e-09	1.39506e-05
chr19_39359028	RINL	-	3UTR	3UTR	yes	0.0380803	0.265379	7.74603e-09	1.6104e-05
chr4_177252327	SPCS3	+	3UTR	3UTR	no	0.0380738	0.265333	7.79382e-09	1.62034e-05
chr2_3589551	RP13-512J5.1	-	intronic	intronic	yes	0.037936	0.264372	8.86192e-09	1.84239e-05
chr22_45589864	C22orf9	-	3UTR	3UTR	no	0.0379196	0.264258	8.9979e-09	1.87066e-05
chr2_202152106	CASP8	+	3UTR	3UTR	yes	0.0378937	0.264078	9.21738e-09	1.91629e-05
chr2_219100087	ARPC2	+	intronic	intronic	yes	0.0378393	0.263699	9.69462e-09	2.01551e-05
chr7_64460931	ERV3	-	intronic	intronic	yes	0.0378057	0.263465	1.00008e-08	2.07916e-05
chr22_17594361	IL17RA	+	3UTR	3UTR	yes	0.0376206	0.262174	1.18675e-08	2.46726e-05
chr1_150705212	CTSS	-	3UTR	3UTR	yes	0.0376048	0.262064	1.20415e-08	2.50342e-05
chr5_96110544	ERAP1	-	3UTR	3UTR	no	0.0375941	0.26199	1.21607e-08	2.52821e-05
chr1_150703862	CTSS	-	3UTR	3UTR	yes	0.0375169	0.261452	1.30557e-08	2.71428e-05
chr3_156259229	SSR3	-	3UTR	3UTR	yes	0.0374563	0.26103	1.38021e-08	2.86946e-05
chr4_153544006	TMEM154	-	3UTR	3UTR	yes	0.037435	0.260881	1.40752e-08	2.92623e-05
chr19_54741212	LILRA6	-	3UTR	3UTR	yes	0.0374142	0.260736	1.43457e-08	2.98247e-05
chr3_179115571	GNB4	-	3UTR	3UTR	yes	0.0373768	0.260476	1.48457e-08	3.08642e-05
chr19_16267246	HSH2D	+	intronic	intronic	yes	0.0373587	0.260349	1.50937e-08	3.13797e-05
chr17_291773	FAM101B	-	3UTR	3UTR	yes	0.0372985	0.25993	1.59466e-08	3.31529e-05
chr2_160626593	LY75-CD302	-	3UTR	3UTR	no	0.0371436	0.258851	1.83632e-08	3.81772e-05
chr1_150704605	CTSS	-	3UTR	3UTR	yes	0.0371287	0.258747	1.86143e-08	3.86992e-05
chr2_101891360	RNF149	-	intronic	intronic	yes	0.0368976	0.257136	2.29463e-08	4.77054e-05
chr12_99127446	APAF1	+	3UTR	3UTR	yes	0.0368514	0.256814	2.39225e-08	4.97349e-05
chr3_121357182	HCLS1	-	intronic	intronic	yes	0.0368298	0.256664	2.4394e-08	5.07151e-05
chr11_74167265	KCNE3	-	3UTR	3UTR	yes	0.036759	0.25617	2.59985e-08	5.40508e-05
chr12_69237534	MDM2	+	3UTR	3UTR	no	0.0367532	0.25613	2.61337e-08	5.43319e-05
chr20_43707709	STK4	+	3UTR	3UTR	yes	0.0366806	0.255624	2.78921e-08	5.79878e-05
chr1_150704654	CTSS	-	3UTR	3UTR	yes	0.0366772	0.2556	2.79792e-08	5.81688e-05
chr2_208619479	CCNYL1	+	3UTR	3UTR	yes	0.0366353	0.255308	2.90486e-08	6.0392e-05
chr1_204525579	MDM4	+	3UTR	3UTR	yes	0.0366297	0.255269	2.91951e-08	6.06966e-05
chr7_100452878	SLC12A9	+	intronic	intronic	yes	0.0366126	0.25515	2.96458e-08	6.16337e-05
chr22_20053125	C22orf25	+	3UTR	3UTR	yes	0.0365383	0.254632	3.16807e-08	6.58641e-05
chr19_10462081	TYK2	-	intronic	intronic	yes	0.0365306	0.254579	3.18986e-08	6.63171e-05
chr17_291783	FAM101B	-	3UTR	3UTR	yes	0.0365288	0.254566	3.19509e-08	6.6426e-05
chr20_5175805	CDS2	+	3UTR	3UTR	no	0.0364999	0.254365	3.27858e-08	6.81617e-05
chr1_150703494	CTSS	-	3UTR	3UTR	no	0.0364663	0.25413	3.37835e-08	7.0236e-05
chr22_17594322	IL17RA	+	3UTR	3UTR	yes	0.0364127	0.253757	3.54336e-08	7.36666e-05
chr4_153544140	TMEM154	-	3UTR	3UTR	yes	0.0362351	0.25252	4.14804e-08	8.62378e-05
chr8_30535907	GSR	-	3UTR	3UTR	yes	0.036118	0.251703	4.60021e-08	9.56384e-05
chr8_38830496	PLEKHA2	+	3UTR	3UTR	yes	0.0360183	0.251009	5.02229e-08	0.000104413
chr16_9200347	C16orf72	+	intronic	intronic	yes	0.0359847	0.250775	5.17274e-08	0.000107541
chr8_38830536	PLEKHA2	+	3UTR	3UTR	yes	0.0358759	0.250016	5.69063e-08	0.000118308
chr19_2291977	SPPL2B	+	intronic	intronic	yes	0.0358735	0.249999	5.70286e-08	0.000118562
chr3_179115635	GNB4	-	3UTR	3UTR	yes	0.03587	0.249975	5.72037e-08	0.000118926
chr12_69237013	MDM2	+	3UTR	3UTR	no	0.0358248	0.24966	5.95117e-08	0.000123725
chr1_150704653	CTSS	-	3UTR	3UTR	yes	0.0358136	0.249582	6.00951e-08	0.000124938
chr19_14845081	EMR2	-	3UTR	3UTR	yes	0.0358026	0.249505	6.06744e-08	0.000126142
chr22_42777105	NFAM1	-	3UTR	3UTR	no	0.0357691	0.249272	6.24777e-08	0.000129891
chr6_53195434	ELOVL5	-	intronic	intronic	yes	0.0357196	0.248927	6.52306e-08	0.000135614
chr20_43707841	STK4	+	3UTR	3UTR	yes	0.0357043	0.24882	6.61064e-08	0.000137435
chr5_156904929	ADAM19	-	3UTR	3UTR	no	0.0356713	0.24859	6.80336e-08	0.000141442
chr20_43707771	STK4	+	3UTR	3UTR	yes	0.0355741	0.247913	7.40325e-08	0.000153914
chr19_15771925	CYP4F3	+	3UTR	3UTR	yes	0.0354554	0.247086	8.20434e-08	0.000170568
chr4_153544814	TMEM154	-	3UTR	3UTR	yes	0.0354248	0.246872	8.42447e-08	0.000175145
chr21_34636303	IFNAR2	+	3UTR	3UTR	yes	0.0353626	0.246439	8.8892e-08	0.000184807
chr22_39414912	APOBEC3C	+	3UTR	3UTR	yes	0.0353524	0.246368	8.96743e-08	0.000186433
chr19_14845105	EMR2	-	3UTR	3UTR	yes	0.0353357	0.246252	9.09744e-08	0.000189136
chr1_89649379	GBP4	-	3UTR	3UTR	yes	0.0352834	0.245887	9.51616e-08	0.000197841
chrX_100264668	TRMT2B	-	3UTR	3UTR	yes	0.0352162	0.245418	1.00824e-07	0.000209613
chr10_72164154	EIF4EBP2	+	5UTR	5UTR	no	0.0351542	0.244987	1.06324e-07	0.000221048
chr11_74166788	KCNE3	-	3UTR	3UTR	yes	0.0351236	0.244774	1.09146e-07	0.000226914
chr12_51325238	METTL7A	+	3UTR	3UTR	yes	0.0349403	0.243496	1.27639e-07	0.00026536
chr14_20834493	TEP1	-	3UTR	3UTR	no	0.0349018	0.243228	1.3188e-07	0.000274179
chr13_21948577	ZDHHC20	-	3UTR	3UTR	yes	0.0348905	0.243149	1.33157e-07	0.000276833
chr2_202028733	CFLAR	+	3UTR	3UTR	yes	0.0348843	0.243106	1.33857e-07	0.000278288
chr19_18505431	LRRC25	-	intronic	intronic	yes	0.0348679	0.242992	1.35736e-07	0.000282194
chr2_101887994	RNF149	-	ncRNA	ncRNA	yes	0.03479	0.242449	1.45008e-07	0.000301472
chr14_53242478	GNPNAT1	-	3UTR	3UTR	yes	0.034787	0.242428	1.45373e-07	0.000302231
chr3_121357183	HCLS1	-	intronic	intronic	yes	0.0347773	0.24236	1.46574e-07	0.000304728
chr19_14845136	EMR2	-	3UTR	3UTR	yes	0.0347328	0.24205	1.52204e-07	0.000316433
chr16_12754778	CPPED1	-	3UTR	3UTR	yes	0.0347225	0.241978	1.5353e-07	0.000319188
chr11_65544523	AP5B1	-	3UTR	3UTR	yes	0.0346866	0.241728	1.58261e-07	0.000329024
chr16_68029745	DPEP2	-	intronic	intronic	yes	0.0346742	0.241642	1.59926e-07	0.000332485
chr7_44841519	PPIA	+	3UTR	3UTR	yes	0.0346008	0.24113	1.70149e-07	0.000353739
chr1_150703782	CTSS	-	3UTR	3UTR	yes	0.034552	0.24079	1.77273e-07	0.000368551
chr14_20835340	TEP1	-	3UTR	3UTR	yes	0.0345187	0.240558	1.82308e-07	0.000379018
chr19_15771916	CYP4F3	+	3UTR	3UTR	yes	0.0345123	0.240513	1.83291e-07	0.000381063
chr5_180262372	LOC729678	+	ncRNA	ncRNA	no	0.0344996	0.240425	1.85254e-07	0.000385142
chr19_58376237	ZNF587	+	3UTR	3UTR	yes	0.0344655	0.240187	1.90642e-07	0.000396344
chr16_12754885	CPPED1	-	3UTR	3UTR	yes	0.0344523	0.240095	1.92766e-07	0.000400761
chr5_156905561	ADAM19	-	3UTR	3UTR	no	0.034384	0.239619	2.04119e-07	0.000424364
chr12_51324496	METTL7A	+	3UTR	3UTR	yes	0.0343797	0.239589	2.04842e-07	0.000425867
chr1_150703647	CTSS	-	3UTR	3UTR	yes	0.0343252	0.23921	2.14393e-07	0.000445722
chr19_51636629	SIGLEC9	+	intronic	intronic	yes	0.0343106	0.239108	2.17022e-07	0.00045119
chr3_50370123	RASSF1	-	intronic	intronic	yes	0.0343035	0.239058	2.18317e-07	0.000453881
chr20_20371511	RALGAPA2	-	3UTR	3UTR	no	0.0342738	0.238851	2.23797e-07	0.000465273
chr1_150704613	CTSS	-	3UTR	3UTR	yes	0.0342047	0.238369	2.37065e-07	0.000492857
chr11_65544381	AP5B1	-	3UTR	3UTR	yes	0.0341849	0.238232	2.40992e-07	0.000501023
chr4_2835556	SH3BP2	+	Nonsyn	Arg->Gly	no	0.0341801	0.238199	2.41948e-07	0.000503009
chr21_34729934	IFNAR1	+	3UTR	3UTR	yes	0.0341407	0.237924	2.50003e-07	0.000519755
chr21_34731033	IFNAR1	+	3UTR	3UTR	yes	0.0340676	0.237414	2.65643e-07	0.000552272
chr6_31166663	HCG27	+	intronic	intronic	yes	0.0338593	0.235962	3.15521e-07	0.000655968
chr19_54741157	LILRA6	-	3UTR	3UTR	yes	0.0338575	0.23595	3.15996e-07	0.000656956
chr6_33270693	TAPBP	-	intronic	intronic	yes	0.0337871	0.23546	3.34816e-07	0.000696082
chr5_180262373	LOC729678	+	ncRNA	ncRNA	no	0.0337746	0.235372	3.38278e-07	0.00070328
chr2_37327614	EIF2AK2	-	3UTR	3UTR	no	0.0337546	0.235233	3.43877e-07	0.000714921
chr8_38830557	PLEKHA2	+	3UTR	3UTR	yes	0.0337126	0.234941	3.55915e-07	0.000739947
chr1_150704587	CTSS	-	3UTR	3UTR	yes	0.0336815	0.234724	3.65101e-07	0.000759046
chr21_34637246	IFNAR2	+	3UTR	3UTR	yes	0.0336106	0.234229	3.86915e-07	0.000804397
chr12_69237509	MDM2	+	3UTR	3UTR	no	0.033599	0.234149	3.9059e-07	0.000812036
chr12_10467972	KLRD1	+	3UTR	3UTR	yes	0.0335774	0.233998	3.97532e-07	0.00082647
chr1_146467145	NBPF12	+	3UTR	3UTR	no	0.0334971	0.233439	4.2443e-07	0.00088239
chr21_34731077	IFNAR1	+	3UTR	3UTR	yes	0.0334908	0.233394	4.26633e-07	0.000886971
chr19_11560866	PRKCSH	+	intronic	intronic	yes	0.0334854	0.233357	4.2849e-07	0.00089083
chr1_150703607	CTSS	-	3UTR	3UTR	yes	0.033463	0.233201	4.36393e-07	0.000907261
chr1_184762568	FAM129A	-	3UTR	3UTR	yes	0.0334318	0.232983	4.4758e-07	0.000930519
chr21_34637093	IFNAR2	+	3UTR	3UTR	yes	0.0334245	0.232933	4.50247e-07	0.000936063
chrX_77084001	MAGT1	-	3UTR	3UTR	yes	0.0333335	0.232298	4.84756e-07	0.00100781
chr15_34523343	SLC12A6	-	3UTR	3UTR	yes	0.0333191	0.232198	4.90431e-07	0.00101961
chr1_150704548	CTSS	-	3UTR	3UTR	yes	0.0333105	0.232138	4.9385e-07	0.00102671
chr1_150703860	CTSS	-	3UTR	3UTR	yes	0.0332931	0.232017	5.00856e-07	0.00104128
chr19_54679336	MBOAT7	-	intronic	intronic	yes	0.0332647	0.231819	5.12493e-07	0.00106547
chr20_30679651	HCK	+	intronic	intronic	yes	0.0332465	0.231692	5.20092e-07	0.00108127
chr8_103841636	AZIN1	-	Nonsyn	Ser->Gly	no	0.0332086	0.231428	5.36223e-07	0.00111481
chr12_99127474	APAF1	+	3UTR	3UTR	yes	0.0331715	0.231169	5.52535e-07	0.00114872
chr19_2293994	SPPL2B	+	intronic	intronic	yes	0.0331218	0.230823	5.75084e-07	0.0011956
chr1_1595180	SLC35E2B	-	3UTR	3UTR	yes	0.0330988	0.230663	5.85814e-07	0.00121791
chr8_11700525	CTSB	-	3UTR	3UTR	yes	0.03305	0.230323	6.09225e-07	0.00126658
chr5_156905398	ADAM19	-	3UTR	3UTR	no	0.0328991	0.229271	6.87484e-07	0.00142928
chr12_51325280	METTL7A	+	3UTR	3UTR	yes	0.0328463	0.228903	7.17122e-07	0.0014909
chr10_104876416	NT5C2	-	intronic	intronic	yes	0.032824	0.228748	7.29961e-07	0.00151759
chr1_160967938	F11R	-	3UTR	3UTR	yes	0.032812	0.228664	7.36973e-07	0.00153217
chr10_73994952	ANAPC16	+	3UTR	3UTR	yes	0.0327999	0.228579	7.44139e-07	0.00154706
chr17_62400247	PECAM1	-	3UTR	3UTR	yes	0.0327894	0.228507	7.50352e-07	0.00155998
chr19_1458475	CTB-25B13.12	-	ncRNA	ncRNA	yes	0.0326896	0.227811	8.12329e-07	0.00168883
chr19_54679955	MBOAT7	-	intronic	intronic	yes	0.0326827	0.227763	8.16763e-07	0.00169805
chr1_150704448	CTSS	-	3UTR	3UTR	yes	0.0325782	0.227035	8.87247e-07	0.00184459
chr21_34637149	IFNAR2	+	3UTR	3UTR	yes	0.0325753	0.227014	8.8934e-07	0.00184894
chr8_38830589	PLEKHA2	+	3UTR	3UTR	yes	0.0324563	0.226185	9.76864e-07	0.0020309
chr10_73994635	ANAPC16	+	3UTR	3UTR	yes	0.032338	0.225361	1.07212e-06	0.00222893
chr19_54601885	OSCAR	-	intronic	intronic	yes	0.0323155	0.225204	1.09119e-06	0.00226859
chr1_160966352	F11R	-	3UTR	3UTR	yes	0.0322993	0.225091	1.10512e-06	0.00229755
chr16_31375628	ITGAX	+	intronic	intronic	yes	0.0322928	0.225046	1.11078e-06	0.00230932
chr4_153544220	TMEM154	-	3UTR	3UTR	yes	0.0322227	0.224557	1.17349e-06	0.00243969
chr2_37328075	EIF2AK2	-	3UTR	3UTR	no	0.0321838	0.224286	1.2097e-06	0.00251496
chr18_56419810	MALT1	+	3UTR	3UTR	yes	0.0321248	0.223875	1.26664e-06	0.00263334
chr9_132269049	LINC00963	+	intronic	intronic	yes	0.0321015	0.223712	1.28992e-06	0.00268174
chr14_20835095	TEP1	-	3UTR	3UTR	no	0.0320723	0.223509	1.31957e-06	0.0027434
chr3_121357810	HCLS1	-	intronic	intronic	yes	0.0320134	0.223099	1.38136e-06	0.00287184
chr16_68029861	DPEP2	-	intronic	intronic	yes	0.0319969	0.222984	1.39915e-06	0.00290884
chr22_17591267	IL17RA	+	3UTR	3UTR	yes	0.0318488	0.221952	1.56915e-06	0.00326226
chr21_34637146	IFNAR2	+	3UTR	3UTR	yes	0.0318229	0.221771	1.60087e-06	0.00332822
chr14_20835190	TEP1	-	3UTR	3UTR	no	0.0318167	0.221728	1.60862e-06	0.00334433
chr19_50024985	FCGRT	+	intronic	intronic	yes	0.0318127	0.2217	1.61357e-06	0.00335461
chr20_30679525	HCK	+	intronic	intronic	yes	0.0318087	0.221672	1.6185e-06	0.00336487
chr4_77979680	CCNI	-	Nonsyn	Arg->Gly	no	0.0317553	0.2213	1.68662e-06	0.00350649
chr19_54679587	MBOAT7	-	intronic	intronic	yes	0.0317441	0.221222	1.70119e-06	0.00353677
chr10_12415691	CAMK1D	+	intronic	intronic	no	0.0317042	0.220944	1.75424e-06	0.00364706
chr2_202028867	CFLAR	+	3UTR	3UTR	yes	0.0317038	0.220941	1.75474e-06	0.00364811
chr19_54680065	MBOAT7	-	intronic	intronic	yes	0.0316918	0.220857	1.77105e-06	0.00368202
chr19_54601931	OSCAR	-	intronic	intronic	yes	0.0316878	0.22083	1.77643e-06	0.00369319
chr2_101891387	RNF149	-	intronic	intronic	yes	0.0316413	0.220506	1.841e-06	0.00382744
chr1_150705248	CTSS	-	3UTR	3UTR	yes	0.0315679	0.219994	1.94761e-06	0.00404908
chr17_38439614	WIPF2	+	3UTR	3UTR	yes	0.0314669	0.21929	2.10383e-06	0.00437387
chr17_76418611	PGS1	+	intronic	intronic	yes	0.0314038	0.21885	2.20758e-06	0.00458956
chr22_17594151	IL17RA	+	3UTR	3UTR	yes	0.0313963	0.218798	2.22029e-06	0.00461598
chr19_19741586	GMIP	-	intronic	intronic	no	0.0313147	0.21823	2.36227e-06	0.00491116
chr19_1458488	CTB-25B13.12	-	ncRNA	ncRNA	yes	0.0312501	0.21778	2.48088e-06	0.00515774
chr2_219263621	CTDSP1	+	intronic	intronic	no	0.0312038	0.217456	2.56952e-06	0.00534204
chr1_148003676	NBPF14	-	3UTR	3UTR	no	0.0311787	0.217282	2.61861e-06	0.0054441
chr1_145689568	RNF115	+	3UTR	3UTR	yes	0.0311758	0.217261	2.62449e-06	0.00545632
chr11_65544503	AP5B1	-	3UTR	3UTR	yes	0.0311748	0.217254	2.62648e-06	0.00546045
chr1_67874689	SERBP1	-	3UTR	3UTR	yes	0.031169	0.217214	2.63792e-06	0.00548423
chr17_79478136	ACTG1	-	intronic	intronic	no	-0.0311023	-0.216749	2.77424e-06	0.00576765
chr1_16889414	NBPF1	-	3UTR	3UTR	no	0.0310939	0.216691	2.79186e-06	0.00580428
chrX_77083828	MAGT1	-	3UTR	3UTR	yes	0.0310224	0.216193	2.94612e-06	0.00612499
chr3_49354830	USP4	-	Syn	Leu->Leu	no	-0.0309829	-0.215917	3.03496e-06	0.00630968
chr20_30684502	HCK	+	intronic	intronic	yes	0.0309199	0.215478	3.18181e-06	0.00661498
chr20_30683967	HCK	+	intronic	intronic	yes	0.0309129	0.215429	3.19873e-06	0.00665016
chr4_2940164	NOP14	-	3UTR	3UTR	yes	0.0308962	0.215313	3.23888e-06	0.00673364
chr17_35875799	SYNRG	-	3UTR	3UTR	yes	0.0308454	0.214959	3.36436e-06	0.00699451
chr8_30536410	GSR	-	3UTR	3UTR	yes	0.0307809	0.214509	3.53045e-06	0.0073398
chr3_121357000	HCLS1	-	intronic	intronic	yes	0.0307554	0.214331	3.59831e-06	0.00748088
chr1_145369556	NBPF10	+	3UTR	3UTR	no	0.0306835	0.21383	3.79614e-06	0.00789217
chr19_16267255	HSH2D	+	intronic	intronic	yes	0.030676	0.213779	3.81715e-06	0.00793586
chr14_75202532	FCF1	+	3UTR	3UTR	yes	0.0306565	0.213643	3.87288e-06	0.00805171
chr2_201842323	FAM126B	-	3UTR	3UTR	yes	0.0306473	0.213579	3.89943e-06	0.00810692
chr19_39824137	GMFG	-	intronic	intronic	yes	0.0306288	0.213449	3.9536e-06	0.00821954
chr6_42001812	CCND3	-	intronic	intronic	yes	0.0305523	0.212916	4.18418e-06	0.0086989
chr22_39429166	APOBEC3D	+	3UTR	3UTR	yes	0.0305382	0.212818	4.22798e-06	0.00878997
chr17_62398900	PECAM1	-	3UTR	3UTR	yes	0.0304357	0.212104	4.5607e-06	0.00948169
chr19_11560764	PRKCSH	+	intronic	intronic	yes	0.0303976	0.211838	4.6907e-06	0.00975196
chr1_184762460	FAM129A	-	3UTR	3UTR	yes	0.0303895	0.211782	4.71883e-06	0.00981045
chr12_69237558	MDM2	+	3UTR	3UTR	no	0.0303633	0.211599	4.81064e-06	0.0100013
chr3_121356565	HCLS1	-	intronic	intronic	yes	0.0303469	0.211485	4.86908e-06	0.0101228
chr19_46052975	OPA3	-	3UTR	3UTR	yes	0.0303187	0.211288	4.97101e-06	0.0103347
chr19_38897234	FAM98C	+	intronic	intronic	yes	-0.0302963	-0.211132	5.05353e-06	0.0105063
chr4_153544085	TMEM154	-	3UTR	3UTR	yes	0.0302775	0.211001	5.12369e-06	0.0106521
chr6_160100909	SOD2	-	3UTR	3UTR	yes	0.0302701	0.21095	5.15152e-06	0.01071
chr2_37328008	EIF2AK2	-	3UTR	3UTR	no	0.0301796	0.210319	5.50468e-06	0.0114442
chr19_54680079	MBOAT7	-	intronic	intronic	yes	0.0301169	0.209882	5.76257e-06	0.0119804
chr2_85546572	TGOLN2	-	3UTR	3UTR	yes	0.0300669	0.209533	5.97663e-06	0.0124254
chr4_57326291	PAICS	+	3UTR	3UTR	yes	0.0300583	0.209474	6.0138e-06	0.0125027
chr14_105515837	GPR132	-	3UTR	3UTR	yes	0.0300018	0.20908	6.26639e-06	0.0130278
chr1_16889642	NBPF1	-	3UTR	3UTR	no	0.0299884	0.208987	6.32765e-06	0.0131552
chr14_20835121	TEP1	-	3UTR	3UTR	no	0.0299771	0.208908	6.37995e-06	0.0132639
chr10_49564627	MAPK8	+	intronic	intronic	yes	0.0299443	0.208679	6.53371e-06	0.0135836
chr15_90375513	C15orf38-AP3S2	-	3UTR	3UTR	yes	0.0299423	0.208665	6.54313e-06	0.0136032
chr19_10462150	TYK2	-	intronic	intronic	yes	0.0299308	0.208585	6.59778e-06	0.0137168
chr22_36662872	APOL1	+	3UTR	3UTR	yes	0.0299099	0.208439	6.6987e-06	0.0139266
chr1_150704544	CTSS	-	3UTR	3UTR	yes	0.0298455	0.20799	7.01854e-06	0.0145915
chr1_150703787	CTSS	-	3UTR	3UTR	yes	0.029842	0.207966	7.03618e-06	0.0146282
chr14_20834383	TEP1	-	3UTR	3UTR	no	0.0298315	0.207893	7.08983e-06	0.0147397
chr1_167476230	CD247	-	intronic	intronic	yes	0.0297906	0.207608	7.30232e-06	0.0151815
chr20_30682370	HCK	+	intronic	intronic	yes	0.0297785	0.207524	7.36641e-06	0.0153148
chr1_150704585	CTSS	-	3UTR	3UTR	yes	0.029716	0.207088	7.70579e-06	0.0160203
chr19_54741013	LILRA6	-	3UTR	3UTR	yes	0.0296965	0.206952	7.81466e-06	0.0162467
chr19_14845123	EMR2	-	3UTR	3UTR	yes	0.0296802	0.206839	7.90665e-06	0.0164379
chr17_43296001	CTD-2020K17.1	-	intronic	intronic	yes	0.0296717	0.20678	7.95523e-06	0.0165389
chr1_204525726	MDM4	+	3UTR	3UTR	yes	0.0296227	0.206438	8.24003e-06	0.017131
chr17_73940231	ACOX1	-	3UTR	3UTR	yes	0.0296219	0.206433	8.2448e-06	0.0171409
chr22_36662193	APOL1	+	3UTR	3UTR	yes	0.0296128	0.206369	8.29882e-06	0.0172532
chr11_761710	TALDO1	+	intronic	intronic	yes	0.0295776	0.206124	8.51099e-06	0.0176943
chr16_29679899	SPN	+	3UTR	3UTR	yes	0.0295666	0.206047	8.57811e-06	0.0178339
chr1_160967890	F11R	-	3UTR	3UTR	yes	0.0295502	0.205933	8.67998e-06	0.0180457
chr15_34523342	SLC12A6	-	3UTR	3UTR	yes	0.0295337	0.205818	8.78311e-06	0.0182601
chr13_52604880	UTP14C	+	Nonsyn	Gln->Arg	no	-0.0294977	-0.205567	9.01181e-06	0.0187356
chr1_9328243	H6PD	+	3UTR	3UTR	yes	0.0294796	0.205441	9.12897e-06	0.0189791
chr19_11561383	PRKCSH	+	intronic	intronic	no	0.0293858	0.204787	9.76076e-06	0.0202926
chr17_29862208	RAB11FIP4	+	3UTR	3UTR	yes	0.0293523	0.204553	9.99623e-06	0.0207822
chr12_69237510	MDM2	+	3UTR	3UTR	no	0.0293411	0.204476	1.00761e-05	0.0209481
chr5_156904833	ADAM19	-	3UTR	3UTR	no	0.0293236	0.204354	1.02018e-05	0.0212095
chr1_150704476	CTSS	-	3UTR	3UTR	yes	0.0292772	0.20403	1.05437e-05	0.0219203
chr19_38902258	RASGRP4	-	intronic	intronic	yes	0.0291876	0.203406	1.12346e-05	0.0233566
chr1_184762498	FAM129A	-	3UTR	3UTR	yes	0.0291649	0.203248	1.14162e-05	0.0237343
chr21_34729969	IFNAR1	+	3UTR	3UTR	yes	0.0291392	0.203069	1.16247e-05	0.0241678
chr19_54740994	LILRA6	-	3UTR	3UTR	yes	0.029128	0.202991	1.17173e-05	0.0243603
chr11_65544382	AP5B1	-	3UTR	3UTR	yes	0.0291147	0.202898	1.18278e-05	0.0245899
chr2_85546457	TGOLN2	-	3UTR	3UTR	yes	0.0291011	0.202803	1.19419e-05	0.0248272
chr6_42910123	RP3-475N16.1	+	intronic	intronic	yes	0.0290807	0.202661	1.21147e-05	0.0251865
chr1_36067925	PSMB2	-	3UTR	3UTR	yes	0.0290761	0.202629	1.21537e-05	0.0252675
chr2_202028832	CFLAR	+	3UTR	3UTR	yes	0.0290344	0.202338	1.2516e-05	0.0260208
chr20_30685722	HCK	+	intronic	intronic	yes	0.0289757	0.201929	1.30431e-05	0.0271167
chrX_77083914	MAGT1	-	3UTR	3UTR	yes	0.0289729	0.20191	1.30689e-05	0.0271702
chr19_54740982	LILRA6	-	3UTR	3UTR	yes	0.0289571	0.2018	1.32146e-05	0.0274731
chr16_3100925	MMP25	+	intronic	intronic	yes	0.0289534	0.201774	1.32491e-05	0.0275449
chr19_51637563	SIGLEC9	+	intronic	intronic	yes	0.0289427	0.201699	1.3349e-05	0.0277527
chr19_8560410	PRAM1	-	intronic	intronic	yes	0.0288375	0.200966	1.43688e-05	0.0298728
chr19_51637637	SIGLEC9	+	intronic	intronic	yes	0.0288331	0.200935	1.44127e-05	0.0299641
chr4_153545032	TMEM154	-	3UTR	3UTR	yes	0.0288261	0.200887	1.44832e-05	0.0301105
chr1_16889572	NBPF1	-	3UTR	3UTR	no	0.0287743	0.200525	1.5017e-05	0.0312203
chr1_89649522	GBP4	-	3UTR	3UTR	yes	0.0287657	0.200465	1.51072e-05	0.0314078
chr11_74167290	KCNE3	-	3UTR	3UTR	yes	0.0287529	0.200377	1.52418e-05	0.0316878
chr19_16266902	HSH2D	+	intronic	intronic	yes	0.0287134	0.200101	1.56674e-05	0.0325726
chr7_100734798	TRIM56	+	3UTR	3UTR	yes	0.0287087	0.200068	1.57185e-05	0.0326787
chr19_15772062	CYP4F3	+	3UTR	3UTR	yes	0.0287078	0.200062	1.57279e-05	0.0326982
chr4_153544104	TMEM154	-	3UTR	3UTR	yes	0.0286912	0.199947	1.59107e-05	0.0330783
chr8_30535906	GSR	-	3UTR	3UTR	yes	0.0286751	0.199835	1.60894e-05	0.0334499
chr2_101888037	RNF149	-	ncRNA	ncRNA	yes	0.0286644	0.19976	1.62098e-05	0.0337001
chr1_150703742	CTSS	-	3UTR	3UTR	yes	0.0286072	0.199361	1.68658e-05	0.0350641
chr22_39416035	APOBEC3C	+	3UTR	3UTR	yes	0.0286038	0.199338	1.69054e-05	0.0351464
chr19_39359152	RINL	-	3UTR	3UTR	yes	0.0285948	0.199275	1.70113e-05	0.0353665
chr8_22451022	PDLIM2	+	intronic	intronic	yes	0.0285883	0.199229	1.70888e-05	0.0355276
chr8_11701357	CTSB	-	3UTR	3UTR	yes	0.0285717	0.199114	1.7286e-05	0.0359376
chr17_43294768	CTD-2020K17.1	-	intronic	intronic	yes	0.0285474	0.198945	1.75787e-05	0.0365461
chr2_85546373	TGOLN2	-	3UTR	3UTR	yes	0.0285382	0.19888	1.76907e-05	0.0367791
chr20_3852854	MAVS	+	3UTR	3UTR	yes	0.0285372	0.198873	1.77034e-05	0.0368054
chr19_54680487	MBOAT7	-	intronic	intronic	yes	0.0285042	0.198643	1.81114e-05	0.0376536
chr3_49354856	USP4	-	Nonsyn	Lys->Glu	no	-0.0284937	-0.19857	1.8243e-05	0.0379272
chr19_15771912	CYP4F3	+	3UTR	3UTR	yes	0.0284654	0.198373	1.86033e-05	0.0386762
chr1_184762472	FAM129A	-	3UTR	3UTR	yes	0.0284572	0.198316	1.87082e-05	0.0388944
chr1_150969311	FAM63A	-	3UTR	3UTR	yes	0.0284352	0.198162	1.89947e-05	0.0394901
chr22_42777376	NFAM1	-	3UTR	3UTR	no	0.0283951	0.197883	1.95261e-05	0.0405947
chr1_204525713	MDM4	+	3UTR	3UTR	yes	0.028372	0.197722	1.98382e-05	0.0412436
chr8_11700324	CTSB	-	3UTR	3UTR	yes	0.0282471	0.196852	2.16127e-05	0.0449328
chr2_101887860	RNF149	-	ncRNA	ncRNA	yes	0.028232	0.196747	2.18374e-05	0.0453999
chr21_34730096	IFNAR1	+	3UTR	3UTR	yes	0.0282104	0.196596	2.21634e-05	0.0460776
chr19_54601880	OSCAR	-	intronic	intronic	yes	0.028152	0.196189	2.30644e-05	0.0479509
chr19_2292080	SPPL2B	+	intronic	intronic	yes	0.0281347	0.196068	2.33385e-05	0.0485206
chr6_53195458	ELOVL5	-	intronic	intronic	yes	0.0280896	0.195754	2.40663e-05	0.0500339
chr22_39350102	APOBEC3A	+	intronic	intronic	no	0.0280662	0.195591	2.44521e-05	0.0508358
chr6_160101723	SOD2	-	3UTR	3UTR	yes	0.0280528	0.195498	2.46755e-05	0.0513003
chr3_45721992	LIMD1	+	3UTR	3UTR	yes	0.0280441	0.195437	2.48218e-05	0.0516046
chr12_51679178	BIN2	-	intronic	intronic	yes	0.0280027	0.195148	2.55308e-05	0.0530786
chr20_43707736	STK4	+	3UTR	3UTR	yes	0.0280011	0.195137	2.55586e-05	0.0531363
chr1_150704500	CTSS	-	3UTR	3UTR	yes	0.0279984	0.195118	2.56049e-05	0.0532326
chr7_130629624	FLJ43663	-	ncRNA	ncRNA	no	0.0279829	0.19501	2.58757e-05	0.0537956
chr19_39825661	GMFG	-	intronic	intronic	yes	0.0279694	0.194917	2.61129e-05	0.0542888
chr12_69237053	MDM2	+	3UTR	3UTR	no	0.0279571	0.19483	2.63326e-05	0.0547455
chr14_20834388	TEP1	-	3UTR	3UTR	no	0.0279487	0.194772	2.64828e-05	0.0550578
chrX_123046741	XIAP	+	3UTR	3UTR	yes	0.0279398	0.19471	2.6642e-05	0.0553886
chr12_99128771	APAF1	+	3UTR	3UTR	yes	0.0278815	0.194303	2.77146e-05	0.0576186
chr1_184761270	FAM129A	-	3UTR	3UTR	yes	0.027875	0.194258	2.78363e-05	0.0578716
chr21_34637023	IFNAR2	+	3UTR	3UTR	yes	0.0278604	0.194157	2.81113e-05	0.0584434
chr19_39359070	RINL	-	3UTR	3UTR	yes	0.0277619	0.193471	3.00405e-05	0.0624541
chr6_35284017	DEF6	+	intronic	intronic	yes	0.0277518	0.1934	3.02458e-05	0.0628811
chr12_44181749	IRAK4	+	3UTR	3UTR	yes	0.0277265	0.193223	3.07655e-05	0.0639614
chr8_98741390	MTDH	+	3UTR	3UTR	yes	0.0276984	0.193028	3.13515e-05	0.0651798
chr20_30679667	HCK	+	intronic	intronic	yes	0.0276816	0.19291	3.1707e-05	0.0659188
chr7_65619366	CRCP	+	3UTR	3UTR	yes	0.0276612	0.192769	3.21429e-05	0.0668251
chr2_99812988	MRPL30	+	3UTR	3UTR	yes	0.0276563	0.192735	3.22482e-05	0.0670439
chr12_51324627	METTL7A	+	3UTR	3UTR	yes	0.0275513	0.192003	3.45945e-05	0.0719221
chrX_73417059	FTX	-	intronic	intronic	no	0.0275372	0.191905	3.49226e-05	0.072604
chr19_51636722	SIGLEC9	+	intronic	intronic	yes	0.0274964	0.19162	3.58858e-05	0.0746065
chr7_100454369	SLC12A9	+	intronic	intronic	yes	0.027496	0.191617	3.58958e-05	0.0746274
chr22_36662830	APOL1	+	3UTR	3UTR	yes	0.027494	0.191604	3.59426e-05	0.0747246
chr20_30680928	HCK	+	intronic	intronic	yes	0.0274578	0.191351	3.68211e-05	0.0765511
chr19_11560716	PRKCSH	+	intronic	intronic	yes	0.0274541	0.191325	3.69126e-05	0.0767413
chr17_76419119	PGS1	+	intronic	intronic	yes	0.0274488	0.191289	3.70408e-05	0.0770079
chr19_8562377	PRAM1	-	intronic	intronic	yes	0.0273996	0.190945	3.82745e-05	0.0795727
chr12_51325537	METTL7A	+	3UTR	3UTR	yes	0.0272865	0.190157	4.1254e-05	0.0857671
chr8_38829847	PLEKHA2	+	3UTR	3UTR	yes	0.0272466	0.189879	4.23554e-05	0.088057
chr19_14845109	EMR2	-	3UTR	3UTR	yes	0.0272443	0.189863	4.24211e-05	0.0881934
chr1_16889596	NBPF1	-	3UTR	3UTR	no	0.0272422	0.189849	4.24786e-05	0.0883131
chr21_34637088	IFNAR2	+	3UTR	3UTR	yes	0.0272113	0.189633	4.33532e-05	0.0901314
chr10_49564629	MAPK8	+	intronic	intronic	yes	0.027188	0.189471	4.40262e-05	0.0915304
chr22_17594105	IL17RA	+	3UTR	3UTR	yes	0.0271805	0.189419	4.42429e-05	0.091981
chr17_73100686	SLC16A5	+	intronic	intronic	yes	0.0271442	0.189165	4.53144e-05	0.0942086
chr7_73642082	LAT2	+	intronic	intronic	yes	0.0271436	0.189162	4.53311e-05	0.0942434
chr19_2293891	SPPL2B	+	intronic	intronic	yes	0.0271185	0.188986	4.60871e-05	0.0958152
chr14_73752843	NUMB	-	intronic	intronic	yes	0.0271066	0.188904	4.64484e-05	0.0965663
chr1_184762487	FAM129A	-	3UTR	3UTR	yes	0.0270835	0.188742	4.71594e-05	0.0980443
chr1_150703850	CTSS	-	3UTR	3UTR	yes	0.0270779	0.188704	4.73324e-05	0.0984041
chr19_55109344	LILRA1	+	intronic	intronic	no	0.0270699	0.188648	4.75818e-05	0.0989227
chr2_202028811	CFLAR	+	3UTR	3UTR	yes	0.0270029	0.188181	4.97189e-05	0.103366
chr21_34637084	IFNAR2	+	3UTR	3UTR	yes	0.0269976	0.188144	4.98892e-05	0.10372
chr19_54741201	LILRA6	-	3UTR	3UTR	yes	0.0269875	0.188074	5.02211e-05	0.10441
chr19_4522787	PLIN5	-	3UTR	3UTR	yes	0.026958	0.187868	5.11984e-05	0.106442
chr19_38902252	RASGRP4	-	intronic	intronic	yes	0.0269519	0.187826	5.14039e-05	0.106869
chr13_20247024	MPHOSPH8	+	3UTR	3UTR	yes	0.026938	0.187728	5.18747e-05	0.107848
chrX_77083723	MAGT1	-	3UTR	3UTR	yes	0.0268893	0.187389	5.35486e-05	0.111328
chr3_49354845	USP4	-	Syn	Lys->Lys	no	-0.0268794	-0.18732	5.38943e-05	0.112046
chr22_24969629	SNRPD3	+	3UTR	3UTR	yes	0.0268638	0.187212	5.44444e-05	0.11319
chr19_10461906	TYK2	-	ncRNA	ncRNA	yes	0.0268469	0.187093	5.50503e-05	0.11445
chrX_73486203	FTX	-	intronic	intronic	yes	0.0268127	0.186856	5.62864e-05	0.117019
chr1_183527142	NCF2	-	intronic	intronic	yes	0.0268089	0.186829	5.64253e-05	0.117308
chr2_202031965	CFLAR	+	3UTR	3UTR	yes	0.0268079	0.186822	5.6464e-05	0.117389
chr1_160966418	F11R	-	3UTR	3UTR	yes	0.0268072	0.186817	5.64894e-05	0.117441
chr20_32292856	PXMP4	-	3UTR	3UTR	yes	-0.0268071	-0.186817	5.64912e-05	0.117445
chr2_206987270	NDUFS1	-	3UTR	3UTR	yes	0.0268054	0.186805	5.65534e-05	0.117575
chr4_153544126	TMEM154	-	3UTR	3UTR	yes	0.0267935	0.186722	5.69943e-05	0.118491
chr1_150704659	CTSS	-	3UTR	3UTR	yes	0.0267454	0.186387	5.88016e-05	0.122248
chr1_148003682	NBPF14	-	3UTR	3UTR	no	0.02674	0.186349	5.90071e-05	0.122676
chr2_32535692	YIPF4	+	3UTR	3UTR	yes	0.0267296	0.186276	5.94083e-05	0.12351
chr15_34524545	SLC12A6	-	3UTR	3UTR	yes	0.0267211	0.186217	5.97341e-05	0.124187
chr19_1033457	CNN2	+	intronic	intronic	yes	0.0266792	0.185925	6.13779e-05	0.127605
chr1_159020896	IFI16	+	intronic	intronic	no	0.0266568	0.185769	6.22735e-05	0.129467
chr19_54679956	MBOAT7	-	intronic	intronic	yes	0.0265966	0.185349	6.47441e-05	0.134603
chr19_15771952	CYP4F3	+	3UTR	3UTR	yes	0.0265956	0.185343	6.4784e-05	0.134686
chr19_2292317	SPPL2B	+	intronic	intronic	yes	0.0265854	0.185272	6.5212e-05	0.135576
chr16_68029804	DPEP2	-	intronic	intronic	yes	0.0265762	0.185207	6.56017e-05	0.136386
chr19_58357111	ZNF587	+	3UTR	3UTR	yes	0.0265459	0.184996	6.6894e-05	0.139073
chr19_54741156	LILRA6	-	3UTR	3UTR	yes	0.0265445	0.184987	6.69535e-05	0.139196
chr8_11701419	CTSB	-	3UTR	3UTR	yes	0.0265416	0.184966	6.70817e-05	0.139463
chrX_24094083	EIF2S3	+	intronic	intronic	yes	0.0265404	0.184958	6.71318e-05	0.139567
chr17_37920635	IKZF3	-	3UTR	3UTR	yes	0.0265302	0.184887	6.75726e-05	0.140483
chr19_1458553	CTB-25B13.12	-	ncRNA	ncRNA	yes	0.0265228	0.184835	6.78946e-05	0.141153
chr17_29862338	RAB11FIP4	+	3UTR	3UTR	no	0.0265183	0.184804	6.8094e-05	0.141567
chr17_33337659	RFFL	-	3UTR	3UTR	yes	0.0264975	0.184659	6.90117e-05	0.143475
chr16_15794191	NDE1	+	intronic	intronic	yes	0.0264655	0.184436	7.0443e-05	0.146451
chr6_42910219	RP3-475N16.1	+	intronic	intronic	yes	0.0264573	0.184379	7.0815e-05	0.147224
chr12_122215022	TMEM120B	-	intronic	intronic	yes	0.0264527	0.184347	7.10247e-05	0.14766
chr19_54601083	OSCAR	-	intronic	intronic	yes	0.0264385	0.184248	7.16759e-05	0.149014
chr14_20834515	TEP1	-	3UTR	3UTR	no	0.0264353	0.184226	7.1821e-05	0.149316
chr2_202031969	CFLAR	+	3UTR	3UTR	yes	0.0264098	0.184048	7.30059e-05	0.151779
chr11_119532688	PVRL1	-	3UTR	3UTR	no	0.0264001	0.18398	7.34603e-05	0.152724
chr8_30535975	GSR	-	3UTR	3UTR	yes	0.0263869	0.183888	7.40847e-05	0.154022
chr6_42910834	RP3-475N16.1	+	intronic	intronic	no	0.0263799	0.183839	7.44184e-05	0.154716
chr19_39359162	RINL	-	3UTR	3UTR	yes	0.0263336	0.183516	7.66556e-05	0.159367
chr15_34523966	SLC12A6	-	3UTR	3UTR	yes	0.026324	0.183449	7.71277e-05	0.160349
chr1_28662254	MED18	+	3UTR	3UTR	yes	0.0263183	0.18341	7.74045e-05	0.160924
chr19_39359051	RINL	-	3UTR	3UTR	yes	0.0263169	0.1834	7.74754e-05	0.161071
chr3_50372949	RASSF1	-	intronic	intronic	yes	0.0263066	0.183329	7.79858e-05	0.162132
chr22_17594270	IL17RA	+	3UTR	3UTR	yes	0.0262451	0.1829	8.1104e-05	0.168615
chr6_31166705	HCG27	+	intronic	intronic	yes	-0.0262416	-0.182875	8.12876e-05	0.168997
chr3_121356958	HCLS1	-	intronic	intronic	yes	0.0262365	0.18284	8.15507e-05	0.169544
chr6_31640483	CSNK2B	+	3UTR	3UTR	yes	0.0262351	0.18283	8.16236e-05	0.169695
chr19_2293899	SPPL2B	+	intronic	intronic	yes	0.0262205	0.182728	8.23879e-05	0.171284
chr20_3849777	MAVS	+	3UTR	3UTR	yes	0.0261974	0.182567	8.3607e-05	0.173819
chr10_75008876	MRPS16	-	3UTR	3UTR	yes	0.0261118	0.181971	8.8272e-05	0.183517
chr2_144363319	ARHGAP15	+	intronic	intronic	yes	0.0260543	0.18157	9.15495e-05	0.190331
chr7_72438943	TRIM74	-	intronic	intronic	yes	-0.0260511	-0.181548	9.17305e-05	0.190708
chr17_43295900	CTD-2020K17.1	-	intronic	intronic	yes	0.0260485	0.18153	9.18816e-05	0.191022
chr11_74167295	KCNE3	-	3UTR	3UTR	yes	0.0260327	0.18142	9.28059e-05	0.192944
chr17_8128320	C17orf68	-	3UTR	3UTR	yes	0.026028	0.181387	9.30795e-05	0.193512
chr22_39414772	APOBEC3C	+	3UTR	3UTR	yes	0.0260192	0.181326	9.35994e-05	0.194593
chr4_153544004	TMEM154	-	3UTR	3UTR	yes	0.0259879	0.181108	9.54677e-05	0.198477
chr12_69237004	MDM2	+	3UTR	3UTR	no	0.0259752	0.181019	9.62355e-05	0.200074
chr11_66402896	RBM14-RBM4	+	intronic	intronic	yes	0.0259693	0.180978	9.65956e-05	0.200822
chr19_2293975	SPPL2B	+	intronic	intronic	yes	0.0259383	0.180762	9.84973e-05	0.204776
chr1_144829656	NBPF9	+	3UTR	3UTR	no	0.0259178	0.180619	9.97778e-05	0.207438
chr12_133346586	GOLGA3	-	3UTR	3UTR	yes	0.0259036	0.18052	0.000100673	0.209298
chr2_204168831	CYP20A1	+	3UTR	3UTR	yes	0.0258987	0.180486	0.000100985	0.209949
chr14_75202856	FCF1	+	3UTR	3UTR	yes	0.0258813	0.180365	0.000102096	0.212257
chr16_15794957	NDE1	+	intronic	intronic	yes	0.0258351	0.180043	0.0001051	0.218503
chr5_156905411	ADAM19	-	3UTR	3UTR	no	0.0258217	0.179949	0.000105985	0.220343
chr19_11040806	C19orf52	+	3UTR	3UTR	yes	0.0257945	0.179759	0.000107812	0.224141
chr19_54681576	MBOAT7	-	intronic	intronic	yes	0.0257906	0.179732	0.000108076	0.224689
chr1_36943632	CSF3R	-	intronic	intronic	yes	0.0257608	0.179525	0.000110107	0.228912
chr8_42389294	SLC20A2	-	intronic	intronic	yes	-0.0257596	-0.179516	0.000110192	0.229089
chr1_184761348	FAM129A	-	3UTR	3UTR	yes	0.0257558	0.17949	0.000110455	0.229635
chr17_73939536	ACOX1	-	3UTR	3UTR	yes	0.0257198	0.179239	0.000112965	0.234854
chr7_128293372	LINC01000	+	ncRNA	ncRNA	no	0.0256605	0.178826	0.000117222	0.243706
chr19_18505703	LRRC25	-	intronic	intronic	yes	0.025656	0.178794	0.000117556	0.244398
chr20_5175539	CDS2	+	3UTR	3UTR	no	0.0256487	0.178744	0.000118088	0.245505
chr16_31375673	ITGAX	+	intronic	intronic	yes	0.0256427	0.178702	0.000118531	0.246426
chr16_3100726	MMP25	+	intronic	intronic	yes	0.0256417	0.178695	0.000118603	0.246576
chr19_54680176	MBOAT7	-	intronic	intronic	yes	0.0256195	0.17854	0.000120254	0.250007
chr1_150704568	CTSS	-	3UTR	3UTR	yes	0.0255015	0.177718	0.000129392	0.269007
chr1_150704418	CTSS	-	3UTR	3UTR	yes	0.0254701	0.177499	0.000131937	0.274297
chr16_31133839	MYST1	+	intronic	intronic	no	0.0254699	0.177497	0.000131953	0.274331
chrX_77083915	MAGT1	-	3UTR	3UTR	yes	0.0254167	0.177127	0.000136367	0.283507
chr8_11700323	CTSB	-	3UTR	3UTR	yes	0.025414	0.177108	0.000136594	0.283979
chr16_9200405	C16orf72	+	intronic	intronic	yes	0.0254117	0.177092	0.000136787	0.28438
chr3_49354819	USP4	-	Nonsyn	Gln->Arg	no	-0.0253936	-0.176966	0.000138321	0.28757
chr20_35520977	SAMHD1	-	3UTR	3UTR	yes	0.0253548	0.176696	0.000141669	0.294531
chr19_54741127	LILRA6	-	3UTR	3UTR	yes	0.0253367	0.176569	0.00014326	0.297838
chr16_29680034	SPN	+	3UTR	3UTR	yes	0.0253346	0.176555	0.00014344	0.298213
chr19_58357256	ZNF587	+	3UTR	3UTR	yes	0.0253283	0.176511	0.000144003	0.299383
chr1_28207118	C1orf38	+	intronic	intronic	yes	0.0253268	0.1765	0.000144138	0.299662
chr16_29681303	SPN	+	3UTR	3UTR	yes	0.025269	0.176098	0.000149347	0.310491
chr9_36215298	GNE	-	3UTR	3UTR	yes	0.0252649	0.176069	0.000149721	0.31127
chr17_43294772	CTD-2020K17.1	-	intronic	intronic	yes	0.0252274	0.175808	0.000153205	0.318513
chr19_11560533	PRKCSH	+	intronic	intronic	yes	0.0252272	0.175806	0.000153228	0.31856
chr14_20834351	TEP1	-	3UTR	3UTR	no	0.0252255	0.175794	0.000153391	0.3189
chr1_204525781	MDM4	+	3UTR	3UTR	yes	0.0252088	0.175678	0.000154963	0.322168
chr16_4801873	ZNF500	-	3UTR	3UTR	yes	0.0251772	0.175458	0.00015799	0.328461
chr19_8606602	MYO1F	-	intronic	intronic	yes	0.0251701	0.175408	0.000158683	0.329902
chr12_51325306	METTL7A	+	3UTR	3UTR	yes	0.025167	0.175387	0.000158984	0.330528
chr1_183527070	NCF2	-	intronic	intronic	yes	0.025136	0.17517	0.000162028	0.336856
chr11_74167294	KCNE3	-	3UTR	3UTR	yes	0.0251262	0.175102	0.000162998	0.338874
chr1_28825370	PHACTR4	+	3UTR	3UTR	yes	0.025071	0.174718	0.000168581	0.350479
chr4_153544866	TMEM154	-	3UTR	3UTR	yes	0.0250623	0.174657	0.000169482	0.352353
chr12_69237073	MDM2	+	3UTR	3UTR	no	0.0250397	0.1745	0.000171821	0.357216
chr1_204526554	MDM4	+	3UTR	3UTR	yes	0.0250379	0.174487	0.000172019	0.357627
chr11_762137	TALDO1	+	intronic	intronic	yes	0.0250353	0.174469	0.000172288	0.358187
chr7_44841589	PPIA	+	3UTR	3UTR	yes	0.0250345	0.174463	0.000172374	0.358365
chr10_101992898	CWF19L1	-	3UTR	3UTR	yes	0.025011	0.174299	0.000174854	0.363522
chr3_45722491	LIMD1	+	3UTR	3UTR	yes	0.025006	0.174265	0.000175385	0.364626
chr10_73994637	ANAPC16	+	3UTR	3UTR	yes	0.0249919	0.174167	0.000176891	0.367755
chr19_54680659	MBOAT7	-	intronic	intronic	yes	0.0249586	0.173935	0.000180504	0.375268
chrX_54589730	GNL3L	+	3UTR	3UTR	no	0.0249401	0.173805	0.000182547	0.379515
chr8_38829754	PLEKHA2	+	3UTR	3UTR	yes	0.0249008	0.173532	0.000186945	0.388659
chr16_29681689	SPN	+	3UTR	3UTR	yes	0.0248938	0.173483	0.000187736	0.390304
chr1_1595500	SLC35E2B	-	3UTR	3UTR	yes	0.0248755	0.173355	0.000189826	0.394648
chr4_153544005	TMEM154	-	3UTR	3UTR	yes	0.0248536	0.173203	0.000192361	0.399919
chrX_123046758	XIAP	+	3UTR	3UTR	yes	0.0248462	0.173151	0.000193226	0.401717
chr1_184761274	FAM129A	-	3UTR	3UTR	yes	0.0248315	0.173049	0.000194944	0.405289
chr10_135077662	ADAM8	-	intronic	intronic	yes	0.0248273	0.173019	0.000195446	0.406331
chr1_144829583	NBPF9	+	3UTR	3UTR	no	0.0248012	0.172837	0.000198544	0.412773
chr17_62399038	PECAM1	-	3UTR	3UTR	yes	0.0247958	0.1728	0.000199191	0.414119
chr15_90375419	C15orf38-AP3S2	-	3UTR	3UTR	yes	0.0247684	0.172609	0.000202504	0.421007
chr9_132268359	LINC00963	+	intronic	intronic	yes	0.0247451	0.172447	0.000205369	0.426962
chr19_53071415	ZNF808	+	intronic	intronic	yes	0.0247308	0.172347	0.000207147	0.430658
chr3_156259288	SSR3	-	3UTR	3UTR	yes	0.0247199	0.172271	0.000208507	0.433486
chr2_202083918	CASP10	+	3UTR	3UTR	yes	0.0247139	0.172229	0.000209264	0.435061
chr7_128293324	LINC01000	+	ncRNA	ncRNA	no	0.0246943	0.172092	0.000211745	0.440219
chr22_31056923	DUSP18	-	intronic	intronic	yes	0.0246796	0.17199	0.00021362	0.444116
chr2_101891386	RNF149	-	intronic	intronic	yes	0.024679	0.171986	0.000213699	0.444281
chr14_20834426	TEP1	-	3UTR	3UTR	no	0.0246519	0.171797	0.000217195	0.451549
chr4_153544024	TMEM154	-	3UTR	3UTR	yes	0.0246422	0.17173	0.000218463	0.454185
chrX_73485319	FTX	-	intronic	intronic	yes	0.0246209	0.171581	0.000221269	0.460017
chr4_153544958	TMEM154	-	3UTR	3UTR	yes	0.0245012	0.170747	0.000237686	0.494149
chr12_51324639	METTL7A	+	3UTR	3UTR	yes	0.0244952	0.170705	0.000238535	0.495913
chr16_29679847	SPN	+	3UTR	3UTR	yes	0.0244734	0.170553	0.000241661	0.502414
chr12_51325287	METTL7A	+	3UTR	3UTR	yes	0.0244732	0.170552	0.000241681	0.502455
chr4_57326879	PAICS	+	3UTR	3UTR	yes	0.0244709	0.170536	0.000242014	0.503148
chr2_202151362	CASP8	+	3UTR	3UTR	yes	0.0244493	0.170385	0.000245151	0.509668
chr2_202082668	CASP10	+	3UTR	3UTR	yes	0.024407	0.17009	0.000251393	0.522646
chr8_11700363	CTSB	-	3UTR	3UTR	yes	0.0244045	0.170073	0.000251769	0.523428
chr12_47602497	PCED1B-AS	-	ncRNA	ncRNA	yes	0.0244001	0.170043	0.000252419	0.524778
chr12_51325347	METTL7A	+	3UTR	3UTR	yes	0.02437	0.169833	0.000256969	0.534239
chr1_204525667	MDM4	+	3UTR	3UTR	yes	0.0243654	0.169801	0.000257674	0.535704
chr1_150703745	CTSS	-	3UTR	3UTR	yes	0.0243641	0.169791	0.000257878	0.536128
chr5_131810329	C5orf56	+	intronic	intronic	no	0.0243557	0.169733	0.00025916	0.538793
chr22_42779653	NFAM1	-	3UTR	3UTR	no	0.0243446	0.169655	0.00026088	0.542369
chr22_36662397	APOL1	+	3UTR	3UTR	yes	0.02433	0.169554	0.00026314	0.547068
chr2_202028734	CFLAR	+	3UTR	3UTR	yes	0.0242508	0.169002	0.000275762	0.57331
chr2_32535836	YIPF4	+	3UTR	3UTR	yes	0.0242445	0.168958	0.000276787	0.57544
chr15_34523867	SLC12A6	-	3UTR	3UTR	yes	0.0242437	0.168952	0.000276929	0.575736
chr1_220231487	BPNT1	-	3UTR	3UTR	yes	0.0242304	0.16886	0.000279096	0.580241
chr2_32535691	YIPF4	+	3UTR	3UTR	yes	0.0242089	0.16871	0.000282666	0.587662
chr6_32973027	HLA-DOA	-	3UTR	3UTR	yes	0.0241936	0.168603	0.000285224	0.59298
chr6_42047354	TAF8	+	3UTR	3UTR	yes	0.02418	0.168509	0.000287518	0.597749
chr3_121357137	HCLS1	-	intronic	intronic	yes	0.0241721	0.168453	0.000288858	0.600535
chr16_29678976	SPN	+	3UTR	3UTR	yes	0.0241547	0.168332	0.000291833	0.606721
chr19_8557368	PRAM1	-	intronic	intronic	yes	0.0241528	0.168319	0.00029216	0.6074
chr17_76418679	PGS1	+	intronic	intronic	yes	0.0241475	0.168282	0.000293081	0.609315
chr14_53242354	GNPNAT1	-	3UTR	3UTR	yes	0.0241362	0.168203	0.000295035	0.613377
chr3_179115630	GNB4	-	3UTR	3UTR	yes	0.0241316	0.168171	0.00029583	0.615031
chr22_39350131	APOBEC3A	+	intronic	intronic	no	0.0240832	0.167834	0.000304362	0.632768
chr1_184761125	FAM129A	-	3UTR	3UTR	yes	0.0240221	0.167408	0.000315454	0.655829
chr19_54680502	MBOAT7	-	intronic	intronic	yes	0.0239889	0.167176	0.000321641	0.668692
chrX_54591306	GNL3L	+	3UTR	3UTR	yes	0.0239239	0.166724	0.000334078	0.694548
chr17_76418839	PGS1	+	intronic	intronic	yes	0.0238964	0.166532	0.000339482	0.705783
chr19_39821339	GMFG	-	intronic	intronic	yes	0.0238811	0.166425	0.000342508	0.712075
chr11_74167330	KCNE3	-	3UTR	3UTR	yes	0.02384	0.166139	0.0003508	0.729313
chr10_101992793	CWF19L1	-	3UTR	3UTR	yes	0.0238285	0.166059	0.000353151	0.734201
chr1_204525666	MDM4	+	3UTR	3UTR	yes	0.0238026	0.165878	0.000358501	0.745323
chr19_11561241	PRKCSH	+	intronic	intronic	yes	0.0237983	0.165848	0.000359396	0.747185
chr19_2294033	SPPL2B	+	intronic	intronic	yes	0.0237576	0.165565	0.000367968	0.765005
chr15_34523407	SLC12A6	-	3UTR	3UTR	yes	0.0237468	0.165489	0.000370292	0.769836
chr19_54680152	MBOAT7	-	intronic	intronic	yes	0.0237306	0.165377	0.000373767	0.777062
chr8_11700322	CTSB	-	3UTR	3UTR	yes	0.0237288	0.165364	0.000374157	0.777872
chr19_54681146	MBOAT7	-	intronic	intronic	yes	0.0236967	0.16514	0.000381172	0.792457
chr2_37327662	EIF2AK2	-	3UTR	3UTR	no	0.0236943	0.165124	0.000381692	0.793538
chr4_153543999	TMEM154	-	3UTR	3UTR	yes	0.0236619	0.164898	0.000388905	0.808534
chr10_101992878	CWF19L1	-	3UTR	3UTR	yes	0.0236608	0.16489	0.00038915	0.809044
chr16_48388394	LONP2	+	3UTR	3UTR	yes	0.0236314	0.164685	0.00039581	0.822889
chr20_43707845	STK4	+	3UTR	3UTR	yes	0.0236288	0.164667	0.000396401	0.824117
chr1_220231275	BPNT1	-	3UTR	3UTR	yes	0.0235715	0.164268	0.000409701	0.851768
chr8_11700213	CTSB	-	3UTR	3UTR	yes	0.0235645	0.164219	0.000411358	0.855213
chr19_54680484	MBOAT7	-	intronic	intronic	yes	0.0235554	0.164156	0.000413505	0.859678
chr21_34637159	IFNAR2	+	3UTR	3UTR	yes	0.0235287	0.163969	0.000419897	0.872967
chrX_73486279	FTX	-	intronic	intronic	yes	0.0235117	0.163851	0.000424017	0.881532
chr20_43707790	STK4	+	3UTR	3UTR	yes	0.0235059	0.163811	0.000425416	0.884441
chr1_148003706	NBPF14	-	3UTR	3UTR	no	0.0234925	0.163717	0.000428705	0.891277
chr1_168220489	SFT2D2	+	intronic	intronic	yes	0.0234664	0.163535	0.00043516	0.904698
chr7_100452671	SLC12A9	+	intronic	intronic	yes	0.0234575	0.163473	0.000437388	0.909329
chr1_160966434	F11R	-	3UTR	3UTR	yes	0.0234424	0.163368	0.000441173	0.917199
chr1_144829650	NBPF9	+	3UTR	3UTR	no	0.0234422	0.163367	0.000441234	0.917325
chr16_12754725	CPPED1	-	3UTR	3UTR	yes	0.0234292	0.163276	0.000444529	0.924177
chr7_17384818	AHR	+	3UTR	3UTR	yes	0.0234012	0.163081	0.000451688	0.93906
chr7_128145030	METTL2B	+	3UTR	3UTR	yes	-0.0233838	-0.16296	0.000456204	0.948447
chr20_43707814	STK4	+	3UTR	3UTR	yes	0.0233479	0.16271	0.000465638	0.968061
chr7_44842099	PPIA	+	3UTR	3UTR	no	0.0233342	0.162614	0.0004693	0.975676
chr17_73940232	ACOX1	-	3UTR	3UTR	yes	0.0232805	0.16224	0.000483847	1.00592
chr1_146466963	NBPF12	+	3UTR	3UTR	no	0.0232798	0.162235	0.000484048	1.00634
chr12_47603186	PCED1B-AS	-	ncRNA	ncRNA	yes	0.0232688	0.162158	0.000487091	1.01266
chr14_75202412	FCF1	+	3UTR	3UTR	yes	0.0232673	0.162148	0.000487481	1.01347
chr16_29845721	MVP	+	intronic	intronic	yes	0.0232398	0.161957	0.000495152	1.02942
chr1_36942377	CSF3R	-	intronic	intronic	yes	0.0232343	0.161918	0.000496703	1.03265
chr19_11560921	PRKCSH	+	intronic	intronic	yes	0.0232278	0.161873	0.000498549	1.03648
chr22_17594158	IL17RA	+	3UTR	3UTR	yes	0.0232126	0.161767	0.000502853	1.04543
chr6_42911089	RP3-475N16.1	+	intronic	intronic	yes	0.023183	0.16156	0.000511365	1.06313
chr20_3850513	MAVS	+	3UTR	3UTR	yes	0.0231747	0.161502	0.000513778	1.06814
chr1_148003749	NBPF14	-	3UTR	3UTR	no	0.0231688	0.161461	0.000515496	1.07172
chr17_37915412	IKZF3	-	3UTR	3UTR	yes	0.0231633	0.161423	0.000517113	1.07508
chr7_128293395	LINC01000	+	ncRNA	ncRNA	no	0.0231344	0.161221	0.000525629	1.09278
chr19_2292290	SPPL2B	+	intronic	intronic	yes	0.0231335	0.161216	0.000525873	1.09329
chr16_29680784	SPN	+	3UTR	3UTR	yes	0.0231249	0.161155	0.000528458	1.09866
chr20_30682321	HCK	+	intronic	intronic	yes	0.0231211	0.161129	0.000529592	1.10102
chr14_20835096	TEP1	-	3UTR	3UTR	no	0.0230988	0.160974	0.000536294	1.11495
chr4_2940414	NOP14	-	3UTR	3UTR	yes	0.0230916	0.160923	0.00053847	1.11948
chr20_36147563	BLCAP	-	Nonsyn	Gln->Arg	no	0.0230756	0.160812	0.000543359	1.12964
chr11_65544567	AP5B1	-	3UTR	3UTR	yes	0.0230649	0.160738	0.000546626	1.13644
chr11_65351239	EHBP1L1	+	intronic	intronic	no	0.0230485	0.160623	0.000551727	1.14704
chr17_43295602	CTD-2020K17.1	-	intronic	intronic	yes	0.0230267	0.160471	0.000558526	1.16118
chr14_20835092	TEP1	-	3UTR	3UTR	no	0.0230116	0.160366	0.000563296	1.17109
chr17_76418696	PGS1	+	intronic	intronic	yes	0.0229812	0.160154	0.000573007	1.19128
chr19_4654597	TNFAIP8L1	+	3UTR	3UTR	yes	0.0229806	0.16015	0.000573176	1.19163
chr2_219100706	ARPC2	+	intronic	intronic	yes	-0.0229594	-0.160002	0.000580037	1.2059
chr19_18477923	PGPEP1	+	3UTR	3UTR	yes	0.0229594	0.160002	0.000580047	1.20592
chr1_160967816	F11R	-	3UTR	3UTR	yes	0.0229537	0.159962	0.000581904	1.20978
chr20_30682241	HCK	+	intronic	intronic	yes	0.0229322	0.159813	0.000588958	1.22444
chr16_9204748	uc002czn.2	+	ncRNA	ncRNA	yes	0.0229318	0.15981	0.000589082	1.2247
chr11_118074080	AMICA1	-	intronic	intronic	no	0.0229074	0.15964	0.000597188	1.24155
chr12_69237529	MDM2	+	3UTR	3UTR	no	0.0228846	0.159481	0.000604882	1.25755
chr11_118880809	CCDC84	+	intronic	intronic	yes	0.022872	0.159393	0.000609142	1.26641
chrX_24095325	EIF2S3	+	3UTR	3UTR	yes	0.0228612	0.159317	0.000612852	1.27412
chr6_150046673	NUP43	-	3UTR	3UTR	yes	0.0228584	0.159298	0.000613804	1.2761
chr2_202151998	CASP8	+	3UTR	3UTR	yes	0.0228584	0.159298	0.000613804	1.2761
chr19_13871461	CCDC130	+	intronic	intronic	yes	0.0228554	0.159277	0.000614839	1.27825
chr12_44181739	IRAK4	+	3UTR	3UTR	yes	0.0228239	0.159057	0.000625753	1.30094
chr19_54679978	MBOAT7	-	intronic	intronic	yes	0.0228039	0.158918	0.000632764	1.31552
chr1_150703619	CTSS	-	3UTR	3UTR	yes	0.0227824	0.158768	0.000640395	1.33138
chr19_53071552	ZNF808	+	intronic	intronic	yes	0.0227779	0.158737	0.000641987	1.33469
chr20_3089496	UBOX5	-	3UTR	3UTR	yes	0.022761	0.15862	0.000648045	1.34728
chr16_29681699	SPN	+	3UTR	3UTR	yes	0.0227284	0.158392	0.000659932	1.372
chr6_33269288	TAPBP	-	3UTR	3UTR	yes	0.0227192	0.158328	0.000663304	1.37901
chr1_27948695	FGR	-	intronic	intronic	yes	0.0227181	0.158321	0.00066369	1.37981
chr15_34524025	SLC12A6	-	3UTR	3UTR	yes	0.0226949	0.158159	0.000672307	1.39773
chr19_8606586	MYO1F	-	intronic	intronic	yes	0.0226815	0.158066	0.000677326	1.40816
chr19_8606006	MYO1F	-	intronic	intronic	yes	0.0226535	0.157871	0.000687918	1.43018
chr1_36943631	CSF3R	-	intronic	intronic	yes	0.0226226	0.157655	0.000699787	1.45486
chr7_99749453	C7orf59	+	intronic	intronic	yes	0.0226089	0.15756	0.000705126	1.46596
chr2_202083057	CASP10	+	3UTR	3UTR	yes	0.0226071	0.157547	0.000705833	1.46743
chr4_2841691	SH3BP2	+	3UTR	3UTR	yes	0.0226058	0.157538	0.000706333	1.46847
chr2_202028827	CFLAR	+	3UTR	3UTR	yes	0.0225757	0.157328	0.000718189	1.49311
chr17_62400357	PECAM1	-	3UTR	3UTR	yes	0.0225227	0.156959	0.000739489	1.5374
chr20_30679733	HCK	+	intronic	intronic	yes	0.0225199	0.156939	0.000740648	1.53981
chr16_31135067	MYST1	+	intronic	intronic	yes	0.0224852	0.156697	0.000754952	1.56954
chr17_76418603	PGS1	+	intronic	intronic	yes	0.0224604	0.156525	0.000765288	1.59103
chr17_62464464	MILR1	+	3UTR	3UTR	yes	0.0224518	0.156465	0.000768933	1.59861
chr1_36943554	CSF3R	-	intronic	intronic	yes	0.0224469	0.15643	0.00077102	1.60295
chrX_19931744	CXorf23	-	3UTR	3UTR	no	0.0224248	0.156276	0.000780439	1.62253
chr20_30680852	HCK	+	intronic	intronic	yes	0.0224235	0.156267	0.000780992	1.62368
chr20_43707776	STK4	+	3UTR	3UTR	yes	0.0224208	0.156249	0.000782141	1.62607
chr14_75202734	FCF1	+	3UTR	3UTR	yes	0.0224145	0.156205	0.000784842	1.63169
chr11_65544470	AP5B1	-	3UTR	3UTR	yes	0.0224048	0.156137	0.000789052	1.64044
chr16_29679628	SPN	+	3UTR	3UTR	yes	0.0224044	0.156134	0.000789219	1.64079
chr7_100734874	TRIM56	+	3UTR	3UTR	yes	0.0223709	0.155901	0.000803838	1.67118
chr12_47611477	PCED1B	+	intronic	intronic	yes	-0.0223678	-0.155879	0.000805186	1.67398
chr4_2940462	NOP14	-	3UTR	3UTR	yes	0.0223515	0.155765	0.000812429	1.68904
chr16_29680796	SPN	+	3UTR	3UTR	yes	0.0223468	0.155733	0.000814499	1.69334
chr19_54741099	LILRA6	-	3UTR	3UTR	yes	0.0223291	0.15561	0.00082243	1.70983
chr19_54679557	MBOAT7	-	intronic	intronic	yes	-0.0223234	-0.15557	0.000824978	1.71513
chr10_101992899	CWF19L1	-	3UTR	3UTR	yes	0.022295	0.155372	0.000837898	1.74199
chr12_69237056	MDM2	+	3UTR	3UTR	no	0.0222778	0.155252	0.000845789	1.7584
chr16_31135042	MYST1	+	intronic	intronic	yes	-0.022276	-0.15524	0.000846626	1.76014
chr14_20835060	TEP1	-	3UTR	3UTR	no	0.0222333	0.154942	0.000866575	1.80161
chr4_153544191	TMEM154	-	3UTR	3UTR	yes	0.0221534	0.154385	0.000905048	1.88159
chr10_101992314	CWF19L1	-	3UTR	3UTR	yes	0.0221419	0.154305	0.000910742	1.89343
chr19_38902826	RASGRP4	-	intronic	intronic	yes	0.0221329	0.154242	0.00091519	1.90268
chr22_17594273	IL17RA	+	3UTR	3UTR	yes	0.0221121	0.154098	0.000925541	1.9242
chr6_160100856	SOD2	-	3UTR	3UTR	yes	0.0221012	0.154022	0.000931026	1.9356
chr16_29845723	MVP	+	intronic	intronic	yes	0.022083	0.153895	0.000940246	1.95477
chr3_32997308	CCR4	+	3UTR	3UTR	yes	0.0220314	0.153535	0.000966879	2.01014
chr19_8606508	MYO1F	-	intronic	intronic	yes	0.0220289	0.153517	0.000968181	2.01285
chr21_34729931	IFNAR1	+	3UTR	3UTR	yes	0.0220081	0.153372	0.000979124	2.0356
chr1_204526611	MDM4	+	3UTR	3UTR	yes	0.022004	0.153344	0.000981284	2.04009
chr6_31640495	CSNK2B	+	3UTR	3UTR	yes	0.0220009	0.153322	0.000982924	2.0435
chr10_101992683	CWF19L1	-	3UTR	3UTR	yes	0.0219445	0.152929	0.00101327	2.10659
chr1_16889566	NBPF1	-	3UTR	3UTR	no	0.0219239	0.152786	0.00102454	2.13002
chr14_20835057	TEP1	-	3UTR	3UTR	no	0.0219152	0.152725	0.00102933	2.13998
chr19_8557877	PRAM1	-	intronic	intronic	yes	0.0218781	0.152466	0.00105008	2.18312
chr15_68410915	PIAS1	+	intronic	intronic	yes	0.021868	0.152396	0.00105579	2.19498
chr2_202152023	CASP8	+	3UTR	3UTR	yes	0.0218446	0.152233	0.00106907	2.2226
chr1_36943867	CSF3R	-	intronic	intronic	yes	0.0218056	0.151961	0.00109167	2.26957
chr16_15794582	NDE1	+	intronic	intronic	yes	0.0218036	0.151947	0.00109283	2.272
chrX_73416986	FTX	-	intronic	intronic	no	0.0217889	0.151845	0.00110145	2.28991
chr7_100454180	SLC12A9	+	intronic	intronic	yes	0.0217867	0.151829	0.00110277	2.29265
chr19_51637582	SIGLEC9	+	intronic	intronic	yes	0.0217726	0.151732	0.00111108	2.30993
chr17_37918244	IKZF3	-	3UTR	3UTR	yes	0.0217573	0.151625	0.00112022	2.32893
chr19_11561224	PRKCSH	+	intronic	intronic	yes	0.0217462	0.151547	0.00112688	2.34279
chr19_13884611	MRI1	+	3UTR	3UTR	yes	-0.021736	-0.151476	0.00113301	2.35552
chr4_153544206	TMEM154	-	3UTR	3UTR	yes	0.0217099	0.151294	0.00114891	2.38858
chr20_3852978	MAVS	+	3UTR	3UTR	yes	0.021704	0.151253	0.00115253	2.3961
chr16_31375489	ITGAX	+	intronic	intronic	yes	0.0216985	0.151215	0.0011559	2.40312
chr7_100452845	SLC12A9	+	intronic	intronic	yes	-0.021697	-0.151205	0.00115682	2.40503
chr19_8556944	PRAM1	-	intronic	intronic	yes	0.0216867	0.151133	0.00116319	2.41828
chr16_29681460	SPN	+	3UTR	3UTR	yes	0.0216809	0.151092	0.00116679	2.42575
chr19_16266511	HSH2D	+	intronic	intronic	yes	0.0216771	0.151066	0.00116913	2.43062
chr17_42158367	HDAC5	-	intronic	intronic	yes	0.0216397	0.150805	0.00119261	2.47943
chr19_12842734	C19orf43	-	intronic	intronic	yes	0.021633	0.150758	0.0011969	2.48835
chr6_32973024	HLA-DOA	-	3UTR	3UTR	yes	0.0216191	0.150662	0.00120572	2.5067
chr19_2293905	SPPL2B	+	intronic	intronic	yes	0.021619	0.150661	0.00120579	2.50685
chr19_51636761	SIGLEC9	+	intronic	intronic	yes	0.0216117	0.15061	0.0012105	2.51663
chr1_36944246	CSF3R	-	intronic	intronic	yes	0.0216034	0.150552	0.00121583	2.52771
chr19_15771666	CYP4F3	+	3UTR	3UTR	yes	0.0216011	0.150536	0.00121735	2.53088
chr8_11700318	CTSB	-	3UTR	3UTR	yes	0.0215513	0.150189	0.00124987	2.59847
chr6_160100932	SOD2	-	3UTR	3UTR	yes	0.0215498	0.150179	0.00125086	2.60054
chr22_24970643	SNRPD3	+	3UTR	3UTR	yes	0.0215333	0.150064	0.00126185	2.62338
chr1_36943024	CSF3R	-	intronic	intronic	yes	0.0215269	0.150019	0.00126614	2.6323
chr7_17384880	AHR	+	3UTR	3UTR	yes	0.0215185	0.149961	0.00127175	2.64397
chr12_99127447	APAF1	+	3UTR	3UTR	yes	0.0215113	0.149911	0.0012766	2.65405
chr1_148003734	NBPF14	-	3UTR	3UTR	no	0.0214897	0.14976	0.00129127	2.68455
chr12_133297974	PGAM5	+	3UTR	3UTR	yes	0.021488	0.149748	0.00129245	2.687
chr22_42777161	NFAM1	-	3UTR	3UTR	no	0.0214561	0.149526	0.00131433	2.7325
chr16_29679619	SPN	+	3UTR	3UTR	yes	0.0214458	0.149454	0.00132148	2.74735
chr16_29680358	SPN	+	3UTR	3UTR	yes	0.0214114	0.149214	0.00134565	2.7976
chr22_36662871	APOL1	+	3UTR	3UTR	yes	0.021411	0.149211	0.00134596	2.79824
chr6_42004306	CCND3	-	intronic	intronic	yes	0.021392	0.149079	0.00135944	2.82627
chr17_62400214	PECAM1	-	3UTR	3UTR	yes	0.0213898	0.149063	0.00136107	2.82967
chr7_100452639	SLC12A9	+	intronic	intronic	yes	0.0213774	0.148978	0.00136992	2.84805
chr19_11561101	PRKCSH	+	intronic	intronic	yes	0.0213423	0.148732	0.00139546	2.90117
chr19_51637676	SIGLEC9	+	intronic	intronic	yes	0.0213236	0.148603	0.00140916	2.92964
chr22_42779578	NFAM1	-	3UTR	3UTR	no	0.0212951	0.148404	0.00143041	2.97383
chr22_42779609	NFAM1	-	3UTR	3UTR	no	0.0212805	0.148302	0.00144138	2.99663
chr17_43294997	CTD-2020K17.1	-	intronic	intronic	yes	0.0212625	0.148177	0.00145499	3.02492
chr22_17594219	IL17RA	+	3UTR	3UTR	yes	0.0212481	0.148076	0.00146599	3.04779
chr2_202083872	CASP10	+	3UTR	3UTR	yes	0.0212379	0.148005	0.00147382	3.06406
chr17_73940233	ACOX1	-	3UTR	3UTR	yes	0.0211978	0.147725	0.00150504	3.12899
chr17_72762791	SLC9A3R1	+	intronic	intronic	yes	0.0211269	0.147232	0.00156159	3.24655
chr1_144829809	NBPF9	+	3UTR	3UTR	no	0.0210915	0.146985	0.00159059	3.30684
chr14_20835288	TEP1	-	3UTR	3UTR	yes	0.0210883	0.146962	0.00159328	3.31243
chr6_42856176	RPL7L1	+	3UTR	3UTR	yes	0.0210831	0.146926	0.00159754	3.32128
chr15_64202984	DAPK2	-	intronic	intronic	yes	0.0210813	0.146913	0.00159908	3.32448
chr12_51324163	METTL7A	+	3UTR	3UTR	yes	0.0210714	0.146845	0.00160725	3.34147
chr6_42910038	RP3-475N16.1	+	intronic	intronic	yes	0.021066	0.146807	0.00161178	3.35088
chr1_235990038	LYST	-	intronic	intronic	yes	0.0210261	0.146529	0.00164543	3.42085
chr19_8558774	PRAM1	-	intronic	intronic	yes	0.0209829	0.146228	0.00168265	3.49823
chr4_153544860	TMEM154	-	3UTR	3UTR	yes	0.0209821	0.146223	0.00168332	3.49962
chr19_18505653	LRRC25	-	intronic	intronic	yes	0.0209631	0.14609	0.00169992	3.53414
chr3_9742628	MTMR14	+	intronic	intronic	yes	-0.0209267	-0.145837	0.00173212	3.60107
chr22_42777244	NFAM1	-	3UTR	3UTR	no	0.0209262	0.145833	0.0017326	3.60208
chr21_34730108	IFNAR1	+	3UTR	3UTR	yes	0.0209241	0.145818	0.00173451	3.60605
chr22_42777190	NFAM1	-	3UTR	3UTR	no	0.0209131	0.145741	0.00174437	3.62654
chr19_18477709	PGPEP1	+	3UTR	3UTR	yes	0.0208946	0.145613	0.00176105	3.66123
chr15_34523556	SLC12A6	-	3UTR	3UTR	yes	0.0208842	0.14554	0.00177045	3.68077
chr4_153544182	TMEM154	-	3UTR	3UTR	yes	0.0208517	0.145314	0.00180032	3.74287
chr16_29681559	SPN	+	3UTR	3UTR	yes	0.0208361	0.145205	0.00181478	3.77293
chr6_33269998	TAPBP	-	intronic	intronic	yes	0.0208335	0.145187	0.00181724	3.77804
chr19_2292112	SPPL2B	+	intronic	intronic	yes	0.0208251	0.145128	0.00182511	3.7944
chr19_10462041	TYK2	-	intronic	intronic	yes	0.0208075	0.145006	0.0018416	3.82869
chr11_768347	PDDC1	-	3UTR	3UTR	yes	-0.0208026	-0.144972	0.00184626	3.83838
chr7_65619347	CRCP	+	3UTR	3UTR	yes	0.0207806	0.144818	0.00186724	3.88199
chr8_98741972	MTDH	+	3UTR	3UTR	yes	0.0207795	0.144811	0.00186823	3.88406
chr12_10467851	KLRD1	+	3UTR	3UTR	yes	0.0207653	0.144712	0.0018819	3.91247
chr22_51062012	ARSA	-	3UTR	3UTR	yes	0.0207598	0.144673	0.00188723	3.92355
chr6_160100931	SOD2	-	3UTR	3UTR	yes	0.0207209	0.144402	0.00192514	4.00237
chr22_39415911	APOBEC3C	+	3UTR	3UTR	yes	0.0207052	0.144293	0.00194064	4.03458
chr19_10462116	TYK2	-	intronic	intronic	yes	0.0207018	0.144269	0.00194394	4.04146
chr19_8605928	MYO1F	-	intronic	intronic	yes	0.0206748	0.144081	0.00197094	4.09759
chr16_31135094	MYST1	+	intronic	intronic	yes	0.0206648	0.144011	0.001981	4.1185
chr19_58376260	ZNF587	+	3UTR	3UTR	yes	0.0206418	0.143851	0.00200441	4.16718
chr1_160967857	F11R	-	3UTR	3UTR	yes	0.0206061	0.143602	0.00204111	4.24346
chr6_119499517	MAN1A1	-	3UTR	3UTR	no	0.0205701	0.143351	0.00207877	4.32176
chr1_160966351	F11R	-	3UTR	3UTR	yes	0.0205696	0.143348	0.00207934	4.32296
chr6_42909356	RP3-475N16.1	+	intronic	intronic	yes	0.0205653	0.143318	0.00208383	4.33228
chr10_75008815	MRPS16	-	3UTR	3UTR	yes	0.0205454	0.143179	0.00210502	4.37634
chr4_153544176	TMEM154	-	3UTR	3UTR	yes	0.0205267	0.143049	0.00212501	4.4179
chr4_153544018	TMEM154	-	3UTR	3UTR	yes	0.0205239	0.143029	0.00212806	4.42424
chr4_57326875	PAICS	+	3UTR	3UTR	yes	0.0205202	0.143004	0.00213201	4.43245
chr1_150705222	CTSS	-	3UTR	3UTR	yes	0.0205179	0.142988	0.00213449	4.43761
chr1_150704636	CTSS	-	3UTR	3UTR	yes	0.0204966	0.142839	0.00215772	4.48591
chr19_39824133	GMFG	-	intronic	intronic	yes	0.02047	0.142653	0.00218694	4.54664
chr7_17384887	AHR	+	3UTR	3UTR	yes	0.0204526	0.142532	0.00220621	4.58671
chr12_133298349	PGAM5	+	3UTR	3UTR	yes	0.0204001	0.142167	0.00226539	4.70974
chr17_43295853	CTD-2020K17.1	-	intronic	intronic	yes	0.0203983	0.142154	0.00226747	4.71407
chr1_28825331	PHACTR4	+	3UTR	3UTR	yes	0.0203962	0.14214	0.00226982	4.71896
chr2_101887982	RNF149	-	ncRNA	ncRNA	yes	0.020391	0.142103	0.00227581	4.73141
chr19_54680195	MBOAT7	-	intronic	intronic	yes	0.0203729	0.141977	0.00229663	4.77469
chr1_36943488	CSF3R	-	intronic	intronic	yes	0.0203729	0.141977	0.0022967	4.77484
chr16_68030025	DPEP2	-	intronic	intronic	yes	0.0203727	0.141976	0.0022969	4.77525
chr20_30679665	HCK	+	intronic	intronic	yes	0.0203643	0.141917	0.00230656	4.79534
chr6_31779282	HSPA1L	-	Syn	Gln->Gln	no	0.0203631	0.141909	0.00230802	4.79837
chr3_10192704	VHL	+	3UTR	3UTR	yes	0.0203397	0.141746	0.00233534	4.85517
chr20_3851667	MAVS	+	3UTR	3UTR	yes	0.0203257	0.141648	0.0023518	4.88939
chr17_73939603	ACOX1	-	3UTR	3UTR	yes	0.0203223	0.141624	0.0023558	4.89772
chr16_12754963	CPPED1	-	3UTR	3UTR	yes	0.020321	0.141616	0.0023573	4.90083
chr17_3802634	P2RX1	-	intronic	intronic	yes	-0.020301	-0.141476	0.00238113	4.95037
chr1_28826031	PHACTR4	+	3UTR	3UTR	yes	0.0202628	0.14121	0.00242719	5.04612
chr8_98741417	MTDH	+	3UTR	3UTR	yes	0.020262	0.141204	0.00242815	5.04812
chr11_761702	TALDO1	+	intronic	intronic	yes	0.0202531	0.141142	0.00243899	5.07065
chr1_204525639	MDM4	+	3UTR	3UTR	yes	0.0202458	0.141091	0.00244788	5.08913
chr19_8637718	MYO1F	-	intronic	intronic	yes	0.02024	0.141051	0.00245508	5.10411
chr19_54678953	MBOAT7	-	intronic	intronic	yes	0.0201675	0.140545	0.00254561	5.29233
chr5_68576740	CCDC125	-	3UTR	3UTR	yes	0.0201285	0.140274	0.00259553	5.39611
chr1_146467146	NBPF12	+	3UTR	3UTR	no	0.0201247	0.140247	0.00260046	5.40635
chr19_8637846	MYO1F	-	intronic	intronic	yes	0.0201228	0.140234	0.00260295	5.41154
chr1_184761129	FAM129A	-	3UTR	3UTR	yes	0.0200815	0.139946	0.00265694	5.52377
chr2_208619749	CCNYL1	+	3UTR	3UTR	yes	0.0200789	0.139928	0.00266038	5.53093
chr19_51637688	SIGLEC9	+	intronic	intronic	yes	0.0200788	0.139928	0.00266042	5.53101
chrX_54591198	GNL3L	+	3UTR	3UTR	yes	0.0200735	0.139891	0.00266747	5.54566
chr7_128293328	LINC01000	+	ncRNA	ncRNA	no	0.0200609	0.139803	0.00268425	5.58055
chr2_20818330	HS1BP3	-	3UTR	3UTR	no	0.0200304	0.13959	0.00272518	5.66565
chr19_46053267	OPA3	-	3UTR	3UTR	yes	0.0199909	0.139315	0.002779	5.77755
chr14_20834432	TEP1	-	3UTR	3UTR	no	0.0199706	0.139173	0.00280704	5.83584
chr12_98943102	TMPO	+	3UTR	3UTR	yes	0.0199316	0.138902	0.00286159	5.94924
chr19_13947328	MIR27A	-	ncRNA	ncRNA	no	0.0199295	0.138887	0.00286459	5.95549
chr17_76419083	PGS1	+	intronic	intronic	yes	0.0198884	0.1386	0.00292328	6.07749
chr19_54741056	LILRA6	-	3UTR	3UTR	yes	0.019871	0.13848	0.00294835	6.12962
chr19_8562173	PRAM1	-	intronic	intronic	yes	0.019863	0.138423	0.00296006	6.15396
chr19_18477901	PGPEP1	+	3UTR	3UTR	yes	0.0198615	0.138413	0.00296225	6.15852
chr19_54741082	LILRA6	-	3UTR	3UTR	yes	0.0198332	0.138216	0.00300374	6.24477
chr19_2292299	SPPL2B	+	intronic	intronic	yes	0.0198102	0.138056	0.00303787	6.31573
chr19_18477708	PGPEP1	+	3UTR	3UTR	yes	0.0198021	0.137999	0.00304991	6.34076
chr1_36067784	PSMB2	-	3UTR	3UTR	yes	0.0197778	0.13783	0.00308646	6.41675
chr19_54680512	MBOAT7	-	intronic	intronic	yes	0.0197744	0.137806	0.00309162	6.42747
chrX_73486342	FTX	-	intronic	intronic	yes	0.0197694	0.137771	0.00309924	6.44331
chr8_98741259	MTDH	+	3UTR	3UTR	yes	0.0197408	0.137572	0.00314291	6.53412
chr6_42910058	RP3-475N16.1	+	intronic	intronic	yes	0.0197301	0.137497	0.00315952	6.56863
chr3_50371036	RASSF1	-	intronic	intronic	yes	0.0197264	0.137471	0.00316524	6.58053
chr4_2940397	NOP14	-	3UTR	3UTR	yes	0.019716	0.137399	0.00318138	6.61408
chr14_20834387	TEP1	-	3UTR	3UTR	no	0.0196975	0.137271	0.00321012	6.67385
chr19_55109531	LILRA1	+	intronic	intronic	no	0.0196805	0.137152	0.00323698	6.72967
chr19_39825544	GMFG	-	intronic	intronic	yes	0.0196695	0.137075	0.00325442	6.76594
chr7_6646604	C7orf26	+	intronic	intronic	yes	0.0196566	0.136985	0.00327484	6.8084
chr7_99749339	C7orf59	+	intronic	intronic	yes	-0.0196326	-0.136818	0.00331349	6.88875
chr19_51637675	SIGLEC9	+	intronic	intronic	yes	0.0196234	0.136754	0.00332838	6.9197
chr4_17802976	DCAF16	-	3UTR	3UTR	yes	0.0195809	0.136457	0.0033979	7.06424
chr6_31166569	HCG27	+	intronic	intronic	yes	0.0195616	0.136323	0.00342986	7.13069
chr19_15771961	CYP4F3	+	3UTR	3UTR	yes	-0.0195197	-0.136031	0.00350016	7.27684
chr16_31134677	MYST1	+	intronic	intronic	yes	0.0194857	0.135794	0.00355838	7.39788
chr6_42909491	RP3-475N16.1	+	intronic	intronic	yes	0.0194146	0.135299	0.00368264	7.65621
chr21_42735274	MX2	+	intronic	intronic	yes	0.0194064	0.135241	0.00369729	7.68667
chr7_99749896	C7orf59	+	intronic	intronic	yes	0.0194013	0.135206	0.00370627	7.70533
chr16_29680366	SPN	+	3UTR	3UTR	yes	0.0193951	0.135163	0.00371738	7.72844
chr1_36943433	CSF3R	-	intronic	intronic	yes	-0.0193916	-0.135138	0.00372371	7.74159
chr14_20835266	TEP1	-	3UTR	3UTR	yes	0.0193557	0.134888	0.00378866	7.87663
chr22_39415872	APOBEC3C	+	3UTR	3UTR	yes	0.0193426	0.134797	0.00381254	7.92627
chr19_54601042	OSCAR	-	intronic	intronic	yes	0.0193193	0.134635	0.00385537	8.01531
chr22_36662840	APOL1	+	3UTR	3UTR	yes	0.0192657	0.134261	0.00395579	8.22409
chr16_12754713	CPPED1	-	3UTR	3UTR	yes	0.019236	0.134054	0.00401242	8.34182
chr3_9743099	MTMR14	+	intronic	intronic	yes	0.0192319	0.134025	0.00402046	8.35854
chr8_11700321	CTSB	-	3UTR	3UTR	yes	0.0192155	0.133911	0.00405205	8.4242
chrX_153276566	IRAK1	-	3UTR	3UTR	yes	0.0191976	0.133787	0.00408673	8.49631
chr4_2940265	NOP14	-	3UTR	3UTR	yes	0.019173	0.133615	0.00413499	8.59665
chr20_30680827	HCK	+	intronic	intronic	yes	0.0191723	0.13361	0.00413648	8.59974
chr19_54601726	OSCAR	-	intronic	intronic	yes	0.0191612	0.133533	0.00415831	8.64512
chr3_50370220	RASSF1	-	intronic	intronic	yes	0.0191511	0.133462	0.00417848	8.68705
chr11_117083537	PCSK7	-	intronic	intronic	yes	0.0191156	0.133215	0.00424978	8.83529
chr20_30682281	HCK	+	intronic	intronic	yes	0.019094	0.133064	0.00429366	8.92651
chr18_29651890	RNF125	+	3UTR	3UTR	yes	0.0190833	0.13299	0.00431542	8.97176
chr3_50373240	RASSF1	-	intronic	intronic	yes	0.0190783	0.132955	0.0043258	8.99333
chr12_47611594	PCED1B	+	intronic	intronic	yes	0.0190632	0.13285	0.00435676	9.0577
chr6_31779303	HSPA1L	-	Syn	Pro->Pro	no	0.0190395	0.132685	0.00440601	9.1601
chr12_51325379	METTL7A	+	3UTR	3UTR	yes	0.0190295	0.132615	0.00442707	9.20388
chr1_204525717	MDM4	+	3UTR	3UTR	yes	0.0189736	0.132225	0.00454577	9.45065
chr19_39359100	RINL	-	3UTR	3UTR	yes	0.0189709	0.132206	0.00455161	9.46279
chr16_29680283	SPN	+	3UTR	3UTR	yes	0.0189066	0.131758	0.00469177	9.75418
chr4_153544270	TMEM154	-	3UTR	3UTR	yes	0.0189016	0.131723	0.00470287	9.77727
chr2_202082736	CASP10	+	3UTR	3UTR	yes	0.0188852	0.131609	0.00473921	9.85283
chr12_98943103	TMPO	+	3UTR	3UTR	yes	0.018863	0.131455	0.004789	9.95633
chr19_53071506	ZNF808	+	intronic	intronic	yes	0.0188428	0.131314	0.00483468	10.0513
chr7_100734812	TRIM56	+	3UTR	3UTR	yes	-0.018841	-0.131301	0.00483881	10.0599
chr19_2292076	SPPL2B	+	intronic	intronic	yes	0.0187707	0.130811	0.0050011	10.3973
chr19_13884339	MRI1	+	3UTR	3UTR	yes	0.0187492	0.130662	0.00505148	10.502
chr13_52604264	UTP14C	+	Nonsyn	Ser->Gly	no	-0.0187234	-0.130482	0.00511294	10.6298
chr8_11701283	CTSB	-	3UTR	3UTR	yes	0.018671	0.130117	0.00523942	10.8928
chr7_65619243	CRCP	+	3UTR	3UTR	yes	0.0186631	0.130062	0.00525877	10.933
chr17_73939141	ACOX1	-	3UTR	3UTR	yes	0.0186475	0.129953	0.00529721	11.0129
chr3_179115627	GNB4	-	3UTR	3UTR	yes	0.0186133	0.129714	0.00538212	11.1894
chr12_69237519	MDM2	+	3UTR	3UTR	no	0.0185898	0.129551	0.00544116	11.3122
chr7_102320024	RASA4	-	intronic	intronic	yes	0.0185765	0.129458	0.00547473	11.382
chr5_130495647	HINT1	-	intronic	intronic	yes	0.0185662	0.129386	0.00550111	11.4368
chr12_133346564	GOLGA3	-	3UTR	3UTR	yes	0.0185192	0.129059	0.00562205	11.6882
chr19_51637436	SIGLEC9	+	intronic	intronic	yes	-0.0184899	-0.128855	0.00569888	11.848
chr22_36662276	APOL1	+	3UTR	3UTR	yes	0.0184892	0.12885	0.00570062	11.8516
chr16_15794542	NDE1	+	intronic	intronic	yes	0.0184631	0.128668	0.00576991	11.9956
chr9_32456380	DDX58	-	3UTR	3UTR	no	0.0184517	0.128589	0.00580015	12.0585
chr16_9204788	C16orf72	+	ncRNA	ncRNA	yes	0.0184387	0.128497	0.00583528	12.1315
chr12_98942886	TMPO	+	3UTR	3UTR	yes	0.018428	0.128423	0.0058639	12.1911
chr19_2293797	SPPL2B	+	intronic	intronic	yes	0.0184237	0.128393	0.00587554	12.2152
chr12_133298339	PGAM5	+	3UTR	3UTR	yes	0.0183924	0.128175	0.00596091	12.3927
chr6_42910878	RP3-475N16.1	+	intronic	intronic	yes	0.0183844	0.128119	0.00598288	12.4384
chr19_16266908	HSH2D	+	intronic	intronic	yes	0.0183627	0.127968	0.00604294	12.5633
chr11_761885	TALDO1	+	intronic	intronic	yes	0.0183528	0.127899	0.00607044	12.6204
chr19_57733463	ZNF264	+	3UTR	3UTR	yes	0.0183205	0.127674	0.00616098	12.8087
chr2_202032107	CFLAR	+	3UTR	3UTR	yes	0.0183087	0.127592	0.00619447	12.8783
chr1_145369708	NBPF10	+	3UTR	3UTR	no	0.0182995	0.127528	0.0062206	12.9326
chr2_101887999	RNF149	-	ncRNA	ncRNA	yes	0.0182827	0.12741	0.00626878	13.0328
chr22_24970744	SNRPD3	+	3UTR	3UTR	yes	0.0182701	0.127323	0.00630488	13.1079
chr19_54601772	OSCAR	-	intronic	intronic	yes	0.018267	0.127301	0.00631378	13.1263
chr1_36943492	CSF3R	-	intronic	intronic	yes	0.0182608	0.127258	0.00633167	13.1636
chr9_136229572	SURF4	-	3UTR	3UTR	no	0.018258	0.127239	0.00633988	13.1806
chrX_54591296	GNL3L	+	3UTR	3UTR	yes	0.0182474	0.127165	0.00637062	13.2445
chr1_159020895	IFI16	+	intronic	intronic	no	0.0182451	0.127149	0.00637734	13.2585
chr1_16889624	NBPF1	-	3UTR	3UTR	no	0.018239	0.127106	0.00639515	13.2955
chr19_15771627	CYP4F3	+	3UTR	3UTR	yes	-0.0182375	-0.127096	0.00639945	13.3045
chr5_131810330	C5orf56	+	intronic	intronic	no	0.0182231	0.126995	0.00644177	13.3924
chr7_38763202	VPS41	-	3UTR	3UTR	yes	0.0182206	0.126978	0.00644904	13.4076
chr19_39825628	GMFG	-	intronic	intronic	yes	0.0182033	0.126857	0.00650021	13.5139
chr14_53242417	GNPNAT1	-	3UTR	3UTR	yes	0.0182015	0.126845	0.00650553	13.525
chr19_39359055	RINL	-	3UTR	3UTR	yes	0.0182007	0.126839	0.00650804	13.5302
chr7_100454334	SLC12A9	+	intronic	intronic	yes	0.0181798	0.126693	0.0065703	13.6597
chr18_29652057	RNF125	+	3UTR	3UTR	yes	0.0181686	0.126616	0.00660376	13.7292
chr22_24970675	SNRPD3	+	3UTR	3UTR	yes	0.0181646	0.126587	0.00661593	13.7545
chr7_102089037	ORAI2	+	3UTR	3UTR	yes	0.0181495	0.126483	0.00666141	13.8491
chr6_31779318	HSPA1L	-	Syn	Ala->Ala	no	0.018136	0.126388	0.00670261	13.9347
chr5_133472859	TCF7	+	intronic	intronic	yes	0.0181292	0.126341	0.00672339	13.9779
chr10_101992805	CWF19L1	-	3UTR	3UTR	yes	0.0181262	0.12632	0.00673251	13.9969
chr16_29681611	SPN	+	3UTR	3UTR	yes	0.018109	0.1262	0.0067852	14.1064
chr6_42910921	RP3-475N16.1	+	intronic	intronic	yes	0.0180952	0.126104	0.0068279	14.1952
chr22_42779511	NFAM1	-	3UTR	3UTR	no	-0.0180789	-0.12599	0.00687864	14.3007
chr6_33270385	TAPBP	-	intronic	intronic	yes	0.0180096	0.125507	0.00709781	14.7564
chr19_46053316	OPA3	-	3UTR	3UTR	yes	0.0180043	0.12547	0.00711483	14.7917
chr19_53071039	ZNF808	+	intronic	intronic	yes	0.0179923	0.125387	0.00715321	14.8715
chr15_64202989	DAPK2	-	intronic	intronic	yes	0.0179726	0.12525	0.00721713	15.0044
chr12_8536897	LINC00937	-	ncRNA	ncRNA	yes	0.017966	0.125203	0.00723874	15.0493
chr19_54680067	MBOAT7	-	intronic	intronic	yes	0.0179265	0.124928	0.00736869	15.3195
chr19_51636723	SIGLEC9	+	intronic	intronic	yes	0.0179066	0.12479	0.00743495	15.4573
chr4_153544091	TMEM154	-	3UTR	3UTR	yes	0.0179065	0.124789	0.00743523	15.4578
chr2_99812978	MRPL30	+	3UTR	3UTR	yes	0.017897	0.124723	0.00746712	15.5241
chr1_184761320	FAM129A	-	3UTR	3UTR	yes	0.0178729	0.124555	0.0075483	15.6929
chr7_100454395	SLC12A9	+	intronic	intronic	yes	0.0178348	0.124289	0.00767858	15.9638
chr8_11701343	CTSB	-	3UTR	3UTR	yes	0.0178348	0.124289	0.00767858	15.9638
chr22_17594137	IL17RA	+	3UTR	3UTR	yes	0.0178193	0.124181	0.00773183	16.0745
chr3_10193475	VHL	+	3UTR	3UTR	yes	0.0178034	0.12407	0.00778723	16.1897
chr2_128951080	UGGT1	+	3UTR	3UTR	yes	0.0177883	0.123965	0.00783991	16.2992
chr19_11561397	PRKCSH	+	intronic	intronic	no	0.0177768	0.123885	0.00788052	16.3836
chrX_24094073	EIF2S3	+	intronic	intronic	yes	0.0177322	0.123574	0.00803897	16.713
chr19_13884084	MRI1	+	3UTR	3UTR	yes	0.0177125	0.123437	0.00810962	16.8599
chr17_43297350	CTD-2020K17.1	-	intronic	intronic	yes	0.0176448	0.122965	0.00835761	17.3755
chr19_7454962	ARHGEF18	+	intronic	intronic	yes	0.0176122	0.122738	0.00847935	17.6286
chr19_46053359	OPA3	-	3UTR	3UTR	yes	0.0176112	0.122731	0.00848303	17.6362
chr19_8557636	PRAM1	-	intronic	intronic	yes	0.0176083	0.122711	0.00849401	17.6591
chr8_11701429	CTSB	-	3UTR	3UTR	yes	0.0175666	0.12242	0.00865218	17.9879
chr16_29680422	SPN	+	3UTR	3UTR	yes	0.01756	0.122374	0.00867753	18.0406
chr6_31778118	HSPA1L	-	Syn	Leu->Leu	no	0.0175432	0.122257	0.00874222	18.1751
chr16_29681458	SPN	+	3UTR	3UTR	yes	0.0175104	0.122028	0.00886993	18.4406
chr7_139651288	TBXAS1	+	intronic	intronic	yes	0.0174836	0.121842	0.00897518	18.6594
chr20_30685738	HCK	+	intronic	intronic	yes	0.0174835	0.121841	0.0089757	18.6605
chr17_37917727	IKZF3	-	3UTR	3UTR	yes	0.0174595	0.121674	0.00907095	18.8585
chr9_96210723	FAM120AOS	-	ncRNA	ncRNA	yes	0.0174567	0.121654	0.00908204	18.8816
chr3_50370209	RASSF1	-	intronic	intronic	yes	0.0174142	0.121358	0.00925327	19.2375
chr16_29680322	SPN	+	3UTR	3UTR	yes	0.0174044	0.12129	0.00929346	19.3211
chr1_36943534	CSF3R	-	intronic	intronic	yes	0.0173838	0.121146	0.00937768	19.4962
chr19_2292322	SPPL2B	+	intronic	intronic	yes	0.0172705	0.120357	0.00985385	20.4861
chr17_43295903	CTD-2020K17.1	-	intronic	intronic	yes	0.0172372	0.120125	0.00999799	20.7858
chr20_44513595	ZSWIM1	+	3UTR	3UTR	yes	0.0172254	0.120043	0.0100493	20.8925
chr7_128293499	LINC01000	+	ncRNA	ncRNA	no	0.0172014	0.119875	0.0101549	21.1121
chr10_101992783	CWF19L1	-	3UTR	3UTR	yes	0.0171985	0.119855	0.0101677	21.1386
chr6_150045997	NUP43	-	3UTR	3UTR	yes	0.0171915	0.119806	0.0101987	21.2031
chr3_50150555	RBM5	+	intronic	intronic	yes	0.017187	0.119774	0.0102188	21.2449
chr8_11700677	CTSB	-	3UTR	3UTR	yes	0.0171839	0.119753	0.0102325	21.2733
chr1_167476298	CD247	-	intronic	intronic	yes	0.0171165	0.119283	0.0105359	21.9041
chr1_184762524	FAM129A	-	3UTR	3UTR	yes	0.0169991	0.118465	0.0110834	23.0423
chr20_3850191	MAVS	+	3UTR	3UTR	yes	0.0169987	0.118463	0.011085	23.0457
chr11_762035	TALDO1	+	intronic	intronic	yes	0.0169953	0.118439	0.0111013	23.0795
chr19_13884198	MRI1	+	3UTR	3UTR	yes	0.0169865	0.118378	0.0111433	23.167
chr2_219101332	ARPC2	+	intronic	intronic	yes	0.0169824	0.118349	0.0111629	23.2077
chr1_184762581	FAM129A	-	3UTR	3UTR	yes	0.0169444	0.118084	0.0113467	23.5898
chr11_68523472	CPT1A	-	3UTR	3UTR	yes	0.016912	0.117859	0.0115053	23.9196
chr1_10517313	DFFA	-	3UTR	3UTR	yes	0.0169107	0.117849	0.011512	23.9335
chr15_34524708	SLC12A6	-	3UTR	3UTR	yes	-0.0169029	-0.117795	0.0115507	24.0139
chr8_11701504	CTSB	-	3UTR	3UTR	yes	0.0168862	0.117678	0.0116336	24.1862
chr1_184761350	FAM129A	-	3UTR	3UTR	yes	0.0168583	0.117484	0.0117728	24.4756
chr7_130629626	FLJ43663	-	ncRNA	ncRNA	no	0.0168511	0.117434	0.0118091	24.5512
chr1_150703764	CTSS	-	3UTR	3UTR	yes	0.01684	0.117357	0.0118653	24.668
chr1_184761361	FAM129A	-	3UTR	3UTR	yes	0.0168375	0.117339	0.0118779	24.6941
chr16_29681331	SPN	+	3UTR	3UTR	yes	0.0168332	0.117309	0.0118996	24.7393
chr2_101887879	RNF149	-	ncRNA	ncRNA	yes	0.0167925	0.117025	0.0121082	25.1728
chrX_73485807	FTX	-	intronic	intronic	yes	0.0167879	0.116994	0.0121317	25.2219
chr1_36067838	PSMB2	-	3UTR	3UTR	yes	0.0167801	0.116939	0.0121723	25.3061
chr14_20835387	TEP1	-	3UTR	3UTR	yes	-0.0167775	-0.116921	0.0121854	25.3335
chr19_11561102	PRKCSH	+	intronic	intronic	yes	0.016761	0.116806	0.0122713	25.512
chr1_150703752	CTSS	-	3UTR	3UTR	yes	-0.0167488	-0.116721	0.0123353	25.645
chr4_153545033	TMEM154	-	3UTR	3UTR	yes	0.0167479	0.116715	0.0123399	25.6546
chr19_13871000	CCDC130	+	intronic	intronic	yes	0.0167475	0.116712	0.012342	25.659
chr19_13871712	CCDC130	+	intronic	intronic	yes	0.016727	0.116569	0.0124501	25.8837
chr19_48832214	EMP3	+	intronic	intronic	yes	0.0167262	0.116564	0.0124541	25.8921
chr1_38326728	INPP5B	-	3UTR	3UTR	yes	0.0167252	0.116557	0.0124595	25.9034
chr6_42910896	RP3-475N16.1	+	intronic	intronic	yes	0.0167185	0.11651	0.0124948	25.9768
chr2_37429526	CEBPZOS	+	3UTR	3UTR	yes	0.0166906	0.116316	0.0126436	26.286
chr8_11700526	CTSB	-	3UTR	3UTR	yes	0.0166688	0.116164	0.0127608	26.5297
chr17_73939078	ACOX1	-	3UTR	3UTR	yes	0.0166674	0.116154	0.0127685	26.5457
chr1_38327700	INPP5B	-	3UTR	3UTR	yes	0.0166617	0.116114	0.0127997	26.6105
chr12_51324506	METTL7A	+	3UTR	3UTR	yes	0.016625	0.115859	0.0129993	27.0256
chr6_42910886	RP3-475N16.1	+	intronic	intronic	yes	0.0165851	0.11558	0.0132203	27.4849
chr17_56419176	TSPOAP1-AS1	+	intronic	intronic	yes	-0.0165813	-0.115553	0.0132417	27.5294
chr3_50370053	RASSF1	-	intronic	intronic	yes	0.0165802	0.115546	0.0132475	27.5416
chr19_58357158	ZNF587	+	3UTR	3UTR	yes	0.0165781	0.115531	0.0132596	27.5666
chr11_74167371	KCNE3	-	3UTR	3UTR	yes	0.0165564	0.11538	0.0133811	27.8193
chr19_11561207	PRKCSH	+	intronic	intronic	yes	0.0165445	0.115297	0.0134481	27.9586
chr1_167477016	CD247	-	intronic	intronic	yes	0.01654	0.115266	0.0134739	28.0123
chr6_42910841	RP3-475N16.1	+	intronic	intronic	no	0.0165146	0.115089	0.0136181	28.3119
chr1_38327542	INPP5B	-	3UTR	3UTR	yes	0.0165015	0.114997	0.0136937	28.4693
chr11_47190210	ARFGAP2	-	intronic	intronic	yes	-0.0164918	-0.11493	0.0137494	28.585
chr4_153544019	TMEM154	-	3UTR	3UTR	yes	0.0164857	0.114887	0.0137848	28.6585
chr9_132265663	LINC00963	+	ncRNA	ncRNA	yes	0.0164653	0.114745	0.0139029	28.9042
chr22_17594224	IL17RA	+	3UTR	3UTR	yes	0.0164557	0.114678	0.0139591	29.0209
chr3_50370016	RASSF1	-	intronic	intronic	yes	0.0164538	0.114665	0.0139698	29.0433
chr19_39824174	GMFG	-	intronic	intronic	yes	0.0164472	0.114619	0.0140087	29.1241
chr22_36662266	APOL1	+	3UTR	3UTR	yes	0.0164182	0.114417	0.0141795	29.4793
chr1_204524950	MDM4	+	3UTR	3UTR	yes	0.0164156	0.114399	0.0141949	29.5112
chr19_8606492	MYO1F	-	intronic	intronic	yes	0.0163808	0.114157	0.0144028	29.9434
chr1_150703812	CTSS	-	3UTR	3UTR	yes	0.0163746	0.114113	0.0144404	30.0216
chr17_37915633	IKZF3	-	3UTR	3UTR	yes	0.0163001	0.113594	0.014895	30.9666
chr2_219100173	ARPC2	+	intronic	intronic	yes	0.0162839	0.113481	0.0149956	31.1759
chr6_42910978	RP3-475N16.1	+	intronic	intronic	yes	0.0162825	0.113472	0.015004	31.1934
chr19_48832197	EMP3	+	intronic	intronic	yes	0.0162742	0.113413	0.0150563	31.302
chr11_117080519	PCSK7	-	intronic	intronic	yes	0.0162564	0.113289	0.0151679	31.534
chr19_3758349	APBA3	-	intronic	intronic	yes	0.0162559	0.113286	0.015171	31.5404
chr19_16260036	HSH2D	+	intronic	intronic	yes	0.0162348	0.113139	0.0153041	31.8173
chr19_54601723	OSCAR	-	intronic	intronic	yes	0.0162284	0.113094	0.0153447	31.9017
chr1_36067817	PSMB2	-	3UTR	3UTR	yes	0.0161922	0.112842	0.0155761	32.3827
chr6_160100882	SOD2	-	3UTR	3UTR	yes	0.0161856	0.112796	0.0156189	32.4717
chr3_10193732	VHL	+	3UTR	3UTR	yes	0.0161727	0.112706	0.015702	32.6445
chr2_219100002	ARPC2	+	intronic	intronic	yes	0.0161617	0.112629	0.0157736	32.7933
chr19_16260987	HSH2D	+	intronic	intronic	yes	0.0161509	0.112554	0.015844	32.9396
chr4_2841552	SH3BP2	+	3UTR	3UTR	yes	0.0161448	0.112512	0.0158837	33.0223
chr11_118880677	CCDC84	+	intronic	intronic	yes	0.0161308	0.112414	0.0159759	33.2138
chr10_135077860	ADAM8	-	intronic	intronic	yes	0.016121	0.112346	0.0160406	33.3483
chr7_102091527	ORAI2	+	3UTR	3UTR	yes	0.0161195	0.112336	0.01605	33.3679
chr17_38439317	WIPF2	+	3UTR	3UTR	yes	0.0160666	0.111967	0.0164032	34.1023
chr12_47612551	FAM113B	+	intronic	intronic	yes	0.0160471	0.111831	0.0165348	34.3759
chr1_204525744	MDM4	+	3UTR	3UTR	yes	0.0160354	0.111749	0.0166146	34.5418
chr4_17803009	DCAF16	-	3UTR	3UTR	yes	-0.0160335	-0.111736	0.0166275	34.5686
chr16_3100893	MMP25	+	intronic	intronic	yes	0.0160317	0.111724	0.0166398	34.594
chr19_4523025	PLIN5	-	3UTR	3UTR	yes	0.0160256	0.111681	0.0166811	34.6801
chr7_100455431	SLC12A9	+	intronic	intronic	yes	0.0159902	0.111434	0.0169249	35.1868
chr3_45722341	LIMD1	+	3UTR	3UTR	yes	0.0159657	0.111264	0.0170949	35.5404
chr8_11701509	CTSB	-	3UTR	3UTR	yes	0.015947	0.111133	0.0172264	35.8138
chr1_9987932	LZIC	-	intronic	intronic	yes	0.0159441	0.111113	0.0172464	35.8553
chr1_145689566	RNF115	+	3UTR	3UTR	yes	0.015941	0.111091	0.0172687	35.9017
chr19_17663462	FAM129C	+	intronic	intronic	yes	0.0158725	0.110614	0.0177573	36.9173
chr19_11560933	PRKCSH	+	intronic	intronic	yes	0.0158626	0.110545	0.0178285	37.0654
chr20_3852861	MAVS	+	3UTR	3UTR	yes	0.015841	0.110395	0.0179855	37.3919
chr7_65619237	CRCP	+	3UTR	3UTR	yes	0.0158338	0.110345	0.0180383	37.5015
chr6_160101724	SOD2	-	3UTR	3UTR	yes	0.0158318	0.110331	0.018053	37.5321
chr19_54741117	LILRA6	-	3UTR	3UTR	yes	0.0158261	0.110291	0.0180949	37.6193
chr1_36067749	PSMB2	-	3UTR	3UTR	yes	0.015826	0.11029	0.0180956	37.6208
chr6_42909654	RP3-475N16.1	+	intronic	intronic	yes	0.0158233	0.110271	0.0181153	37.6617
chr16_29681760	SPN	+	3UTR	3UTR	yes	0.0158108	0.110184	0.0182073	37.853
chr16_70413636	ST3GAL2	-	3UTR	3UTR	yes	0.0158104	0.110182	0.01821	37.8586
chr9_132266421	LINC00963	+	ncRNA	ncRNA	yes	0.0157715	0.109911	0.0184991	38.4596
chr4_153544061	TMEM154	-	3UTR	3UTR	yes	0.0157496	0.109758	0.0186635	38.8014
chr17_43297314	CTD-2020K17.1	-	intronic	intronic	yes	0.0157322	0.109637	0.0187952	39.0752
chrX_70640516	BCYRN1	-	intronic	intronic	no	-0.0157317	-0.109633	0.0187995	39.0842
chr1_9328242	H6PD	+	3UTR	3UTR	yes	0.0157094	0.109477	0.0189694	39.4373
chr19_2292004	SPPL2B	+	intronic	intronic	yes	0.0157066	0.109458	0.0189904	39.481
chr16_31135095	MYST1	+	intronic	intronic	yes	0.0157059	0.109453	0.0189961	39.4929
chr19_17663247	FAM129C	+	intronic	intronic	yes	0.0157002	0.109413	0.0190398	39.5837
chr16_68029834	DPEP2	-	intronic	intronic	yes	0.0156876	0.109326	0.0191364	39.7845
chr14_20834425	TEP1	-	3UTR	3UTR	no	0.0156849	0.109307	0.0191575	39.8284
chr19_17937188	JAK3	-	3UTR	3UTR	yes	0.0156446	0.109026	0.0194702	40.4785
chr12_133346628	GOLGA3	-	3UTR	3UTR	yes	0.0156266	0.1089	0.0196117	40.7727
chr16_70413821	ST3GAL2	-	3UTR	3UTR	yes	0.0156122	0.1088	0.0197254	41.009
chr11_16777998	C11orf58	+	3UTR	3UTR	yes	-0.0156115	-0.108795	0.019731	41.0207
chr12_122216235	RHOF	-	3UTR	3UTR	yes	0.0155749	0.10854	0.020022	41.6258
chr22_24970542	SNRPD3	+	3UTR	3UTR	yes	0.0155727	0.108525	0.0200395	41.6622
chr10_75008817	MRPS16	-	3UTR	3UTR	yes	0.0155652	0.108473	0.0200999	41.7877
chr7_64461068	ERV3	-	intronic	intronic	yes	0.0155639	0.108464	0.0201104	41.8096
chr5_68577105	CCDC125	-	3UTR	3UTR	yes	0.0155332	0.10825	0.0203587	42.3257
chr19_39825032	GMFG	-	intronic	intronic	yes	0.0155193	0.108153	0.0204722	42.5618
chr8_38830585	PLEKHA2	+	3UTR	3UTR	yes	0.0155067	0.108065	0.0205751	42.7756
chr4_153545631	TMEM154	-	3UTR	3UTR	yes	0.0154912	0.107957	0.0207028	43.0411
chr19_16661491	SLC35E1	-	3UTR	3UTR	yes	0.0154782	0.107867	0.0208103	43.2645
chr12_47611634	FAM113B	+	intronic	intronic	yes	0.0154724	0.107826	0.0208586	43.3651
chr7_73640717	LAT2	+	3UTR	3UTR	yes	0.0154629	0.10776	0.0209374	43.5288
chr8_11700373	CTSB	-	3UTR	3UTR	yes	0.0154563	0.107714	0.0209926	43.6436
chr3_50371157	RASSF1	-	intronic	intronic	yes	0.0154239	0.107488	0.0212647	44.2092
chr16_68030026	DPEP2	-	intronic	intronic	yes	0.0154206	0.107465	0.0212931	44.2683
chr6_167348615	RNASET2	-	intronic	intronic	no	0.0154107	0.107396	0.0213767	44.4421
chr1_150704481	CTSS	-	3UTR	3UTR	yes	0.0154012	0.10733	0.021457	44.6091
chr1_204526648	MDM4	+	3UTR	3UTR	yes	0.0153374	0.106885	0.0220062	45.751
chr1_148003752	NBPF14	-	3UTR	3UTR	no	0.0153242	0.106793	0.0221214	45.9905
chr1_145689717	RNF115	+	3UTR	3UTR	yes	0.0153118	0.106707	0.0222299	46.216
chr19_13884199	MRI1	+	3UTR	3UTR	yes	0.015292	0.106569	0.0224044	46.5787
chr6_42856905	RPL7L1	+	3UTR	3UTR	yes	0.0152795	0.106482	0.0225149	46.8084
chr1_16889413	NBPF1	-	3UTR	3UTR	no	0.0152561	0.106318	0.0227241	47.2434
chr14_20834468	TEP1	-	3UTR	3UTR	no	0.0152336	0.106162	0.0229257	47.6625
chr4_153544925	TMEM154	-	3UTR	3UTR	yes	0.0152285	0.106126	0.0229719	47.7586
chr12_10469188	KLRD1	+	3UTR	3UTR	yes	0.0152009	0.105934	0.0232222	48.279
chr19_58375774	ZNF587	+	3UTR	3UTR	yes	0.0151948	0.105892	0.0232775	48.394
chr14_20835357	TEP1	-	3UTR	3UTR	yes	0.0151687	0.105709	0.0235178	48.8936
chr12_44181774	IRAK4	+	3UTR	3UTR	yes	0.0151612	0.105657	0.0235868	49.037
chr17_2320651	METT10D	-	3UTR	3UTR	yes	0.0151568	0.105627	0.0236272	49.1209
chr2_201843471	FAM126B	-	3UTR	3UTR	yes	-0.0151488	-0.10557	0.0237018	49.276
chr19_19289712	LOC729991-MEF2B	-	intronic	intronic	yes	0.0150689	0.105014	0.0244527	50.8372
chr19_8605331	MYO1F	-	intronic	intronic	yes	0.0150679	0.105007	0.0244621	50.8568
chr17_73885939	TRIM65	-	3UTR	3UTR	yes	0.0150589	0.104945	0.024548	51.0352
chr1_36943452	CSF3R	-	intronic	intronic	yes	0.0150534	0.104906	0.024601	51.1454
chr1_145369498	NBPF10	+	3UTR	3UTR	no	0.0150376	0.104796	0.0247532	51.4619
chr19_51636568	SIGLEC9	+	intronic	intronic	yes	0.0150271	0.104723	0.0248542	51.6719
chr18_29652119	RNF125	+	3UTR	3UTR	yes	0.0149794	0.10439	0.0253194	52.6391
chr8_11701479	CTSB	-	3UTR	3UTR	yes	0.0149749	0.104359	0.0253628	52.7293
chr2_202028727	CFLAR	+	3UTR	3UTR	yes	0.0149622	0.10427	0.0254886	52.9908
chr16_29681371	SPN	+	3UTR	3UTR	yes	0.0149449	0.10415	0.0256599	53.3469
chr1_184761271	FAM129A	-	3UTR	3UTR	yes	0.014928	0.104032	0.025828	53.6964
chr20_43707842	STK4	+	3UTR	3UTR	yes	0.0149112	0.103915	0.0259967	54.0472
chr16_29681553	SPN	+	3UTR	3UTR	yes	0.0149052	0.103873	0.0260574	54.1733
chr2_201774600	ORC2	-	3UTR	3UTR	yes	0.0149035	0.103861	0.0260744	54.2086
chr2_176789478	KIAA1715	-	3UTR	3UTR	no	0.0148956	0.103806	0.026154	54.3742
chr17_76419089	PGS1	+	intronic	intronic	yes	-0.0148942	-0.103796	0.0261683	54.4039
chr19_10462051	TYK2	-	intronic	intronic	yes	0.0148775	0.10368	0.0263369	54.7543
chr2_201774393	ORC2	-	3UTR	3UTR	yes	0.0148635	0.103582	0.0264802	55.0522
chr5_131809905	C5orf56	+	intronic	intronic	yes	0.0148475	0.103471	0.0266439	55.3926
chr1_36943457	CSF3R	-	intronic	intronic	yes	-0.0148404	-0.103421	0.0267171	55.5447
chr19_54679382	MBOAT7	-	intronic	intronic	yes	0.0148215	0.10329	0.0269115	55.9491
chr1_36943150	CSF3R	-	intronic	intronic	yes	0.0148204	0.103282	0.0269232	55.9734
chr14_55834376	ATG14	-	3UTR	3UTR	yes	0.014757	0.10284	0.0275865	57.3523
chr19_8557769	PRAM1	-	intronic	intronic	yes	0.0147531	0.102813	0.0276281	57.4388
chr6_42857023	RPL7L1	+	3UTR	3UTR	yes	0.0147393	0.102717	0.0277741	57.7424
chr11_769459	PDDC1	-	3UTR	3UTR	yes	0.0147174	0.102564	0.0280082	58.2291
chr6_42905211	CNPY3	+	intronic	intronic	yes	0.0146959	0.102415	0.0282389	58.7087
chr8_22450969	PDLIM2	+	intronic	intronic	yes	0.0146947	0.102406	0.0282518	58.7354
chr12_133297956	PGAM5	+	3UTR	3UTR	yes	0.0146903	0.102376	0.0282993	58.8343
chr12_133298423	PGAM5	+	3UTR	3UTR	yes	0.0146792	0.102298	0.0284204	59.0861
chr16_29680946	SPN	+	3UTR	3UTR	yes	0.0146282	0.101943	0.0289776	60.2444
chr19_19018996	COPE	-	intronic	intronic	yes	0.0146143	0.101846	0.029132	60.5654
chr6_42909449	RP3-475N16.1	+	intronic	intronic	yes	0.0146122	0.101831	0.0291545	60.6122
chr11_118880584	CCDC84	+	intronic	intronic	yes	0.014601	0.101753	0.0292789	60.8709
chr3_50370140	RASSF1	-	intronic	intronic	yes	0.014597	0.101725	0.0293236	60.9638
chr8_22450970	PDLIM2	+	intronic	intronic	yes	0.014578	0.101593	0.0295363	61.406
chr19_46053232	OPA3	-	3UTR	3UTR	yes	0.0145664	0.101512	0.0296669	61.6775
chr2_217366499	RPL37A	+	3UTR	3UTR	yes	0.0145619	0.101481	0.0297171	61.7818
chr3_45722100	LIMD1	+	3UTR	3UTR	yes	0.0145543	0.101428	0.0298027	61.9599
chr8_30536603	GSR	-	3UTR	3UTR	yes	0.0145457	0.101368	0.0299008	62.1638
chr21_34729971	IFNAR1	+	3UTR	3UTR	yes	0.0145127	0.101138	0.0302763	62.9444
chr7_65618980	CRCP	+	3UTR	3UTR	yes	0.0144511	0.100708	0.0309894	64.427
chr1_28662199	MED18	+	3UTR	3UTR	yes	0.0144509	0.100707	0.0309915	64.4314
chr19_17663799	FAM129C	+	intronic	intronic	yes	0.0144485	0.10069	0.03102	64.4906
chr1_36944204	CSF3R	-	intronic	intronic	yes	0.0144455	0.10067	0.0310546	64.5626
chr12_53690376	PFDN5	+	intronic	intronic	yes	0.0144301	0.100562	0.0312352	64.938
chr2_219102479	ARPC2	+	intronic	intronic	yes	-0.0144155	-0.100461	0.0314072	65.2957
chr7_100454168	SLC12A9	+	intronic	intronic	yes	0.0143893	0.100278	0.0317185	65.9427
chr19_5913803	CAPS	+	5UTR	5UTR	yes	0.0143764	0.100188	0.0318725	66.2628
chr8_11700637	CTSB	-	3UTR	3UTR	yes	0.0143745	0.100175	0.0318951	66.31
chr1_204526795	MDM4	+	3UTR	3UTR	yes	0.014371	0.10015	0.0319371	66.3973
chr7_99750597	C7orf59	+	intronic	intronic	yes	0.0143683	0.100131	0.0319702	66.466
chrX_73486174	FTX	-	intronic	intronic	yes	0.0143651	0.100109	0.0320083	66.5452
chr1_160967899	F11R	-	3UTR	3UTR	yes	0.0143515	0.100014	0.0321718	66.8852
chr6_42910084	RP3-475N16.1	+	intronic	intronic	yes	0.0143066	0.0997017	0.0327173	68.0192
chr1_150704412	CTSS	-	3UTR	3UTR	yes	0.0142831	0.0995379	0.033006	68.6194
chr9_277228	DOCK8	+	intronic	intronic	yes	0.014264	0.0994045	0.0332427	69.1116
chr7_99749420	C7orf59	+	intronic	intronic	yes	0.0142072	0.0990084	0.0339543	70.591
chr4_153544127	TMEM154	-	3UTR	3UTR	yes	0.0142054	0.098996	0.0339768	70.6378
chr16_31134015	MYST1	+	intronic	intronic	yes	-0.0141833	-0.098842	0.0342572	71.2207
chr19_18181679	IL12RB1	-	3UTR	3UTR	yes	0.0141581	0.0986667	0.0345786	71.8889
chr7_100454308	SLC12A9	+	intronic	intronic	yes	0.014144	0.0985685	0.0347599	72.2659
chr17_37918231	IKZF3	-	3UTR	3UTR	yes	0.0141338	0.0984974	0.0348916	72.5397
chr16_23476581	GGA2	-	3UTR	3UTR	yes	0.0140774	0.0981039	0.0356283	74.0711
chr7_98962893	ARPC1A	+	intronic	intronic	yes	0.0140511	0.0979208	0.0359754	74.7928
chr19_5909783	VMAC	+	3UTR	3UTR	yes	0.014036	0.0978159	0.0361756	75.209
chr1_36942426	CSF3R	-	intronic	intronic	yes	0.0139913	0.0975042	0.0367762	76.4576
chr3_48786991	PRKAR2A	-	3UTR	3UTR	yes	0.0139887	0.0974863	0.0368109	76.53
chr19_8557292	PRAM1	-	intronic	intronic	yes	0.0139091	0.0969316	0.0379016	78.7974
chr16_31134727	MYST1	+	intronic	intronic	yes	0.0138776	0.0967122	0.0383404	79.7098
chr10_38355762	ZNF33A	+	intronic	intronic	yes	0.0138592	0.0965835	0.0385999	80.2491
chr22_24968971	SNRPD3	+	3UTR	3UTR	yes	0.0138571	0.096569	0.0386292	80.3101
chr3_50371075	RASSF1	-	intronic	intronic	yes	0.0138384	0.0964384	0.0388941	80.8609
chr1_36067760	PSMB2	-	3UTR	3UTR	yes	0.0138215	0.0963209	0.0391337	81.359
chr12_69237526	MDM2	+	3UTR	3UTR	no	0.0138126	0.0962586	0.0392614	81.6244
chr17_38439688	WIPF2	+	3UTR	3UTR	yes	0.013803	0.096192	0.0393982	81.9088
chr14_75202402	FCF1	+	3UTR	3UTR	yes	-0.0137906	-0.0961056	0.0395762	82.279
chr11_68523434	CPT1A	-	3UTR	3UTR	yes	0.0137816	0.0960427	0.0397063	82.5494
chr3_50369988	RASSF1	-	intronic	intronic	yes	0.0137752	0.0959985	0.0397977	82.7395
chr1_148003756	NBPF14	-	3UTR	3UTR	no	0.0137633	0.0959156	0.0399702	83.098
chr19_2293796	SPPL2B	+	intronic	intronic	yes	0.0137369	0.0957316	0.0403548	83.8976
chr7_100734758	TRIM56	+	3UTR	3UTR	yes	0.0137186	0.0956041	0.0406232	84.4556
chr22_24969755	SNRPD3	+	3UTR	3UTR	yes	0.0136957	0.0954443	0.0409615	85.159
chr8_38830531	PLEKHA2	+	3UTR	3UTR	yes	0.0136936	0.0954293	0.0409936	85.2256
chr19_16661486	SLC35E1	-	3UTR	3UTR	yes	0.0136897	0.0954026	0.0410503	85.3435
chr2_201774341	ORC2	-	3UTR	3UTR	yes	0.0136833	0.0953578	0.0411459	85.5423
chr15_90375568	C15orf38-AP3S2	-	3UTR	3UTR	yes	0.0136483	0.0951139	0.041669	86.6299
chr17_38439708	WIPF2	+	3UTR	3UTR	yes	0.0135528	0.094448	0.043126	89.659
chr15_34523955	SLC12A6	-	3UTR	3UTR	yes	0.0135324	0.0943064	0.0434415	90.3149
chr16_11928951	RSL1D1	-	3UTR	3UTR	yes	0.0135268	0.0942668	0.0435299	90.4987
chr19_11561242	PRKCSH	+	intronic	intronic	yes	0.0135219	0.0942328	0.0436061	90.6571
chr19_39825627	GMFG	-	intronic	intronic	yes	0.0135158	0.0941904	0.0437012	90.8547
chr19_39823922	GMFG	-	intronic	intronic	yes	0.0134974	0.0940622	0.0439897	91.4546
chr12_10468597	KLRD1	+	3UTR	3UTR	yes	0.0134921	0.0940252	0.0440734	91.6287
chr7_48146183	UPP1	+	intronic	intronic	yes	0.0134902	0.0940119	0.0441035	91.6913
chr16_29680945	SPN	+	3UTR	3UTR	yes	0.013489	0.0940039	0.0441216	91.7287
chr1_184761123	FAM129A	-	3UTR	3UTR	yes	0.0134509	0.0937379	0.044727	92.9874
chr15_34524020	SLC12A6	-	3UTR	3UTR	yes	0.0134278	0.0935775	0.0450955	93.7536
chr12_10469095	KLRD1	+	3UTR	3UTR	yes	0.0133957	0.0933533	0.0456148	94.8331
chr6_42905086	CNPY3	+	intronic	intronic	yes	0.0133931	0.0933351	0.045657	94.9209
chr19_13871486	CCDC130	+	intronic	intronic	yes	0.0133854	0.093282	0.0457809	95.1784
chr19_11561375	PRKCSH	+	intronic	intronic	no	0.0133825	0.0932618	0.0458281	95.2767
chr12_98942885	TMPO	+	3UTR	3UTR	yes	0.0133127	0.0927752	0.0469767	97.6647
chr17_62400240	PECAM1	-	3UTR	3UTR	yes	0.0132998	0.0926851	0.0471923	98.1128
chr1_89649369	GBP4	-	3UTR	3UTR	yes	0.0132381	0.0922551	0.0482312	100.273
chr13_20247023	MPHOSPH8	+	3UTR	3UTR	yes	0.0132006	0.0919936	0.0488727	101.606
chr9_32456486	DDX58	-	3UTR	3UTR	no	0.0131715	0.0917913	0.0493736	102.648
chr19_13884727	MRI1	+	3UTR	3UTR	yes	0.013122	0.0914462	0.0502381	104.445
chr17_76419021	PGS1	+	intronic	intronic	yes	-0.0130751	-0.0911191	0.0510691	106.173
chr19_18478822	PGPEP1	+	3UTR	3UTR	yes	0.0130358	0.0908451	0.051774	107.638
chr3_50370139	RASSF1	-	intronic	intronic	yes	0.0130336	0.0908297	0.0518138	107.721
chr12_98942621	TMPO	+	3UTR	3UTR	yes	0.0130027	0.0906146	0.0523735	108.884
chr22_39350645	APOBEC3A	+	intronic	intronic	no	0.0129775	0.0904392	0.0528333	109.84
chr12_99128792	APAF1	+	3UTR	3UTR	yes	0.0129742	0.0904159	0.0528945	109.968
chr11_768386	PDDC1	-	3UTR	3UTR	yes	0.0129731	0.0904086	0.0529139	110.008
chr2_219100149	ARPC2	+	intronic	intronic	yes	0.012965	0.0903522	0.0530625	110.317
chr1_36068210	PSMB2	-	3UTR	3UTR	yes	0.0129609	0.0903234	0.0531387	110.475
chr22_39415891	APOBEC3C	+	3UTR	3UTR	yes	0.0129233	0.0900615	0.053835	111.923
chr1_36944370	CSF3R	-	intronic	intronic	yes	0.0129075	0.089951	0.0541311	112.539
chr19_11561078	PRKCSH	+	intronic	intronic	yes	0.0128859	0.089801	0.054535	113.378
chr16_15794543	NDE1	+	intronic	intronic	yes	0.0128838	0.089786	0.0545756	113.463
chr11_118880600	CCDC84	+	intronic	intronic	yes	0.012869	0.0896833	0.0548539	114.041
chr19_8628768	MYO1F	-	intronic	intronic	yes	0.0128613	0.089629	0.0550014	114.348
chr4_153545580	TMEM154	-	3UTR	3UTR	yes	0.012861	0.0896274	0.0550057	114.357
chr19_11561186	PRKCSH	+	intronic	intronic	yes	0.0128569	0.0895984	0.0550848	114.521
chr20_3852829	MAVS	+	3UTR	3UTR	yes	0.0128477	0.0895349	0.0552581	114.882
chr19_16661461	SLC35E1	-	3UTR	3UTR	yes	0.0127968	0.0891801	0.0562343	116.911
chr17_37917735	IKZF3	-	3UTR	3UTR	yes	0.0127959	0.0891733	0.0562532	116.95
chr17_37915552	IKZF3	-	3UTR	3UTR	yes	0.0127745	0.0890247	0.0566664	117.809
chr11_65543634	AP5B1	-	3UTR	3UTR	yes	0.0127588	0.0889149	0.0569733	118.447
chr21_34636260	IFNAR2	+	3UTR	3UTR	yes	0.0127497	0.0888513	0.0571516	118.818
chr1_150704499	CTSS	-	3UTR	3UTR	yes	0.0127119	0.0885878	0.0578958	120.365
chr1_38326643	INPP5B	-	3UTR	3UTR	yes	0.012688	0.0884215	0.0583696	121.35
chr19_19289647	LOC729991-MEF2B	-	intronic	intronic	yes	0.0126548	0.0881904	0.0590335	122.731
chr6_42857031	RPL7L1	+	3UTR	3UTR	yes	0.0126492	0.0881515	0.0591459	122.964
chr6_32973015	HLA-DOA	-	3UTR	3UTR	yes	0.0126296	0.0880143	0.0595434	123.791
chr7_48146170	UPP1	+	intronic	intronic	yes	0.0126058	0.087849	0.0600255	124.793
chr19_18671949	C19orf50	+	intronic	intronic	yes	0.0125723	0.0876156	0.0607115	126.219
chr5_130495621	HINT1	-	intronic	intronic	yes	-0.012543	-0.0874108	0.0613188	127.482
chr19_8606427	MYO1F	-	intronic	intronic	yes	0.0125299	0.0873195	0.061591	128.048
chr11_118880839	CCDC84	+	intronic	intronic	yes	0.0125174	0.087233	0.06185	128.586
chrX_118672671	CXorf56	-	3UTR	3UTR	yes	0.0125115	0.0871915	0.0619745	128.845
chr14_20835139	TEP1	-	3UTR	3UTR	no	0.0124876	0.087025	0.0624762	129.888
chr22_39350646	APOBEC3A	+	intronic	intronic	no	0.012468	0.0868883	0.0628907	130.75
chr14_92584179	NDUFB1	-	intronic	intronic	yes	-0.0124669	-0.0868809	0.0629132	130.796
chr6_31779261	HSPA1L	-	Syn	Ala->Ala	no	0.0124505	0.0867667	0.0632614	131.521
chr19_18478885	PGPEP1	+	3UTR	3UTR	yes	0.0124139	0.0865112	0.0640458	133.151
chr18_56419971	MALT1	+	3UTR	3UTR	yes	-0.0124061	-0.086457	0.0642133	133.499
chr3_50370205	RASSF1	-	intronic	intronic	yes	0.0123479	0.0860514	0.0654779	136.129
chr1_150703715	CTSS	-	3UTR	3UTR	yes	0.01234	0.0859963	0.0656513	136.489
chr22_39428716	APOBEC3D	+	3UTR	3UTR	yes	0.0123369	0.0859749	0.0657188	136.629
chrX_54590144	GNL3L	+	3UTR	3UTR	yes	0.0123315	0.0859368	0.0658388	136.879
chr8_11701490	CTSB	-	3UTR	3UTR	yes	0.0123223	0.0858731	0.0660402	137.298
chrX_73485774	FTX	-	intronic	intronic	yes	0.0122995	0.0857138	0.066546	138.349
chr12_10468461	KLRD1	+	3UTR	3UTR	yes	0.0122831	0.0856002	0.0669087	139.103
chr4_2940347	NOP14	-	3UTR	3UTR	yes	0.0122747	0.0855413	0.0670974	139.495
chr22_42779540	NFAM1	-	3UTR	3UTR	no	-0.0122736	-0.0855338	0.0671214	139.545
chr14_50801004	ATP5S	+	intronic	intronic	yes	0.0122378	0.0852841	0.0679262	141.219
chr11_62532231	POLR2G	+	intronic	intronic	yes	0.0122222	0.0851758	0.0682777	141.949
chr16_29681751	SPN	+	3UTR	3UTR	yes	0.0121844	0.0849119	0.0691405	143.743
chr4_2940371	NOP14	-	3UTR	3UTR	yes	0.012184	0.0849094	0.0691487	143.76
chr19_5913848	CAPS	+	5UTR	5UTR	yes	0.0121799	0.0848808	0.0692427	143.956
chr1_28661576	MED18	+	3UTR	3UTR	yes	0.0121596	0.0847392	0.0697102	144.927
chr19_38897063	FAM98C	+	intronic	intronic	yes	0.0121561	0.0847149	0.0697905	145.094
chr16_29681498	SPN	+	3UTR	3UTR	yes	0.0121325	0.0845501	0.0703379	146.232
chr15_64202818	DAPK2	-	intronic	intronic	yes	0.0121232	0.0844856	0.0705534	146.681
chr11_64506111	RASGRP2	-	intronic	intronic	yes	-0.0121163	-0.0844373	0.0707147	147.016
chr7_128293316	LINC01000	+	ncRNA	ncRNA	no	0.0120934	0.084278	0.0712497	148.128
chr8_11700676	CTSB	-	3UTR	3UTR	yes	0.0120563	0.084019	0.0721263	149.951
chr1_1595539	SLC35E2B	-	3UTR	3UTR	yes	0.0120318	0.0838486	0.0727081	151.16
chr1_204526631	MDM4	+	3UTR	3UTR	yes	0.0120268	0.0838135	0.0728281	151.41
chr19_8606509	MYO1F	-	intronic	intronic	yes	0.0120208	0.0837717	0.0729716	151.708
chr19_8606457	MYO1F	-	intronic	intronic	yes	0.0119838	0.0835138	0.0738618	153.559
chr2_219100549	ARPC2	+	intronic	intronic	yes	0.0119767	0.0834648	0.0740321	153.913
chr11_68523468	CPT1A	-	3UTR	3UTR	yes	0.0119422	0.0832242	0.0748719	155.659
chr20_44513531	ZSWIM1	+	3UTR	3UTR	yes	-0.0119414	-0.0832189	0.0748904	155.697
chr2_99812815	MRPL30	+	3UTR	3UTR	yes	0.0119292	0.0831334	0.075191	156.322
chr19_7455068	ARHGEF18	+	intronic	intronic	yes	0.011926	0.0831114	0.0752683	156.483
chr19_39825618	GMFG	-	intronic	intronic	yes	-0.0119223	-0.0830858	0.0753584	156.67
chr3_50370099	RASSF1	-	intronic	intronic	yes	0.0118994	0.0829263	0.0759228	157.843
chr11_768383	PDDC1	-	3UTR	3UTR	yes	0.011882	0.0828048	0.0763547	158.741
chr19_8605482	MYO1F	-	intronic	intronic	yes	-0.0118794	-0.0827863	0.0764204	158.878
chr10_103547628	MGEA5	-	intronic	intronic	yes	0.0118768	0.0827683	0.0764847	159.012
chr9_131094242	COQ4	+	ncRNA	ncRNA	yes	0.0118752	0.0827575	0.0765233	159.092
chr12_120899075	GATC	+	3UTR	3UTR	yes	0.0118708	0.0827266	0.0766336	159.321
chr3_45722408	LIMD1	+	3UTR	3UTR	yes	0.0118641	0.0826797	0.0768015	159.67
chr1_36943471	CSF3R	-	intronic	intronic	yes	-0.0118626	-0.0826692	0.0768389	159.748
chr3_46417221	CCR5	+	3UTR	3UTR	no	0.0118607	0.082656	0.0768865	159.847
chr19_56150717	ZNF581	+	intronic	intronic	yes	0.0118233	0.0823953	0.0778253	161.799
chrX_118672535	CXorf56	-	3UTR	3UTR	yes	0.0118181	0.0823593	0.0779558	162.07
chr2_219100578	ARPC2	+	intronic	intronic	yes	0.0118118	0.0823157	0.0781136	162.398
chr9_140505944	ARRDC1	+	ncRNA	ncRNA	yes	-0.0118101	-0.0823037	0.0781573	162.489
chr10_101992848	CWF19L1	-	3UTR	3UTR	yes	0.01179	0.0821636	0.0786673	163.549
chr17_76418718	PGS1	+	intronic	intronic	yes	0.0117876	0.0821467	0.0787291	163.678
chr22_18572650	PEX26	+	3UTR	3UTR	yes	0.0117648	0.0819877	0.0793119	164.89
chr8_11701296	CTSB	-	3UTR	3UTR	yes	0.0117513	0.0818936	0.0796582	165.609
chr19_17525851	BISPR	+	3UTR	3UTR	yes	0.0117242	0.0817046	0.0803576	167.063
chr1_36067886	PSMB2	-	3UTR	3UTR	yes	0.01172	0.0816754	0.0804661	167.289
chr3_49398423	RHOA	-	Nonsyn	Lys->Arg	yes	0.0117054	0.0815738	0.0808449	168.077
chr20_3853000	MAVS	+	3UTR	3UTR	yes	0.0116989	0.0815289	0.0810124	168.425
chr17_37920169	IKZF3	-	3UTR	3UTR	yes	0.0116741	0.081356	0.0816609	169.773
chr12_51324436	METTL7A	+	3UTR	3UTR	yes	0.0116549	0.0812219	0.082167	170.825
chr6_42047375	TAF8	+	3UTR	3UTR	yes	0.0116142	0.0809387	0.0832436	173.064
chr19_55109532	LILRA1	+	intronic	intronic	no	0.0116071	0.0808892	0.0834331	173.457
chr22_39350321	APOBEC3A	+	intronic	intronic	no	0.0116048	0.0808726	0.0834967	173.59
chr2_202082730	CASP10	+	3UTR	3UTR	yes	0.0116016	0.0808507	0.0835805	173.764
chr11_74167369	KCNE3	-	3UTR	3UTR	yes	0.0116013	0.0808482	0.0835901	173.784
chr14_55834296	ATG14	-	3UTR	3UTR	yes	0.0115975	0.0808221	0.08369	173.991
chr9_132266666	LINC00963	+	intronic	intronic	yes	0.0115921	0.0807844	0.083835	174.293
chr12_51325390	METTL7A	+	3UTR	3UTR	yes	0.0115629	0.0805812	0.0846191	175.923
chr4_153544133	TMEM154	-	3UTR	3UTR	yes	-0.0115617	-0.0805725	0.0846527	175.993
chr17_37915451	IKZF3	-	3UTR	3UTR	yes	0.0115548	0.0805245	0.084839	176.38
chr4_2841388	SH3BP2	+	3UTR	3UTR	yes	-0.0115507	-0.0804957	0.0849508	176.613
chr22_46688132	TTC38	+	intronic	intronic	yes	0.0115494	0.080487	0.0849846	176.683
chr20_30682406	HCK	+	intronic	intronic	yes	0.0115315	0.0803622	0.0854705	177.693
chr12_125398084	UBC	-	Syn	Gln->Gln	no	-0.0115181	-0.0802686	0.0858366	178.454
chr1_160967833	F11R	-	3UTR	3UTR	yes	0.0115024	0.080159	0.086267	179.349
chr1_179327011	SOAT1	+	3UTR	3UTR	no	0.0114925	0.0800906	0.0865363	179.909
chr16_89630026	RPL13	+	3UTR	3UTR	yes	0.0114721	0.0799479	0.0871003	181.082
chr17_73939399	ACOX1	-	3UTR	3UTR	yes	0.0114456	0.0797633	0.0878344	182.608
chr17_79527657	NPLOC4	-	intronic	intronic	yes	0.0114298	0.079653	0.0882755	183.525
chr22_31056985	DUSP18	-	intronic	intronic	yes	0.0114278	0.0796394	0.0883303	183.639
chr19_8560352	PRAM1	-	intronic	intronic	yes	0.0114011	0.0794533	0.0890788	185.195
chr7_100452844	SLC12A9	+	intronic	intronic	yes	-0.0113844	-0.0793367	0.0895502	186.175
chr1_150703613	CTSS	-	3UTR	3UTR	yes	0.0113339	0.0789848	0.0909858	189.159
chr5_130495835	HINT1	-	intronic	intronic	yes	0.0113266	0.0789341	0.0911943	189.593
chr19_54680574	MBOAT7	-	intronic	intronic	yes	0.0113113	0.0788274	0.0916337	190.506
chr1_1595540	SLC35E2B	-	3UTR	3UTR	yes	-0.0112858	-0.0786497	0.0923699	192.037
chr6_31640787	CSNK2B	+	3UTR	3UTR	yes	0.01128	0.0786093	0.0925378	192.386
chr7_99997591	PILRA	+	3UTR	3UTR	yes	0.0112721	0.0785545	0.0927662	192.861
chr15_90375494	C15orf38-AP3S2	-	3UTR	3UTR	yes	-0.0112638	-0.0784967	0.0930076	193.363
chr2_206986936	NDUFS1	-	3UTR	3UTR	yes	0.0112513	0.0784095	0.0933723	194.121
chr17_37917311	IKZF3	-	3UTR	3UTR	yes	0.0112445	0.0783622	0.0935707	194.534
chr19_8628712	MYO1F	-	intronic	intronic	yes	0.0112398	0.0783292	0.0937092	194.821
chr19_11560920	PRKCSH	+	intronic	intronic	yes	0.0112305	0.0782641	0.0939831	195.391
chr16_29679638	SPN	+	3UTR	3UTR	yes	0.0112264	0.0782356	0.0941034	195.641
chr19_5912855	CAPS	+	5UTR	5UTR	yes	0.0112235	0.0782156	0.094188	195.817
chr2_208619742	CCNYL1	+	3UTR	3UTR	yes	0.0112234	0.0782151	0.0941901	195.821
chr1_161490014	RP11-25K21.6	+	intronic	intronic	no	0.0111685	0.0778323	0.0958165	199.202
chr1_144829580	NBPF9	+	3UTR	3UTR	no	0.0111566	0.0777491	0.0961733	199.944
chr16_31133919	MYST1	+	intronic	intronic	no	0.0111423	0.0776495	0.0966015	200.834
chr12_69237043	MDM2	+	3UTR	3UTR	no	0.0111393	0.0776286	0.0966915	201.022
chr1_1595025	SLC35E2B	-	3UTR	3UTR	yes	0.0111334	0.0775879	0.0968667	201.386
chr1_150703701	CTSS	-	3UTR	3UTR	yes	0.0111264	0.0775391	0.0970775	201.824
chr1_144829720	NBPF9	+	3UTR	3UTR	no	0.0111048	0.0773884	0.0977309	203.183
chr1_36942957	CSF3R	-	intronic	intronic	yes	0.0110887	0.0772765	0.0982182	204.196
chrX_73416963	FTX	-	intronic	intronic	no	0.0110758	0.0771861	0.0986136	205.018
chr19_13884669	MRI1	+	3UTR	3UTR	yes	0.0110757	0.0771854	0.0986164	205.024
chr7_48146025	UPP1	+	intronic	intronic	yes	0.0110727	0.0771647	0.0987072	205.212
chr3_44791398	KIAA1143	-	3UTR	3UTR	yes	0.0110688	0.0771376	0.0988259	205.459
chr22_42779507	NFAM1	-	3UTR	3UTR	no	-0.0110376	-0.07692	0.0997839	207.451
chr6_31640788	CSNK2B	+	3UTR	3UTR	yes	0.011014	0.0767553	0.100514	208.969
chr14_20835278	TEP1	-	3UTR	3UTR	yes	0.0109949	0.0766228	0.101104	210.196
chr12_51324119	METTL7A	+	3UTR	3UTR	yes	-0.0109943	-0.076618	0.101126	210.24
chr17_37920205	IKZF3	-	3UTR	3UTR	yes	-0.010909	-0.076024	0.103807	215.814
chr17_3802635	P2RX1	-	intronic	intronic	yes	-0.0108782	-0.0758095	0.104788	217.855
chr19_54680124	MBOAT7	-	intronic	intronic	yes	0.0108517	0.0756243	0.105642	219.629
chr1_36943947	CSF3R	-	intronic	intronic	yes	0.0108451	0.0755789	0.105852	220.066
chr1_179326922	SOAT1	+	3UTR	3UTR	yes	0.0108451	0.0755788	0.105852	220.067
chr4_2940026	NOP14	-	Nonsyn	Asn->Ser	yes	0.0108416	0.0755542	0.105966	220.304
chrX_73486246	FTX	-	intronic	intronic	yes	0.010827	0.0754525	0.106439	221.286
chr2_231388568	SP100	+	intronic	intronic	yes	0.0107815	0.0751351	0.107923	224.372
chrX_100265393	TRMT2B	-	3UTR	3UTR	yes	-0.0107698	-0.0750539	0.108305	225.166
chr3_44791397	KIAA1143	-	3UTR	3UTR	yes	-0.0107608	-0.0749909	0.108602	225.784
chr17_43294714	AC008105.1	-	intronic	intronic	yes	-0.0107404	-0.0748487	0.109276	227.185
chr16_88785244	FAM38A	-	intronic	intronic	yes	0.0107375	0.0748285	0.109372	227.384
chr1_36943873	CSF3R	-	intronic	intronic	yes	0.0107165	0.0746826	0.110067	228.829
chr22_36662206	APOL1	+	3UTR	3UTR	yes	0.0106965	0.074543	0.110736	230.219
chr17_8129568	C17orf68	-	3UTR	3UTR	no	0.0106823	0.0744441	0.111211	231.208
chr1_36944446	CSF3R	-	intronic	intronic	yes	-0.0106588	-0.0742806	0.112	232.849
chr15_75646086	NEIL1	+	Nonsyn	Lys->Arg	no	-0.0106514	-0.0742284	0.112253	233.375
chr4_153544181	TMEM154	-	3UTR	3UTR	yes	-0.0106479	-0.0742045	0.112369	233.616
chr10_73994699	ANAPC16	+	3UTR	3UTR	yes	0.0106393	0.0741444	0.112661	234.223
chr22_39449354	APOBEC3F	+	3UTR	3UTR	yes	0.0106176	0.0739935	0.113397	235.753
chr16_29680267	SPN	+	3UTR	3UTR	yes	0.0106087	0.073931	0.113703	236.389
chr7_38763212	VPS41	-	3UTR	3UTR	yes	0.0105886	0.0737913	0.114389	237.815
chr11_8708782	RPL27A	+	3UTR	3UTR	yes	0.0105298	0.0733816	0.11642	242.037
chr1_28826190	PHACTR4	+	3UTR	3UTR	yes	0.0105092	0.0732376	0.11714	243.535
chr11_762169	TALDO1	+	intronic	intronic	yes	0.0104915	0.0731146	0.117759	244.82
chr7_38351411	TARP	-	intronic	intronic	no	0.0104177	0.0726001	0.120372	250.254
chr3_45722042	LIMD1	+	3UTR	3UTR	yes	0.0104041	0.072505	0.12086	251.268
chr17_72465843	CD300A	+	intronic	intronic	yes	0.0103761	0.0723102	0.121864	253.356
chr12_133298095	PGAM5	+	3UTR	3UTR	yes	0.0103471	0.0721081	0.122913	255.536
chr6_150045787	NUP43	-	3UTR	3UTR	yes	0.010316	0.0718912	0.124047	257.893
chr19_8557269	PRAM1	-	intronic	intronic	yes	-0.0103123	-0.0718657	0.124181	258.171
chr1_204526595	MDM4	+	3UTR	3UTR	yes	0.01031	0.0718497	0.124265	258.346
chr17_76419066	PGS1	+	intronic	intronic	yes	0.010306	0.071822	0.12441	258.648
chr7_17384832	AHR	+	3UTR	3UTR	yes	-0.0102755	-0.0716092	0.125533	260.982
chr10_101992810	CWF19L1	-	3UTR	3UTR	yes	-0.010265	-0.0715359	0.125921	261.789
chr17_73940077	ACOX1	-	3UTR	3UTR	yes	0.0102625	0.0715183	0.126014	261.983
chr18_56420565	MALT1	+	3UTR	3UTR	yes	0.0102491	0.0714252	0.126509	263.012
chr16_29679576	SPN	+	3UTR	3UTR	yes	0.0102445	0.071393	0.126681	263.369
chr19_11561359	PRKCSH	+	intronic	intronic	no	0.0102346	0.071324	0.127049	264.135
chr7_65619292	CRCP	+	3UTR	3UTR	yes	0.0102212	0.0712306	0.127549	265.174
chr12_47611054	PCED1B	+	intronic	intronic	yes	0.0102109	0.0711586	0.127935	265.977
chr22_24570209	CABIN1	+	intronic	intronic	yes	-0.0101556	-0.0707736	0.130016	270.304
chr22_42777269	NFAM1	-	3UTR	3UTR	no	0.0101376	0.0706478	0.130702	271.729
chr17_37917207	IKZF3	-	3UTR	3UTR	yes	0.0101325	0.0706124	0.130895	272.131
chr19_2293890	SPPL2B	+	intronic	intronic	yes	0.0101296	0.0705926	0.131003	272.356
chr3_45722047	LIMD1	+	3UTR	3UTR	yes	0.0101291	0.0705888	0.131024	272.399
chr16_31135016	MYST1	+	intronic	intronic	yes	0.010124	0.0705534	0.131218	272.803
chr17_43295442	CTD-2020K17.1	-	intronic	intronic	yes	0.01012	0.0705256	0.13137	273.119
chr7_100454217	SLC12A9	+	intronic	intronic	yes	0.0101121	0.0704705	0.131673	273.748
chr16_48388382	LONP2	+	3UTR	3UTR	yes	0.0101014	0.0703958	0.132084	274.602
chr8_38829839	PLEKHA2	+	3UTR	3UTR	yes	0.0100877	0.0703003	0.13261	275.696
chr16_68028968	DPEP2	-	intronic	intronic	yes	-0.0100086	-0.0697493	0.13568	282.079
chr6_42047426	TAF8	+	3UTR	3UTR	yes	0.00995947	0.0694067	0.137617	286.105
chr1_204525593	MDM4	+	3UTR	3UTR	yes	0.00993954	0.0692678	0.138408	287.749
chr16_31135107	MYST1	+	intronic	intronic	yes	0.00990477	0.0690255	0.139796	290.636
chr22_50645821	SELO	+	intronic	intronic	yes	0.0098403	0.0685762	0.142398	296.046
chr10_73995138	ANAPC16	+	3UTR	3UTR	yes	0.00982936	0.0685	0.142844	296.972
chr16_31134055	MYST1	+	intronic	intronic	yes	0.00982802	0.0684906	0.142899	297.086
chr2_201843470	FAM126B	-	3UTR	3UTR	yes	-0.00980817	-0.0683523	0.143709	298.772
chr16_31134561	MYST1	+	intronic	intronic	yes	-0.00980462	-0.0683276	0.143854	299.073
chr8_11700310	CTSB	-	3UTR	3UTR	yes	0.00980422	0.0683248	0.143871	299.107
chr17_59253294	BCAS3	+	intronic	intronic	yes	0.00979312	0.0682474	0.144326	300.055
chr22_24969628	SNRPD3	+	3UTR	3UTR	yes	0.00974792	0.0679325	0.146192	303.933
chr12_10469076	KLRD1	+	3UTR	3UTR	yes	0.00974161	0.0678885	0.146454	304.477
chr11_761394	TALDO1	+	intronic	intronic	yes	0.00970379	0.0676249	0.148031	307.757
chr16_30392008	SEPT1	-	intronic	intronic	yes	0.00969891	0.0675909	0.148236	308.182
chr12_47612524	FAM113B	+	intronic	intronic	yes	0.00969063	0.0675332	0.148583	308.904
chr3_156259406	SSR3	-	3UTR	3UTR	yes	0.00967151	0.0673999	0.149388	310.577
chr19_13884739	MRI1	+	3UTR	3UTR	yes	0.00966386	0.0673466	0.14971	311.248
chr19_46206955	QPCTL	+	3UTR	3UTR	yes	-0.00963111	-0.0671184	0.151099	314.134
chr19_11560763	PRKCSH	+	intronic	intronic	yes	0.00961839	0.0670298	0.15164	315.26
chr1_150705273	CTSS	-	3UTR	3UTR	yes	0.00960217	0.0669167	0.152333	316.701
chr4_153544201	TMEM154	-	3UTR	3UTR	yes	0.00959942	0.0668976	0.152451	316.946
chr1_28826085	PHACTR4	+	3UTR	3UTR	yes	0.0095884	0.0668207	0.152924	317.928
chr19_8557875	PRAM1	-	intronic	intronic	yes	-0.00957153	-0.0667032	0.153649	319.436
chr3_44790781	KIAA1143	-	3UTR	3UTR	yes	0.00956336	0.0666463	0.154001	320.168
chr19_54680169	MBOAT7	-	intronic	intronic	yes	0.00956113	0.0666307	0.154097	320.368
chr1_179326908	SOAT1	+	3UTR	3UTR	yes	-0.0095363	-0.0664577	0.155172	322.603
chr16_15794464	NDE1	+	intronic	intronic	yes	0.00949597	0.0661766	0.15693	326.258
chr2_219100666	ARPC2	+	intronic	intronic	yes	0.00949143	0.066145	0.157129	326.67
chr16_50139483	HEATR3	+	3UTR	3UTR	yes	0.00946938	0.0659913	0.158097	328.684
chr22_24970576	SNRPD3	+	3UTR	3UTR	yes	0.00945733	0.0659073	0.158628	329.788
chr14_20834461	TEP1	-	3UTR	3UTR	no	0.009456	0.0658981	0.158687	329.91
chr2_202152078	CASP8	+	3UTR	3UTR	yes	0.0094456	0.0658256	0.159146	330.865
chr17_37918230	IKZF3	-	3UTR	3UTR	yes	0.00944244	0.0658036	0.159286	331.156
chr1_36942971	CSF3R	-	intronic	intronic	yes	0.00944044	0.0657897	0.159375	331.34
chr6_32973077	HLA-DOA	-	3UTR	3UTR	yes	0.00942578	0.0656875	0.160025	332.692
chr16_3100813	MMP25	+	intronic	intronic	yes	-0.00937739	-0.0653502	0.162186	337.184
chr1_150705286	CTSS	-	3UTR	3UTR	yes	0.00934935	0.0651548	0.163447	339.807
chr19_2292035	SPPL2B	+	intronic	intronic	yes	0.00934779	0.0651439	0.163518	339.954
chr19_2295582	SPPL2B	+	intronic	intronic	yes	0.00933499	0.0650547	0.164097	341.157
chr17_37915547	IKZF3	-	3UTR	3UTR	yes	0.00932694	0.0649987	0.164461	341.914
chr1_150703716	CTSS	-	3UTR	3UTR	yes	0.0092598	0.0645308	0.167527	348.288
chr16_31134764	MYST1	+	intronic	intronic	yes	0.00924875	0.0644538	0.168035	349.345
chr1_204524866	MDM4	+	3UTR	3UTR	yes	0.0092123	0.0641998	0.169721	352.85
chr19_7455288	ARHGEF18	+	intronic	intronic	yes	-0.00920421	-0.0641433	0.170097	353.633
chr5_131809962	C5orf56	+	intronic	intronic	yes	-0.00919199	-0.0640582	0.170666	354.815
chr3_197612220	LRCH3	+	3UTR	3UTR	yes	0.00917326	0.0639277	0.171541	356.634
chr3_46417220	CCR5	+	3UTR	3UTR	no	0.00916004	0.0638355	0.17216	357.922
chr2_219102473	ARPC2	+	intronic	intronic	yes	0.0091579	0.0638206	0.172261	358.131
chr19_4654468	TNFAIP8L1	+	3UTR	3UTR	yes	0.00914537	0.0637333	0.17285	359.355
chr22_39415905	APOBEC3C	+	3UTR	3UTR	yes	0.00913599	0.063668	0.173292	360.273
chr17_76418720	PGS1	+	intronic	intronic	yes	-0.00909087	-0.0633535	0.175429	364.717
chr3_45721989	LIMD1	+	3UTR	3UTR	yes	0.00908557	0.0633166	0.175681	365.241
chr1_184761162	FAM129A	-	3UTR	3UTR	yes	0.00908297	0.0632984	0.175805	365.499
chr4_153544081	TMEM154	-	3UTR	3UTR	yes	0.00906862	0.0631984	0.17649	366.924
chr20_30679593	HCK	+	intronic	intronic	yes	0.00906565	0.0631778	0.176632	367.218
chr22_42779624	NFAM1	-	3UTR	3UTR	no	0.00905515	0.0631046	0.177135	368.263
chrX_123046772	XIAP	+	3UTR	3UTR	yes	0.00904691	0.0630472	0.17753	369.085
chr1_36943498	CSF3R	-	intronic	intronic	yes	0.00901542	0.0628277	0.179047	372.238
chr19_7457749	ARHGEF18	+	intronic	intronic	yes	0.00900562	0.0627594	0.17952	373.223
chr6_32973557	HLA-DOA	-	3UTR	3UTR	yes	0.00898668	0.0626274	0.180439	375.133
chr18_56419964	MALT1	+	3UTR	3UTR	yes	-0.00896657	-0.0624873	0.181418	377.168
chr19_8557422	PRAM1	-	intronic	intronic	yes	0.00895627	0.0624155	0.181921	378.214
chr1_204524806	MDM4	+	3UTR	3UTR	yes	-0.0089519	-0.0623851	0.182135	378.658
chr6_150046686	NUP43	-	3UTR	3UTR	yes	-0.0089514	-0.0623816	0.182159	378.709
chr19_46122802	EML2	-	intronic	intronic	no	0.00894385	0.062329	0.182529	379.478
chr12_120899011	GATC	+	3UTR	3UTR	yes	-0.00890225	-0.062039	0.184576	383.734
chr6_42855979	RPL7L1	+	3UTR	3UTR	yes	0.0089008	0.0620289	0.184648	383.883
chr17_79527435	NPLOC4	-	intronic	intronic	yes	0.00888932	0.0619489	0.185216	385.063
chr19_50308191	AP2A1	+	intronic	intronic	yes	-0.00887844	-0.0618731	0.185755	386.185
chr1_36944266	CSF3R	-	intronic	intronic	yes	0.00887075	0.0618195	0.186137	386.98
chr16_11928846	RSL1D1	-	3UTR	3UTR	yes	0.00881211	0.0614109	0.18907	393.076
chr11_761072	TALDO1	+	intronic	intronic	yes	0.00880757	0.0613792	0.189298	393.551
chr5_130495683	HINT1	-	intronic	intronic	yes	-0.00878618	-0.0612301	0.190377	395.795
chr17_76105660	TNRC6C-AS1	-	ncRNA	ncRNA	yes	0.00877029	0.0611194	0.191182	397.466
chr9_131093965	COQ4	+	ncRNA	ncRNA	yes	0.00876771	0.0611014	0.191313	397.739
chr22_42777158	NFAM1	-	3UTR	3UTR	no	0.00873266	0.0608572	0.193097	401.448
chr1_150704633	CTSS	-	3UTR	3UTR	yes	-0.00872102	-0.0607761	0.193692	402.685
chrX_73486152	FTX	-	intronic	intronic	yes	-0.00870803	-0.0606855	0.194358	404.07
chr10_73994707	ANAPC16	+	3UTR	3UTR	yes	-0.00868255	-0.0605079	0.195669	406.795
chr2_204168982	CYP20A1	+	3UTR	3UTR	yes	0.00862207	0.0600865	0.198806	413.317
chr11_66288278	ZDHHC242	-	3UTR	3UTR	yes	0.00860271	0.0599515	0.199818	415.422
chr19_13871439	CCDC130	+	intronic	intronic	yes	0.00859389	0.0598901	0.20028	416.383
chr6_28872768	TRIM27	-	intronic	intronic	yes	-0.00858867	-0.0598537	0.200554	416.952
chr22_39429101	APOBEC3D	+	3UTR	3UTR	yes	0.0085537	0.05961	0.202397	420.782
chr11_768321	PDDC1	-	3UTR	3UTR	yes	0.00853771	0.0594986	0.203243	422.542
chr19_11561145	PRKCSH	+	intronic	intronic	yes	0.00853096	0.0594516	0.203601	423.286
chr12_133297904	PGAM5	+	3UTR	3UTR	yes	0.00853041	0.0594477	0.20363	423.348
chr19_54303016	NLRP12	-	intronic	intronic	yes	-0.00851647	-0.0593506	0.204371	424.888
chr1_155706347	DAP3	+	intronic	intronic	yes	0.00851551	0.0593439	0.204422	424.994
chr1_150703585	CTSS	-	3UTR	3UTR	yes	0.00850111	0.0592435	0.20519	426.591
chr4_17802979	DCAF16	-	3UTR	3UTR	yes	-0.00848507	-0.0591318	0.206048	428.373
chr19_4838595	PLIN3	-	3UTR	3UTR	yes	0.00845399	0.0589152	0.207717	431.843
chr15_34523414	SLC12A6	-	3UTR	3UTR	yes	0.00844738	0.0588691	0.208073	432.584
chr16_50139563	HEATR3	+	3UTR	3UTR	yes	0.00844153	0.0588283	0.208389	433.241
chr17_43294998	CTD-2020K17.1	-	intronic	intronic	yes	0.00843015	0.058749	0.209004	434.519
chr8_11700251	CTSB	-	3UTR	3UTR	yes	0.0083994	0.0585347	0.210673	437.988
chr17_73940094	ACOX1	-	3UTR	3UTR	yes	0.00838298	0.0584203	0.211567	439.848
chr15_45025768	TRIM69	+	intronic	intronic	yes	-0.00837664	-0.0583761	0.211914	440.568
chr8_30535980	GSR	-	3UTR	3UTR	yes	0.00835002	0.0581906	0.213372	443.6
chrX_118673238	CXorf56	-	3UTR	3UTR	yes	0.00834691	0.0581689	0.213543	443.956
chr12_121612967	P2RX7	+	intronic	intronic	yes	-0.00833352	-0.0580756	0.21428	445.487
chr17_73939269	ACOX1	-	3UTR	3UTR	yes	0.00831187	0.0579247	0.215475	447.971
chr7_6646440	C7orf26	+	intronic	intronic	yes	0.00830802	0.0578979	0.215687	448.414
chr17_43220185	ACBD4	+	3UTR	3UTR	yes	0.00830122	0.0578505	0.216064	449.197
chr7_99749905	C7orf59	+	intronic	intronic	yes	0.00827002	0.0576331	0.217798	452.801
chr19_13884408	MRI1	+	3UTR	3UTR	yes	-0.00826181	-0.0575758	0.218256	453.754
chr19_17663295	FAM129C	+	intronic	intronic	yes	0.00825726	0.0575441	0.21851	454.282
chr17_43583373	LRRC37A4P	-	ncRNA	ncRNA	yes	0.00823777	0.0574083	0.2196	456.549
chr3_156258319	SSR3	-	3UTR	3UTR	yes	0.00823415	0.0573831	0.219803	456.971
chr7_44841928	PPIA	+	3UTR	3UTR	yes	0.00822083	0.0572903	0.220552	458.527
chr14_21928851	RAB2B	-	3UTR	3UTR	yes	0.00821179	0.0572273	0.22106	459.585
chr19_7454859	ARHGEF18	+	intronic	intronic	yes	0.00820857	0.0572048	0.221242	459.962
chr12_47611636	FAM113B	+	intronic	intronic	yes	-0.00819686	-0.0571232	0.221902	461.335
chr12_98943096	TMPO	+	3UTR	3UTR	yes	-0.00819589	-0.0571165	0.221957	461.449
chr17_59253247	BCAS3	+	intronic	intronic	yes	0.00817427	0.0569658	0.223181	463.994
chr17_37915631	IKZF3	-	3UTR	3UTR	yes	0.00816716	0.0569162	0.223585	464.833
chr17_72762793	SLC9A3R1	+	intronic	intronic	yes	0.00814228	0.0567429	0.225	467.776
chr16_68029743	DPEP2	-	intronic	intronic	yes	0.00811422	0.0565473	0.226605	471.112
chr17_37915525	IKZF3	-	3UTR	3UTR	yes	0.00808876	0.0563699	0.228068	474.154
chr19_13884259	MRI1	+	3UTR	3UTR	yes	0.00805945	0.0561656	0.229761	477.673
chr8_11701323	CTSB	-	3UTR	3UTR	yes	0.00805017	0.056101	0.230298	478.79
chr1_155721198	MSTO2P	+	intronic	intronic	yes	0.00804292	0.0560504	0.230719	479.665
chr1_150969199	FAM63A	-	3UTR	3UTR	yes	0.00801218	0.0558362	0.232509	483.387
chr12_47610930	PCED1B	+	intronic	intronic	yes	0.00798989	0.0556808	0.233813	486.098
chr19_11560799	PRKCSH	+	intronic	intronic	yes	0.00798096	0.0556187	0.234337	487.186
chr16_31134928	MYST1	+	intronic	intronic	yes	0.00797245	0.0555594	0.234837	488.225
chr12_51325419	METTL7A	+	3UTR	3UTR	yes	0.00794468	0.0553658	0.236474	491.629
chr17_37917330	IKZF3	-	3UTR	3UTR	yes	0.0079329	0.0552837	0.237171	493.078
chr19_49988140	FLT3LG	+	intronic	intronic	yes	0.00791205	0.0551384	0.238407	495.649
chr7_102096883	ORAI2	+	3UTR	3UTR	yes	0.00790494	0.0550888	0.23883	496.528
chr19_13871547	CCDC130	+	intronic	intronic	yes	0.00790425	0.0550841	0.238871	496.613
chr22_42779637	NFAM1	-	3UTR	3UTR	no	0.00790316	0.0550765	0.238936	496.748
chrX_73485925	FTX	-	intronic	intronic	yes	0.0078545	0.0547373	0.241845	502.795
chr19_39823919	GMFG	-	intronic	intronic	yes	-0.007846	-0.0546781	0.242355	503.857
chr1_204525548	MDM4	+	3UTR	3UTR	yes	0.00784571	0.0546761	0.242373	503.893
chr16_29681690	SPN	+	3UTR	3UTR	yes	0.00784063	0.0546407	0.242678	504.528
chr19_18182106	IL12RB1	-	Syn	Pro->Pro	yes	0.0077697	0.0541464	0.246973	513.456
chr1_150575597	ENSA	-	intronic	intronic	yes	-0.00774395	-0.053967	0.248544	516.724
chr15_45025767	TRIM69	+	intronic	intronic	yes	0.007735	0.0539046	0.249093	517.864
chr17_1684054	SMYD4	-	3UTR	3UTR	yes	-0.00769379	-0.0536174	0.251627	523.133
chr20_30671453	HCK	+	intronic	intronic	no	0.00766216	0.0533969	0.253585	527.202
chr15_52206607	TMOD3	+	intronic	intronic	yes	0.00764754	0.053295	0.254493	529.09
chr3_45722043	LIMD1	+	3UTR	3UTR	yes	0.00764562	0.0532817	0.254612	529.338
chr16_68030078	DPEP2	-	intronic	intronic	yes	0.00764145	0.0532526	0.254872	529.878
chr3_50370171	RASSF1	-	intronic	intronic	yes	0.00763437	0.0532033	0.255312	530.794
chr16_29679831	SPN	+	3UTR	3UTR	yes	0.00762794	0.0531585	0.255713	531.628
chr14_75203004	FCF1	+	3UTR	3UTR	yes	-0.00761981	-0.0531018	0.256221	532.684
chr20_30679732	HCK	+	intronic	intronic	yes	0.00760744	0.0530156	0.256995	534.292
chr19_15772035	CYP4F3	+	3UTR	3UTR	yes	-0.00758291	-0.0528447	0.258535	537.493
chr19_8605970	MYO1F	-	intronic	intronic	yes	0.0075821	0.052839	0.258585	537.599
chr19_17663471	FAM129C	+	intronic	intronic	yes	0.00758083	0.0528301	0.258666	537.766
chrX_118672672	CXorf56	-	3UTR	3UTR	yes	0.00756937	0.0527503	0.259387	539.265
chr1_184761179	FAM129A	-	3UTR	3UTR	yes	-0.00754904	-0.0526087	0.26067	541.933
chr3_50370101	RASSF1	-	intronic	intronic	yes	0.00753536	0.0525133	0.261536	543.734
chr2_99812843	MRPL30	+	3UTR	3UTR	yes	0.00753318	0.0524981	0.261675	544.021
chr10_73994692	ANAPC16	+	3UTR	3UTR	yes	0.00752452	0.0524377	0.262225	545.165
chr19_56150729	ZNF581	+	intronic	intronic	yes	0.00751138	0.0523462	0.26306	546.901
chr16_27461985	IL21R	+	3UTR	3UTR	yes	0.00746088	0.0519942	0.266287	553.611
chr16_31134288	MYST1	+	intronic	intronic	yes	0.00745335	0.0519418	0.26677	554.615
chr6_31778115	HSPA1L	-	Syn	Glu->Glu	no	0.00742803	0.0517653	0.2684	558.005
chr6_150045748	NUP43	-	3UTR	3UTR	yes	0.00742644	0.0517543	0.268503	558.218
chr16_29681610	SPN	+	3UTR	3UTR	yes	0.00741109	0.0516473	0.269495	560.28
chr8_11700631	CTSB	-	3UTR	3UTR	yes	0.00740115	0.051578	0.270139	561.619
chr3_50150360	RBM5	+	intronic	intronic	yes	0.00739109	0.0515079	0.270791	562.975
chr20_43707759	STK4	+	3UTR	3UTR	yes	0.00739093	0.0515067	0.270802	562.997
chr17_73940875	ACOX1	-	3UTR	3UTR	yes	0.00736792	0.0513464	0.272299	566.109
chr20_30684494	HCK	+	intronic	intronic	yes	0.00736391	0.0513185	0.27256	566.652
chr19_2293929	SPPL2B	+	intronic	intronic	yes	0.00735812	0.0512781	0.272938	567.437
chr22_42779589	NFAM1	-	3UTR	3UTR	no	0.00734281	0.0511714	0.273938	569.517
chr4_153544056	TMEM154	-	3UTR	3UTR	yes	0.00733234	0.0510985	0.274624	570.943
chr1_144829576	NBPF9	+	3UTR	3UTR	no	0.00733141	0.051092	0.274685	571.07
chr1_235990215	LYST	-	intronic	intronic	yes	0.00730422	0.0509025	0.276471	574.783
chr19_11560427	PRKCSH	+	intronic	intronic	yes	0.00728957	0.0508004	0.277437	576.791
chr7_6646529	C7orf26	+	intronic	intronic	yes	0.00726261	0.0506125	0.279219	580.497
chr9_37503392	POLR1E	+	3UTR	3UTR	yes	0.00725293	0.0505451	0.279862	581.833
chr9_131093909	COQ4	+	ncRNA	ncRNA	yes	0.00724247	0.0504721	0.280557	583.278
chr15_75646087	NEIL1	+	Syn	Lys->Lys	no	0.00722835	0.0503737	0.281497	585.232
chr6_150045918	NUP43	-	3UTR	3UTR	yes	-0.00721562	-0.050285	0.282346	586.998
chr6_42856983	RPL7L1	+	3UTR	3UTR	yes	-0.00719568	-0.0501461	0.28368	589.77
chrX_118758965	SEPT6	-	intronic	intronic	yes	-0.00719378	-0.0501329	0.283807	590.035
chr7_44841489	PPIA	+	3UTR	3UTR	yes	0.00716819	0.0499545	0.285526	593.609
chr7_100454348	SLC12A9	+	intronic	intronic	yes	0.00713688	0.0497363	0.287638	597.999
chr11_74167320	KCNE3	-	3UTR	3UTR	yes	-0.007129	-0.0496814	0.288171	599.108
chr10_28827637	WAC	+	intronic	intronic	yes	-0.00712094	-0.0496252	0.288717	600.243
chr1_16889639	NBPF1	-	3UTR	3UTR	no	0.00711523	0.0495855	0.289104	601.048
chr10_101992307	CWF19L1	-	3UTR	3UTR	yes	0.00709335	0.0494329	0.290592	604.141
chr1_1595586	SLC35E2B	-	3UTR	3UTR	yes	0.00709152	0.0494202	0.290716	604.399
chr10_135079177	ADAM8	-	intronic	intronic	yes	0.0070615	0.049211	0.292766	608.661
chr22_36057284	APOL6	+	3UTR	3UTR	yes	0.00705889	0.0491928	0.292945	609.032
chr7_128293538	LINC01000	+	ncRNA	ncRNA	no	-0.00704984	-0.0491298	0.293564	610.32
chr6_42909448	RP3-475N16.1	+	intronic	intronic	yes	0.0070355	0.0490298	0.294549	612.367
chr3_50370026	RASSF1	-	intronic	intronic	yes	0.00703075	0.0489967	0.294875	613.046
chr22_39428727	APOBEC3D	+	3UTR	3UTR	yes	0.00700568	0.048822	0.296602	616.636
chr2_219099999	ARPC2	+	intronic	intronic	yes	0.00699491	0.0487469	0.297347	618.184
chr16_29681560	SPN	+	3UTR	3UTR	yes	0.00699456	0.0487445	0.297371	618.234
chr14_23302266	MRPL52	+	intronic	intronic	yes	-0.00697403	-0.0486014	0.298793	621.19
chr8_11701458	CTSB	-	3UTR	3UTR	yes	0.00694479	0.0483976	0.300826	625.417
chr15_34523297	SLC12A6	-	3UTR	3UTR	yes	0.00691911	0.0482187	0.302619	629.144
chr19_16261094	HSH2D	+	intronic	intronic	yes	0.00689067	0.0480205	0.304613	633.29
chr13_21948576	ZDHHC20	-	3UTR	3UTR	yes	0.00688502	0.0479811	0.30501	634.115
chrX_117665311	DOCK11	+	intronic	intronic	yes	0.00686105	0.0478141	0.306699	637.627
chr20_30680822	HCK	+	intronic	intronic	yes	0.00684651	0.0477127	0.307726	639.763
chr19_54680140	MBOAT7	-	intronic	intronic	yes	0.00679534	0.0473561	0.31136	647.317
chr9_132268957	LINC00963	+	intronic	intronic	yes	0.00678372	0.0472752	0.312189	649.041
chr19_2293205	SPPL2B	+	intronic	intronic	yes	0.00676632	0.0471539	0.313433	651.628
chr16_30392077	SEPT1	-	intronic	intronic	yes	0.00674384	0.0469973	0.315045	654.978
chr6_42910829	RP3-475N16.1	+	intronic	intronic	no	0.00674224	0.0469861	0.31516	655.218
chr16_71957287	IST1	+	intronic	intronic	no	0.00674199	0.0469844	0.315178	655.255
chr6_42856917	RPL7L1	+	3UTR	3UTR	yes	-0.00673137	-0.0469104	0.315941	656.842
chr19_11560825	PRKCSH	+	intronic	intronic	yes	-0.00672164	-0.0468426	0.316642	658.299
chr2_217366897	RPL37A	+	3UTR	3UTR	yes	-0.00670184	-0.0467046	0.318072	661.271
chr17_47416849	ZNF652	-	intronic	intronic	no	-0.00668689	-0.0466003	0.319154	663.521
chr22_39428854	APOBEC3D	+	3UTR	3UTR	yes	0.0066854	0.04659	0.319261	663.744
chr7_100454396	SLC12A9	+	intronic	intronic	yes	0.00668318	0.0465745	0.319422	664.079
chr19_8605472	MYO1F	-	intronic	intronic	yes	0.00666025	0.0464147	0.321087	667.541
chr22_17594222	IL17RA	+	3UTR	3UTR	yes	0.00665412	0.046372	0.321533	668.468
chr2_99812897	MRPL30	+	3UTR	3UTR	yes	-0.00665097	-0.04635	0.321763	668.945
chr1_204526660	MDM4	+	3UTR	3UTR	yes	-0.00661385	-0.0460914	0.324474	674.581
chr22_39350607	APOBEC3A	+	intronic	intronic	no	0.00659644	0.0459701	0.32575	677.235
chr1_204525647	MDM4	+	3UTR	3UTR	yes	0.00656104	0.0457233	0.328356	682.653
chr8_11700737	CTSB	-	3UTR	3UTR	yes	-0.00655228	-0.0456623	0.329004	683.999
chr4_153544972	TMEM154	-	3UTR	3UTR	yes	0.00651556	0.0454064	0.331724	689.654
chrX_48436348	RBM3	+	3UTR	3UTR	yes	0.006505	0.0453328	0.332509	691.286
chr11_118880601	CCDC84	+	intronic	intronic	yes	0.00649541	0.045266	0.333223	692.77
chr19_13870306	CCDC130	+	intronic	intronic	yes	0.0064922	0.0452436	0.333462	693.267
chr7_75025957	TRIM73	+	intronic	intronic	yes	-0.00648477	-0.0451918	0.334017	694.42
chr19_13884346	MRI1	+	3UTR	3UTR	yes	0.00647713	0.0451386	0.334586	695.605
chr18_24179324	KCTD1	-	intronic	intronic	no	-0.00645258	-0.0449675	0.336424	699.425
chr1_150703698	CTSS	-	3UTR	3UTR	yes	0.00643702	0.044859	0.337592	701.853
chr17_76419056	PGS1	+	intronic	intronic	yes	0.00643183	0.0448229	0.337982	702.664
chr7_38763200	VPS41	-	3UTR	3UTR	yes	-0.00641504	-0.0447058	0.339246	705.292
chr14_75202995	FCF1	+	3UTR	3UTR	yes	0.00640819	0.0446581	0.339762	706.365
chr5_180262080	LOC729678	+	ncRNA	ncRNA	no	0.00638467	0.0444943	0.341539	710.059
chr6_42905085	CNPY3	+	intronic	intronic	yes	0.00638189	0.0444749	0.341749	710.497
chr16_29679886	SPN	+	3UTR	3UTR	yes	0.00637733	0.0444431	0.342095	711.215
chr22_36662697	APOL1	+	3UTR	3UTR	yes	0.00637317	0.0444141	0.34241	711.871
chr1_184761293	FAM129A	-	3UTR	3UTR	yes	0.00637098	0.0443988	0.342576	712.216
chr3_50371000	RASSF1	-	intronic	intronic	yes	0.00636724	0.0443728	0.34286	712.805
chr2_204168822	CYP20A1	+	3UTR	3UTR	yes	-0.00634569	-0.0442226	0.344497	716.21
chr21_34637221	IFNAR2	+	3UTR	3UTR	yes	0.00633529	0.0441501	0.34529	717.858
chr6_150046415	NUP43	-	3UTR	3UTR	yes	0.00632384	0.0440703	0.346163	719.673
chr19_11945749	ZNF440	+	3UTR	3UTR	yes	-0.00629559	-0.0438734	0.348324	724.166
chr3_50369983	RASSF1	-	intronic	intronic	yes	0.00628305	0.043786	0.349286	726.165
chr1_1595048	SLC35E2B	-	3UTR	3UTR	yes	0.00622941	0.0434122	0.353419	734.758
chrX_73486319	FTX	-	intronic	intronic	yes	0.00622371	0.0433725	0.353861	735.676
chr11_760888	TALDO1	+	3UTR	3UTR	yes	0.00622285	0.0433665	0.353927	735.815
chr16_68029820	DPEP2	-	intronic	intronic	yes	0.0062174	0.0433285	0.354349	736.692
chr20_30684374	HCK	+	intronic	intronic	yes	0.00619591	0.0431788	0.356016	740.158
chr1_184761188	FAM129A	-	3UTR	3UTR	yes	-0.00617605	-0.0430404	0.357562	743.371
chr6_31166746	HCG27	+	intronic	intronic	yes	-0.00616289	-0.0429486	0.358588	745.505
chr19_17663627	FAM129C	+	intronic	intronic	yes	0.00614088	0.0427953	0.360309	749.082
chr8_11701295	CTSB	-	3UTR	3UTR	yes	0.00613835	0.0427776	0.360507	749.493
chr16_31134631	MYST1	+	intronic	intronic	yes	0.00612627	0.0426935	0.361453	751.461
chr1_89649462	GBP4	-	3UTR	3UTR	yes	0.00610082	0.0425161	0.363453	755.619
chr3_50150382	RBM5	+	intronic	intronic	yes	0.00604224	0.0421079	0.368083	765.244
chr16_3100731	MMP25	+	intronic	intronic	yes	0.00600591	0.0418546	0.370973	771.252
chr3_44620372	RP11-944L7.4	-	intronic	intronic	no	-0.00599103	-0.041751	0.37216	773.72
chr19_4653426	TNFAIP8L1	+	3UTR	3UTR	yes	-0.00598377	-0.0417004	0.37274	774.927
chr8_11700284	CTSB	-	3UTR	3UTR	yes	0.00595173	0.0414771	0.375307	780.263
chrX_73485839	FTX	-	intronic	intronic	yes	0.00592435	0.0412863	0.377509	784.842
chr1_40214313	PPIE	+	intronic	intronic	yes	-0.00591667	-0.0412328	0.378129	786.131
chr7_100454354	SLC12A9	+	intronic	intronic	yes	0.00590987	0.0411854	0.378678	787.271
chr1_184761312	FAM129A	-	3UTR	3UTR	yes	0.00590419	0.0411458	0.379137	788.225
chr15_64447487	SNX22	+	3UTR	3UTR	yes	-0.00589343	-0.0410708	0.380006	790.033
chr17_79527621	NPLOC4	-	intronic	intronic	yes	-0.00584622	-0.0407418	0.383838	797.999
chr1_150704486	CTSS	-	3UTR	3UTR	yes	-0.00584254	-0.0407161	0.384138	798.624
chr5_130994344	FNIP1	-	intronic	intronic	no	-0.00583428	-0.0406586	0.384811	800.022
chr12_47611038	PCED1B	+	intronic	intronic	yes	0.00582813	0.0406158	0.385313	801.065
chr6_150046432	NUP43	-	3UTR	3UTR	yes	0.00581734	0.0405406	0.386194	802.897
chr10_75008955	MRPS16	-	3UTR	3UTR	yes	-0.00579999	-0.0404196	0.387614	805.849
chr19_53071441	ZNF808	+	intronic	intronic	yes	0.00576856	0.0402006	0.390193	811.211
chr2_219100016	ARPC2	+	intronic	intronic	yes	0.00574614	0.0400444	0.392039	815.048
chr22_42779487	NFAM1	-	3UTR	3UTR	no	-0.00570544	-0.0397607	0.395404	822.045
chr4_88259812	HSD17B11	-	intronic	intronic	yes	-0.00564283	-0.0393244	0.400614	832.876
chr22_42779576	NFAM1	-	3UTR	3UTR	no	-0.00563911	-0.0392985	0.400925	833.523
chr16_31375482	ITGAX	+	intronic	intronic	yes	-0.00563216	-0.03925	0.401506	834.732
chr7_128143622	METTL2B	+	3UTR	3UTR	yes	-0.00562726	-0.0392159	0.401916	835.584
chr1_204525629	MDM4	+	3UTR	3UTR	yes	-0.00562008	-0.0391659	0.402517	836.833
chr6_31640793	CSNK2B	+	3UTR	3UTR	yes	-0.00556774	-0.0388011	0.406917	845.979
chr3_45721836	LIMD1	+	3UTR	3UTR	yes	-0.00554303	-0.0386289	0.409004	850.319
chr16_31375562	ITGAX	+	intronic	intronic	yes	0.00553809	0.0385945	0.409422	851.188
chr7_100455436	SLC12A9	+	intronic	intronic	yes	0.00548497	0.0382243	0.413932	860.564
chr16_29680732	SPN	+	3UTR	3UTR	yes	-0.00547215	-0.0381349	0.415025	862.837
chr9_140505890	ARRDC1	+	intronic	intronic	yes	0.00547052	0.0381236	0.415164	863.127
chr22_39415910	APOBEC3C	+	3UTR	3UTR	yes	0.00545038	0.0379833	0.416884	866.703
chr22_42779635	NFAM1	-	3UTR	3UTR	no	-0.00544077	-0.0379162	0.417707	868.414
chr12_47611640	FAM113B	+	intronic	intronic	yes	0.00540067	0.0376368	0.42115	875.57
chr7_100454211	SLC12A9	+	intronic	intronic	yes	0.00539182	0.0375751	0.421912	877.155
chr13_21949107	ZDHHC20	-	3UTR	3UTR	yes	0.00539052	0.0375661	0.422024	877.388
chr16_50139562	HEATR3	+	3UTR	3UTR	yes	0.00539051	0.037566	0.422024	877.389
chr16_30391720	SEPT1	-	intronic	intronic	yes	-0.00534876	-0.037275	0.425631	884.886
chr3_44790759	KIAA1143	-	3UTR	3UTR	yes	0.00534451	0.0372454	0.425999	885.652
chr19_53071480	ZNF808	+	intronic	intronic	yes	0.00531869	0.0370655	0.428239	890.308
chr19_8560104	PRAM1	-	intronic	intronic	yes	0.00531161	0.0370162	0.428854	891.588
chr11_47502369	CELF1	-	intronic	intronic	yes	0.00529886	0.0369273	0.429964	893.895
chrX_73486153	FTX	-	intronic	intronic	yes	0.00528074	0.036801	0.431544	897.18
chr12_51325373	METTL7A	+	3UTR	3UTR	yes	0.00527389	0.0367533	0.432142	898.423
chrX_73485928	FTX	-	intronic	intronic	yes	-0.00525855	-0.0366464	0.433483	901.211
chr19_13871687	CCDC130	+	intronic	intronic	yes	0.00524398	0.0365448	0.43476	903.865
chr15_52206606	TMOD3	+	intronic	intronic	yes	-0.00523876	-0.0365085	0.435217	904.816
chr16_29680287	SPN	+	3UTR	3UTR	yes	0.00523423	0.0364769	0.435615	905.643
chr3_45722055	LIMD1	+	3UTR	3UTR	yes	0.00522439	0.0364083	0.436478	907.438
chrX_73485869	FTX	-	intronic	intronic	yes	0.00521236	0.0363245	0.437536	909.638
chr2_144131078	ARHGAP15	+	intronic	intronic	yes	0.00518676	0.0361461	0.439792	914.328
chr13_20247029	MPHOSPH8	+	3UTR	3UTR	yes	0.00515188	0.035903	0.442876	920.738
chr12_47604465	PCED1B-AS	-	ncRNA	ncRNA	yes	0.00513583	0.0357912	0.444298	923.696
chr17_43294719	CTD-2020K17.1	-	intronic	intronic	yes	0.00511636	0.0356555	0.446028	927.293
chr20_3851645	MAVS	+	3UTR	3UTR	yes	0.00509001	0.0354719	0.448376	932.173
chr1_28662253	MED18	+	3UTR	3UTR	yes	0.00506759	0.0353156	0.450379	936.338
chr12_47611064	PCED1B	+	intronic	intronic	yes	-0.00500208	-0.0348591	0.456259	948.562
chr4_17803604	DCAF16	-	3UTR	3UTR	yes	-0.0049907	-0.0347798	0.457285	950.695
chr16_31134881	MYST1	+	intronic	intronic	yes	0.00498412	0.0347339	0.457879	951.93
chr6_132140917	ENPP1	+	intronic	intronic	no	-0.00497858	-0.0346953	0.458379	952.97
chrX_118672525	CXorf56	-	3UTR	3UTR	yes	0.00497434	0.0346658	0.458762	953.766
chr7_65618786	CRCP	+	3UTR	3UTR	yes	0.00497028	0.0346374	0.45913	954.53
chr1_204525641	MDM4	+	3UTR	3UTR	yes	0.00494127	0.0344353	0.461757	959.992
chr22_42779501	NFAM1	-	3UTR	3UTR	no	0.00493324	0.0343793	0.462485	961.506
chr19_13871683	CCDC130	+	intronic	intronic	yes	-0.00484772	-0.0337833	0.470284	977.721
chr3_59735659	FHIT	-	3UTR	3UTR	no	0.00484312	0.0337513	0.470705	978.597
chr19_54600970	OSCAR	-	intronic	intronic	yes	-0.00484113	-0.0337374	0.470888	978.976
chrX_73485889	FTX	-	intronic	intronic	yes	0.00482574	0.0336302	0.4723	981.912
chr15_64447632	SNX22	+	3UTR	3UTR	yes	-0.00480932	-0.0335157	0.47381	985.051
chr17_38439719	WIPF2	+	3UTR	3UTR	yes	0.00480605	0.0334929	0.474111	985.676
chr2_217366515	RPL37A	+	3UTR	3UTR	yes	0.00477701	0.0332906	0.476787	991.24
chr6_150045884	NUP43	-	3UTR	3UTR	yes	0.00477107	0.0332492	0.477336	992.381
chr19_17663648	FAM129C	+	intronic	intronic	yes	-0.00477035	-0.0332441	0.477403	992.52
chr17_43292872	AC008105.1	-	intronic	intronic	yes	-0.00476464	-0.0332044	0.47793	993.615
chr3_45721934	LIMD1	+	3UTR	3UTR	yes	0.00473348	0.0329872	0.480815	999.614
chr19_16745385	CTC-429P9.4	-	intronic	intronic	yes	-0.00472352	-0.0329178	0.481739	1001.53
chr1_150703634	CTSS	-	3UTR	3UTR	yes	0.00470244	0.0327709	0.483698	1005.61
chr19_11561139	PRKCSH	+	intronic	intronic	yes	0.00468357	0.0326394	0.485455	1009.26
chr3_9742629	MTMR14	+	intronic	intronic	yes	-0.0046658	-0.0325156	0.487113	1012.71
chr19_11561171	PRKCSH	+	intronic	intronic	yes	0.0046403	0.0323378	0.489499	1017.67
chr3_32997241	CCR4	+	3UTR	3UTR	yes	0.00461681	0.0321741	0.491701	1022.25
chr17_73940120	ACOX1	-	3UTR	3UTR	yes	-0.00461436	-0.0321571	0.49193	1022.72
chr19_18182130	IL12RB1	-	Syn	Ser->Ser	yes	-0.00457904	-0.031911	0.495252	1029.63
chr17_56419042	TSPOAP1-AS1	+	intronic	intronic	yes	0.00456644	0.0318232	0.49644	1032.1
chr19_58357268	ZNF587	+	3UTR	3UTR	yes	0.00455191	0.0317219	0.497812	1034.95
chr6_108363895	OSTM1	-	3UTR	3UTR	yes	0.00453835	0.0316274	0.499094	1037.62
chr16_27278365	NSMCE1	-	intronic	intronic	no	-0.00452128	-0.0315084	0.500711	1040.98
chr22_24570307	CABIN1	+	intronic	intronic	yes	0.00451059	0.0314339	0.501724	1043.08
chr20_30682416	HCK	+	intronic	intronic	yes	0.00450851	0.0314194	0.501922	1043.5
chr6_160100910	SOD2	-	3UTR	3UTR	yes	-0.00446978	-0.0311495	0.505604	1051.15
chr3_50149793	RBM5	+	intronic	intronic	yes	-0.00446659	-0.0311273	0.505908	1051.78
chr9_123689682	TRAF1	-	5UTR	5UTR	no	0.00446346	0.0311055	0.506206	1052.4
chr16_68029076	DPEP2	-	intronic	intronic	yes	0.00445498	0.0310464	0.507015	1054.08
chr15_45025366	TRIM69	+	intronic	intronic	yes	-0.00445209	-0.0310262	0.507291	1054.66
chr18_56420458	MALT1	+	3UTR	3UTR	yes	0.00444889	0.031004	0.507596	1055.29
chr1_1595074	SLC35E2B	-	3UTR	3UTR	yes	0.00444403	0.03097	0.508061	1056.26
chr16_31134962	MYST1	+	intronic	intronic	yes	0.00444001	0.0309421	0.508444	1057.06
chr7_99749842	C7orf59	+	intronic	intronic	yes	0.00441387	0.0307599	0.510945	1062.25
chr16_30391747	SEPT1	-	intronic	intronic	yes	0.0044029	0.0306834	0.511996	1064.44
chr16_27461986	IL21R	+	3UTR	3UTR	yes	0.00439651	0.0306389	0.512609	1065.71
chr22_45736784	FAM118A	+	3UTR	3UTR	yes	-0.0043828	-0.0305434	0.513925	1068.45
chr2_204170041	CYP20A1	+	3UTR	3UTR	yes	0.00437842	0.0305129	0.514346	1069.33
chr9_37510105	RP11-613M10.6	+	ncRNA	ncRNA	yes	0.00437833	0.0305122	0.514355	1069.34
chr16_31134967	MYST1	+	intronic	intronic	yes	-0.00434983	-0.0303136	0.517098	1075.05
chr16_30391725	SEPT1	-	intronic	intronic	yes	0.00434464	0.0302774	0.517598	1076.09
chr22_51062161	ARSA	-	3UTR	3UTR	yes	-0.00432893	-0.0301679	0.519115	1079.24
chr7_38763074	VPS41	-	3UTR	3UTR	yes	0.00428056	0.0298308	0.523797	1088.97
chr6_150045920	NUP43	-	3UTR	3UTR	yes	0.00427966	0.0298246	0.523884	1089.16
chr22_51062215	ARSA	-	3UTR	3UTR	yes	-0.00425571	-0.0296577	0.52621	1093.99
chr4_153544977	TMEM154	-	3UTR	3UTR	yes	-0.00421746	-0.0293911	0.529937	1101.74
chr17_73940918	ACOX1	-	3UTR	3UTR	yes	-0.00421064	-0.0293436	0.530602	1103.12
chr6_150046736	NUP43	-	3UTR	3UTR	no	-0.00419059	-0.0292039	0.532562	1107.2
chr19_8557361	PRAM1	-	intronic	intronic	yes	-0.00418517	-0.0291661	0.533092	1108.3
chr2_101898162	RNF149	-	intronic	intronic	yes	0.004145	0.0288861	0.537033	1116.49
chr17_33838646	SLFN12L	-	intronic	intronic	yes	0.00413899	0.0288443	0.537623	1117.72
chrX_73485988	FTX	-	intronic	intronic	yes	0.00412216	0.028727	0.539279	1121.16
chr12_47611088	PCED1B	+	intronic	intronic	yes	0.00412029	0.0287139	0.539464	1121.54
chr9_68414809	BC080605	+	ncRNA	ncRNA	yes	0.00406432	0.0283239	0.544989	1133.03
chr22_42779539	NFAM1	-	3UTR	3UTR	no	-0.00405288	-0.0282442	0.546122	1135.39
chr16_29679822	SPN	+	3UTR	3UTR	yes	0.00404865	0.0282147	0.546541	1136.26
chr17_43295172	CTD-2020K17.1	-	intronic	intronic	yes	0.00404327	0.0281772	0.547074	1137.37
chr19_2293941	SPPL2B	+	intronic	intronic	yes	0.00403536	0.0281221	0.547859	1139
chr10_101992308	CWF19L1	-	3UTR	3UTR	yes	-0.00402391	-0.0280423	0.548996	1141.36
chr14_75202994	FCF1	+	3UTR	3UTR	yes	0.00400121	0.0278841	0.551253	1146.06
chr11_117080554	PCSK7	-	intronic	intronic	yes	0.003949	0.0275203	0.556462	1156.88
chr15_41597647	OIP5-AS1	+	ncRNA	ncRNA	yes	0.00394844	0.0275163	0.556518	1157
chr1_36942998	CSF3R	-	intronic	intronic	yes	0.00393914	0.0274515	0.557448	1158.93
chr3_45722381	LIMD1	+	3UTR	3UTR	yes	0.00393434	0.0274181	0.557929	1159.93
chr6_30453716	RANP1	+	intronic	intronic	no	-0.00393029	-0.0273899	0.558334	1160.78
chr6_42856029	RPL7L1	+	3UTR	3UTR	yes	0.003914	0.0272763	0.559967	1164.17
chr3_10192747	VHL	+	3UTR	3UTR	yes	-0.00390234	-0.0271951	0.561137	1166.6
chr21_45644519	ICOSLG	-	3UTR	3UTR	yes	0.00390015	0.0271798	0.561356	1167.06
chr19_54681913	MBOAT7	-	intronic	intronic	yes	0.00388404	0.0270675	0.562975	1170.43
chr12_122216245	RHOF	-	3UTR	3UTR	yes	0.00387851	0.027029	0.563532	1171.58
chr1_204526630	MDM4	+	3UTR	3UTR	yes	0.00387406	0.026998	0.563979	1172.51
chr22_39350614	APOBEC3A	+	intronic	intronic	no	0.00386617	0.026943	0.564774	1174.17
chr2_32535748	YIPF4	+	3UTR	3UTR	yes	0.00383398	0.0267187	0.568021	1180.91
chrX_73485297	FTX	-	intronic	intronic	yes	0.00381971	0.0266192	0.569462	1183.91
chr16_29679852	SPN	+	3UTR	3UTR	yes	-0.00381026	-0.0265534	0.570418	1185.9
chr11_761913	TALDO1	+	intronic	intronic	yes	0.00379896	0.0264746	0.571562	1188.28
chr19_7454961	ARHGEF18	+	intronic	intronic	yes	0.00378511	0.0263781	0.572966	1191.2
chr19_13883892	MRI1	+	3UTR	3UTR	yes	-0.00378478	-0.0263758	0.572999	1191.26
chr12_47611499	PCED1B	+	intronic	intronic	yes	0.00377785	0.0263275	0.573702	1192.73
chr22_24969782	SNRPD3	+	3UTR	3UTR	yes	0.00377443	0.0263037	0.574049	1193.45
chr9_90140405	DAPK1	+	intronic	intronic	no	-0.00373694	-0.0260424	0.57786	1201.37
chr1_9987484	LZIC	-	intronic	intronic	yes	-0.0037364	-0.0260387	0.577915	1201.49
chr18_56419749	MALT1	+	3UTR	3UTR	yes	-0.00373105	-0.0260014	0.57846	1202.62
chr9_137797980	FCN1	-	3UTR	3UTR	yes	0.00367737	0.0256273	0.58394	1214.01
chr21_34637216	IFNAR2	+	3UTR	3UTR	yes	0.0036372	0.0253473	0.588056	1222.57
chr22_42779562	NFAM1	-	3UTR	3UTR	no	-0.00363357	-0.025322	0.588429	1223.34
chr17_73940917	ACOX1	-	3UTR	3UTR	yes	0.00362832	0.0252854	0.588968	1224.47
chr3_156259295	SSR3	-	3UTR	3UTR	yes	-0.00362298	-0.0252482	0.589517	1225.61
chr19_11560824	PRKCSH	+	intronic	intronic	yes	0.00360256	0.0251059	0.591617	1229.97
chr1_146466917	NBPF12	+	3UTR	3UTR	no	0.00356928	0.024874	0.595047	1237.1
chr1_36943432	CSF3R	-	intronic	intronic	yes	0.00356565	0.0248487	0.595422	1237.88
chr16_31134851	MYST1	+	intronic	intronic	yes	0.00355826	0.0247972	0.596185	1239.47
chr1_16889502	NBPF1	-	3UTR	3UTR	no	-0.00355819	-0.0247967	0.596192	1239.48
chr19_18477803	PGPEP1	+	3UTR	3UTR	yes	0.00355038	0.0247423	0.596998	1241.16
chr22_24970639	SNRPD3	+	3UTR	3UTR	yes	0.00350598	0.0244329	0.601595	1250.72
chr1_144829598	NBPF9	+	3UTR	3UTR	no	0.00349897	0.0243841	0.602322	1252.23
chr4_2940413	NOP14	-	3UTR	3UTR	yes	0.00349499	0.0243563	0.602735	1253.09
chr2_217366965	RPL37A	+	3UTR	3UTR	yes	0.00349368	0.0243471	0.602872	1253.37
chr19_17663804	FAM129C	+	intronic	intronic	yes	-0.00348218	-0.024267	0.604066	1255.85
chr6_32973631	HLA-DOA	-	3UTR	3UTR	yes	0.0034626	0.0241306	0.606102	1260.09
chr12_47611501	PCED1B	+	intronic	intronic	yes	-0.00344169	-0.0239848	0.60828	1264.61
chr19_18672022	C19orf50	+	intronic	intronic	yes	-0.0034366	-0.0239494	0.60881	1265.72
chr14_50801055	ATP5S	+	intronic	intronic	yes	-0.0034218	-0.0238462	0.610354	1268.93
chr19_36397899	TYROBP	-	intronic	intronic	yes	0.00340847	0.0237533	0.611747	1271.82
chr3_45722387	LIMD1	+	3UTR	3UTR	yes	0.00339284	0.0236444	0.61338	1275.22
chr3_183209062	KLHL6	-	3UTR	3UTR	yes	0.00338865	0.0236152	0.613819	1276.13
chr19_11561177	PRKCSH	+	intronic	intronic	yes	-0.00337885	-0.0235469	0.614844	1278.26
chr16_48387296	LONP2	+	3UTR	3UTR	yes	-0.0033746	-0.0235173	0.61529	1279.19
chr5_130994309	FNIP1	-	intronic	intronic	no	0.00336901	0.0234783	0.615876	1280.41
chr2_128601426	RP5-935K16.1	-	ncRNA	ncRNA	yes	-0.00333293	-0.0232269	0.619661	1288.28
chr19_18477800	PGPEP1	+	3UTR	3UTR	yes	-0.00327317	-0.0228104	0.625955	1301.36
chr19_54741153	LILRA6	-	3UTR	3UTR	yes	-0.0032672	-0.0227689	0.626585	1302.67
chr22_24970622	SNRPD3	+	3UTR	3UTR	yes	0.00324897	0.0226418	0.628511	1306.67
chr16_30391751	SEPT1	-	intronic	intronic	yes	0.00322908	0.0225032	0.630615	1311.05
chr17_73940067	ACOX1	-	3UTR	3UTR	yes	0.00322636	0.0224843	0.630903	1311.65
chr16_31134287	MYST1	+	intronic	intronic	yes	-0.00321582	-0.0224108	0.63202	1313.97
chr4_2841434	SH3BP2	+	3UTR	3UTR	yes	0.00316806	0.022078	0.637089	1324.51
chr1_220231263	BPNT1	-	3UTR	3UTR	yes	0.00315374	0.0219782	0.638613	1327.68
chr19_46053340	OPA3	-	3UTR	3UTR	yes	0.00314343	0.0219063	0.639711	1329.96
chr5_130994333	FNIP1	-	intronic	intronic	no	0.00314055	0.0218862	0.640017	1330.6
chr17_76418708	PGS1	+	intronic	intronic	yes	0.00312951	0.0218093	0.641194	1333.04
chr1_1594977	SLC35E2B	-	3UTR	3UTR	yes	0.00312492	0.0217773	0.641684	1334.06
chr4_153544926	TMEM154	-	3UTR	3UTR	yes	-0.0031239	-0.0217702	0.641793	1334.29
chr19_3758395	APBA3	-	intronic	intronic	yes	-0.00311849	-0.0217325	0.642369	1335.49
chr2_202083873	CASP10	+	3UTR	3UTR	yes	0.00311178	0.0216858	0.643085	1336.97
chr1_204525649	MDM4	+	3UTR	3UTR	yes	0.00310472	0.0216365	0.643839	1338.54
chr12_47610985	PCED1B	+	intronic	intronic	yes	0.00309773	0.0215878	0.644586	1340.09
chr11_118880578	CCDC84	+	intronic	intronic	yes	-0.00309107	-0.0215414	0.645297	1341.57
chr6_42910111	RP3-475N16.1	+	intronic	intronic	yes	-0.00307071	-0.0213995	0.647476	1346.1
chr1_36068231	PSMB2	-	3UTR	3UTR	yes	0.00304023	0.0211871	0.650742	1352.89
chr19_54679381	MBOAT7	-	intronic	intronic	yes	0.00299812	0.0208936	0.655266	1362.3
chr17_35877106	SYNRG	-	3UTR	3UTR	yes	-0.0029936	-0.0208621	0.655752	1363.31
chr19_51637435	SIGLEC9	+	intronic	intronic	yes	-0.00297524	-0.0207342	0.657728	1367.42
chr22_51062780	ARSA	-	3UTR	3UTR	yes	-0.002959	-0.020621	0.659479	1371.06
chr1_28662186	MED18	+	3UTR	3UTR	yes	0.00294451	0.0205201	0.661042	1374.31
chr22_42779481	NFAM1	-	3UTR	3UTR	no	-0.00293781	-0.0204734	0.661765	1375.81
chr17_43583007	LRRC37A4P	-	ncRNA	ncRNA	yes	0.00292371	0.0203751	0.663289	1378.98
chr7_128293537	LINC01000	+	ncRNA	ncRNA	no	-0.00287935	-0.020066	0.668091	1388.96
chr10_73980019	ANAPC16	+	5UTR	5UTR	yes	0.00286487	0.019965	0.669661	1392.23
chr19_5912755	CAPS	+	5UTR	5UTR	yes	0.00285115	0.0198694	0.671151	1395.32
chr17_43295372	CTD-2020K17.1	-	intronic	intronic	yes	0.00285072	0.0198664	0.671197	1395.42
chr20_44513394	ZSWIM1	+	3UTR	3UTR	yes	-0.00283159	-0.0197331	0.673276	1399.74
chrX_100265285	TRMT2B	-	3UTR	3UTR	yes	0.00280544	0.0195509	0.676121	1405.66
chr19_17663841	FAM129C	+	intronic	intronic	yes	0.00280005	0.0195133	0.676709	1406.88
chr15_64447436	SNX22	+	3UTR	3UTR	yes	0.00276476	0.0192674	0.680557	1414.88
chr22_42777186	NFAM1	-	3UTR	3UTR	no	-0.00275205	-0.0191788	0.681946	1417.77
chr11_118880796	CCDC84	+	intronic	intronic	yes	-0.00274761	-0.0191479	0.682431	1418.77
chr22_24970609	SNRPD3	+	3UTR	3UTR	yes	0.00271781	0.0189402	0.685691	1425.55
chr14_20834437	TEP1	-	3UTR	3UTR	no	0.00269366	0.0187719	0.688336	1431.05
chr17_43582971	LRRC37A4P	-	ncRNA	ncRNA	yes	-0.00269106	-0.0187538	0.688622	1431.65
chr1_159020877	IFI16	+	intronic	intronic	no	-0.00264374	-0.018424	0.693819	1442.45
chr7_128293433	LINC01000	+	ncRNA	ncRNA	no	0.002635	0.0183631	0.694781	1444.45
chr2_219100579	ARPC2	+	intronic	intronic	yes	-0.0026214	-0.0182683	0.696277	1447.56
chr14_20834467	TEP1	-	3UTR	3UTR	no	-0.00261836	-0.0182471	0.696612	1448.26
chr10_73994713	ANAPC16	+	3UTR	3UTR	yes	0.00261224	0.0182045	0.697285	1449.66
chr6_42911662	RP3-475N16.1	+	ncRNA	ncRNA	yes	0.00260511	0.0181548	0.698072	1451.29
chr2_217366868	RPL37A	+	3UTR	3UTR	yes	0.00257415	0.017939	0.701487	1458.39
chr7_1193018	ZFAND2A	-	intronic	intronic	yes	0.00257242	0.017927	0.701678	1458.79
chr2_128601464	RP5-935K16.1	-	ncRNA	ncRNA	yes	0.00255729	0.0178216	0.703349	1462.26
chr3_50373260	RASSF1	-	intronic	intronic	yes	0.00255571	0.0178106	0.703524	1462.63
chr7_39833163	LINC00265	+	ncRNA	ncRNA	no	0.00254142	0.017711	0.705104	1465.91
chr3_44619818	RP11-944L7.4	-	intronic	intronic	no	-0.00251334	-0.0175153	0.708213	1472.37
chr22_42779606	NFAM1	-	3UTR	3UTR	no	-0.00249999	-0.0174222	0.709693	1475.45
chr1_184762676	FAM129A	-	3UTR	3UTR	yes	0.00244753	0.0170566	0.715518	1487.56
chr22_51062183	ARSA	-	3UTR	3UTR	yes	0.00243544	0.0169724	0.716862	1490.36
chr19_15772017	CYP4F3	+	3UTR	3UTR	yes	-0.00240461	-0.0167575	0.720296	1497.49
chr3_50370128	RASSF1	-	intronic	intronic	yes	0.00238777	0.0166401	0.722173	1501.4
chr14_20834436	TEP1	-	3UTR	3UTR	no	0.00236939	0.0165121	0.724224	1505.66
chr1_150704413	CTSS	-	3UTR	3UTR	yes	0.00236018	0.0164479	0.725253	1507.8
chr17_73940193	ACOX1	-	3UTR	3UTR	yes	-0.00233469	-0.0162703	0.728102	1513.72
chr8_11700685	CTSB	-	3UTR	3UTR	yes	0.002327	0.0162167	0.728963	1515.51
chr12_47611077	PCED1B	+	intronic	intronic	yes	0.00232018	0.0161691	0.729726	1517.1
chr11_65143450	SLC25A45	-	3UTR	3UTR	yes	-0.00231632	-0.0161422	0.730158	1518
chr16_29680268	SPN	+	3UTR	3UTR	yes	0.00230611	0.0160711	0.731302	1520.38
chr19_54742114	LILRA6	-	3UTR	3UTR	yes	0.00230239	0.0160451	0.731719	1521.24
chr11_74167373	KCNE3	-	3UTR	3UTR	yes	0.00229318	0.0159809	0.732751	1523.39
chr6_150045755	NUP43	-	3UTR	3UTR	yes	-0.00227636	-0.0158638	0.734637	1527.31
chrX_54591347	GNL3L	+	3UTR	3UTR	yes	0.00225688	0.015728	0.736823	1531.85
chr1_38326774	INPP5B	-	3UTR	3UTR	yes	0.00221685	0.0154491	0.741323	1541.21
chr16_29679901	SPN	+	3UTR	3UTR	yes	-0.00218359	-0.0152172	0.745069	1549
chr6_42856051	RPL7L1	+	3UTR	3UTR	yes	0.00218189	0.0152054	0.74526	1549.39
chr3_32997231	CCR4	+	3UTR	3UTR	yes	-0.00212727	-0.0148247	0.751425	1562.21
chr16_29681429	SPN	+	3UTR	3UTR	yes	0.00211961	0.0147714	0.75229	1564.01
chr1_28836912	SNHG3	+	ncRNA	ncRNA	yes	-0.00211471	-0.0147372	0.752845	1565.16
chr5_169318815	DOCK2	+	intronic	intronic	yes	0.00211213	0.0147193	0.753136	1565.77
chr7_128293575	LINC01000	+	ncRNA	ncRNA	no	0.00210425	0.0146644	0.754027	1567.62
chr3_50373238	RASSF1	-	intronic	intronic	yes	0.00210211	0.0146494	0.754269	1568.13
chr22_51062218	ARSA	-	3UTR	3UTR	yes	-0.00208345	-0.0145194	0.756382	1572.52
chr17_56419144	TSPOAP1-AS1	+	intronic	intronic	yes	0.00206995	0.0144253	0.757911	1575.7
chr1_36942479	CSF3R	-	intronic	intronic	yes	0.00206003	0.0143562	0.759035	1578.03
chr2_206986926	NDUFS1	-	3UTR	3UTR	yes	-0.00204055	-0.0142204	0.761244	1582.63
chr19_53071568	ZNF808	+	intronic	intronic	yes	0.00203083	0.0141527	0.762348	1584.92
chr19_56149800	ZNF581	+	intronic	intronic	yes	-0.00202698	-0.0141258	0.762785	1585.83
chr19_8606437	MYO1F	-	intronic	intronic	yes	0.0020161	0.01405	0.76402	1588.4
chr15_34524064	SLC12A6	-	3UTR	3UTR	yes	0.00201094	0.0140141	0.764606	1589.62
chr18_24179309	KCTD1	-	intronic	intronic	no	0.00200921	0.014002	0.764803	1590.02
chr5_142605006	ARHGAP26	+	3UTR	3UTR	yes	-0.00200663	-0.013984	0.765096	1590.64
chr17_72468818	CD300A	+	intronic	intronic	yes	-0.00200228	-0.0139537	0.76559	1591.66
chr2_231389250	SP100	+	intronic	intronic	no	0.00199679	0.0139155	0.766214	1592.96
chrX_73485812	FTX	-	intronic	intronic	yes	0.00198987	0.0138672	0.767001	1594.6
chr19_13884074	MRI1	+	3UTR	3UTR	yes	0.00195373	0.0136154	0.771114	1603.15
chr12_7250082	C1RL	-	intronic	intronic	yes	-0.00194544	-0.0135576	0.772058	1605.11
chr1_36942956	CSF3R	-	intronic	intronic	yes	-0.00191204	-0.0133249	0.775867	1613.03
chr19_5912840	CAPS	+	5UTR	5UTR	yes	0.00190773	0.0132948	0.776359	1614.05
chr8_11700261	CTSB	-	3UTR	3UTR	yes	0.00184522	0.0128592	0.783502	1628.9
chrX_24095383	EIF2S3	+	3UTR	3UTR	yes	0.0018418	0.0128354	0.783893	1629.71
chrX_117665235	DOCK11	+	intronic	intronic	yes	-0.00179922	-0.0125386	0.78877	1639.85
chr22_42777194	NFAM1	-	3UTR	3UTR	no	-0.00179633	-0.0125185	0.789101	1640.54
chr19_14721449	CLEC17A	+	3UTR	3UTR	yes	-0.00179453	-0.012506	0.789307	1640.97
chr6_150045788	NUP43	-	3UTR	3UTR	yes	-0.00178006	-0.0124051	0.790966	1644.42
chr12_47611153	PCED1B	+	intronic	intronic	yes	-0.00170393	-0.0118745	0.799713	1662.6
chr3_183868236	EIF2B5	+	intronic	intronic	no	0.00170073	0.0118522	0.800081	1663.37
chr1_150704483	CTSS	-	3UTR	3UTR	yes	0.00169497	0.0118121	0.800743	1664.75
chr9_132268960	LINC00963	+	intronic	intronic	yes	0.00169378	0.0118038	0.800881	1665.03
chr2_160625969	LY75-CD302	-	3UTR	3UTR	yes	0.00167914	0.0117018	0.802566	1668.54
chr4_76838070	NAAA	-	intronic	intronic	yes	-0.00167571	-0.0116779	0.802961	1669.36
chr20_3276419	C20orf194	-	ncRNA	ncRNA	no	0.00164151	0.0114396	0.806902	1677.55
chr19_8605446	MYO1F	-	intronic	intronic	yes	-0.00163816	-0.0114162	0.807289	1678.35
chr7_38351422	TARP	-	intronic	intronic	no	-0.00159722	-0.0111309	0.812014	1688.18
chr16_29680348	SPN	+	3UTR	3UTR	yes	0.00159609	0.011123	0.812144	1688.45
chr4_153544922	TMEM154	-	3UTR	3UTR	yes	-0.00157606	-0.0109834	0.814459	1693.26
chr20_3852858	MAVS	+	3UTR	3UTR	yes	0.00155894	0.0108641	0.816439	1697.38
chr3_44620354	RP11-944L7.4	-	intronic	intronic	no	0.00154996	0.0108015	0.817477	1699.54
chr19_13884020	MRI1	+	3UTR	3UTR	yes	-0.00153756	-0.0107151	0.818912	1702.52
chr19_13871732	CCDC130	+	intronic	intronic	yes	-0.00151277	-0.0105424	0.821783	1708.49
chr19_39824003	GMFG	-	intronic	intronic	yes	0.00144396	0.0100629	0.829762	1725.07
chr17_73940187	ACOX1	-	3UTR	3UTR	yes	0.00141975	0.00989413	0.832574	1730.92
[truncated: 80 more rows]

## Sheet: PC2
SiteName	Gene	Strand	Annot1	Annot2	Alu	Loading	Correlation	Pvalue Corr	Bonferroni Adj		Strength of correlation
chr9_32456486	DDX58	-	3UTR	3UTR	no	-0.0948162	-0.434734	1.38561e-22	2.88069e-19		Moderate	>abs(0.30) & <abs(0.50)
chr13_52604880	UTP14C	+	Nonsyn	Gln->Arg	no	-0.0866078	-0.397098	8.68327e-19	1.80525e-15		Weak	<abs(0.30)
chr20_43707709	STK4	+	3UTR	3UTR	yes	-0.0848097	-0.388854	5.10505e-18	1.06134e-14
chr16_3100925	MMP25	+	intronic	intronic	yes	0.0790768	0.362568	1.04787e-15	2.17853e-12
chr1_9328242	H6PD	+	3UTR	3UTR	yes	-0.074156	-0.340006	6.95123e-14	1.44516e-10
chr22_36056598	APOL6	+	3UTR	3UTR	no	-0.0739024	-0.338843	8.55136e-14	1.77783e-10
chr1_150703613	CTSS	-	3UTR	3UTR	yes	-0.0733145	-0.336148	1.37762e-13	2.86407e-10
chr22_39350645	APOBEC3A	+	intronic	intronic	no	-0.0727313	-0.333474	2.201e-13	4.57587e-10
chr3_49397323	RHOA	-	3UTR	3UTR	no	-0.0723124	-0.331553	3.07269e-13	6.38813e-10
chr22_39350646	APOBEC3A	+	intronic	intronic	no	-0.0700301	-0.321089	1.8175e-12	3.77859e-09
chr20_43707842	STK4	+	3UTR	3UTR	yes	-0.0684024	-0.313626	6.19457e-12	1.28785e-08
chr12_44181739	IRAK4	+	3UTR	3UTR	yes	0.0679032	0.311337	8.96127e-12	1.86305e-08
chr20_30679665	HCK	+	intronic	intronic	yes	0.067085	0.307586	1.63013e-11	3.38904e-08
chr5_156904831	ADAM19	-	3UTR	3UTR	no	-0.0666029	-0.305375	2.31016e-11	4.80282e-08
chr17_79478136	ACTG1	-	intronic	intronic	no	-0.0663156	-0.304058	2.83949e-11	5.9033e-08
chr1_150705278	CTSS	-	3UTR	3UTR	yes	0.0622601	0.285463	4.68659e-10	9.74342e-07
chr16_71957287	IST1	+	intronic	intronic	no	-0.0621038	-0.284747	5.20037e-10	1.08116e-06
chr22_39350607	APOBEC3A	+	intronic	intronic	no	-0.0610913	-0.280104	1.01298e-09	2.10599e-06
chr20_44513531	ZSWIM1	+	3UTR	3UTR	yes	-0.0608562	-0.279027	1.1805e-09	2.45426e-06
chr19_8605331	MYO1F	-	intronic	intronic	yes	-0.0599011	-0.274647	2.18365e-09	4.53981e-06
chr19_11040806	C19orf52	+	3UTR	3UTR	yes	0.059868	0.274495	2.2303e-09	4.63678e-06
chr1_184761274	FAM129A	-	3UTR	3UTR	yes	-0.0594345	-0.272508	2.93735e-09	6.10675e-06
chr1_36067925	PSMB2	-	3UTR	3UTR	yes	-0.0593103	-0.271938	3.17733e-09	6.60567e-06
chrX_54589730	GNL3L	+	3UTR	3UTR	no	-0.0588372	-0.269769	4.2776e-09	8.89313e-06
chr1_204525667	MDM4	+	3UTR	3UTR	yes	0.0586263	0.268802	4.87974e-09	1.0145e-05
chr15_45025366	TRIM69	+	intronic	intronic	yes	-0.0583631	-0.267595	5.74726e-09	1.19486e-05
chr22_39350102	APOBEC3A	+	intronic	intronic	no	-0.0583012	-0.267312	5.97177e-09	1.24153e-05
chr22_39350321	APOBEC3A	+	intronic	intronic	no	-0.0577785	-0.264915	8.24221e-09	1.71356e-05
chr1_161490014	RP11-25K21.6	+	intronic	intronic	no	0.0577619	0.264839	8.3267e-09	1.73112e-05
chr20_30679667	HCK	+	intronic	intronic	yes	0.0574569	0.263441	1.00331e-08	2.08587e-05
chr16_31133839	MYST1	+	intronic	intronic	no	-0.0560522	-0.257	2.33551e-08	4.85552e-05
chr11_118074080	AMICA1	-	intronic	intronic	no	-0.0545291	-0.250016	5.6906e-08	0.000118307
chr6_33269288	TAPBP	-	3UTR	3UTR	yes	0.0542336	0.248662	6.74307e-08	0.000140188
chr20_30679732	HCK	+	intronic	intronic	yes	0.0540116	0.247644	7.65495e-08	0.000159146
chr20_30679651	HCK	+	intronic	intronic	yes	0.0532929	0.244348	1.14992e-07	0.000239068
chr6_42910841	RP3-475N16.1	+	intronic	intronic	no	-0.0532603	-0.244199	1.17117e-07	0.000243487
chr19_55109344	LILRA1	+	intronic	intronic	no	-0.0532152	-0.243992	1.20116e-07	0.00024972
chr19_54741056	LILRA6	-	3UTR	3UTR	yes	-0.0529943	-0.242979	1.35938e-07	0.000282615
chr22_39350614	APOBEC3A	+	intronic	intronic	no	-0.0523124	-0.239853	1.98454e-07	0.000412587
chr15_34524545	SLC12A6	-	3UTR	3UTR	yes	0.0520661	0.238724	2.2723e-07	0.000472412
chr6_42910834	RP3-475N16.1	+	intronic	intronic	no	-0.0520145	-0.238487	2.33757e-07	0.000485981
chr8_30535906	GSR	-	3UTR	3UTR	yes	-0.0518208	-0.237599	2.59867e-07	0.000540264
chr16_29680945	SPN	+	3UTR	3UTR	yes	-0.051763	-0.237334	2.68195e-07	0.000557577
chr1_184762590	FAM129A	-	3UTR	3UTR	yes	-0.0513604	-0.235488	3.33688e-07	0.000693738
chr2_37328013	EIF2AK2	-	3UTR	3UTR	no	-0.0513296	-0.235347	3.39296e-07	0.000705396
chr19_4654468	TNFAIP8L1	+	3UTR	3UTR	yes	-0.0509789	-0.233739	4.09781e-07	0.000851935
chr19_39824003	GMFG	-	intronic	intronic	yes	-0.0504246	-0.231198	5.5072e-07	0.00114495
chrX_100265393	TRMT2B	-	3UTR	3UTR	yes	-0.0504201	-0.231177	5.52047e-07	0.00114771
chr1_9328243	H6PD	+	3UTR	3UTR	yes	-0.0503506	-0.230858	5.72768e-07	0.00119078
chr6_31778118	HSPA1L	-	Syn	Leu->Leu	no	-0.0501119	-0.229764	6.49717e-07	0.00135076
chr5_142605006	ARHGAP26	+	3UTR	3UTR	yes	-0.0500439	-0.229452	6.73391e-07	0.00139998
chr19_14845123	EMR2	-	3UTR	3UTR	yes	-0.0500052	-0.229274	6.87253e-07	0.0014288
chr20_36147563	BLCAP	-	Nonsyn	Gln->Arg	no	0.049826	0.228453	7.55006e-07	0.00156966
chr17_76419021	PGS1	+	intronic	intronic	yes	0.0495718	0.227287	8.6217e-07	0.00179245
chr1_1595539	SLC35E2B	-	3UTR	3UTR	yes	0.0492993	0.226038	9.93279e-07	0.00206503
chr1_150704413	CTSS	-	3UTR	3UTR	yes	-0.049176	-0.225473	1.05869e-06	0.00220102
chr2_202152001	CASP8	+	3UTR	3UTR	yes	-0.0490438	-0.224866	1.13345e-06	0.00235644
chr19_15771951	CYP4F3	+	3UTR	3UTR	yes	-0.0490122	-0.224721	1.15203e-06	0.00239507
chr19_54601042	OSCAR	-	intronic	intronic	yes	0.0489132	0.224268	1.21219e-06	0.00252013
chr13_52604264	UTP14C	+	Nonsyn	Ser->Gly	no	-0.0485711	-0.222699	1.4442e-06	0.0030025
chr8_30536016	GSR	-	3UTR	3UTR	yes	-0.0485667	-0.222679	1.44745e-06	0.00300926
chr2_37327702	EIF2AK2	-	3UTR	3UTR	no	-0.0482587	-0.221267	1.69279e-06	0.00351932
chr5_131809905	C5orf56	+	intronic	intronic	yes	0.0481353	0.220701	1.80182e-06	0.00374599
chr2_202028733	CFLAR	+	3UTR	3UTR	yes	0.0481115	0.220592	1.82369e-06	0.00379145
chr2_37327662	EIF2AK2	-	3UTR	3UTR	no	-0.0480263	-0.220201	1.90372e-06	0.00395784
chr1_184761179	FAM129A	-	3UTR	3UTR	yes	-0.0478609	-0.219443	2.06907e-06	0.0043016
chr22_36662397	APOL1	+	3UTR	3UTR	yes	-0.047777	-0.219058	2.15804e-06	0.00448656
chr5_131809962	C5orf56	+	intronic	intronic	yes	0.0477626	0.218992	2.17366e-06	0.00451904
chr4_153545033	TMEM154	-	3UTR	3UTR	yes	-0.0475958	-0.218227	2.36291e-06	0.00491249
chr22_17594222	IL17RA	+	3UTR	3UTR	yes	-0.0473568	-0.217131	2.66175e-06	0.00553377
chr4_153544006	TMEM154	-	3UTR	3UTR	yes	-0.0473421	-0.217064	2.68124e-06	0.0055743
chr19_54741013	LILRA6	-	3UTR	3UTR	yes	-0.0473359	-0.217036	2.6895e-06	0.00559146
chr12_133346586	GOLGA3	-	3UTR	3UTR	yes	0.0470698	0.215816	3.06836e-06	0.00637912
chr12_47604465	PCED1B-AS	-	ncRNA	ncRNA	yes	0.0466881	0.214066	3.70207e-06	0.0076966
chr6_31778115	HSPA1L	-	Syn	Glu->Glu	no	-0.0465115	-0.213256	4.03583e-06	0.00839049
chr16_48388394	LONP2	+	3UTR	3UTR	yes	0.0465079	0.213239	4.04291e-06	0.00840521
chr2_202152106	CASP8	+	3UTR	3UTR	yes	-0.0464803	-0.213113	4.0977e-06	0.00851911
chr22_17591267	IL17RA	+	3UTR	3UTR	yes	0.0462906	0.212243	4.49397e-06	0.00934296
chr8_11700363	CTSB	-	3UTR	3UTR	yes	-0.046045	-0.211117	5.06166e-06	0.0105232
chr4_153544091	TMEM154	-	3UTR	3UTR	yes	-0.0459495	-0.210679	5.30036e-06	0.0110195
chr5_68576744	CCDC125	-	3UTR	3UTR	yes	-0.0459365	-0.210619	5.33361e-06	0.0110886
chr3_14986137	FGD5-AS1	-	ncRNA	ncRNA	yes	-0.0458161	-0.210067	5.65179e-06	0.0117501
chr21_34636260	IFNAR2	+	3UTR	3UTR	yes	0.0456493	0.209303	6.12242e-06	0.0127285
chr17_79780692	FAM195B	-	3UTR	3UTR	no	-0.045463	-0.208448	6.69257e-06	0.0139139
chr8_30535907	GSR	-	3UTR	3UTR	yes	-0.0452336	-0.207396	7.4641e-06	0.0155179
chr19_55109566	LILRA1	+	intronic	intronic	no	-0.0451579	-0.20705	7.73659e-06	0.0160844
chr9_32456316	DDX58	-	3UTR	3UTR	no	-0.0451494	-0.20701	7.76788e-06	0.0161494
chr8_30536603	GSR	-	3UTR	3UTR	yes	-0.0449823	-0.206244	8.40612e-06	0.0174763
chr2_202083057	CASP10	+	3UTR	3UTR	yes	0.0448648	0.205706	8.88442e-06	0.0184707
chr2_202028867	CFLAR	+	3UTR	3UTR	yes	0.0446012	0.204497	1.0054e-05	0.0209022
chr11_118880796	CCDC84	+	intronic	intronic	yes	0.0445656	0.204334	1.02228e-05	0.0212532
chr16_88785244	FAM38A	-	intronic	intronic	yes	0.0444735	0.203911	1.06721e-05	0.0221872
chr22_39350131	APOBEC3A	+	intronic	intronic	no	-0.044424	-0.203684	1.09212e-05	0.0227051
chr17_76419089	PGS1	+	intronic	intronic	yes	0.0443329	0.203267	1.13941e-05	0.0236883
chr4_153544925	TMEM154	-	3UTR	3UTR	yes	0.0442172	0.202737	1.20225e-05	0.0249948
chr19_5909783	VMAC	+	3UTR	3UTR	yes	0.0440844	0.202127	1.27852e-05	0.0265803
chr6_42857023	RPL7L1	+	3UTR	3UTR	yes	0.0440679	0.202052	1.28832e-05	0.0267842
chr16_68029181	DPEP2	-	intronic	intronic	yes	0.0440109	0.20179	1.32269e-05	0.0274986
chr3_45722100	LIMD1	+	3UTR	3UTR	yes	-0.0439815	-0.201656	1.34073e-05	0.0278738
chr1_150705212	CTSS	-	3UTR	3UTR	yes	0.0439169	0.201359	1.38127e-05	0.0287166
chr16_68029804	DPEP2	-	intronic	intronic	yes	0.0438867	0.201221	1.40055e-05	0.0291175
chr6_132140917	ENPP1	+	intronic	intronic	no	0.0438353	0.200985	1.43409e-05	0.0298148
chr5_149781704	CD74	-	3UTR	3UTR	no	-0.0437039	-0.200383	1.52322e-05	0.0316678
chr19_56150729	ZNF581	+	intronic	intronic	yes	0.0434227	0.199094	1.73202e-05	0.0360087
chr6_31166705	HCG27	+	intronic	intronic	yes	0.0434183	0.199073	1.73551e-05	0.0360813
chr4_177252327	SPCS3	+	3UTR	3UTR	no	-0.0433436	-0.198731	1.79549e-05	0.0373283
chr1_36943028	CSF3R	-	intronic	intronic	yes	0.0433152	0.198601	1.81881e-05	0.037813
chr11_761885	TALDO1	+	intronic	intronic	yes	0.0432781	0.198431	1.84973e-05	0.038456
chr12_44181749	IRAK4	+	3UTR	3UTR	yes	0.043235	0.198233	1.88622e-05	0.0392145
chr19_19289647	LOC729991-MEF2B	-	intronic	intronic	yes	-0.0429792	-0.19706	2.11751e-05	0.0440231
chr1_160967857	F11R	-	3UTR	3UTR	yes	0.0429014	0.196703	2.19306e-05	0.0455937
chr22_36662696	APOL1	+	3UTR	3UTR	yes	-0.0428773	-0.196593	2.21696e-05	0.0460906
chr16_30391979	SEPT1	-	intronic	intronic	yes	0.0427713	0.196107	2.32497e-05	0.0483362
chr1_204525666	MDM4	+	3UTR	3UTR	yes	0.0426875	0.195723	2.41404e-05	0.0501878
chr6_160101724	SOD2	-	3UTR	3UTR	yes	0.0426055	0.195347	2.50416e-05	0.0520615
chr1_184762581	FAM129A	-	3UTR	3UTR	yes	-0.0425975	-0.19531	2.51311e-05	0.0522476
chr19_15771627	CYP4F3	+	3UTR	3UTR	yes	-0.042523	-0.194969	2.59811e-05	0.0540146
chr6_42910886	RP3-475N16.1	+	intronic	intronic	yes	-0.0424473	-0.194621	2.68731e-05	0.0558692
chr1_159020877	IFI16	+	intronic	intronic	no	-0.0424312	-0.194548	2.7066e-05	0.0562703
chr20_30679733	HCK	+	intronic	intronic	yes	0.0423404	0.194131	2.81807e-05	0.0585877
chr1_204525717	MDM4	+	3UTR	3UTR	yes	0.0422319	0.193634	2.95708e-05	0.0614777
chr3_10193475	VHL	+	3UTR	3UTR	yes	-0.0420477	-0.192789	3.20789e-05	0.066692
chr6_42905211	CNPY3	+	intronic	intronic	yes	0.0420321	0.192718	3.23007e-05	0.0671533
chr5_156904853	ADAM19	-	3UTR	3UTR	no	-0.0420011	-0.192576	3.27448e-05	0.0680764
chr4_153544206	TMEM154	-	3UTR	3UTR	yes	-0.041937	-0.192282	3.36827e-05	0.0700263
chr14_20835060	TEP1	-	3UTR	3UTR	no	-0.0418467	-0.191868	3.50456e-05	0.0728597
chr1_150703585	CTSS	-	3UTR	3UTR	yes	-0.0418421	-0.191846	3.51173e-05	0.0730088
chr12_69237534	MDM2	+	3UTR	3UTR	no	-0.0417835	-0.191578	3.60308e-05	0.0749081
chr12_44181774	IRAK4	+	3UTR	3UTR	yes	0.0417332	0.191347	3.68349e-05	0.0765798
chr11_66402896	RBM14-RBM4	+	intronic	intronic	yes	0.0416743	0.191077	3.77966e-05	0.0785791
chr5_156905396	ADAM19	-	3UTR	3UTR	no	-0.0416471	-0.190953	3.82473e-05	0.0795162
chr1_150704633	CTSS	-	3UTR	3UTR	yes	-0.0415759	-0.190626	3.94553e-05	0.0820275
chr1_150705216	CTSS	-	3UTR	3UTR	yes	0.0413617	0.189644	4.33094e-05	0.0900402
chr5_156904965	ADAM19	-	3UTR	3UTR	no	-0.0412904	-0.189317	4.46698e-05	0.0928685
chr19_56150717	ZNF581	+	intronic	intronic	yes	0.0410195	0.188075	5.02165e-05	0.1044
chr17_73100686	SLC16A5	+	intronic	intronic	yes	0.0409663	0.187831	5.13775e-05	0.106814
chr6_150045918	NUP43	-	3UTR	3UTR	yes	0.0408331	0.18722	5.44008e-05	0.113099
chr1_36943024	CSF3R	-	intronic	intronic	yes	0.0407958	0.187049	5.52784e-05	0.114924
chr4_153545631	TMEM154	-	3UTR	3UTR	yes	0.0405794	0.186057	6.06305e-05	0.126051
chr1_235990038	LYST	-	intronic	intronic	yes	-0.040475	-0.185578	6.33866e-05	0.131781
chr19_10462081	TYK2	-	intronic	intronic	yes	0.0404709	0.185559	6.34971e-05	0.13201
chr8_11701458	CTSB	-	3UTR	3UTR	yes	-0.04037	-0.185097	6.62733e-05	0.137782
chr19_55109531	LILRA1	+	intronic	intronic	no	-0.0402346	-0.184476	7.01837e-05	0.145912
chr20_30680852	HCK	+	intronic	intronic	yes	0.0402124	0.184374	7.08443e-05	0.147285
chr1_36943632	CSF3R	-	intronic	intronic	yes	0.040188	0.184262	7.15787e-05	0.148812
chr5_156904950	ADAM19	-	3UTR	3UTR	no	-0.0401575	-0.184123	7.25047e-05	0.150737
chr14_20835095	TEP1	-	3UTR	3UTR	no	0.0401499	0.184088	7.2736e-05	0.151218
chr8_42389294	SLC20A2	-	intronic	intronic	yes	0.040006	0.183428	7.72804e-05	0.160666
chr19_15771961	CYP4F3	+	3UTR	3UTR	yes	-0.039899	-0.182937	8.08283e-05	0.168042
chr1_204525647	MDM4	+	3UTR	3UTR	yes	0.0398924	0.182907	8.10525e-05	0.168508
chr16_31134055	MYST1	+	intronic	intronic	yes	0.0397541	0.182273	8.58786e-05	0.178542
chr22_39429166	APOBEC3D	+	3UTR	3UTR	yes	0.0395647	0.181405	9.29306e-05	0.193203
chr1_148003752	NBPF14	-	3UTR	3UTR	no	-0.0395438	-0.181309	9.37414e-05	0.194888
chr17_43220185	ACBD4	+	3UTR	3UTR	yes	0.0394992	0.181104	9.54953e-05	0.198535
chr17_37915451	IKZF3	-	3UTR	3UTR	yes	0.039453	0.180892	9.73446e-05	0.202379
chr11_74167320	KCNE3	-	3UTR	3UTR	yes	-0.039303	-0.180205	0.000103577	0.215337
chr7_100455436	SLC12A9	+	intronic	intronic	yes	0.0390151	0.178885	0.000116607	0.242426
chr22_36662697	APOL1	+	3UTR	3UTR	yes	-0.0389348	-0.178517	0.000120508	0.250536
chr3_49354819	USP4	-	Nonsyn	Gln->Arg	no	-0.0388587	-0.178167	0.000124319	0.258459
chr19_2292290	SPPL2B	+	intronic	intronic	yes	0.0385982	0.176973	0.000138232	0.287385
chr20_3852861	MAVS	+	3UTR	3UTR	yes	0.0385942	0.176955	0.000138458	0.287855
chr22_24969628	SNRPD3	+	3UTR	3UTR	yes	0.0385736	0.17686	0.00013962	0.290271
chr7_100734812	TRIM56	+	3UTR	3UTR	yes	0.0383951	0.176042	0.000150084	0.312024
chr22_42779576	NFAM1	-	3UTR	3UTR	no	0.0383339	0.175761	0.000153837	0.319826
chr5_156905561	ADAM19	-	3UTR	3UTR	no	0.0383264	0.175727	0.000154299	0.320788
chr12_47612524	FAM113B	+	intronic	intronic	yes	0.0382638	0.17544	0.000158241	0.328983
chr8_38829966	PLEKHA2	+	3UTR	3UTR	yes	-0.038215	-0.175216	0.000161375	0.335499
chr3_50373260	RASSF1	-	intronic	intronic	yes	0.0382052	0.175171	0.000162017	0.336833
chr3_50370140	RASSF1	-	intronic	intronic	yes	0.0381259	0.174808	0.00016726	0.347733
chr1_36943554	CSF3R	-	intronic	intronic	yes	0.0381103	0.174736	0.000168311	0.349918
chr8_11701429	CTSB	-	3UTR	3UTR	yes	-0.0380983	-0.174681	0.000169121	0.351602
chr19_54740982	LILRA6	-	3UTR	3UTR	yes	-0.0380967	-0.174674	0.000169229	0.351827
chr11_74166911	KCNE3	-	3UTR	3UTR	yes	-0.0380783	-0.174589	0.000170484	0.354435
chr22_17594105	IL17RA	+	3UTR	3UTR	yes	-0.0380696	-0.174549	0.000171078	0.35567
chr1_145369556	NBPF10	+	3UTR	3UTR	no	-0.0379603	-0.174048	0.000178724	0.371567
chr6_42910219	RP3-475N16.1	+	intronic	intronic	yes	-0.0376339	-0.172552	0.000203509	0.423096
chr8_30535953	GSR	-	3UTR	3UTR	yes	-0.0375866	-0.172335	0.000207356	0.431093
chr3_121357137	HCLS1	-	intronic	intronic	yes	0.0375042	0.171957	0.000214225	0.445375
chr1_36943873	CSF3R	-	intronic	intronic	yes	0.0374502	0.17171	0.000218837	0.454962
chr19_51637435	SIGLEC9	+	intronic	intronic	yes	-0.037424	-0.17159	0.00022111	0.459687
chr3_50370053	RASSF1	-	intronic	intronic	yes	0.0372951	0.170998	0.000232618	0.483613
chr12_69237509	MDM2	+	3UTR	3UTR	no	-0.037131	-0.170246	0.000248079	0.515756
chr2_20450819	PUM2	-	3UTR	3UTR	no	-0.0370253	-0.169762	0.00025853	0.537485
chr20_3852978	MAVS	+	3UTR	3UTR	yes	0.0370232	0.169752	0.000258751	0.537943
chr19_2292080	SPPL2B	+	intronic	intronic	yes	0.0370024	0.169656	0.000260856	0.54232
chr1_150704476	CTSS	-	3UTR	3UTR	yes	-0.0369938	-0.169617	0.000261727	0.54413
chr2_202028832	CFLAR	+	3UTR	3UTR	yes	0.0369929	0.169613	0.000261826	0.544337
chr15_64202818	DAPK2	-	intronic	intronic	yes	-0.0369597	-0.169461	0.000265234	0.551421
chr19_5913803	CAPS	+	5UTR	5UTR	yes	0.0367085	0.168309	0.000292403	0.607906
chr6_150046415	NUP43	-	3UTR	3UTR	yes	0.0366977	0.168259	0.000293633	0.610463
chr19_11561383	PRKCSH	+	intronic	intronic	no	-0.0366946	-0.168245	0.000293985	0.611194
chr14_20834468	TEP1	-	3UTR	3UTR	no	0.0366849	0.168201	0.000295085	0.613483
chr2_219100579	ARPC2	+	intronic	intronic	yes	-0.0366569	-0.168072	0.000298301	0.620167
chr2_206987270	NDUFS1	-	3UTR	3UTR	yes	-0.036627	-0.167935	0.000301768	0.627376
chr6_42910123	RP3-475N16.1	+	intronic	intronic	yes	-0.0366263	-0.167932	0.000301849	0.627544
chr1_150703647	CTSS	-	3UTR	3UTR	yes	0.0365526	0.167594	0.000310561	0.645657
chr10_49564627	MAPK8	+	intronic	intronic	yes	0.0365192	0.167441	0.000314578	0.654007
chr17_43295853	CTD-2020K17.1	-	intronic	intronic	yes	0.0364952	0.167331	0.000317501	0.660084
chr2_231388568	SP100	+	intronic	intronic	yes	-0.0363822	-0.166813	0.000331597	0.689391
chr12_8536897	LINC00937	-	ncRNA	ncRNA	yes	0.0363241	0.166547	0.000339061	0.704907
chr11_117083537	PCSK7	-	intronic	intronic	yes	0.0360711	0.165386	0.000373471	0.776446
chr22_24570349	CABIN1	+	intronic	intronic	yes	-0.036057	-0.165322	0.000375474	0.780611
chr19_2293929	SPPL2B	+	intronic	intronic	yes	0.0358447	0.164348	0.000406986	0.846124
chr2_219100666	ARPC2	+	intronic	intronic	yes	-0.0357726	-0.164018	0.000418233	0.869507
chr6_42910218	RP3-475N16.1	+	intronic	intronic	yes	-0.0355915	-0.163187	0.000447779	0.930934
chr6_31166663	HCG27	+	intronic	intronic	yes	0.0355838	0.163152	0.000449075	0.933626
chr1_204526611	MDM4	+	3UTR	3UTR	yes	0.0354671	0.162617	0.000469185	0.975435
chr11_768321	PDDC1	-	3UTR	3UTR	yes	0.0354515	0.162546	0.000471921	0.981123
chr6_31779261	HSPA1L	-	Syn	Ala->Ala	no	-0.0353163	-0.161926	0.000496397	1.03201
chr19_18182106	IL12RB1	-	Syn	Pro->Pro	yes	0.0352028	0.161405	0.000517857	1.07662
chr20_43707839	STK4	+	3UTR	3UTR	yes	-0.0351769	-0.161287	0.000522855	1.08702
chr2_101887982	RNF149	-	ncRNA	ncRNA	yes	-0.0351761	-0.161283	0.00052302	1.08736
chr12_98943102	TMPO	+	3UTR	3UTR	yes	0.0351612	0.161214	0.00052593	1.09341
chr2_37328082	EIF2AK2	-	3UTR	3UTR	no	-0.0351374	-0.161105	0.0005306	1.10312
chr3_44791398	KIAA1143	-	3UTR	3UTR	yes	-0.0350658	-0.160777	0.000544883	1.13281
chr5_130495621	HINT1	-	intronic	intronic	yes	-0.0350417	-0.160666	0.000549784	1.143
chr7_100454217	SLC12A9	+	intronic	intronic	yes	0.0350255	0.160592	0.000553079	1.14985
chr22_24969629	SNRPD3	+	3UTR	3UTR	yes	0.0350063	0.160504	0.000557032	1.15807
chr4_2841388	SH3BP2	+	3UTR	3UTR	yes	0.0350031	0.16049	0.000557683	1.15942
chr22_17594137	IL17RA	+	3UTR	3UTR	yes	-0.0349877	-0.160419	0.000560888	1.16609
chr1_150703619	CTSS	-	3UTR	3UTR	yes	0.0349658	0.160318	0.00056545	1.17557
chr8_11700676	CTSB	-	3UTR	3UTR	yes	-0.0349462	-0.160229	0.000569559	1.18411
chrX_73416963	FTX	-	intronic	intronic	no	-0.0349455	-0.160225	0.000569709	1.18442
chr19_54679557	MBOAT7	-	intronic	intronic	yes	-0.0348438	-0.159759	0.000591489	1.22971
chr1_159020895	IFI16	+	intronic	intronic	no	-0.0348196	-0.159648	0.000596785	1.24072
chr19_51637436	SIGLEC9	+	intronic	intronic	yes	-0.0347213	-0.159198	0.000618765	1.28641
chr16_68029820	DPEP2	-	intronic	intronic	yes	0.0346653	0.158941	0.000631629	1.31316
chr6_42910921	RP3-475N16.1	+	intronic	intronic	yes	-0.0345854	-0.158575	0.000650382	1.35214
chr7_100454348	SLC12A9	+	intronic	intronic	yes	0.0345802	0.158551	0.000651624	1.35473
chr1_36943534	CSF3R	-	intronic	intronic	yes	0.0344912	0.158143	0.000673173	1.39953
chr17_8128320	C17orf68	-	3UTR	3UTR	yes	0.0344237	0.157833	0.000689961	1.43443
chr18_29652057	RNF125	+	3UTR	3UTR	yes	0.0343951	0.157702	0.000697202	1.44948
chr20_30679525	HCK	+	intronic	intronic	yes	0.034367	0.157573	0.000704358	1.46436
chr2_202028734	CFLAR	+	3UTR	3UTR	yes	0.0343523	0.157506	0.000708131	1.47221
chr3_45721922	LIMD1	+	3UTR	3UTR	yes	-0.0343464	-0.157479	0.000709657	1.47538
chr19_54601083	OSCAR	-	intronic	intronic	yes	0.0343276	0.157393	0.000714523	1.48549
chr20_30679593	HCK	+	intronic	intronic	yes	0.0343238	0.157375	0.000715515	1.48756
chr2_202028727	CFLAR	+	3UTR	3UTR	yes	0.034319	0.157353	0.000716777	1.49018
chr1_28207118	C1orf38	+	intronic	intronic	yes	-0.0342893	-0.157217	0.000724557	1.50635
chr16_29679886	SPN	+	3UTR	3UTR	yes	-0.0342724	-0.157139	0.000729007	1.51561
chr2_99812815	MRPL30	+	3UTR	3UTR	yes	0.0341567	0.156609	0.000760238	1.58053
chr4_2835556	SH3BP2	+	Nonsyn	Arg->Gly	no	-0.0341148	-0.156417	0.000771837	1.60465
chr22_42777257	NFAM1	-	3UTR	3UTR	no	-0.0340707	-0.156215	0.000784237	1.63043
chr17_76418603	PGS1	+	intronic	intronic	yes	0.0340601	0.156166	0.000787241	1.63667
chr9_136229572	SURF4	-	3UTR	3UTR	no	-0.0337995	-0.154971	0.000864603	1.79751
chr3_50149793	RBM5	+	intronic	intronic	yes	0.0337953	0.154952	0.00086592	1.80025
chr1_150705248	CTSS	-	3UTR	3UTR	yes	0.0337185	0.1546	0.000890058	1.85043
chr12_122216235	RHOF	-	3UTR	3UTR	yes	0.0336914	0.154475	0.000898719	1.86844
chr10_28827637	WAC	+	intronic	intronic	yes	0.033686	0.154451	0.000900435	1.872
chr8_30536151	GSR	-	3UTR	3UTR	yes	-0.0334409	-0.153327	0.000982576	2.04278
chr16_9200405	C16orf72	+	intronic	intronic	yes	-0.0333594	-0.152953	0.00101138	2.10265
chr5_130994344	FNIP1	-	intronic	intronic	no	-0.0333315	-0.152825	0.00102141	2.12351
chr1_167476230	CD247	-	intronic	intronic	yes	0.0331867	0.152161	0.00107501	2.23495
chr5_131810329	C5orf56	+	intronic	intronic	no	0.033139	0.151943	0.00109323	2.27282
chr19_18181679	IL12RB1	-	3UTR	3UTR	yes	0.0330834	0.151688	0.00111482	2.31771
chr1_204525629	MDM4	+	3UTR	3UTR	yes	0.0330366	0.151473	0.00113328	2.35609
chr15_75646086	NEIL1	+	Nonsyn	Lys->Arg	no	-0.0330042	-0.151325	0.00114625	2.38306
chr5_133472859	TCF7	+	intronic	intronic	yes	0.0328543	0.150638	0.00120797	2.51137
chr19_54601885	OSCAR	-	intronic	intronic	yes	0.0328296	0.150524	0.00121844	2.53314
chr11_769459	PDDC1	-	3UTR	3UTR	yes	0.0328286	0.150519	0.00121889	2.53406
chr1_150703781	CTSS	-	3UTR	3UTR	yes	0.0328225	0.150492	0.00122147	2.53943
chr19_11561177	PRKCSH	+	intronic	intronic	yes	0.03282	0.15048	0.00122253	2.54165
chr9_132266421	LINC00963	+	ncRNA	ncRNA	yes	0.0328074	0.150422	0.00122792	2.55284
chr16_68030025	DPEP2	-	intronic	intronic	yes	0.0328059	0.150415	0.00122857	2.55419
chr19_54681576	MBOAT7	-	intronic	intronic	yes	0.0327694	0.150248	0.00124432	2.58694
chr10_135077662	ADAM8	-	intronic	intronic	yes	-0.0327254	-0.150046	0.00126353	2.62687
chr13_21948576	ZDHHC20	-	3UTR	3UTR	yes	0.0327089	0.149971	0.00127078	2.64196
chr6_160101805	SOD2	-	3UTR	3UTR	yes	0.0326981	0.149921	0.00127557	2.65192
chr15_52206607	TMOD3	+	intronic	intronic	yes	-0.032692	-0.149893	0.00127828	2.65754
chr3_49354830	USP4	-	Syn	Leu->Leu	no	-0.032535	-0.149173	0.00134985	2.80633
chr1_150704486	CTSS	-	3UTR	3UTR	yes	-0.0325273	-0.149138	0.00135345	2.81382
chr7_100454369	SLC12A9	+	intronic	intronic	yes	0.0325102	0.149059	0.00136148	2.83052
chr6_33268621	TAPBP	-	3UTR	3UTR	yes	0.0325088	0.149053	0.0013621	2.83181
chr19_54680176	MBOAT7	-	intronic	intronic	yes	0.032445	0.148761	0.00139249	2.89498
chr6_42910058	RP3-475N16.1	+	intronic	intronic	yes	0.0324355	0.148717	0.00139707	2.90451
chr9_32456318	DDX58	-	3UTR	3UTR	no	-0.032405	-0.148577	0.00141186	2.93526
chr5_156904922	ADAM19	-	3UTR	3UTR	no	-0.0322945	-0.148071	0.00146661	3.04909
chr7_100455431	SLC12A9	+	intronic	intronic	yes	0.032272	0.147967	0.00147801	3.07277
chr8_11701295	CTSB	-	3UTR	3UTR	yes	-0.0322565	-0.147896	0.00148588	3.08914
chr11_118880809	CCDC84	+	intronic	intronic	yes	0.0322136	0.1477	0.00150791	3.13494
chr1_36944246	CSF3R	-	intronic	intronic	yes	0.0322036	0.147654	0.00151311	3.14576
chr19_41828971	CCDC97	+	3UTR	3UTR	no	-0.0321176	-0.14726	0.00155832	3.23976
chr3_50373238	RASSF1	-	intronic	intronic	yes	0.0320931	0.147147	0.00157145	3.26704
chr4_17803604	DCAF16	-	3UTR	3UTR	yes	0.0319503	0.146492	0.00164994	3.43023
chr17_79527657	NPLOC4	-	intronic	intronic	yes	-0.0318791	-0.146166	0.00169039	3.51432
chr19_39824133	GMFG	-	intronic	intronic	yes	0.0318503	0.146034	0.00170697	3.5488
chr1_160966301	F11R	-	3UTR	3UTR	yes	-0.0318188	-0.14589	0.00172534	3.58698
chr19_54681146	MBOAT7	-	intronic	intronic	yes	0.0317943	0.145777	0.00173975	3.61694
chr17_43295372	CTD-2020K17.1	-	intronic	intronic	yes	0.0317778	0.145701	0.00174953	3.63727
chr12_122216245	RHOF	-	3UTR	3UTR	yes	0.0316847	0.145275	0.00180549	3.7536
chr11_118880584	CCDC84	+	intronic	intronic	yes	0.0316774	0.145241	0.00180999	3.76297
chr17_76418611	PGS1	+	intronic	intronic	yes	0.0315655	0.144728	0.0018796	3.90768
chr17_37915631	IKZF3	-	3UTR	3UTR	yes	0.0315307	0.144569	0.00190174	3.95373
chr12_51324627	METTL7A	+	3UTR	3UTR	yes	-0.0315142	-0.144493	0.00191232	3.97572
chr22_17594270	IL17RA	+	3UTR	3UTR	yes	-0.0314877	-0.144371	0.00192947	4.01137
chr3_183209062	KLHL6	-	3UTR	3UTR	yes	0.0314012	0.143975	0.00198631	4.12954
chr1_150703777	CTSS	-	3UTR	3UTR	yes	0.0313963	0.143953	0.00198955	4.13627
chr1_36943432	CSF3R	-	intronic	intronic	yes	0.031326	0.14363	0.00203696	4.23484
chr2_219263621	CTDSP1	+	intronic	intronic	no	0.0313002	0.143512	0.00205463	4.27157
chr1_184761270	FAM129A	-	3UTR	3UTR	yes	-0.031299	-0.143506	0.00205545	4.27329
chr7_100454180	SLC12A9	+	intronic	intronic	yes	0.0312436	0.143252	0.0020938	4.35301
chr2_32535748	YIPF4	+	3UTR	3UTR	yes	0.0310403	0.14232	0.00224037	4.65772
chr2_101887879	RNF149	-	ncRNA	ncRNA	yes	-0.0310309	-0.142277	0.0022474	4.67234
chr14_20834426	TEP1	-	3UTR	3UTR	no	0.0309542	0.141925	0.00230526	4.79264
chr19_13871461	CCDC130	+	intronic	intronic	yes	0.0308994	0.141674	0.00234739	4.88022
chr8_11700685	CTSB	-	3UTR	3UTR	yes	0.0308612	0.141499	0.00237716	4.94211
chr7_100454354	SLC12A9	+	intronic	intronic	yes	0.0307497	0.140988	0.00246619	5.12722
chr1_36067760	PSMB2	-	3UTR	3UTR	yes	-0.0307294	-0.140895	0.00248271	5.16155
chr12_69237013	MDM2	+	3UTR	3UTR	no	0.0306387	0.140479	0.00255778	5.31763
chr19_18478822	PGPEP1	+	3UTR	3UTR	yes	0.0306369	0.14047	0.0025593	5.32079
chr1_150704613	CTSS	-	3UTR	3UTR	yes	0.0306244	0.140413	0.00256977	5.34255
chr2_208619742	CCNYL1	+	3UTR	3UTR	yes	-0.03058	-0.14021	0.00260744	5.42088
chr1_204525579	MDM4	+	3UTR	3UTR	yes	0.0305742	0.140183	0.00261239	5.43116
chr16_29680034	SPN	+	3UTR	3UTR	yes	0.030571	0.140168	0.00261518	5.43696
chr4_177252238	SPCS3	+	3UTR	3UTR	no	-0.0305465	-0.140056	0.00263621	5.48068
chr5_130495835	HINT1	-	intronic	intronic	yes	-0.0305342	-0.14	0.00264684	5.50279
chr20_43707790	STK4	+	3UTR	3UTR	yes	-0.0305087	-0.139883	0.00266897	5.5488
chr12_69237558	MDM2	+	3UTR	3UTR	no	-0.030446	-0.139595	0.00272414	5.66348
chr1_144829650	NBPF9	+	3UTR	3UTR	no	0.0304411	0.139573	0.00272853	5.67261
chr3_46417220	CCR5	+	3UTR	3UTR	no	-0.0304322	-0.139532	0.00273646	5.68911
chr1_38326728	INPP5B	-	3UTR	3UTR	yes	-0.0304148	-0.139452	0.00275205	5.72152
chr1_27948695	FGR	-	intronic	intronic	yes	0.030357	0.139187	0.00280431	5.83015
chr17_43296001	CTD-2020K17.1	-	intronic	intronic	yes	0.0302895	0.138878	0.00286652	5.9595
chr7_139651288	TBXAS1	+	intronic	intronic	yes	-0.0302416	-0.138658	0.0029114	6.0528
chr2_128951080	UGGT1	+	3UTR	3UTR	yes	-0.0300965	-0.137993	0.00305133	6.34371
chr20_5175805	CDS2	+	3UTR	3UTR	no	0.0300241	0.137661	0.00312337	6.49349
chr4_2841691	SH3BP2	+	3UTR	3UTR	yes	0.0300217	0.13765	0.00312586	6.49865
chr16_29681331	SPN	+	3UTR	3UTR	yes	0.0300074	0.137584	0.00314028	6.52865
chr12_47603186	PCED1B-AS	-	ncRNA	ncRNA	yes	0.0299605	0.137369	0.00318794	6.62773
chr2_101891360	RNF149	-	intronic	intronic	yes	-0.0298657	-0.136935	0.00328648	6.83259
chr20_43707759	STK4	+	3UTR	3UTR	yes	-0.0298377	-0.136806	0.00331615	6.89428
chr8_38829847	PLEKHA2	+	3UTR	3UTR	yes	0.0298201	0.136725	0.0033349	6.93326
chr22_46688132	TTC38	+	intronic	intronic	yes	0.0297932	0.136602	0.00336372	6.99317
chr8_38830557	PLEKHA2	+	3UTR	3UTR	yes	0.0297729	0.136509	0.00338566	7.03878
chr17_43295900	CTD-2020K17.1	-	intronic	intronic	yes	0.0297691	0.136492	0.00338977	7.04733
chr19_17525851	BISPR	+	3UTR	3UTR	yes	-0.0297674	-0.136484	0.00339163	7.05119
chr4_153544018	TMEM154	-	3UTR	3UTR	yes	-0.0297183	-0.136259	0.00344526	7.16269
chr3_45722043	LIMD1	+	3UTR	3UTR	yes	0.0296191	0.135804	0.00355591	7.39273
chr15_64202990	DAPK2	-	intronic	intronic	yes	0.0295714	0.135585	0.00361029	7.5058
chr2_219100706	ARPC2	+	intronic	intronic	yes	-0.0295402	-0.135442	0.00364627	7.5806
chrX_73486311	FTX	-	intronic	intronic	yes	-0.029488	-0.135203	0.00370719	7.70726
chr7_44841489	PPIA	+	3UTR	3UTR	yes	-0.02948	-0.135166	0.0037166	7.7268
chr6_42911662	RP3-475N16.1	+	ncRNA	ncRNA	yes	-0.0294155	-0.134871	0.00379322	7.8861
chr17_43295903	CTD-2020K17.1	-	intronic	intronic	yes	0.0293746	0.134683	0.00384258	7.98873
chr19_13871439	CCDC130	+	intronic	intronic	yes	0.0293739	0.13468	0.00384352	7.99068
chr19_15772022	CYP4F3	+	3UTR	3UTR	yes	-0.0293519	-0.134579	0.0038703	8.04636
chr19_15772035	CYP4F3	+	3UTR	3UTR	yes	-0.0293219	-0.134441	0.00390715	8.12296
chr9_277228	DOCK8	+	intronic	intronic	yes	0.0293217	0.13444	0.00390733	8.12335
chr22_36662840	APOL1	+	3UTR	3UTR	yes	-0.0293013	-0.134347	0.00393261	8.17589
chr19_16266902	HSH2D	+	intronic	intronic	yes	-0.0292471	-0.134098	0.00400032	8.31667
chr20_43707776	STK4	+	3UTR	3UTR	yes	-0.0292459	-0.134093	0.00400189	8.31994
chr16_68029745	DPEP2	-	intronic	intronic	yes	0.0291866	0.133821	0.00407722	8.47654
chr19_17663648	FAM129C	+	intronic	intronic	yes	0.0291393	0.133604	0.00413819	8.60329
chr22_42777105	NFAM1	-	3UTR	3UTR	no	-0.0291361	-0.133589	0.00414236	8.61196
chr7_100452878	SLC12A9	+	intronic	intronic	yes	0.0289951	0.132943	0.00432935	9.00072
chr10_104876416	NT5C2	-	intronic	intronic	yes	-0.0289465	-0.13272	0.00439545	9.13813
chr7_100454334	SLC12A9	+	intronic	intronic	yes	0.0289092	0.132549	0.00444686	9.24503
chr9_123689682	TRAF1	-	5UTR	5UTR	no	0.0288785	0.132408	0.00448957	9.33383
chr20_3851645	MAVS	+	3UTR	3UTR	yes	0.0288444	0.132252	0.00453758	9.43363
chr11_117080519	PCSK7	-	intronic	intronic	yes	0.0288356	0.132212	0.00454997	9.45939
chr2_219100578	ARPC2	+	intronic	intronic	yes	-0.0288021	-0.132058	0.00459754	9.55829
chr15_34523297	SLC12A6	-	3UTR	3UTR	yes	-0.0287058	-0.131617	0.00473695	9.84812
chr6_33269229	TAPBP	-	3UTR	3UTR	yes	0.0286657	0.131433	0.00479617	9.97124
chr1_150704654	CTSS	-	3UTR	3UTR	yes	-0.0286578	-0.131396	0.00480794	9.9957
chr19_2293205	SPPL2B	+	intronic	intronic	yes	-0.0286345	-0.131289	0.00484266	10.0679
chr20_35520977	SAMHD1	-	3UTR	3UTR	yes	-0.0285618	-0.130956	0.00495257	10.2964
chr3_45722341	LIMD1	+	3UTR	3UTR	yes	-0.0285004	-0.130675	0.00504707	10.4929
chr1_160967817	F11R	-	3UTR	3UTR	yes	0.0284608	0.130493	0.00510898	10.6216
chr10_101992314	CWF19L1	-	3UTR	3UTR	yes	0.0284305	0.130354	0.00515677	10.7209
chr19_11560799	PRKCSH	+	intronic	intronic	yes	0.0283975	0.130203	0.00520933	10.8302
chr7_100454396	SLC12A9	+	intronic	intronic	yes	0.0283819	0.130131	0.00523428	10.8821
chr17_76418679	PGS1	+	intronic	intronic	yes	0.0283744	0.130097	0.00524634	10.9071
chr4_2940265	NOP14	-	3UTR	3UTR	yes	0.0283604	0.130033	0.00526895	10.9541
chr4_153544085	TMEM154	-	3UTR	3UTR	yes	0.0283573	0.130019	0.00527385	10.9643
chr6_42856051	RPL7L1	+	3UTR	3UTR	yes	0.0283403	0.129941	0.00530136	11.0215
chr19_2293891	SPPL2B	+	intronic	intronic	yes	0.0283393	0.129936	0.00530298	11.0249
chr6_42857031	RPL7L1	+	3UTR	3UTR	yes	-0.0283295	-0.129891	0.00531894	11.0581
chr19_39359055	RINL	-	3UTR	3UTR	yes	-0.0283013	-0.129762	0.00536514	11.1541
chr15_34524020	SLC12A6	-	3UTR	3UTR	yes	-0.0283	-0.129756	0.0053672	11.1584
chr7_128145030	METTL2B	+	3UTR	3UTR	yes	-0.0282943	-0.12973	0.00537658	11.1779
chr21_34637159	IFNAR2	+	3UTR	3UTR	yes	0.0282743	0.129638	0.0054096	11.2466
chr1_145369708	NBPF10	+	3UTR	3UTR	no	-0.0282649	-0.129595	0.00542521	11.279
chr4_177252326	SPCS3	+	3UTR	3UTR	no	-0.02826	-0.129572	0.00543325	11.2957
chr1_150704568	CTSS	-	3UTR	3UTR	yes	0.0282272	0.129422	0.00548802	11.4096
chr12_120899075	GATC	+	3UTR	3UTR	yes	-0.028225	-0.129412	0.00549167	11.4172
chr5_156905560	ADAM19	-	3UTR	3UTR	no	-0.0281456	-0.129048	0.00562623	11.6969
chr20_3853000	MAVS	+	3UTR	3UTR	yes	0.0280758	0.128728	0.00574689	11.9478
chr3_156259406	SSR3	-	3UTR	3UTR	yes	0.0280609	0.12866	0.00577292	12.0019
chr21_34731077	IFNAR1	+	3UTR	3UTR	yes	-0.0279071	-0.127955	0.0060483	12.5744
chr6_42909356	RP3-475N16.1	+	intronic	intronic	yes	-0.0278548	-0.127715	0.00614467	12.7748
chr19_39825627	GMFG	-	intronic	intronic	yes	0.0278487	0.127687	0.00615592	12.7982
chr1_150703850	CTSS	-	3UTR	3UTR	yes	-0.027786	-0.127399	0.00627341	13.0424
chr8_11700213	CTSB	-	3UTR	3UTR	yes	-0.0277782	-0.127363	0.00628818	13.0731
chr1_150704544	CTSS	-	3UTR	3UTR	yes	-0.0277686	-0.127319	0.00630636	13.1109
chr22_50645821	SELO	+	intronic	intronic	yes	0.0277526	0.127246	0.00633674	13.1741
chr17_1684054	SMYD4	-	3UTR	3UTR	yes	-0.0277179	-0.127087	0.0064033	13.3125
chr19_14845069	EMR2	-	3UTR	3UTR	yes	-0.0277168	-0.127082	0.00640529	13.3166
chr16_30391720	SEPT1	-	intronic	intronic	yes	0.0276687	0.126861	0.00649862	13.5106
chr16_68029076	DPEP2	-	intronic	intronic	yes	0.0276665	0.126851	0.00650273	13.5192
chr19_15771912	CYP4F3	+	3UTR	3UTR	yes	-0.0276579	-0.126812	0.00651963	13.5543
chr20_5175539	CDS2	+	3UTR	3UTR	no	-0.0276513	-0.126782	0.00653245	13.581
chr2_202028827	CFLAR	+	3UTR	3UTR	yes	0.0276377	0.126719	0.00655929	13.6368
chr19_8605482	MYO1F	-	intronic	intronic	yes	-0.0275317	-0.126233	0.00677065	14.0762
chr22_36662830	APOL1	+	3UTR	3UTR	yes	-0.02753	-0.126225	0.0067741	14.0834
chr15_45025768	TRIM69	+	intronic	intronic	yes	-0.0275258	-0.126206	0.0067826	14.101
chr22_17594158	IL17RA	+	3UTR	3UTR	yes	0.0275239	0.126198	0.00678631	14.1087
chr16_29678976	SPN	+	3UTR	3UTR	yes	0.0275082	0.126125	0.00681828	14.1752
chr5_131810330	C5orf56	+	intronic	intronic	no	0.0274366	0.125797	0.00696546	14.4812
chr11_65544567	AP5B1	-	3UTR	3UTR	yes	-0.0274272	-0.125754	0.00698491	14.5216
chr12_10467851	KLRD1	+	3UTR	3UTR	yes	0.0274075	0.125664	0.00702601	14.6071
chr8_11701490	CTSB	-	3UTR	3UTR	yes	-0.0273921	-0.125593	0.00705832	14.6743
chr12_98943096	TMPO	+	3UTR	3UTR	yes	-0.0273815	-0.125544	0.00708067	14.7207
chr16_31134851	MYST1	+	intronic	intronic	yes	-0.0273619	-0.125454	0.00712205	14.8067
chr8_30536015	GSR	-	3UTR	3UTR	yes	-0.0273508	-0.125404	0.00714558	14.8557
chr22_45589864	C22orf9	-	3UTR	3UTR	no	-0.0273343	-0.125328	0.00718056	14.9284
chr3_121357183	HCLS1	-	intronic	intronic	yes	0.0273181	0.125254	0.0072152	15.0004
chr19_39359070	RINL	-	3UTR	3UTR	yes	0.0272894	0.125122	0.00727697	15.1288
chr4_77979680	CCNI	-	Nonsyn	Arg->Gly	no	-0.0272813	-0.125085	0.00729446	15.1652
chr1_160966352	F11R	-	3UTR	3UTR	yes	-0.0272731	-0.125047	0.00731218	15.202
chr16_29681610	SPN	+	3UTR	3UTR	yes	-0.0272352	-0.124874	0.0073947	15.3736
chr1_184762524	FAM129A	-	3UTR	3UTR	yes	-0.0272166	-0.124789	0.00743545	15.4583
chr3_50371036	RASSF1	-	intronic	intronic	yes	0.0271963	0.124695	0.00748027	15.5515
chr7_128143622	METTL2B	+	3UTR	3UTR	yes	-0.0271617	-0.124537	0.00755708	15.7112
chr5_156904929	ADAM19	-	3UTR	3UTR	no	-0.0270654	-0.124095	0.00777488	16.164
chr4_57326126	PAICS	+	3UTR	3UTR	yes	-0.0270562	-0.124053	0.00779597	16.2078
chr9_37503392	POLR1E	+	3UTR	3UTR	yes	0.0269725	0.123669	0.00798997	16.6111
chr1_160966299	F11R	-	3UTR	3UTR	yes	-0.0269603	-0.123613	0.00801879	16.6711
chr22_17594224	IL17RA	+	3UTR	3UTR	yes	0.0269529	0.123579	0.00803625	16.7074
chr19_39359051	RINL	-	3UTR	3UTR	yes	0.0269331	0.123489	0.00808292	16.8044
chr22_24970622	SNRPD3	+	3UTR	3UTR	yes	0.0267998	0.122878	0.0084043	17.4725
chr19_8556944	PRAM1	-	intronic	intronic	yes	0.0267919	0.122841	0.00842391	17.5133
chr19_7454961	ARHGEF18	+	intronic	intronic	yes	0.0267803	0.122788	0.00845241	17.5726
chr1_184761293	FAM129A	-	3UTR	3UTR	yes	-0.0267414	-0.12261	0.00854878	17.7729
chr2_204168822	CYP20A1	+	3UTR	3UTR	yes	-0.0266298	-0.122098	0.00883089	18.3594
chr7_65618980	CRCP	+	3UTR	3UTR	yes	0.0266051	0.121985	0.00889445	18.4916
chr8_30535980	GSR	-	3UTR	3UTR	yes	-0.0265786	-0.121863	0.00896308	18.6343
chr3_50150555	RBM5	+	intronic	intronic	yes	0.0265576	0.121767	0.00901765	18.7477
chr12_7250173	C1RL	-	intronic	intronic	yes	-0.0265132	-0.121563	0.00913453	18.9907
chr19_39825544	GMFG	-	intronic	intronic	yes	0.0264817	0.121419	0.00921811	19.1645
chr19_54740994	LILRA6	-	3UTR	3UTR	yes	-0.0264813	-0.121417	0.009219	19.1663
chr1_204525639	MDM4	+	3UTR	3UTR	yes	0.0264473	0.121261	0.00931009	19.3557
chr1_150704660	CTSS	-	3UTR	3UTR	yes	0.0264139	0.121108	0.00940017	19.543
chr19_54680079	MBOAT7	-	intronic	intronic	yes	0.0264054	0.121069	0.00942336	19.5912
chr12_51325390	METTL7A	+	3UTR	3UTR	yes	0.0263392	0.120765	0.00960479	19.9684
chr17_43294997	CTD-2020K17.1	-	intronic	intronic	yes	0.0263009	0.12059	0.00971104	20.1893
chr1_150703612	CTSS	-	3UTR	3UTR	yes	-0.0262791	-0.12049	0.00977209	20.3162
chrX_123046772	XIAP	+	3UTR	3UTR	yes	0.0262426	0.120322	0.00987504	20.5302
chr4_153544104	TMEM154	-	3UTR	3UTR	yes	-0.0262416	-0.120318	0.00987777	20.5359
chr1_204524950	MDM4	+	3UTR	3UTR	yes	-0.0262385	-0.120304	0.00988666	20.5544
chr4_153544860	TMEM154	-	3UTR	3UTR	yes	-0.0262287	-0.120259	0.00991445	20.6121
chr22_24570307	CABIN1	+	intronic	intronic	yes	-0.0262111	-0.120178	0.00996452	20.7162
chr22_42779637	NFAM1	-	3UTR	3UTR	no	0.0261604	0.119946	0.0101102	21.0192
chr3_50371075	RASSF1	-	intronic	intronic	yes	0.0261195	0.119758	0.0102291	21.2663
chr4_153545534	TMEM154	-	3UTR	3UTR	yes	0.0261102	0.119716	0.0102562	21.3227
chr19_13884346	MRI1	+	3UTR	3UTR	yes	-0.0260638	-0.119503	0.0103932	21.6074
chr19_12842734	C19orf43	-	intronic	intronic	yes	-0.0260614	-0.119492	0.0104001	21.6217
chr16_29679901	SPN	+	3UTR	3UTR	yes	-0.0259941	-0.119183	0.0106014	22.0403
chr19_8606437	MYO1F	-	intronic	intronic	yes	0.0259917	0.119172	0.0106086	22.0553
chr5_180262373	LOC729678	+	ncRNA	ncRNA	no	-0.0259441	-0.118954	0.0107533	22.3561
chr7_100454395	SLC12A9	+	intronic	intronic	yes	0.0259427	0.118947	0.0107576	22.3651
chr19_2293842	SPPL2B	+	intronic	intronic	yes	-0.0259199	-0.118843	0.0108273	22.51
chr8_11700324	CTSB	-	3UTR	3UTR	yes	-0.0258697	-0.118613	0.0109826	22.8329
chr22_42777376	NFAM1	-	3UTR	3UTR	no	-0.0257985	-0.118286	0.0112064	23.2981
chr22_39449354	APOBEC3F	+	3UTR	3UTR	yes	-0.0257595	-0.118108	0.0113303	23.5557
chr1_150704636	CTSS	-	3UTR	3UTR	yes	0.0257542	0.118083	0.0113475	23.5914
chr6_150046736	NUP43	-	3UTR	3UTR	no	-0.0257392	-0.118014	0.0113956	23.6916
chr19_54741153	LILRA6	-	3UTR	3UTR	yes	-0.025739	-0.118014	0.011396	23.6923
chr21_34636293	IFNAR2	+	3UTR	3UTR	yes	-0.0256737	-0.117714	0.0116079	24.1327
chr22_17594339	IL17RA	+	3UTR	3UTR	yes	-0.0256734	-0.117713	0.0116087	24.1345
chr6_53195434	ELOVL5	-	intronic	intronic	yes	-0.0256183	-0.11746	0.0117901	24.5117
chrX_73485889	FTX	-	intronic	intronic	yes	-0.0255992	-0.117373	0.0118537	24.6439
chr20_30680822	HCK	+	intronic	intronic	yes	-0.0255894	-0.117328	0.0118862	24.7115
chr3_50372949	RASSF1	-	intronic	intronic	yes	0.0255729	0.117252	0.0119415	24.8265
chr16_68029861	DPEP2	-	intronic	intronic	yes	0.0255593	0.11719	0.0119872	24.9213
chr16_31135094	MYST1	+	intronic	intronic	yes	0.0255506	0.11715	0.0120164	24.982
chr17_37917727	IKZF3	-	3UTR	3UTR	yes	0.0255239	0.117027	0.0121068	25.1701
chr6_160100882	SOD2	-	3UTR	3UTR	yes	-0.0255031	-0.116932	0.0121776	25.3172
chr1_16889413	NBPF1	-	3UTR	3UTR	no	-0.0254911	-0.116877	0.0122183	25.4019
chr20_30680928	HCK	+	intronic	intronic	yes	0.0254709	0.116784	0.0122876	25.546
chr16_3292200	MEFV	-	Nonsyn	Stp->Trp	yes	0.0254479	0.116679	0.0123671	25.7111
chr7_99749842	C7orf59	+	intronic	intronic	yes	-0.0254257	-0.116577	0.0124439	25.8709
chr12_10467972	KLRD1	+	3UTR	3UTR	yes	0.0254132	0.11652	0.0124874	25.9613
chr19_54741099	LILRA6	-	3UTR	3UTR	yes	-0.0253954	-0.116438	0.0125496	26.0907
chr7_100734798	TRIM56	+	3UTR	3UTR	yes	-0.0253329	-0.116152	0.0127702	26.5492
chr1_146467146	NBPF12	+	3UTR	3UTR	no	-0.0253204	-0.116095	0.0128146	26.6415
chr19_16260987	HSH2D	+	intronic	intronic	yes	0.0253095	0.116044	0.0128538	26.7231
chr17_73940187	ACOX1	-	3UTR	3UTR	yes	-0.0252604	-0.115819	0.0130302	27.0898
chr22_42779511	NFAM1	-	3UTR	3UTR	no	-0.0251975	-0.115531	0.0132597	27.5669
chr1_150704508	CTSS	-	3UTR	3UTR	yes	-0.0251933	-0.115512	0.0132751	27.599
chr9_68414809	BC080605	+	ncRNA	ncRNA	yes	-0.0251837	-0.115468	0.0133106	27.6728
chr16_31134287	MYST1	+	intronic	intronic	yes	-0.0251633	-0.115374	0.0133859	27.8293
chr6_31779282	HSPA1L	-	Syn	Gln->Gln	no	-0.0251628	-0.115372	0.0133878	27.8332
chr12_47610924	PCED1B	+	intronic	intronic	yes	-0.0250999	-0.115083	0.0136229	28.322
chr2_99812988	MRPL30	+	3UTR	3UTR	yes	0.0250384	0.114801	0.0138562	28.8071
chr1_16889624	NBPF1	-	3UTR	3UTR	no	-0.0250358	-0.114789	0.0138661	28.8277
chr6_35284017	DEF6	+	intronic	intronic	yes	0.0249915	0.114586	0.0140364	29.1818
chr4_153544182	TMEM154	-	3UTR	3UTR	yes	0.0248635	0.114	0.0145386	30.2258
chr12_133297974	PGAM5	+	3UTR	3UTR	yes	0.0248432	0.113906	0.01462	30.3949
chr19_13884408	MRI1	+	3UTR	3UTR	yes	-0.0248284	-0.113838	0.0146794	30.5184
chr1_184761350	FAM129A	-	3UTR	3UTR	yes	-0.0247999	-0.113708	0.0147941	30.7569
chr3_45721992	LIMD1	+	3UTR	3UTR	yes	0.0247951	0.113686	0.0148138	30.7978
chr15_34523867	SLC12A6	-	3UTR	3UTR	yes	-0.0247909	-0.113667	0.0148308	30.8332
chr4_2940371	NOP14	-	3UTR	3UTR	yes	-0.0247723	-0.113581	0.0149062	30.99
chr20_43707814	STK4	+	3UTR	3UTR	yes	-0.0247559	-0.113506	0.0149731	31.1292
chr1_36067752	PSMB2	-	3UTR	3UTR	yes	-0.0247387	-0.113427	0.015044	31.2764
chrX_73485928	FTX	-	intronic	intronic	yes	-0.0246915	-0.113211	0.0152389	31.6816
chr17_43583373	LRRC37A4P	-	ncRNA	ncRNA	yes	-0.0246646	-0.113087	0.015351	31.9148
chr17_73939141	ACOX1	-	3UTR	3UTR	yes	-0.0245745	-0.112674	0.0157317	32.7062
chr2_202028811	CFLAR	+	3UTR	3UTR	yes	0.0245427	0.112528	0.0158682	32.99
chr19_13871712	CCDC130	+	intronic	intronic	yes	0.0245134	0.112394	0.0159948	33.2532
chr1_28662254	MED18	+	3UTR	3UTR	yes	-0.0244506	-0.112106	0.0162688	33.8227
chr2_202151362	CASP8	+	3UTR	3UTR	yes	-0.0244296	-0.11201	0.0163616	34.0158
chr2_101888037	RNF149	-	ncRNA	ncRNA	yes	-0.024362	-0.1117	0.0166629	34.6422
chr16_31135042	MYST1	+	intronic	intronic	yes	-0.0243609	-0.111695	0.0166678	34.6524
chr16_68030078	DPEP2	-	intronic	intronic	yes	0.0243399	0.111599	0.0167624	34.8489
chr20_3089496	UBOX5	-	3UTR	3UTR	yes	0.0243386	0.111593	0.0167682	34.8612
chr16_31375489	ITGAX	+	intronic	intronic	yes	0.0242195	0.111046	0.0173141	35.996
chr19_19018996	COPE	-	intronic	intronic	yes	0.0242021	0.110967	0.0173947	36.1636
chr1_184761312	FAM129A	-	3UTR	3UTR	yes	-0.0241905	-0.110914	0.0174492	36.2769
chr14_20834461	TEP1	-	3UTR	3UTR	no	-0.0241591	-0.11077	0.0175965	36.5832
chr16_27461986	IL21R	+	3UTR	3UTR	yes	0.0241377	0.110671	0.0176978	36.7937
chr19_1458553	CTB-25B13.12	-	ncRNA	ncRNA	yes	0.0241236	0.110607	0.0177643	36.932
chr3_50370171	RASSF1	-	intronic	intronic	yes	0.0241099	0.110544	0.0178299	37.0683
chr10_73994707	ANAPC16	+	3UTR	3UTR	yes	0.0241025	0.11051	0.017865	37.1413
chr11_761072	TALDO1	+	intronic	intronic	yes	0.0240964	0.110482	0.0178939	37.2014
chr16_29680796	SPN	+	3UTR	3UTR	yes	-0.0240724	-0.110372	0.018009	37.4408
chr7_100454168	SLC12A9	+	intronic	intronic	yes	0.0240433	0.110239	0.0181495	37.7328
chr17_43297314	CTD-2020K17.1	-	intronic	intronic	yes	0.0240066	0.11007	0.0183282	38.1044
chr3_49354845	USP4	-	Syn	Lys->Lys	no	-0.0239832	-0.109963	0.0184428	38.3426
chr16_29679899	SPN	+	3UTR	3UTR	yes	0.0239617	0.109865	0.0185485	38.5623
chr19_17937188	JAK3	-	3UTR	3UTR	yes	0.0239481	0.109802	0.0186158	38.7022
chr19_54680484	MBOAT7	-	intronic	intronic	yes	0.0239436	0.109782	0.0186377	38.7477
chr10_73980019	ANAPC16	+	5UTR	5UTR	yes	0.0239033	0.109597	0.0188385	39.1652
chr12_47611088	PCED1B	+	intronic	intronic	yes	0.023902	0.109591	0.0188448	39.1782
chr1_36942971	CSF3R	-	intronic	intronic	yes	0.0239012	0.109587	0.0188489	39.1869
chr7_17384818	AHR	+	3UTR	3UTR	yes	-0.0238666	-0.109429	0.0190226	39.548
chr12_133298095	PGAM5	+	3UTR	3UTR	yes	0.0238574	0.109387	0.019069	39.6445
chr22_36662276	APOL1	+	3UTR	3UTR	yes	-0.0238543	-0.109372	0.0190849	39.6775
chr7_102091527	ORAI2	+	3UTR	3UTR	yes	0.0238463	0.109336	0.0191253	39.7616
chr1_67874731	SERBP1	-	3UTR	3UTR	yes	-0.0237099	-0.10871	0.0198274	41.2212
chr19_56149800	ZNF581	+	intronic	intronic	yes	0.0236994	0.108662	0.0198828	41.3363
chr19_54601880	OSCAR	-	intronic	intronic	yes	0.0236698	0.108526	0.0200381	41.6591
chr1_184762498	FAM129A	-	3UTR	3UTR	yes	0.0236505	0.108438	0.0201403	41.8717
chr9_32456380	DDX58	-	3UTR	3UTR	no	-0.0236375	-0.108378	0.0202094	42.0154
chr1_150703672	CTSS	-	3UTR	3UTR	yes	0.0235933	0.108175	0.0204456	42.5064
chr19_8637718	MYO1F	-	intronic	intronic	yes	-0.0235797	-0.108113	0.0205184	42.6578
chr19_53071039	ZNF808	+	intronic	intronic	yes	0.0235793	0.108112	0.0205206	42.6622
chr19_54680487	MBOAT7	-	intronic	intronic	yes	0.0235267	0.10787	0.0208057	43.255
chr16_29680287	SPN	+	3UTR	3UTR	yes	0.0235199	0.107839	0.0208431	43.3329
chr1_9987932	LZIC	-	intronic	intronic	yes	0.023518	0.10783	0.0208536	43.3547
chr18_56420526	MALT1	+	3UTR	3UTR	yes	-0.0235139	-0.107812	0.0208755	43.4002
chr2_219099999	ARPC2	+	intronic	intronic	yes	0.0235064	0.107777	0.020917	43.4864
chr16_29681429	SPN	+	3UTR	3UTR	yes	0.023487	0.107688	0.0210233	43.7074
chr20_30685722	HCK	+	intronic	intronic	yes	0.0234722	0.10762	0.021105	43.8772
chr19_15771666	CYP4F3	+	3UTR	3UTR	yes	-0.023455	-0.107541	0.0212002	44.0752
chr1_36068210	PSMB2	-	3UTR	3UTR	yes	-0.0234429	-0.107486	0.0212674	44.215
chr16_31134764	MYST1	+	intronic	intronic	yes	-0.0234292	-0.107423	0.0213435	44.3731
chr11_65544381	AP5B1	-	3UTR	3UTR	yes	-0.0234253	-0.107405	0.0213653	44.4184
chr22_39429101	APOBEC3D	+	3UTR	3UTR	yes	0.0234104	0.107337	0.0214486	44.5916
chr19_38897234	FAM98C	+	intronic	intronic	yes	-0.0233875	-0.107232	0.0215771	44.8588
chr12_122215022	TMEM120B	-	intronic	intronic	yes	-0.0233866	-0.107228	0.021582	44.8689
chr3_10193732	VHL	+	3UTR	3UTR	yes	0.0233836	0.107214	0.0215992	44.9048
chr12_69237529	MDM2	+	3UTR	3UTR	no	-0.0233809	-0.107202	0.0216141	44.9357
chr11_65143450	SLC25A45	-	3UTR	3UTR	yes	0.0233711	0.107157	0.0216693	45.0506
chr16_29680283	SPN	+	3UTR	3UTR	yes	0.0233651	0.107129	0.0217034	45.1214
chr19_2292299	SPPL2B	+	intronic	intronic	yes	0.0233524	0.107071	0.0217754	45.271
chr7_100734874	TRIM56	+	3UTR	3UTR	yes	-0.023312	-0.106886	0.0220055	45.7494
chr8_98741390	MTDH	+	3UTR	3UTR	yes	0.0232728	0.106706	0.0222307	46.2176
chr17_73940077	ACOX1	-	3UTR	3UTR	yes	-0.0232517	-0.106609	0.0223532	46.4724
chr16_31134561	MYST1	+	intronic	intronic	yes	-0.0232034	-0.106388	0.0226347	47.0575
chr22_24969755	SNRPD3	+	3UTR	3UTR	yes	0.0231856	0.106306	0.0227396	47.2756
chr19_2293890	SPPL2B	+	intronic	intronic	yes	0.0231691	0.10623	0.0228371	47.4784
chr12_51325287	METTL7A	+	3UTR	3UTR	yes	0.0231647	0.10621	0.0228631	47.5324
chr15_52206606	TMOD3	+	intronic	intronic	yes	-0.0231644	-0.106209	0.0228647	47.5357
chr19_55109532	LILRA1	+	intronic	intronic	no	-0.0231548	-0.106165	0.0229213	47.6534
chr16_3100726	MMP25	+	intronic	intronic	yes	0.0231405	0.106099	0.0230067	47.8309
chr19_39359028	RINL	-	3UTR	3UTR	yes	0.023127	0.106037	0.0230871	47.9981
chr6_32973557	HLA-DOA	-	3UTR	3UTR	yes	0.0231161	0.105988	0.0231521	48.1331
chr1_144829809	NBPF9	+	3UTR	3UTR	no	-0.0231004	-0.105915	0.0232464	48.3293
chr7_64461068	ERV3	-	intronic	intronic	yes	0.0230997	0.105913	0.0232501	48.337
chr3_50370123	RASSF1	-	intronic	intronic	yes	0.0230929	0.105881	0.0232909	48.4218
chr16_29681458	SPN	+	3UTR	3UTR	yes	0.0229906	0.105412	0.0239135	49.7162
chr1_144829656	NBPF9	+	3UTR	3UTR	no	-0.0229828	-0.105376	0.0239615	49.8159
chr14_55834376	ATG14	-	3UTR	3UTR	yes	0.022977	0.10535	0.023997	49.8897
chr16_3292118	MEFV	-	3UTR	3UTR	yes	0.0229724	0.105329	0.0240256	49.9493
chr6_31640788	CSNK2B	+	3UTR	3UTR	yes	0.022951	0.105231	0.0241582	50.2249
chr1_36068231	PSMB2	-	3UTR	3UTR	yes	-0.0229503	-0.105227	0.0241623	50.2334
chrX_73485925	FTX	-	intronic	intronic	yes	-0.0229399	-0.10518	0.024227	50.3679
chr1_204526630	MDM4	+	3UTR	3UTR	yes	0.0228823	0.104916	0.0245877	51.1178
chr19_2293866	SPPL2B	+	intronic	intronic	yes	0.0228595	0.104811	0.0247317	51.4173
chr1_150703782	CTSS	-	3UTR	3UTR	yes	0.0228493	0.104764	0.0247963	51.5515
chr8_38830496	PLEKHA2	+	3UTR	3UTR	yes	-0.0228325	-0.104687	0.0249032	51.7737
chr17_76419066	PGS1	+	intronic	intronic	yes	0.022824	0.104648	0.0249573	51.8863
chr19_18505653	LRRC25	-	intronic	intronic	yes	0.0228142	0.104603	0.0250201	52.0167
chr10_75008815	MRPS16	-	3UTR	3UTR	yes	0.0227315	0.104224	0.025554	53.1268
chr10_12415691	CAMK1D	+	intronic	intronic	no	0.0227221	0.104181	0.0256153	53.2542
chr2_202031965	CFLAR	+	3UTR	3UTR	yes	-0.0227215	-0.104178	0.025619	53.262
chr6_42856176	RPL7L1	+	3UTR	3UTR	yes	-0.022706	-0.104107	0.0257205	53.4728
chr1_160967833	F11R	-	3UTR	3UTR	yes	0.0226811	0.103993	0.0258844	53.8136
chr16_29681690	SPN	+	3UTR	3UTR	yes	0.022664	0.103915	0.0259967	54.0472
chr16_29679847	SPN	+	3UTR	3UTR	yes	0.0226548	0.103872	0.0260581	54.1747
chr19_8557875	PRAM1	-	intronic	intronic	yes	-0.0226543	-0.10387	0.0260608	54.1804
chr7_17384832	AHR	+	3UTR	3UTR	yes	-0.0226043	-0.103641	0.0263944	54.874
chr19_11560716	PRKCSH	+	intronic	intronic	yes	-0.0225998	-0.10362	0.0264242	54.9359
chr2_37327614	EIF2AK2	-	3UTR	3UTR	no	-0.0225875	-0.103564	0.026507	55.1081
chr19_51636568	SIGLEC9	+	intronic	intronic	yes	-0.0225816	-0.103537	0.0265465	55.1902
chr1_160967816	F11R	-	3UTR	3UTR	yes	0.0225812	0.103535	0.0265495	55.1963
chr7_48146025	UPP1	+	intronic	intronic	yes	0.0225567	0.103423	0.0267147	55.5399
chr22_51062218	ARSA	-	3UTR	3UTR	yes	0.0225539	0.10341	0.0267337	55.5793
chr4_153544137	TMEM154	-	3UTR	3UTR	yes	-0.022551	-0.103396	0.0267535	55.6206
chr7_75025957	TRIM73	+	intronic	intronic	yes	-0.0225501	-0.103392	0.0267596	55.6331
chr7_128293395	LINC01000	+	ncRNA	ncRNA	no	-0.0225012	-0.103168	0.0270925	56.3253
chr12_47611153	PCED1B	+	intronic	intronic	yes	-0.022464	-0.102997	0.0273489	56.8583
chr20_44513595	ZSWIM1	+	3UTR	3UTR	yes	-0.0224268	-0.102827	0.0276063	57.3934
chr19_49988140	FLT3LG	+	intronic	intronic	yes	-0.022412	-0.102759	0.0277096	57.6083
chr2_37328075	EIF2AK2	-	3UTR	3UTR	no	-0.022393	-0.102672	0.027843	57.8856
chr8_11700525	CTSB	-	3UTR	3UTR	yes	-0.0223384	-0.102422	0.0282278	58.6855
chr15_34523955	SLC12A6	-	3UTR	3UTR	yes	-0.0223077	-0.102281	0.0284467	59.1407
chr15_34523556	SLC12A6	-	3UTR	3UTR	yes	0.0222906	0.102203	0.0285688	59.3946
chr16_29845723	MVP	+	intronic	intronic	yes	-0.0222704	-0.10211	0.028714	59.6965
chr19_2293975	SPPL2B	+	intronic	intronic	yes	0.0222667	0.102093	0.0287404	59.7512
chr4_153544019	TMEM154	-	3UTR	3UTR	yes	-0.0222562	-0.102045	0.0288166	59.9097
chr17_37920635	IKZF3	-	3UTR	3UTR	yes	-0.0222553	-0.102041	0.0288233	59.9237
chr17_43295442	CTD-2020K17.1	-	intronic	intronic	yes	0.0222398	0.10197	0.0289354	60.1567
chr19_11561139	PRKCSH	+	intronic	intronic	yes	0.0222166	0.101864	0.0291035	60.5063
chr3_45721836	LIMD1	+	3UTR	3UTR	yes	-0.0222058	-0.101814	0.0291826	60.6705
chr19_18505703	LRRC25	-	intronic	intronic	yes	0.0221806	0.101698	0.0293668	61.0536
chr16_29681760	SPN	+	3UTR	3UTR	yes	0.0221731	0.101664	0.0294222	61.1687
chr1_150704500	CTSS	-	3UTR	3UTR	yes	-0.0221719	-0.101658	0.0294311	61.1872
chr19_18478885	PGPEP1	+	3UTR	3UTR	yes	0.022155	0.101581	0.0295552	61.4453
chr17_43295172	CTD-2020K17.1	-	intronic	intronic	yes	0.0221184	0.101413	0.0298268	62.0099
chr22_24970609	SNRPD3	+	3UTR	3UTR	yes	-0.0220827	-0.101249	0.0300937	62.5649
chr3_50369983	RASSF1	-	intronic	intronic	yes	0.0220728	0.101204	0.0301675	62.7183
chr17_43294768	CTD-2020K17.1	-	intronic	intronic	yes	0.0220705	0.101194	0.0301849	62.7543
chr3_156259229	SSR3	-	3UTR	3UTR	yes	0.0220451	0.101077	0.0303763	63.1524
chr4_153544181	TMEM154	-	3UTR	3UTR	yes	0.0220416	0.101061	0.0304033	63.2084
chr19_39359162	RINL	-	3UTR	3UTR	yes	-0.0220354	-0.101032	0.0304502	63.3059
chr1_150703742	CTSS	-	3UTR	3UTR	yes	0.0219955	0.100849	0.0307536	63.9368
chr15_64202989	DAPK2	-	intronic	intronic	yes	-0.0219894	-0.100822	0.0307999	64.033
chr22_51062205	ARSA	-	3UTR	3UTR	yes	0.021986	0.100806	0.030826	64.0873
chr16_29681498	SPN	+	3UTR	3UTR	yes	0.0219851	0.100802	0.0308327	64.1011
chr2_99812843	MRPL30	+	3UTR	3UTR	yes	0.021983	0.100793	0.0308486	64.1341
chr17_47416849	ZNF652	-	intronic	intronic	no	0.021952	0.10065	0.0310868	64.6295
chr19_2291977	SPPL2B	+	intronic	intronic	yes	0.0219365	0.100579	0.0312068	64.879
chr16_31134631	MYST1	+	intronic	intronic	yes	0.0219134	0.100473	0.0313855	65.2505
chrX_19931744	CXorf23	-	3UTR	3UTR	no	-0.0218983	-0.100404	0.0315036	65.4959
chr1_36942377	CSF3R	-	intronic	intronic	yes	0.0218915	0.100373	0.0315562	65.6054
chr19_8562173	PRAM1	-	intronic	intronic	yes	0.0218818	0.100328	0.0316322	65.7633
chr9_37503346	POLR1E	+	3UTR	3UTR	yes	0.0218751	0.100298	0.0316844	65.872
chr1_204526554	MDM4	+	3UTR	3UTR	yes	0.0218513	0.100188	0.0318718	66.2614
chr1_36944189	CSF3R	-	intronic	intronic	yes	0.0218287	0.100085	0.0320498	66.6316
chr16_50139515	HEATR3	+	3UTR	3UTR	yes	-0.0218124	-0.10001	0.0321797	66.9016
chr16_12754713	CPPED1	-	3UTR	3UTR	yes	-0.0217808	-0.0998652	0.0324312	67.4244
chr19_7454859	ARHGEF18	+	intronic	intronic	yes	0.0217753	0.0998399	0.0324752	67.5159
chr17_56419176	TSPOAP1-AS1	+	intronic	intronic	yes	-0.0216813	-0.0994089	0.0332348	69.0952
chr20_34301192	RBM39	-	intronic	intronic	yes	-0.0216418	-0.0992279	0.0335584	69.768
chr17_29862208	RAB11FIP4	+	3UTR	3UTR	yes	-0.0216319	-0.0991827	0.0336396	69.9367
chr22_36662193	APOL1	+	3UTR	3UTR	yes	-0.0214178	-0.098201	0.0354452	73.6906
chrX_73416986	FTX	-	intronic	intronic	no	-0.0213992	-0.0981155	0.0356063	74.0255
chr19_10462150	TYK2	-	intronic	intronic	yes	0.0213525	0.0979017	0.0360119	74.8688
chr19_13884739	MRI1	+	3UTR	3UTR	yes	-0.0213157	-0.0977327	0.0363352	75.5409
chr1_150704653	CTSS	-	3UTR	3UTR	yes	0.0213113	0.0977126	0.0363737	75.621
chr2_37431485	CEBPZOS	+	3UTR	3UTR	yes	-0.0213058	-0.0976873	0.0364223	75.722
chr19_51637637	SIGLEC9	+	intronic	intronic	yes	-0.0213041	-0.0976796	0.0364373	75.753
chr3_44620354	RP11-944L7.4	-	intronic	intronic	no	-0.0212514	-0.0974381	0.0369046	76.7246
chr10_72164154	EIF4EBP2	+	5UTR	5UTR	no	-0.0212031	-0.0972166	0.0373378	77.6253
chrX_24094083	EIF2S3	+	intronic	intronic	yes	0.0212022	0.0972125	0.0373459	77.6422
chr6_33269998	TAPBP	-	intronic	intronic	yes	0.0211182	0.0968271	0.03811	79.2307
chr1_36067749	PSMB2	-	3UTR	3UTR	yes	0.0211169	0.0968211	0.038122	79.2556
chr6_160100856	SOD2	-	3UTR	3UTR	yes	-0.0211157	-0.0968158	0.0381327	79.2779
chrX_73486174	FTX	-	intronic	intronic	yes	-0.0210679	-0.0965964	0.0385737	80.1948
chr11_16777998	C11orf58	+	3UTR	3UTR	yes	0.0210317	0.0964308	0.0389096	80.893
chr1_204525548	MDM4	+	3UTR	3UTR	yes	0.0210276	0.0964119	0.038948	80.9729
chr18_56420565	MALT1	+	3UTR	3UTR	yes	-0.0209932	-0.0962541	0.0392706	81.6437
chr19_17663295	FAM129C	+	intronic	intronic	yes	0.0209577	0.0960913	0.0396058	82.3404
chr22_18572675	PEX26	+	3UTR	3UTR	yes	-0.0209325	-0.0959756	0.0398453	82.8384
chr19_58319085	ZNF552	-	3UTR	3UTR	yes	-0.0208861	-0.0957629	0.0402891	83.761
chr3_50370128	RASSF1	-	intronic	intronic	yes	0.0208507	0.0956006	0.0406305	84.4707
chr17_76418708	PGS1	+	intronic	intronic	yes	0.020828	0.0954965	0.0408508	84.9289
chr12_51325306	METTL7A	+	3UTR	3UTR	yes	-0.0208242	-0.0954793	0.0408873	85.0047
chr9_32456413	DDX58	-	3UTR	3UTR	no	-0.0208163	-0.0954429	0.0409646	85.1655
chr2_144131078	ARHGAP15	+	intronic	intronic	yes	0.0207089	0.0949508	0.0420221	87.364
chr8_98741417	MTDH	+	3UTR	3UTR	yes	-0.0206984	-0.0949025	0.042127	87.5821
chr3_50150382	RBM5	+	intronic	intronic	yes	-0.0206964	-0.0948931	0.0421476	87.6248
chr17_73939536	ACOX1	-	3UTR	3UTR	yes	0.0206467	0.0946655	0.0426456	88.6601
chr5_156904833	ADAM19	-	3UTR	3UTR	no	-0.0206347	-0.0946101	0.0427675	88.9136
chrX_54591198	GNL3L	+	3UTR	3UTR	yes	-0.0206222	-0.094553	0.0428935	89.1757
chr2_99812978	MRPL30	+	3UTR	3UTR	yes	0.0205984	0.0944438	0.0431354	89.6785
chr1_28826190	PHACTR4	+	3UTR	3UTR	yes	-0.0205585	-0.0942612	0.0435426	90.525
chr8_11700637	CTSB	-	3UTR	3UTR	yes	-0.0205284	-0.094123	0.0438528	91.1699
chr17_56419042	TSPOAP1-AS1	+	intronic	intronic	yes	-0.0205167	-0.0940695	0.0439733	91.4204
chr1_36067838	PSMB2	-	3UTR	3UTR	yes	-0.0205045	-0.0940133	0.0441003	91.6846
chr1_184762472	FAM129A	-	3UTR	3UTR	yes	-0.0204923	-0.0939573	0.0442271	91.9481
chr22_17594163	IL17RA	+	3UTR	3UTR	yes	0.0204913	0.0939529	0.044237	91.9688
chr6_42909449	RP3-475N16.1	+	intronic	intronic	yes	-0.0204843	-0.0939206	0.0443104	92.1213
chr7_65619292	CRCP	+	3UTR	3UTR	yes	-0.0204807	-0.0939042	0.0443477	92.1988
chr19_17663462	FAM129C	+	intronic	intronic	yes	0.0204603	0.0938106	0.0445607	92.6417
chr8_38830531	PLEKHA2	+	3UTR	3UTR	yes	0.0204411	0.0937225	0.0447622	93.0607
chr15_64447436	SNX22	+	3UTR	3UTR	yes	-0.0204013	-0.0935404	0.0451811	93.9314
chrX_77083915	MAGT1	-	3UTR	3UTR	yes	-0.0203812	-0.0934479	0.0453951	94.3763
chr14_20835096	TEP1	-	3UTR	3UTR	no	0.0203748	0.0934187	0.0454627	94.517
chr3_44790759	KIAA1143	-	3UTR	3UTR	yes	0.0203621	0.0933607	0.0455975	94.7972
chr17_43295870	CTD-2020K17.1	-	intronic	intronic	yes	0.0203495	0.0933029	0.0457321	95.077
chr3_183868236	EIF2B5	+	intronic	intronic	no	-0.0203321	-0.0932231	0.0459185	95.4645
chr19_53071441	ZNF808	+	intronic	intronic	yes	-0.0203005	-0.0930781	0.0462588	96.1721
chr17_76105660	TNRC6C-AS1	-	ncRNA	ncRNA	yes	0.0203002	0.0930767	0.0462622	96.1791
chr19_51636629	SIGLEC9	+	intronic	intronic	yes	0.0202966	0.0930603	0.0463008	96.2595
chr22_39428854	APOBEC3D	+	3UTR	3UTR	yes	-0.020288	-0.0930208	0.0463941	96.4534
chr6_31166746	HCG27	+	intronic	intronic	yes	-0.0202762	-0.0929668	0.0465217	96.7186
chr19_11560427	PRKCSH	+	intronic	intronic	yes	-0.020267	-0.0929247	0.0466215	96.926
chr19_51637582	SIGLEC9	+	intronic	intronic	yes	-0.020248	-0.0928373	0.0468289	97.3573
chr19_14721449	CLEC17A	+	3UTR	3UTR	yes	0.0202457	0.0928268	0.0468539	97.4093
chr1_150705221	CTSS	-	3UTR	3UTR	yes	0.0202331	0.0927692	0.0469911	97.6946
chr1_1595180	SLC35E2B	-	3UTR	3UTR	yes	0.0202258	0.0927353	0.0470721	97.8629
chr3_50370220	RASSF1	-	intronic	intronic	yes	0.0202086	0.0926567	0.0472603	98.2542
chr2_202032107	CFLAR	+	3UTR	3UTR	yes	-0.0202077	-0.0926527	0.0472698	98.2738
chr16_68030026	DPEP2	-	intronic	intronic	yes	0.0202039	0.092635	0.0473124	98.3624
chr1_36943488	CSF3R	-	intronic	intronic	yes	0.0201958	0.0925979	0.0474013	98.5474
chr12_133346628	GOLGA3	-	3UTR	3UTR	yes	0.0201679	0.0924701	0.0477094	99.1878
chr22_42777221	NFAM1	-	3UTR	3UTR	no	-0.0201604	-0.0924355	0.047793	99.3616
chr1_183527142	NCF2	-	intronic	intronic	yes	0.0201561	0.0924158	0.0478407	99.4608
chr4_153544977	TMEM154	-	3UTR	3UTR	yes	0.020153	0.0924017	0.0478749	99.532
chr4_57326875	PAICS	+	3UTR	3UTR	yes	-0.0201513	-0.0923941	0.0478934	99.5704
chr2_144363319	ARHGAP15	+	intronic	intronic	yes	-0.0201309	-0.0923003	0.0481212	100.044
chr9_32456365	DDX58	-	3UTR	3UTR	no	-0.0200643	-0.091995	0.0488692	101.599
chr6_150045997	NUP43	-	3UTR	3UTR	yes	0.0200625	0.0919869	0.048889	101.64
chr3_45721917	LIMD1	+	3UTR	3UTR	yes	-0.0200234	-0.0918076	0.0493331	102.563
chr22_31056985	DUSP18	-	intronic	intronic	yes	-0.0200088	-0.0917406	0.0494997	102.91
chr12_98942824	TMPO	+	3UTR	3UTR	yes	-0.0199527	-0.0914832	0.0501447	104.251
chr8_38829839	PLEKHA2	+	3UTR	3UTR	yes	-0.0199522	-0.0914813	0.0501496	104.261
chr16_3100893	MMP25	+	intronic	intronic	yes	0.0199432	0.09144	0.0502537	104.477
chr19_58357271	ZNF587	+	3UTR	3UTR	yes	0.0199343	0.0913991	0.0503571	104.692
chr19_5913848	CAPS	+	5UTR	5UTR	yes	0.0198971	0.0912282	0.0507906	105.594
chr7_38763200	VPS41	-	3UTR	3UTR	yes	-0.0198862	-0.0911783	0.050918	105.858
chr22_20053125	C22orf25	+	3UTR	3UTR	yes	0.0198849	0.0911725	0.0509328	105.889
chr20_30683967	HCK	+	intronic	intronic	yes	0.0198426	0.0909785	0.0514299	106.923
chr16_31134727	MYST1	+	intronic	intronic	yes	-0.0198425	-0.090978	0.0514311	106.925
chr16_29679852	SPN	+	3UTR	3UTR	yes	0.0198348	0.0909426	0.0515223	107.115
chr2_32535836	YIPF4	+	3UTR	3UTR	yes	-0.019801	-0.090788	0.0519221	107.946
chr2_85546398	TGOLN2	-	3UTR	3UTR	yes	0.0197808	0.0906952	0.0521632	108.447
chr19_8606509	MYO1F	-	intronic	intronic	yes	0.01978	0.0906915	0.0521727	108.467
chr19_18671949	C19orf50	+	intronic	intronic	yes	0.0197543	0.0905738	0.0524801	109.106
chr9_96210723	FAM120AOS	-	ncRNA	ncRNA	yes	0.0197375	0.0904967	0.052682	109.526
chr7_65618786	CRCP	+	3UTR	3UTR	yes	0.0197	0.0903247	0.0531352	110.468
chr16_31133919	MYST1	+	intronic	intronic	no	-0.019665	-0.0901642	0.053561	111.353
chr19_7454962	ARHGEF18	+	intronic	intronic	yes	0.0196504	0.0900971	0.0537399	111.725
chr4_153544972	TMEM154	-	3UTR	3UTR	yes	0.0196376	0.0900386	0.0538962	112.05
chr12_51325347	METTL7A	+	3UTR	3UTR	yes	-0.019631	-0.0900085	0.0539767	112.218
chr5_96110544	ERAP1	-	3UTR	3UTR	no	-0.0196274	-0.0899918	0.0540216	112.311
chr1_148003706	NBPF14	-	3UTR	3UTR	no	-0.019625	-0.0899807	0.0540513	112.373
chr14_20834492	TEP1	-	3UTR	3UTR	no	-0.0195665	-0.0897124	0.0547748	113.877
chr16_15794582	NDE1	+	intronic	intronic	yes	-0.0195597	-0.0896813	0.0548593	114.052
chr4_153544081	TMEM154	-	3UTR	3UTR	yes	-0.0195466	-0.0896215	0.0550217	114.39
chr8_38830586	PLEKHA2	+	3UTR	3UTR	yes	-0.0195133	-0.0894689	0.0554385	115.257
chr19_7455068	ARHGEF18	+	intronic	intronic	yes	0.0194989	0.0894029	0.0556195	115.633
chr2_85546373	TGOLN2	-	3UTR	3UTR	yes	0.0194699	0.0892697	0.0559865	116.396
chr1_36944204	CSF3R	-	intronic	intronic	yes	0.0194663	0.0892534	0.0560313	116.489
chr14_20834383	TEP1	-	3UTR	3UTR	no	-0.019458	-0.0892151	0.0561373	116.709
chr22_42777244	NFAM1	-	3UTR	3UTR	no	-0.0194545	-0.0891992	0.0561813	116.801
chr19_15771925	CYP4F3	+	3UTR	3UTR	yes	-0.0194515	-0.0891856	0.0562191	116.88
chr21_34637088	IFNAR2	+	3UTR	3UTR	yes	-0.019429	-0.0890822	0.0565061	117.476
chr4_76838070	NAAA	-	intronic	intronic	yes	0.0194022	0.0889591	0.0568496	118.19
chr1_16889502	NBPF1	-	3UTR	3UTR	no	-0.0194003	-0.0889507	0.0568732	118.239
chr19_8557368	PRAM1	-	intronic	intronic	yes	0.0193888	0.0888978	0.0570213	118.547
chr20_30684502	HCK	+	intronic	intronic	yes	0.019372	0.088821	0.057237	118.996
chr2_37328008	EIF2AK2	-	3UTR	3UTR	no	-0.0193149	-0.0885591	0.0579775	120.535
chr3_32997308	CCR4	+	3UTR	3UTR	yes	-0.01927	-0.0883532	0.0585652	121.757
chr17_43295602	CTD-2020K17.1	-	intronic	intronic	yes	0.019253	0.0882752	0.0587892	122.223
chrX_73485774	FTX	-	intronic	intronic	yes	-0.0192506	-0.0882643	0.0588205	122.288
chr19_13884339	MRI1	+	3UTR	3UTR	yes	0.0192448	0.0882376	0.0588974	122.448
chr17_37915412	IKZF3	-	3UTR	3UTR	yes	0.0192224	0.0881349	0.0591936	123.064
chr16_29680366	SPN	+	3UTR	3UTR	yes	0.0191987	0.0880265	0.059508	123.717
chr2_201842323	FAM126B	-	3UTR	3UTR	yes	-0.0191961	-0.0880143	0.0595433	123.79
chr1_9987484	LZIC	-	intronic	intronic	yes	0.019178	0.0879315	0.0597845	124.292
chr20_3849777	MAVS	+	3UTR	3UTR	yes	0.0191772	0.0879278	0.0597951	124.314
chr17_76418839	PGS1	+	intronic	intronic	yes	-0.0191634	-0.0878643	0.0599805	124.699
chr19_2292004	SPPL2B	+	intronic	intronic	yes	0.019131	0.0877156	0.0604166	125.606
chr1_146466963	NBPF12	+	3UTR	3UTR	no	0.0191266	0.0876958	0.0604749	125.727
chr19_18672022	C19orf50	+	intronic	intronic	yes	0.0191179	0.0876557	0.0605931	125.973
chr19_5912855	CAPS	+	5UTR	5UTR	yes	0.0190869	0.0875139	0.0610125	126.845
chr1_148003676	NBPF14	-	3UTR	3UTR	no	0.0190715	0.0874429	0.061223	127.283
chr8_48890109	MCM4	+	3UTR	3UTR	yes	0.0190548	0.0873665	0.0614508	127.756
chr22_42779481	NFAM1	-	3UTR	3UTR	no	-0.0190393	-0.0872954	0.0616631	128.197
chr16_3100813	MMP25	+	intronic	intronic	yes	-0.0190054	-0.08714	0.0621294	129.167
chr19_54680152	MBOAT7	-	intronic	intronic	yes	-0.0189989	-0.0871103	0.0622189	129.353
chr2_201774600	ORC2	-	3UTR	3UTR	yes	-0.0189827	-0.0870359	0.0624435	129.82
chr2_85546572	TGOLN2	-	3UTR	3UTR	yes	0.0189365	0.0868239	0.0630869	131.158
chr2_202031969	CFLAR	+	3UTR	3UTR	yes	-0.0188933	-0.0866262	0.0636918	132.415
chr20_43707736	STK4	+	3UTR	3UTR	yes	-0.0188719	-0.0865279	0.0639945	133.044
chr12_120899011	GATC	+	3UTR	3UTR	yes	-0.0188269	-0.0863214	0.0646341	134.374
chr7_99750597	C7orf59	+	intronic	intronic	yes	0.0188017	0.0862059	0.0649938	135.122
chr17_73939269	ACOX1	-	3UTR	3UTR	yes	-0.0187605	-0.086017	0.0655861	136.353
chr7_65619237	CRCP	+	3UTR	3UTR	yes	0.0187569	0.0860006	0.0656378	136.461
chr19_58375774	ZNF587	+	3UTR	3UTR	yes	0.0187569	0.0860006	0.0656379	136.461
chr1_89649379	GBP4	-	3UTR	3UTR	yes	0.018747	0.0859553	0.0657807	136.758
chr1_36067677	PSMB2	-	3UTR	3UTR	yes	-0.0187377	-0.0859128	0.0659149	137.037
chr12_69237004	MDM2	+	3UTR	3UTR	no	0.0186905	0.0856963	0.0666019	138.465
chr6_31640483	CSNK2B	+	3UTR	3UTR	yes	0.0186855	0.0856732	0.0666754	138.618
chr4_153544005	TMEM154	-	3UTR	3UTR	yes	-0.0186775	-0.0856366	0.0667922	138.861
chr19_8560321	PRAM1	-	intronic	intronic	yes	0.0186711	0.0856074	0.0668856	139.055
chr7_99749420	C7orf59	+	intronic	intronic	yes	0.0186676	0.085591	0.0669382	139.165
chr17_38439317	WIPF2	+	3UTR	3UTR	yes	0.0186654	0.0855811	0.0669697	139.23
chr19_16266908	HSH2D	+	intronic	intronic	yes	0.018662	0.0855657	0.0670192	139.333
chr16_3100816	MMP25	+	intronic	intronic	yes	-0.0186284	-0.0854115	0.0675146	140.363
chr12_133298423	PGAM5	+	3UTR	3UTR	yes	0.0186067	0.085312	0.0678359	141.031
chr1_150703494	CTSS	-	3UTR	3UTR	no	-0.0185867	-0.0852203	0.0681331	141.649
chr21_34729931	IFNAR1	+	3UTR	3UTR	yes	0.0185766	0.085174	0.0682835	141.961
chr11_117080484	PCSK7	-	intronic	intronic	yes	0.0185698	0.0851427	0.0683854	142.173
chr16_15794543	NDE1	+	intronic	intronic	yes	-0.0185275	-0.084949	0.0690188	143.49
chr6_42856029	RPL7L1	+	3UTR	3UTR	yes	-0.0185122	-0.0848788	0.0692493	143.969
chr17_37918230	IKZF3	-	3UTR	3UTR	yes	-0.0185117	-0.0848762	0.069258	143.987
chr19_51636827	SIGLEC9	+	intronic	intronic	yes	0.0184963	0.0848057	0.0694903	144.47
chr22_36662266	APOL1	+	3UTR	3UTR	yes	-0.01847	-0.0846852	0.0698888	145.299
chr1_148003682	NBPF14	-	3UTR	3UTR	no	0.0184496	0.0845915	0.0702002	145.946
chr14_23302266	MRPL52	+	intronic	intronic	yes	-0.0184231	-0.0844703	0.0706045	146.787
chr2_202083872	CASP10	+	3UTR	3UTR	yes	-0.0184109	-0.0844143	0.0707919	147.176
chr2_202152078	CASP8	+	3UTR	3UTR	yes	-0.0183821	-0.0842823	0.0712351	148.098
chr16_30391725	SEPT1	-	intronic	intronic	yes	0.0183804	0.0842746	0.0712612	148.152
chr7_73640717	LAT2	+	3UTR	3UTR	yes	-0.018364	-0.0841991	0.0715158	148.681
chr19_15772017	CYP4F3	+	3UTR	3UTR	yes	-0.0182795	-0.0838117	0.0728343	151.422
chr16_31135067	MYST1	+	intronic	intronic	yes	0.0182748	0.0837901	0.0729085	151.577
chr19_39823919	GMFG	-	intronic	intronic	yes	-0.0182708	-0.0837718	0.0729712	151.707
chr4_153544201	TMEM154	-	3UTR	3UTR	yes	-0.0182624	-0.0837335	0.0731031	151.981
chr3_50373240	RASSF1	-	intronic	intronic	yes	0.0182354	0.0836093	0.0735311	152.871
chr22_39415872	APOBEC3C	+	3UTR	3UTR	yes	-0.0181959	-0.0834283	0.0741588	154.176
chr2_160625969	LY75-CD302	-	3UTR	3UTR	yes	-0.0181847	-0.0833772	0.074337	154.547
chr3_50373175	RASSF1	-	intronic	intronic	yes	0.0181733	0.0833247	0.0745202	154.928
chr1_144829720	NBPF9	+	3UTR	3UTR	no	-0.0181505	-0.0832205	0.0748849	155.686
chr21_34637149	IFNAR2	+	3UTR	3UTR	yes	-0.0181447	-0.0831935	0.0749797	155.883
chr2_217366868	RPL37A	+	3UTR	3UTR	yes	-0.0181446	-0.0831934	0.0749801	155.884
chr15_90375568	C15orf38-AP3S2	-	3UTR	3UTR	yes	-0.018142	-0.0831811	0.0750232	155.973
chr1_36943867	CSF3R	-	intronic	intronic	yes	0.0181216	0.0830875	0.0753525	156.658
chr1_179326922	SOAT1	+	3UTR	3UTR	yes	-0.0180927	-0.0829551	0.0758204	157.631
chr3_45722381	LIMD1	+	3UTR	3UTR	yes	-0.0180592	-0.0828018	0.0763653	158.763
chr6_32973631	HLA-DOA	-	3UTR	3UTR	yes	0.0180016	0.0825376	0.0773115	160.731
chr14_75202544	FCF1	+	3UTR	3UTR	yes	-0.0180003	-0.0825315	0.0773335	160.776
chr6_32973024	HLA-DOA	-	3UTR	3UTR	yes	0.0179489	0.0822961	0.0781848	162.546
chr1_150704605	CTSS	-	3UTR	3UTR	yes	0.0179479	0.0822916	0.0782014	162.581
chr3_179115411	GNB4	-	3UTR	3UTR	no	-0.0179457	-0.082281	0.0782397	162.66
chr18_56419810	MALT1	+	3UTR	3UTR	yes	-0.0179367	-0.0822401	0.0783886	162.97
chr8_38830589	PLEKHA2	+	3UTR	3UTR	yes	-0.0179125	-0.0821288	0.0787945	163.814
chr3_44791397	KIAA1143	-	3UTR	3UTR	yes	0.0179106	0.0821205	0.078825	163.877
chr19_39825661	GMFG	-	intronic	intronic	yes	0.0179007	0.0820749	0.0789919	164.224
chr10_135077860	ADAM8	-	intronic	intronic	yes	-0.0178868	-0.082011	0.0792262	164.711
chr17_37915525	IKZF3	-	3UTR	3UTR	yes	0.0178811	0.0819848	0.0793223	164.911
chr1_204525593	MDM4	+	3UTR	3UTR	yes	-0.0178159	-0.0816859	0.0804272	167.208
chr16_70413821	ST3GAL2	-	3UTR	3UTR	yes	0.0178048	0.0816354	0.0806152	167.599
chr21_34637246	IFNAR2	+	3UTR	3UTR	yes	-0.0177872	-0.0815544	0.0809171	168.227
chr11_64506111	RASGRP2	-	intronic	intronic	yes	-0.017772	-0.0814851	0.0811766	168.766
chr17_79527621	NPLOC4	-	intronic	intronic	yes	0.0177241	0.0812651	0.0820038	170.486
chrX_118672672	CXorf56	-	3UTR	3UTR	yes	-0.0177223	-0.081257	0.0820343	170.549
chr1_150704587	CTSS	-	3UTR	3UTR	yes	0.0177134	0.081216	0.0821892	170.871
chr6_150045755	NUP43	-	3UTR	3UTR	yes	0.0177119	0.0812092	0.0822151	170.925
chr22_24970576	SNRPD3	+	3UTR	3UTR	yes	0.017706	0.0811823	0.0823167	171.136
chr1_150575597	ENSA	-	intronic	intronic	yes	-0.0176153	-0.0807664	0.0839043	174.437
chr15_75646087	NEIL1	+	Syn	Lys->Lys	no	-0.0175786	-0.0805981	0.0845534	175.786
chr1_150969199	FAM63A	-	3UTR	3UTR	yes	-0.0175713	-0.0805645	0.0846837	176.057
chr11_762148	TALDO1	+	intronic	intronic	yes	-0.0175563	-0.0804957	0.0849507	176.612
chr2_219102479	ARPC2	+	intronic	intronic	yes	-0.0175218	-0.0803378	0.085566	177.892
chr17_62400214	PECAM1	-	3UTR	3UTR	yes	0.0175085	0.0802766	0.0858052	178.389
chr16_9204748	uc002czn.2	+	ncRNA	ncRNA	yes	-0.0174696	-0.0800983	0.0865057	179.845
chrX_73417059	FTX	-	intronic	intronic	no	0.0174412	0.079968	0.0870208	180.916
chr2_208619749	CCNYL1	+	3UTR	3UTR	yes	-0.0174319	-0.0799255	0.0871892	181.266
chr20_30685738	HCK	+	intronic	intronic	yes	0.0174226	0.0798829	0.0873584	181.618
chr2_201774393	ORC2	-	3UTR	3UTR	yes	0.0174205	0.0798733	0.0873963	181.697
chr5_68577105	CCDC125	-	3UTR	3UTR	yes	-0.0174176	-0.0798599	0.0874497	181.808
chr19_2293901	SPPL2B	+	intronic	intronic	yes	0.0173981	0.0797707	0.087805	182.547
chr3_179115812	GNB4	-	3UTR	3UTR	yes	-0.0173844	-0.0797076	0.0880572	183.071
chr16_48388382	LONP2	+	3UTR	3UTR	yes	0.0173165	0.0793963	0.0893089	185.673
chr22_39428727	APOBEC3D	+	3UTR	3UTR	yes	-0.0173012	-0.0793262	0.0895929	186.264
chr7_99997591	PILRA	+	3UTR	3UTR	yes	-0.0172951	-0.0792981	0.089707	186.501
chr22_42779578	NFAM1	-	3UTR	3UTR	no	-0.0172687	-0.0791773	0.0901981	187.522
chr2_128601464	RP5-935K16.1	-	ncRNA	ncRNA	yes	-0.0172676	-0.0791721	0.0902197	187.567
chr12_7250082	C1RL	-	intronic	intronic	yes	-0.0171966	-0.0788464	0.0915553	190.343
chr1_150969311	FAM63A	-	3UTR	3UTR	yes	-0.0171964	-0.0788456	0.0915586	190.35
chr17_76419083	PGS1	+	intronic	intronic	yes	0.0171466	0.0786175	0.0925037	192.315
chr21_34637216	IFNAR2	+	3UTR	3UTR	yes	0.0171289	0.0785361	0.0928428	193.02
chr16_31375673	ITGAX	+	intronic	intronic	yes	-0.0171144	-0.0784698	0.0931197	193.596
chr2_219100087	ARPC2	+	intronic	intronic	yes	-0.0171086	-0.0784431	0.0932316	193.829
chr17_33337659	RFFL	-	3UTR	3UTR	yes	0.0171067	0.0784344	0.0932678	193.904
chr15_90375513	C15orf38-AP3S2	-	3UTR	3UTR	yes	0.0170568	0.0782058	0.0942294	195.903
chr17_43292872	AC008105.1	-	intronic	intronic	yes	-0.0170313	-0.0780887	0.0947248	196.933
chr6_31166569	HCG27	+	intronic	intronic	yes	0.0170214	0.0780433	0.0949171	197.333
chr4_2940026	NOP14	-	Nonsyn	Asn->Ser	yes	0.0170097	0.0779897	0.0951453	197.807
chr1_150704659	CTSS	-	3UTR	3UTR	yes	0.017009	0.0779863	0.0951597	197.837
chr14_53242417	GNPNAT1	-	3UTR	3UTR	yes	0.0170065	0.077975	0.0952076	197.937
chr4_153544024	TMEM154	-	3UTR	3UTR	yes	-0.0169637	-0.0777787	0.0960463	199.68
chr19_11560866	PRKCSH	+	intronic	intronic	yes	-0.0169581	-0.0777533	0.0961551	199.907
chr1_150703764	CTSS	-	3UTR	3UTR	yes	-0.0169446	-0.0776914	0.0964211	200.46
chr6_42856917	RPL7L1	+	3UTR	3UTR	yes	-0.0169253	-0.0776027	0.0968031	201.254
chr1_160966434	F11R	-	3UTR	3UTR	yes	0.0169185	0.0775713	0.0969384	201.535
chr19_5912840	CAPS	+	5UTR	5UTR	yes	-0.0169149	-0.0775548	0.0970098	201.683
chr9_131093909	COQ4	+	ncRNA	ncRNA	yes	0.016901	0.0774913	0.0972847	202.255
chr7_102096821	ORAI2	+	3UTR	3UTR	yes	0.0168446	0.0772327	0.0984095	204.593
chr2_37328042	EIF2AK2	-	3UTR	3UTR	no	-0.016837	-0.0771977	0.0985626	204.912
chr8_11701419	CTSB	-	3UTR	3UTR	yes	-0.0168202	-0.0771206	0.0989004	205.614
chr4_153544814	TMEM154	-	3UTR	3UTR	yes	-0.0167848	-0.0769586	0.0996134	207.096
chr19_10462041	TYK2	-	intronic	intronic	yes	0.0167824	0.0769473	0.0996633	207.2
chr1_1595540	SLC35E2B	-	3UTR	3UTR	yes	0.0167817	0.0769441	0.0996776	207.23
chr21_34637221	IFNAR2	+	3UTR	3UTR	yes	0.0167777	0.076926	0.0997573	207.396
chr17_43294772	CTD-2020K17.1	-	intronic	intronic	yes	0.0167516	0.0768063	0.100287	208.498
chr16_68029834	DPEP2	-	intronic	intronic	yes	0.0167512	0.0768044	0.100296	208.515
chr7_128293324	LINC01000	+	ncRNA	ncRNA	no	-0.0167411	-0.0767581	0.100502	208.943
chr8_11700677	CTSB	-	3UTR	3UTR	yes	-0.0167326	-0.076719	0.100675	209.304
chr2_201774341	ORC2	-	3UTR	3UTR	yes	0.0166918	0.0765321	0.10151	211.039
chr19_8606586	MYO1F	-	intronic	intronic	yes	-0.0166786	-0.0764717	0.101781	211.603
chr21_34729934	IFNAR1	+	3UTR	3UTR	yes	0.0166486	0.0763338	0.102401	212.892
chr19_13883892	MRI1	+	3UTR	3UTR	yes	-0.0166365	-0.0762787	0.10265	213.41
chr4_153545580	TMEM154	-	3UTR	3UTR	yes	0.0165815	0.0760265	0.103795	215.79
chr1_168220489	SFT2D2	+	intronic	intronic	yes	0.0165626	0.0759399	0.10419	216.612
chr19_16661461	SLC35E1	-	3UTR	3UTR	yes	0.016554	0.0759005	0.104371	216.987
chr3_10193358	VHL	+	3UTR	3UTR	no	-0.0165518	-0.0758902	0.104418	217.085
chr1_36067886	PSMB2	-	3UTR	3UTR	yes	-0.0165279	-0.0757808	0.10492	218.129
chr2_20818330	HS1BP3	-	3UTR	3UTR	no	0.0164725	0.0755265	0.106095	220.571
chr19_13870306	CCDC130	+	intronic	intronic	yes	-0.016459	-0.0754649	0.106381	221.166
chr20_3852854	MAVS	+	3UTR	3UTR	yes	0.0164579	0.0754597	0.106405	221.216
chr6_160101723	SOD2	-	3UTR	3UTR	yes	0.016434	0.0753503	0.106915	222.276
chr11_118880839	CCDC84	+	intronic	intronic	yes	0.0164337	0.0753488	0.106922	222.29
chr22_39415905	APOBEC3C	+	3UTR	3UTR	yes	-0.0164243	-0.0753054	0.107124	222.712
chr17_33838646	SLFN12L	-	intronic	intronic	yes	0.0164204	0.0752877	0.107207	222.883
chr16_3292106	MEFV	-	3UTR	3UTR	yes	0.016386	0.0751299	0.107947	224.422
chr1_235990256	LYST	-	intronic	intronic	yes	0.0163821	0.0751121	0.108031	224.596
chr7_101955828	SH2B2	+	intronic	intronic	yes	0.0163605	0.0750129	0.108499	225.569
chrX_73485297	FTX	-	intronic	intronic	yes	0.0163594	0.0750082	0.108521	225.615
chr3_45722387	LIMD1	+	3UTR	3UTR	yes	0.016358	0.0750014	0.108553	225.681
chr5_130994333	FNIP1	-	intronic	intronic	no	-0.0163493	-0.0749618	0.10874	226.071
chr1_204525726	MDM4	+	3UTR	3UTR	yes	0.016341	0.0749236	0.108921	226.447
chrX_77083828	MAGT1	-	3UTR	3UTR	yes	-0.0163058	-0.0747622	0.109688	228.041
chr19_54679382	MBOAT7	-	intronic	intronic	yes	0.0162957	0.0747158	0.109909	228.501
chr16_3100731	MMP25	+	intronic	intronic	yes	0.0162875	0.0746785	0.110087	228.871
chr19_48832214	EMP3	+	intronic	intronic	yes	-0.0162578	-0.0745424	0.110738	230.225
chr11_64506005	RASGRP2	-	intronic	intronic	yes	0.0162484	0.0744991	0.110946	230.657
chr11_65351239	EHBP1L1	+	intronic	intronic	no	-0.0162468	-0.0744916	0.110982	230.732
chr2_231389250	SP100	+	intronic	intronic	no	-0.0161988	-0.0742716	0.112044	232.94
chr8_11700526	CTSB	-	3UTR	3UTR	yes	-0.0161723	-0.0741503	0.112633	234.164
chr17_37920169	IKZF3	-	3UTR	3UTR	yes	-0.0161558	-0.0740744	0.113002	234.932
chr11_761702	TALDO1	+	intronic	intronic	yes	0.016154	0.0740663	0.113042	235.014
chr19_2293941	SPPL2B	+	intronic	intronic	yes	-0.016142	-0.0740114	0.11331	235.571
chr22_42777269	NFAM1	-	3UTR	3UTR	no	-0.0161315	-0.0739633	0.113545	236.06
chr19_13871547	CCDC130	+	intronic	intronic	yes	0.0161311	0.0739612	0.113556	236.082
chr7_64460931	ERV3	-	intronic	intronic	yes	0.0160629	0.0736486	0.115094	239.28
chr1_1595074	SLC35E2B	-	3UTR	3UTR	yes	0.0160164	0.0734352	0.116153	241.482
chr16_12754782	CPPED1	-	3UTR	3UTR	yes	0.0160163	0.073435	0.116154	241.483
chrX_24095383	EIF2S3	+	3UTR	3UTR	yes	0.0159376	0.0730742	0.117962	245.244
chr12_69237519	MDM2	+	3UTR	3UTR	no	0.0159103	0.0729489	0.118595	246.56
chrX_73486342	FTX	-	intronic	intronic	yes	-0.015909	-0.072943	0.118625	246.622
chr8_30535975	GSR	-	3UTR	3UTR	yes	-0.0158843	-0.0728297	0.1192	247.818
chr19_11561359	PRKCSH	+	intronic	intronic	no	-0.0158625	-0.07273	0.119708	248.873
chr12_99128771	APAF1	+	3UTR	3UTR	yes	-0.0158503	-0.0726737	0.119995	249.47
chr18_56420458	MALT1	+	3UTR	3UTR	yes	0.0158424	0.0726375	0.12018	249.855
chr6_42909654	RP3-475N16.1	+	intronic	intronic	yes	-0.0158372	-0.0726136	0.120303	250.11
chr11_65544490	AP5B1	-	3UTR	3UTR	yes	0.0158095	0.0724866	0.120954	251.464
chr17_3802635	P2RX1	-	intronic	intronic	yes	0.0158033	0.0724582	0.121101	251.768
chr12_133297956	PGAM5	+	3UTR	3UTR	yes	0.0157834	0.072367	0.121571	252.745
chr19_57733463	ZNF264	+	3UTR	3UTR	yes	-0.015702	-0.0719939	0.123509	256.775
chr7_100452671	SLC12A9	+	intronic	intronic	yes	0.0156444	0.0717298	0.124895	259.658
chr1_150703701	CTSS	-	3UTR	3UTR	yes	0.0156231	0.0716319	0.125412	260.732
chr9_137797980	FCN1	-	3UTR	3UTR	yes	-0.0155993	-0.0715231	0.125989	261.931
chr12_99128792	APAF1	+	3UTR	3UTR	yes	-0.0155677	-0.0713782	0.12676	263.533
chr1_36942426	CSF3R	-	intronic	intronic	yes	0.0155622	0.0713528	0.126895	263.815
chr22_42777158	NFAM1	-	3UTR	3UTR	no	-0.0155515	-0.0713039	0.127157	264.358
chr12_10469076	KLRD1	+	3UTR	3UTR	yes	0.0155509	0.0713012	0.127171	264.388
chr17_73940120	ACOX1	-	3UTR	3UTR	yes	-0.0155316	-0.0712125	0.127646	265.376
chrX_73485869	FTX	-	intronic	intronic	yes	-0.0155227	-0.0711717	0.127865	265.83
chr19_11945749	ZNF440	+	3UTR	3UTR	yes	-0.0155186	-0.0711531	0.127965	266.038
chr19_17663841	FAM129C	+	intronic	intronic	yes	0.0155169	0.0711452	0.128007	266.127
chr17_29862338	RAB11FIP4	+	3UTR	3UTR	no	-0.0154927	-0.0710344	0.128603	267.367
chr19_58357158	ZNF587	+	3UTR	3UTR	yes	0.0154862	0.0710043	0.128766	267.705
chr17_37917735	IKZF3	-	3UTR	3UTR	yes	0.0154798	0.0709749	0.128925	268.035
chr1_150703745	CTSS	-	3UTR	3UTR	yes	0.0154659	0.0709116	0.129267	268.747
chr16_15794191	NDE1	+	intronic	intronic	yes	0.0154444	0.070813	0.129802	269.859
chr19_8606508	MYO1F	-	intronic	intronic	yes	0.0154338	0.0707641	0.130068	270.411
chr8_98741972	MTDH	+	3UTR	3UTR	yes	0.0153915	0.0705704	0.131125	272.609
chr19_54680065	MBOAT7	-	intronic	intronic	yes	0.0153626	0.0704375	0.131854	274.125
chr19_46053359	OPA3	-	3UTR	3UTR	yes	0.0153472	0.070367	0.132242	274.932
chr12_53690376	PFDN5	+	intronic	intronic	yes	-0.0152901	-0.0701055	0.13369	277.941
chr1_148003749	NBPF14	-	3UTR	3UTR	no	0.0152806	0.0700617	0.133933	278.447
chr8_38829775	PLEKHA2	+	3UTR	3UTR	yes	-0.0152656	-0.0699932	0.134315	279.241
chr6_42910878	RP3-475N16.1	+	intronic	intronic	yes	-0.0152593	-0.069964	0.134478	279.579
chr1_150703716	CTSS	-	3UTR	3UTR	yes	0.0152584	0.0699598	0.134501	279.628
chr2_217366965	RPL37A	+	3UTR	3UTR	yes	0.0152497	0.0699201	0.134723	280.089
chrX_118672671	CXorf56	-	3UTR	3UTR	yes	-0.015242	-0.0698848	0.13492	280.499
chr2_85546457	TGOLN2	-	3UTR	3UTR	yes	0.0152341	0.0698484	0.135124	280.923
chr3_10192704	VHL	+	3UTR	3UTR	yes	0.0152039	0.0697101	0.135901	282.538
chr12_51679178	BIN2	-	intronic	intronic	yes	-0.0151389	-0.0694121	0.137586	286.042
chr1_36943492	CSF3R	-	intronic	intronic	yes	0.0151282	0.069363	0.137865	286.622
chr2_176789478	KIAA1715	-	3UTR	3UTR	no	-0.0151214	-0.0693319	0.138042	286.99
chr12_133298121	PGAM5	+	3UTR	3UTR	yes	-0.0151128	-0.0692922	0.138269	287.461
chr12_99127447	APAF1	+	3UTR	3UTR	yes	0.01506	0.0690502	0.139654	290.34
chr1_150703634	CTSS	-	3UTR	3UTR	yes	0.0150539	0.0690222	0.139815	290.675
chr1_204526660	MDM4	+	3UTR	3UTR	yes	0.0150465	0.0689883	0.14001	291.081
chr19_1033457	CNN2	+	intronic	intronic	yes	-0.0150308	-0.0689165	0.140424	291.942
chr16_68029743	DPEP2	-	intronic	intronic	yes	0.0150285	0.0689058	0.140486	292.07
chr1_1594977	SLC35E2B	-	3UTR	3UTR	yes	0.0150252	0.0688908	0.140573	292.251
chr21_34729971	IFNAR1	+	3UTR	3UTR	yes	0.0150168	0.0688523	0.140795	292.713
chr3_156259295	SSR3	-	3UTR	3UTR	yes	0.0150043	0.0687947	0.141128	293.406
chr12_51325379	METTL7A	+	3UTR	3UTR	yes	0.0149808	0.068687	0.141753	294.705
chrX_123046741	XIAP	+	3UTR	3UTR	yes	0.0149594	0.068589	0.142324	295.892
chr19_54741117	LILRA6	-	3UTR	3UTR	yes	-0.0149182	-0.0683999	0.14343	298.19
chr3_45722491	LIMD1	+	3UTR	3UTR	yes	-0.0149115	-0.0683694	0.143609	298.563
chr1_16889566	NBPF1	-	3UTR	3UTR	no	-0.0149005	-0.0683191	0.143905	299.178
chr11_761710	TALDO1	+	intronic	intronic	yes	0.0148868	0.0682559	0.144276	299.95
chr3_50150360	RBM5	+	intronic	intronic	yes	0.0148814	0.0682313	0.144421	300.252
chr19_39824137	GMFG	-	intronic	intronic	yes	0.0148812	0.0682307	0.144425	300.26
chr1_146467145	NBPF12	+	3UTR	3UTR	no	0.0148751	0.0682026	0.144591	300.604
chr16_29679619	SPN	+	3UTR	3UTR	yes	0.0148481	0.0680788	0.145323	302.126
chr19_2293797	SPPL2B	+	intronic	intronic	yes	-0.0148385	-0.0680346	0.145585	302.671
chr12_98943103	TMPO	+	3UTR	3UTR	yes	0.0148367	0.0680264	0.145634	302.772
chr6_42855979	RPL7L1	+	3UTR	3UTR	yes	0.0148318	0.0680041	0.145766	303.048
chr19_54741059	LILRA6	-	3UTR	3UTR	yes	-0.0148224	-0.0679609	0.146023	303.581
chr19_13884020	MRI1	+	3UTR	3UTR	yes	0.0148213	0.0679559	0.146053	303.643
chr10_135079177	ADAM8	-	intronic	intronic	yes	0.0148198	0.0679488	0.146095	303.731
chr17_291773	FAM101B	-	3UTR	3UTR	yes	-0.0148157	-0.0679301	0.146206	303.961
chr1_40214313	PPIE	+	intronic	intronic	yes	0.0148135	0.0679199	0.146267	304.088
chr17_76419119	PGS1	+	intronic	intronic	yes	0.0148007	0.0678616	0.146614	304.811
chr6_42047426	TAF8	+	3UTR	3UTR	yes	-0.0147955	-0.0678375	0.146758	305.11
chr19_2292112	SPPL2B	+	intronic	intronic	yes	0.0147949	0.0678348	0.146774	305.143
chrX_54591296	GNL3L	+	3UTR	3UTR	yes	-0.0147678	-0.0677103	0.147518	306.691
chr19_18477708	PGPEP1	+	3UTR	3UTR	yes	0.0147646	0.0676957	0.147606	306.873
chr20_20371511	RALGAPA2	-	3UTR	3UTR	no	-0.0147548	-0.0676509	0.147875	307.432
chr1_155706347	DAP3	+	intronic	intronic	yes	-0.0147484	-0.0676214	0.148052	307.801
chr20_3851209	MAVS	+	3UTR	3UTR	yes	0.0147222	0.0675014	0.148775	309.302
chr17_37917186	IKZF3	-	3UTR	3UTR	yes	-0.0147187	-0.0674855	0.148871	309.502
chr3_49354856	USP4	-	Nonsyn	Lys->Glu	no	-0.0147186	-0.0674849	0.148874	309.509
chr3_45722047	LIMD1	+	3UTR	3UTR	yes	-0.0147129	-0.0674586	0.149033	309.84
chr22_39416035	APOBEC3C	+	3UTR	3UTR	yes	-0.0146869	-0.0673396	0.149753	311.336
chr1_28662199	MED18	+	3UTR	3UTR	yes	-0.0146732	-0.0672766	0.150135	312.132
chr19_16267246	HSH2D	+	intronic	intronic	yes	0.0146574	0.0672043	0.150575	313.046
chr16_29845721	MVP	+	intronic	intronic	yes	-0.0146571	-0.0672028	0.150584	313.064
chr7_130629626	FLJ43663	-	ncRNA	ncRNA	no	-0.0145882	-0.0668869	0.152516	317.081
chr12_51325237	METTL7A	+	3UTR	3UTR	yes	-0.0145722	-0.0668135	0.152968	318.02
chr1_36943452	CSF3R	-	intronic	intronic	yes	0.014556	0.0667395	0.153425	318.97
chr11_74167295	KCNE3	-	3UTR	3UTR	yes	0.0145444	0.066686	0.153755	319.656
chr16_29681689	SPN	+	3UTR	3UTR	yes	0.0144896	0.0664348	0.155315	322.899
chr19_2292076	SPPL2B	+	intronic	intronic	yes	0.0144578	0.0662893	0.156223	324.788
chr4_2940413	NOP14	-	3UTR	3UTR	yes	0.0144521	0.0662632	0.156387	325.128
chr8_38829737	PLEKHA2	+	3UTR	3UTR	yes	-0.0144512	-0.0662588	0.156415	325.186
chr8_11700243	CTSB	-	3UTR	3UTR	yes	0.014429	0.0661571	0.157053	326.512
chrX_117665311	DOCK11	+	intronic	intronic	yes	0.0144154	0.0660946	0.157446	327.329
chr22_36662872	APOL1	+	3UTR	3UTR	yes	-0.0143642	-0.0658601	0.158927	330.41
chr19_8557269	PRAM1	-	intronic	intronic	yes	0.0143463	0.0657779	0.159449	331.495
chr20_30684494	HCK	+	intronic	intronic	yes	0.0143345	0.0657239	0.159793	332.21
chr19_16661491	SLC35E1	-	3UTR	3UTR	yes	-0.0143146	-0.0656328	0.160374	333.417
chr15_64447487	SNX22	+	3UTR	3UTR	yes	-0.0142926	-0.0655317	0.161021	334.762
chr15_34523407	SLC12A6	-	3UTR	3UTR	yes	0.0142881	0.0655112	0.161152	335.034
chr16_31135095	MYST1	+	intronic	intronic	yes	0.0142796	0.0654722	0.161401	335.553
chr16_29680358	SPN	+	3UTR	3UTR	yes	0.0142375	0.0652789	0.162645	338.14
chr19_11561186	PRKCSH	+	intronic	intronic	yes	0.0142323	0.0652551	0.162799	338.459
chr22_42779514	NFAM1	-	3UTR	3UTR	no	0.0142247	0.0652205	0.163022	338.923
chr1_10517313	DFFA	-	3UTR	3UTR	yes	0.0142188	0.0651935	0.163197	339.287
chr19_11561101	PRKCSH	+	intronic	intronic	yes	-0.0142101	-0.0651533	0.163457	339.828
chr19_54741156	LILRA6	-	3UTR	3UTR	yes	-0.0141897	-0.0650599	0.164063	341.088
chr6_42905086	CNPY3	+	intronic	intronic	yes	-0.0141832	-0.0650303	0.164255	341.487
chr12_47611054	PCED1B	+	intronic	intronic	yes	-0.0141775	-0.0650039	0.164427	341.843
chr19_53071480	ZNF808	+	intronic	intronic	yes	-0.0141515	-0.0648849	0.165202	343.456
chr20_43706988	STK4	+	3UTR	3UTR	yes	-0.0141436	-0.0648487	0.165439	343.947
chr1_167477016	CD247	-	intronic	intronic	yes	-0.0141376	-0.064821	0.16562	344.324
chr19_54680512	MBOAT7	-	intronic	intronic	yes	0.0141282	0.0647778	0.165903	344.912
chr3_156259288	SSR3	-	3UTR	3UTR	yes	0.0141266	0.0647705	0.165951	345.012
chr6_42910978	RP3-475N16.1	+	intronic	intronic	yes	-0.0141168	-0.0647258	0.166244	345.621
chr19_53071548	ZNF808	+	intronic	intronic	yes	0.0140856	0.0645828	0.167184	347.575
chr14_55834296	ATG14	-	3UTR	3UTR	yes	-0.0140665	-0.064495	0.167763	348.779
chr22_42779539	NFAM1	-	3UTR	3UTR	no	-0.0140381	-0.064365	0.168623	350.567
chr7_6646604	C7orf26	+	intronic	intronic	yes	0.0139936	0.0641606	0.169982	353.392
chr17_43294719	CTD-2020K17.1	-	intronic	intronic	yes	-0.0139663	-0.0640355	0.170818	355.131
chr2_101887999	RNF149	-	ncRNA	ncRNA	yes	-0.013922	-0.0638326	0.17218	357.963
chr19_58357268	ZNF587	+	3UTR	3UTR	yes	0.0138824	0.063651	0.173407	360.513
chr4_2940164	NOP14	-	3UTR	3UTR	yes	0.0138812	0.0636456	0.173443	360.588
chr8_22451022	PDLIM2	+	intronic	intronic	yes	0.0138626	0.0635601	0.174023	361.793
chr19_2293994	SPPL2B	+	intronic	intronic	yes	-0.0138506	-0.0635051	0.174396	362.57
chr19_11561078	PRKCSH	+	intronic	intronic	yes	-0.013829	-0.0634063	0.175069	363.968
chr14_75202412	FCF1	+	3UTR	3UTR	yes	-0.0138004	-0.0632752	0.175964	365.83
chr19_8605446	MYO1F	-	intronic	intronic	yes	-0.0137874	-0.0632153	0.176375	366.683
chr1_38326643	INPP5B	-	3UTR	3UTR	yes	-0.0137843	-0.063201	0.176472	366.886
chr19_15771916	CYP4F3	+	3UTR	3UTR	yes	-0.0137825	-0.0631931	0.176527	366.999
chr1_204524806	MDM4	+	3UTR	3UTR	yes	0.0137792	0.0631779	0.176631	367.217
chr2_206986926	NDUFS1	-	3UTR	3UTR	yes	-0.0137706	-0.0631382	0.176904	367.783
chr4_17803009	DCAF16	-	3UTR	3UTR	yes	-0.0137434	-0.0630136	0.177761	369.566
chr22_42779624	NFAM1	-	3UTR	3UTR	no	0.0137237	0.0629235	0.178384	370.86
chr6_160100931	SOD2	-	3UTR	3UTR	yes	0.0137142	0.0628798	0.178686	371.487
chr2_32535692	YIPF4	+	3UTR	3UTR	yes	0.0136734	0.0626926	0.179985	374.189
chr16_48387296	LONP2	+	3UTR	3UTR	yes	0.0136545	0.062606	0.180589	375.444
chr3_121357000	HCLS1	-	intronic	intronic	yes	-0.013645	-0.0625625	0.180892	376.074
chr5_130495683	HINT1	-	intronic	intronic	yes	0.0136042	0.0623755	0.182202	378.798
chr11_119532688	PVRL1	-	3UTR	3UTR	no	0.0135668	0.062204	0.183409	381.308
chr8_11701509	CTSB	-	3UTR	3UTR	yes	-0.0135381	-0.0620725	0.184339	383.241
chr20_3852858	MAVS	+	3UTR	3UTR	yes	0.0135134	0.061959	0.185144	384.915
chr17_37917330	IKZF3	-	3UTR	3UTR	yes	0.0134882	0.0618436	0.185966	386.623
chr19_46053316	OPA3	-	3UTR	3UTR	yes	0.0134869	0.0618374	0.18601	386.714
chr14_75203004	FCF1	+	3UTR	3UTR	yes	-0.0134669	-0.0617459	0.186663	388.073
chr1_150704499	CTSS	-	3UTR	3UTR	yes	-0.0134451	-0.0616458	0.18738	389.563
chr17_37915547	IKZF3	-	3UTR	3UTR	yes	0.0134447	0.0616441	0.187392	389.587
chr19_19289712	LOC729991-MEF2B	-	intronic	intronic	yes	-0.0134179	-0.0615214	0.188273	391.419
chr11_74167265	KCNE3	-	3UTR	3UTR	yes	-0.0134128	-0.061498	0.188442	391.77
chr9_139335597	SEC16A	-	3UTR	3UTR	no	-0.0134059	-0.0614662	0.188671	392.246
chr12_99127446	APAF1	+	3UTR	3UTR	yes	0.0133868	0.0613785	0.189304	393.562
chr10_135077730	ADAM8	-	intronic	intronic	yes	0.0133841	0.0613662	0.189392	393.746
chr6_42910038	RP3-475N16.1	+	intronic	intronic	yes	-0.0133628	-0.0612685	0.190099	395.216
chr9_36215298	GNE	-	3UTR	3UTR	yes	0.0132671	0.0608298	0.193298	401.866
chr6_31779318	HSPA1L	-	Syn	Ala->Ala	no	-0.0132596	-0.0607956	0.193548	402.387
chrX_73485319	FTX	-	intronic	intronic	yes	0.0132293	0.0606563	0.194573	404.517
chr7_38351411	TARP	-	intronic	intronic	no	-0.0132245	-0.0606344	0.194734	404.853
chr3_10192747	VHL	+	3UTR	3UTR	yes	0.0132193	0.0606107	0.19491	405.217
chr22_51062215	ARSA	-	3UTR	3UTR	yes	0.0132183	0.060606	0.194944	405.289
chr19_54680195	MBOAT7	-	intronic	intronic	yes	0.013157	0.0603251	0.197025	409.615
chr19_46122802	EML2	-	intronic	intronic	no	-0.0131222	-0.0601652	0.198217	412.093
chr19_8605928	MYO1F	-	intronic	intronic	yes	0.0130938	0.060035	0.199192	414.119
chr16_30391747	SEPT1	-	intronic	intronic	yes	-0.0130788	-0.0599663	0.199707	415.191
chr1_36942479	CSF3R	-	intronic	intronic	yes	0.0130561	0.0598625	0.200488	416.815
chr22_39415911	APOBEC3C	+	3UTR	3UTR	yes	-0.0130506	-0.0598372	0.200679	417.211
chr21_34730096	IFNAR1	+	3UTR	3UTR	yes	-0.0130275	-0.0597311	0.20148	418.876
chr19_54680502	MBOAT7	-	intronic	intronic	yes	-0.0130045	-0.0596257	0.202277	420.534
chr6_150046673	NUP43	-	3UTR	3UTR	yes	-0.0129932	-0.059574	0.20267	421.35
chr19_39359152	RINL	-	3UTR	3UTR	yes	0.0129863	0.0595425	0.202909	421.848
chr16_29680946	SPN	+	3UTR	3UTR	yes	-0.0129671	-0.0594542	0.203581	423.245
chr21_34637084	IFNAR2	+	3UTR	3UTR	yes	0.0129401	0.0593305	0.204525	425.207
chr7_65619366	CRCP	+	3UTR	3UTR	yes	-0.0129009	-0.0591509	0.2059	428.067
chr1_89649369	GBP4	-	3UTR	3UTR	yes	0.0128934	0.0591165	0.206165	428.617
chr1_28836912	SNHG3	+	ncRNA	ncRNA	yes	0.0128656	0.0589889	0.207147	430.659
chr5_156905397	ADAM19	-	3UTR	3UTR	no	-0.0128516	-0.0589247	0.207643	431.691
chr19_18182130	IL12RB1	-	Syn	Ser->Ser	yes	0.0128395	0.0588694	0.208071	432.579
chr3_45722042	LIMD1	+	3UTR	3UTR	yes	0.0128184	0.0587726	0.208821	434.139
chr19_16267542	HSH2D	+	intronic	intronic	yes	0.0128099	0.0587337	0.209123	434.767
chr6_108363895	OSTM1	-	3UTR	3UTR	yes	0.0128079	0.0587243	0.209196	434.918
chr16_31134928	MYST1	+	intronic	intronic	yes	0.0127327	0.0583796	0.211886	440.512
chrX_100265285	TRMT2B	-	3UTR	3UTR	yes	-0.0127221	-0.0583311	0.212267	441.303
chr17_43582971	LRRC37A4P	-	ncRNA	ncRNA	yes	-0.0127165	-0.0583054	0.212469	441.723
chr16_29679638	SPN	+	3UTR	3UTR	yes	0.0126825	0.0581492	0.213698	444.278
chr7_128293433	LINC01000	+	ncRNA	ncRNA	no	-0.0126703	-0.0580936	0.214137	445.191
chr1_150703607	CTSS	-	3UTR	3UTR	yes	0.0126347	0.0579301	0.215432	447.882
chr7_100452845	SLC12A9	+	intronic	intronic	yes	0.0126212	0.0578686	0.21592	448.898
chr1_150703715	CTSS	-	3UTR	3UTR	yes	-0.0125917	-0.057733	0.217	451.143
chrX_73486279	FTX	-	intronic	intronic	yes	-0.0125717	-0.0576415	0.21773	452.661
chr6_42001812	CCND3	-	intronic	intronic	yes	-0.012563	-0.0576013	0.218052	453.329
chr19_39825628	GMFG	-	intronic	intronic	yes	0.0125219	0.057413	0.219562	456.47
chr22_24314046	DDT	-	intronic	intronic	no	0.0125193	0.0574013	0.219657	456.667
chr10_75008876	MRPS16	-	3UTR	3UTR	yes	0.012506	0.05734	0.22015	457.693
chr19_2293905	SPPL2B	+	intronic	intronic	yes	-0.0124998	-0.0573116	0.220379	458.169
chr14_20835266	TEP1	-	3UTR	3UTR	yes	0.0124964	0.057296	0.220505	458.43
chr19_11561207	PRKCSH	+	intronic	intronic	yes	0.0124558	0.0571101	0.222009	461.556
chr4_153544176	TMEM154	-	3UTR	3UTR	yes	0.0124431	0.0570518	0.222482	462.54
chr5_180262080	LOC729678	+	ncRNA	ncRNA	no	-0.0124279	-0.056982	0.223049	463.72
chr22_42777186	NFAM1	-	3UTR	3UTR	no	-0.01242	-0.0569458	0.223344	464.332
chr4_153544866	TMEM154	-	3UTR	3UTR	yes	0.0124188	0.0569406	0.223387	464.421
chr17_62400304	PECAM1	-	3UTR	3UTR	yes	0.0124083	0.0568922	0.223781	465.24
chr22_17594219	IL17RA	+	3UTR	3UTR	yes	0.0124049	0.0568767	0.223907	465.502
chr22_17594151	IL17RA	+	3UTR	3UTR	yes	0.0123999	0.0568535	0.224096	465.896
chr22_42779606	NFAM1	-	3UTR	3UTR	no	0.0123989	0.0568491	0.224132	465.971
chr3_32997231	CCR4	+	3UTR	3UTR	yes	0.0123949	0.0568308	0.224281	466.281
chr7_17384887	AHR	+	3UTR	3UTR	yes	-0.0123733	-0.0567318	0.225091	467.964
chr3_32997241	CCR4	+	3UTR	3UTR	yes	0.0123684	0.0567091	0.225277	468.351
chr19_11560920	PRKCSH	+	intronic	intronic	yes	-0.0123644	-0.0566909	0.225426	468.661
chr19_8605970	MYO1F	-	intronic	intronic	yes	0.0123625	0.056682	0.225499	468.812
chr7_73642082	LAT2	+	intronic	intronic	yes	0.0123602	0.0566714	0.225586	468.993
chr3_44619818	RP11-944L7.4	-	intronic	intronic	no	0.012346	0.0566066	0.226118	470.1
chr3_121357810	HCLS1	-	intronic	intronic	yes	0.0123433	0.056594	0.226221	470.314
chr12_51325419	METTL7A	+	3UTR	3UTR	yes	0.0123183	0.0564797	0.227162	472.269
chr1_28661576	MED18	+	3UTR	3UTR	yes	-0.0123164	-0.0564706	0.227237	472.425
chr7_48146183	UPP1	+	intronic	intronic	yes	0.0123077	0.0564307	0.227566	473.109
chr2_101898162	RNF149	-	intronic	intronic	yes	0.0123051	0.0564192	0.227661	473.308
chr19_13947328	MIR27A	-	ncRNA	ncRNA	no	-0.0122863	-0.0563329	0.228374	474.789
chr19_8558774	PRAM1	-	intronic	intronic	yes	0.0122677	0.0562476	0.22908	476.258
chr2_101891387	RNF149	-	intronic	intronic	yes	0.0122493	0.0561634	0.229779	477.711
chr15_34524064	SLC12A6	-	3UTR	3UTR	yes	0.0122346	0.0560956	0.230343	478.882
chr11_74167290	KCNE3	-	3UTR	3UTR	yes	0.0122215	0.0560359	0.23084	479.917
chr17_8128294	C17orf68	-	3UTR	3UTR	yes	0.0122198	0.0560278	0.230908	480.058
chr19_8557422	PRAM1	-	intronic	intronic	yes	-0.0121756	-0.0558254	0.232599	483.574
chr14_21928851	RAB2B	-	3UTR	3UTR	yes	0.0121435	0.0556781	0.233837	486.146
chr1_144829580	NBPF9	+	3UTR	3UTR	no	-0.0121358	-0.0556428	0.234134	486.764
chr10_73994637	ANAPC16	+	3UTR	3UTR	yes	-0.0121139	-0.0555426	0.234978	488.52
chr2_208619479	CCNYL1	+	3UTR	3UTR	yes	-0.0121098	-0.0555237	0.235137	488.851
chr4_153544133	TMEM154	-	3UTR	3UTR	yes	-0.0120963	-0.0554615	0.235663	489.944
chr14_105515837	GPR132	-	3UTR	3UTR	yes	0.012086	0.0554144	0.236062	490.773
chr2_3589551	RP13-512J5.1	-	intronic	intronic	yes	0.0120746	0.0553621	0.236505	491.695
chr15_45025767	TRIM69	+	intronic	intronic	yes	0.0120723	0.0553516	0.236595	491.88
chr1_36942998	CSF3R	-	intronic	intronic	yes	0.0120527	0.0552618	0.237357	493.465
chr8_11701357	CTSB	-	3UTR	3UTR	yes	-0.0120431	-0.0552178	0.237731	494.243
chr6_31640787	CSNK2B	+	3UTR	3UTR	yes	0.0120397	0.0552021	0.237865	494.521
chr11_762169	TALDO1	+	intronic	intronic	yes	0.0120288	0.0551521	0.238291	495.406
chr12_133297904	PGAM5	+	3UTR	3UTR	yes	-0.0120171	-0.0550986	0.238747	496.356
chr19_8606457	MYO1F	-	intronic	intronic	yes	0.0120077	0.0550556	0.239114	497.119
chr12_10469188	KLRD1	+	3UTR	3UTR	yes	0.0119966	0.0550047	0.23955	498.024
chr1_1595500	SLC35E2B	-	3UTR	3UTR	yes	0.0119923	0.0549849	0.239719	498.375
chr3_59735659	FHIT	-	3UTR	3UTR	no	-0.0119879	-0.0549649	0.23989	498.732
chr6_150045998	NUP43	-	3UTR	3UTR	yes	0.0119536	0.0548072	0.241243	501.545
chr1_160966418	F11R	-	3UTR	3UTR	yes	0.0119397	0.0547437	0.24179	502.681
chr1_36943457	CSF3R	-	intronic	intronic	yes	0.0119375	0.0547335	0.241877	502.863
chr7_38351422	TARP	-	intronic	intronic	no	-0.0119169	-0.054639	0.242693	504.559
chr2_202083873	CASP10	+	3UTR	3UTR	yes	-0.0118994	-0.054559	0.243384	505.995
chr12_69237053	MDM2	+	3UTR	3UTR	no	0.0118944	0.0545361	0.243583	506.408
chr1_150703862	CTSS	-	3UTR	3UTR	yes	-0.011863	-0.0543921	0.244832	509.005
chr4_153544926	TMEM154	-	3UTR	3UTR	yes	0.0118484	0.0543248	0.245416	510.22
chr16_9200347	C16orf72	+	intronic	intronic	yes	-0.011816	-0.0541767	0.246708	512.906
chr9_37510105	RP11-613M10.6	+	ncRNA	ncRNA	yes	0.0118112	0.0541544	0.246903	513.311
chr3_44790781	KIAA1143	-	3UTR	3UTR	yes	-0.0118095	-0.0541468	0.246969	513.449
chr19_54680574	MBOAT7	-	intronic	intronic	yes	-0.0117954	-0.054082	0.247536	514.628
chr2_206986936	NDUFS1	-	3UTR	3UTR	yes	0.0117846	0.0540327	0.247968	515.525
chr19_39825032	GMFG	-	intronic	intronic	yes	0.0117783	0.0540035	0.248224	516.058
chr19_2293796	SPPL2B	+	intronic	intronic	yes	-0.011772	-0.0539747	0.248477	516.583
chr10_101992783	CWF19L1	-	3UTR	3UTR	yes	-0.0117386	-0.0538216	0.249823	519.382
chr12_133346564	GOLGA3	-	3UTR	3UTR	yes	0.0117382	0.0538198	0.249839	519.415
chr9_132266666	LINC00963	+	intronic	intronic	yes	0.0117258	0.0537628	0.250341	520.459
chr3_179115571	GNB4	-	3UTR	3UTR	yes	-0.0117075	-0.0536788	0.251083	522.002
chr4_153544061	TMEM154	-	3UTR	3UTR	yes	0.0116886	0.0535923	0.251849	523.595
chr12_47612551	FAM113B	+	intronic	intronic	yes	0.0116768	0.0535383	0.252328	524.59
chr16_12754963	CPPED1	-	3UTR	3UTR	yes	-0.0116491	-0.053411	0.253459	526.941
chr22_17594322	IL17RA	+	3UTR	3UTR	yes	-0.0116457	-0.0533957	0.253595	527.225
chr12_69237526	MDM2	+	3UTR	3UTR	no	0.0116276	0.0533127	0.254335	528.762
chr19_1458475	CTB-25B13.12	-	ncRNA	ncRNA	yes	-0.0116121	-0.0532415	0.254971	530.084
chr2_160626593	LY75-CD302	-	3UTR	3UTR	no	-0.011603	-0.0532	0.255342	530.855
chr22_42779540	NFAM1	-	3UTR	3UTR	no	-0.0115184	-0.0528121	0.258828	538.104
chr14_20834425	TEP1	-	3UTR	3UTR	no	0.0115077	0.052763	0.259272	539.027
chr20_43707771	STK4	+	3UTR	3UTR	yes	-0.0114949	-0.0527044	0.259802	540.129
chr1_150703698	CTSS	-	3UTR	3UTR	yes	0.0114935	0.0526977	0.259863	540.255
chr7_17384882	AHR	+	3UTR	3UTR	yes	-0.0114892	-0.0526779	0.260042	540.628
chr19_54680169	MBOAT7	-	intronic	intronic	yes	0.0114833	0.0526511	0.260285	541.133
chr19_8605472	MYO1F	-	intronic	intronic	yes	-0.0114729	-0.0526032	0.26072	542.037
chr12_47611499	PCED1B	+	intronic	intronic	yes	0.0114602	0.052545	0.261248	543.135
chr7_1193018	ZFAND2A	-	intronic	intronic	yes	-0.0114326	-0.0524188	0.262397	545.524
chrX_73486319	FTX	-	intronic	intronic	yes	-0.0114264	-0.0523903	0.262657	546.064
chr4_2841434	SH3BP2	+	3UTR	3UTR	yes	0.0114177	0.0523505	0.26302	546.819
chr18_56419749	MALT1	+	3UTR	3UTR	yes	-0.0114106	-0.0523179	0.263318	547.437
chr17_3802634	P2RX1	-	intronic	intronic	yes	0.0114083	0.0523071	0.263416	547.643
chr19_17663627	FAM129C	+	intronic	intronic	yes	-0.0113889	-0.052218	0.264232	549.338
chr12_51324436	METTL7A	+	3UTR	3UTR	yes	0.011383	0.0521911	0.264479	549.851
chr10_101992898	CWF19L1	-	3UTR	3UTR	yes	-0.0113375	-0.0519828	0.266393	553.83
chr22_39414772	APOBEC3C	+	3UTR	3UTR	yes	0.0113354	0.051973	0.266483	554.018
chr6_42047354	TAF8	+	3UTR	3UTR	yes	-0.0113048	-0.0518326	0.267778	556.711
chr17_59253294	BCAS3	+	intronic	intronic	yes	-0.011281	-0.0517236	0.268787	558.809
chr12_51324163	METTL7A	+	3UTR	3UTR	yes	0.0112648	0.0516494	0.269476	560.24
chr22_24969782	SNRPD3	+	3UTR	3UTR	yes	-0.0112476	-0.0515705	0.270208	561.763
chr7_128293372	LINC01000	+	ncRNA	ncRNA	no	0.011247	0.0515678	0.270234	561.816
chr21_34637023	IFNAR2	+	3UTR	3UTR	yes	0.0112325	0.051501	0.270856	563.109
chr22_17594273	IL17RA	+	3UTR	3UTR	yes	-0.0112167	-0.0514285	0.271532	564.515
chr1_150705286	CTSS	-	3UTR	3UTR	yes	0.0111825	0.0512717	0.272997	567.561
chr17_73940875	ACOX1	-	3UTR	3UTR	yes	0.0111819	0.0512693	0.27302	567.609
chr9_131094242	COQ4	+	ncRNA	ncRNA	yes	-0.0111756	-0.0512403	0.273292	568.174
chr12_121612967	P2RX7	+	intronic	intronic	yes	-0.0111684	-0.0512072	0.273603	568.82
chr12_47611477	PCED1B	+	intronic	intronic	yes	-0.0111464	-0.0511063	0.27455	570.789
chr16_29681699	SPN	+	3UTR	3UTR	yes	0.0111307	0.0510343	0.275228	572.199
chr19_8606427	MYO1F	-	intronic	intronic	yes	0.0111304	0.0510331	0.275239	572.221
chr17_8129568	C17orf68	-	3UTR	3UTR	no	0.0111205	0.0509876	0.275668	573.114
chr17_35875799	SYNRG	-	3UTR	3UTR	yes	0.01112	0.0509855	0.275687	573.154
chr19_8560352	PRAM1	-	intronic	intronic	yes	0.0111148	0.0509614	0.275915	573.626
chr1_168220407	SFT2D2	+	intronic	intronic	yes	-0.01111	-0.0509393	0.276123	574.06
chr4_153543999	TMEM154	-	3UTR	3UTR	yes	0.0111025	0.050905	0.276447	574.733
chr19_17663804	FAM129C	+	intronic	intronic	yes	-0.0110974	-0.0508816	0.276668	575.193
chr1_36943498	CSF3R	-	intronic	intronic	yes	0.0110804	0.0508039	0.277404	576.722
chr1_144829576	NBPF9	+	3UTR	3UTR	no	0.0110762	0.0507846	0.277586	577.101
chr14_50801055	ATP5S	+	intronic	intronic	yes	0.011054	0.0506828	0.278552	579.11
chr12_51325537	METTL7A	+	3UTR	3UTR	yes	-0.0110425	-0.0506302	0.279052	580.149
chr19_8637846	MYO1F	-	intronic	intronic	yes	0.0110422	0.0506287	0.279066	580.178
chr3_48786991	PRKAR2A	-	3UTR	3UTR	yes	-0.0110366	-0.050603	0.27931	580.685
chr19_39823922	GMFG	-	intronic	intronic	yes	0.0110335	0.0505889	0.279445	580.966
chr18_24179333	KCTD1	-	intronic	intronic	no	0.011032	0.0505817	0.279513	581.108
chr19_46053267	OPA3	-	3UTR	3UTR	yes	-0.0110266	-0.0505569	0.279749	581.599
chr1_220231487	BPNT1	-	3UTR	3UTR	yes	0.0109991	0.050431	0.28095	584.095
chr17_73940918	ACOX1	-	3UTR	3UTR	yes	0.0109987	0.0504292	0.280967	584.131
chr13_20247029	MPHOSPH8	+	3UTR	3UTR	yes	0.0109832	0.0503579	0.281648	585.547
chr16_12754778	CPPED1	-	3UTR	3UTR	yes	0.0109729	0.050311	0.282097	586.48
chrX_73485812	FTX	-	intronic	intronic	yes	0.0109715	0.0503046	0.282159	586.608
chr14_53242478	GNPNAT1	-	3UTR	3UTR	yes	-0.0109552	-0.0502298	0.282876	588.098
chr15_64202984	DAPK2	-	intronic	intronic	yes	-0.0109469	-0.0501918	0.283241	588.857
chr19_51636746	SIGLEC9	+	intronic	intronic	yes	0.010943	0.0501738	0.283413	589.216
chr10_101992899	CWF19L1	-	3UTR	3UTR	yes	0.0109323	0.0501245	0.283888	590.202
chr16_29679831	SPN	+	3UTR	3UTR	yes	-0.0109087	-0.0500167	0.284926	592.361
chr22_51062012	ARSA	-	3UTR	3UTR	yes	0.0109037	0.0499936	0.285148	592.823
chr8_30536410	GSR	-	3UTR	3UTR	yes	-0.0108976	-0.0499657	0.285418	593.384
chr16_31134962	MYST1	+	intronic	intronic	yes	0.0108935	0.0499467	0.285601	593.764
chr16_29681553	SPN	+	3UTR	3UTR	yes	0.0108197	0.0496087	0.288878	600.578
chr19_54678953	MBOAT7	-	intronic	intronic	yes	0.0108123	0.0495745	0.289211	601.27
chr22_42777194	NFAM1	-	3UTR	3UTR	no	-0.0108022	-0.0495282	0.289663	602.208
chr20_3852829	MAVS	+	3UTR	3UTR	yes	0.0107976	0.049507	0.289869	602.637
chr19_11560763	PRKCSH	+	intronic	intronic	yes	-0.0107973	-0.0495059	0.28988	602.66
chr19_8560104	PRAM1	-	intronic	intronic	yes	-0.0107802	-0.0494272	0.290648	604.257
chr17_37915633	IKZF3	-	3UTR	3UTR	yes	0.0107564	0.0493184	0.291713	606.471
chr19_13884198	MRI1	+	3UTR	3UTR	yes	0.0107486	0.0492823	0.292066	607.205
chr19_11561397	PRKCSH	+	intronic	intronic	no	-0.010738	-0.0492341	0.292539	608.19
chr6_160101811	SOD2	-	3UTR	3UTR	yes	0.0107323	0.0492076	0.292799	608.73
chr16_11928951	RSL1D1	-	3UTR	3UTR	yes	0.0107249	0.049174	0.29313	609.417
chr2_201843470	FAM126B	-	3UTR	3UTR	yes	0.010716	0.049133	0.293533	610.254
chr17_37915552	IKZF3	-	3UTR	3UTR	yes	0.0107064	0.0490892	0.293964	611.15
chr1_150704481	CTSS	-	3UTR	3UTR	yes	0.0107043	0.0490793	0.294061	611.354
chr19_16745385	CTC-429P9.4	-	intronic	intronic	yes	-0.0107018	-0.0490677	0.294175	611.59
chr1_184761188	FAM129A	-	3UTR	3UTR	yes	-0.0106991	-0.0490553	0.294298	611.845
chr8_98741259	MTDH	+	3UTR	3UTR	yes	0.0106966	0.0490441	0.294408	612.073
chr18_56419971	MALT1	+	3UTR	3UTR	yes	-0.0106174	-0.0486811	0.298	619.542
chr1_36943631	CSF3R	-	intronic	intronic	yes	0.0106051	0.0486247	0.298562	620.71
chr11_118880578	CCDC84	+	intronic	intronic	yes	0.0106014	0.0486076	0.298731	621.063
chr20_44513394	ZSWIM1	+	3UTR	3UTR	yes	0.0105907	0.0485585	0.299221	622.08
chr1_204526648	MDM4	+	3UTR	3UTR	yes	0.0105777	0.0484989	0.299815	623.314
chr19_16267255	HSH2D	+	intronic	intronic	yes	0.0105562	0.0484003	0.3008	625.362
chr19_54742114	LILRA6	-	3UTR	3UTR	yes	-0.010554	-0.0483904	0.300898	625.567
chr16_29680784	SPN	+	3UTR	3UTR	yes	-0.0105482	-0.0483636	0.301166	626.124
chr1_16889639	NBPF1	-	3UTR	3UTR	no	0.0105356	0.0483059	0.301744	627.326
chr19_18477709	PGPEP1	+	3UTR	3UTR	yes	-0.0104991	-0.0481385	0.303425	630.82
chrX_118672525	CXorf56	-	3UTR	3UTR	yes	0.0104956	0.0481226	0.303584	631.151
chr2_160626685	LY75-CD302	-	3UTR	3UTR	no	-0.0104604	-0.0479611	0.305212	634.536
chr19_8606492	MYO1F	-	intronic	intronic	yes	0.0104464	0.0478968	0.305862	635.887
chr17_73940232	ACOX1	-	3UTR	3UTR	yes	-0.0104451	-0.0478911	0.305919	636.006
chr11_761913	TALDO1	+	intronic	intronic	yes	-0.010441	-0.0478719	0.306113	636.409
chr7_128293575	LINC01000	+	ncRNA	ncRNA	no	-0.0104355	-0.0478469	0.306366	636.936
chr19_18477800	PGPEP1	+	3UTR	3UTR	yes	0.0104016	0.0476913	0.307944	640.215
chr8_11700631	CTSB	-	3UTR	3UTR	yes	0.0103974	0.0476724	0.308136	640.615
chr16_29680322	SPN	+	3UTR	3UTR	yes	-0.0103893	-0.0476349	0.308517	641.406
chr19_13871732	CCDC130	+	intronic	intronic	yes	-0.0103879	-0.0476284	0.308582	641.543
chr15_34523342	SLC12A6	-	3UTR	3UTR	yes	-0.0103813	-0.0475985	0.308887	642.176
chr21_34637146	IFNAR2	+	3UTR	3UTR	yes	-0.0103761	-0.0475745	0.309131	642.684
chr19_7455288	ARHGEF18	+	intronic	intronic	yes	0.0103545	0.0474757	0.310139	644.778
chr17_73885939	TRIM65	-	3UTR	3UTR	yes	0.0103533	0.0474701	0.310195	644.895
chr16_50139563	HEATR3	+	3UTR	3UTR	yes	-0.0103529	-0.0474682	0.310215	644.936
chr19_16267543	HSH2D	+	intronic	intronic	yes	0.0103494	0.0474523	0.310377	645.274
chr19_11561145	PRKCSH	+	intronic	intronic	yes	-0.0103291	-0.0473591	0.311329	647.253
chr5_130994309	FNIP1	-	intronic	intronic	no	-0.0103203	-0.0473185	0.311744	648.117
chr6_42856905	RPL7L1	+	3UTR	3UTR	yes	0.0102902	0.0471807	0.313158	651.055
chr10_49564629	MAPK8	+	intronic	intronic	yes	0.0102736	0.0471046	0.31394	652.68
chr19_14845081	EMR2	-	3UTR	3UTR	yes	0.0102691	0.0470839	0.314152	653.123
chr9_90140405	DAPK1	+	intronic	intronic	no	0.0102683	0.0470804	0.314189	653.199
chr19_13884669	MRI1	+	3UTR	3UTR	yes	-0.0102326	-0.0469165	0.315878	656.711
chr1_184761162	FAM129A	-	3UTR	3UTR	yes	-0.0102259	-0.0468859	0.316194	657.368
chr4_153544004	TMEM154	-	3UTR	3UTR	yes	-0.0102234	-0.0468746	0.316311	657.611
chr19_18505431	LRRC25	-	intronic	intronic	yes	-0.0102181	-0.0468503	0.316562	658.132
chr1_36067784	PSMB2	-	3UTR	3UTR	yes	-0.0102051	-0.0467905	0.317181	659.42
chrX_73485839	FTX	-	intronic	intronic	yes	-0.0101892	-0.0467177	0.317936	660.989
chr19_54679955	MBOAT7	-	intronic	intronic	yes	0.0101726	0.0466414	0.318728	662.635
chr17_38439688	WIPF2	+	3UTR	3UTR	yes	0.0101709	0.0466336	0.318809	662.804
chr19_51637675	SIGLEC9	+	intronic	intronic	yes	0.0101569	0.0465696	0.319474	664.186
chr8_11700322	CTSB	-	3UTR	3UTR	yes	-0.0101518	-0.0465462	0.319717	664.692
chr12_69237073	MDM2	+	3UTR	3UTR	no	-0.0101463	-0.0465208	0.319981	665.241
chr7_102320024	RASA4	-	intronic	intronic	yes	-0.0101432	-0.0465068	0.320128	665.546
chr16_70413636	ST3GAL2	-	3UTR	3UTR	yes	-0.0101127	-0.046367	0.321585	668.576
chr17_76418720	PGS1	+	intronic	intronic	yes	0.0100988	0.046303	0.322255	669.969
chr19_54601931	OSCAR	-	intronic	intronic	yes	0.0100863	0.0462456	0.322856	671.217
chr11_762035	TALDO1	+	intronic	intronic	yes	-0.0100794	-0.0462141	0.323186	671.904
chr12_51324467	METTL7A	+	3UTR	3UTR	yes	0.0100725	0.0461823	0.323519	672.596
chr19_54741929	LILRA6	-	3UTR	3UTR	yes	-0.0100355	-0.0460131	0.325297	676.293
chr22_39428716	APOBEC3D	+	3UTR	3UTR	yes	0.0100335	0.0460039	0.325394	676.493
chr20_30684374	HCK	+	intronic	intronic	yes	-0.00998273	-0.0457709	0.327853	681.606
chr11_118880677	CCDC84	+	intronic	intronic	yes	0.00998097	0.0457629	0.327938	681.783
chr8_22450970	PDLIM2	+	intronic	intronic	yes	0.00996918	0.0457088	0.32851	682.973
chr2_219100002	ARPC2	+	intronic	intronic	yes	-0.00996441	-0.0456869	0.328742	683.455
chr4_2841552	SH3BP2	+	3UTR	3UTR	yes	0.00996325	0.0456816	0.328798	683.571
chr1_28825331	PHACTR4	+	3UTR	3UTR	yes	-0.00995683	-0.0456522	0.32911	684.22
chr22_18572650	PEX26	+	3UTR	3UTR	yes	0.00994417	0.0455942	0.329726	685.501
chr22_36662237	APOL1	+	3UTR	3UTR	yes	-0.00994118	-0.0455804	0.329872	685.804
chr20_32292856	PXMP4	-	3UTR	3UTR	yes	0.00993053	0.0455316	0.330391	686.883
chr22_45736784	FAM118A	+	3UTR	3UTR	yes	0.0098889	0.0453407	0.332424	691.11
chrX_73485807	FTX	-	intronic	intronic	yes	0.00988577	0.0453264	0.332578	691.429
chr11_768383	PDDC1	-	3UTR	3UTR	yes	0.00987293	0.0452675	0.333206	692.736
chr16_3292490	MEFV	-	3UTR	3UTR	yes	0.00986646	0.0452378	0.333524	693.396
chr19_54601726	OSCAR	-	intronic	intronic	yes	0.00982047	0.045027	0.335784	698.095
chr1_16889572	NBPF1	-	3UTR	3UTR	no	0.00981121	0.0449845	0.33624	699.044
chr6_42909448	RP3-475N16.1	+	intronic	intronic	yes	-0.00980782	-0.044969	0.336408	699.392
chr1_28662253	MED18	+	3UTR	3UTR	yes	-0.00978588	-0.0448684	0.337491	701.644
chr22_24570209	CABIN1	+	intronic	intronic	yes	-0.00975763	-0.0447388	0.338889	704.55
chr3_156258319	SSR3	-	3UTR	3UTR	yes	0.00974705	0.0446903	0.339413	705.641
chr21_34731033	IFNAR1	+	3UTR	3UTR	yes	0.0097188	0.0445608	0.340816	708.557
chr16_29681560	SPN	+	3UTR	3UTR	yes	0.00970264	0.0444867	0.34162	710.229
chr19_2295582	SPPL2B	+	intronic	intronic	yes	0.00967102	0.0443417	0.343198	713.508
chr12_47611594	PCED1B	+	intronic	intronic	yes	0.00966898	0.0443324	0.3433	713.72
chr1_150704418	CTSS	-	3UTR	3UTR	yes	-0.00965918	-0.0442875	0.343789	714.738
chr10_73994692	ANAPC16	+	3UTR	3UTR	yes	0.00963654	0.0441837	0.344923	717.094
chr19_16266511	HSH2D	+	intronic	intronic	yes	-0.00963168	-0.0441614	0.345166	717.601
chr4_153545032	TMEM154	-	3UTR	3UTR	yes	-0.00961037	-0.0440637	0.346236	719.824
chr16_31135016	MYST1	+	intronic	intronic	yes	0.00960147	0.0440229	0.346683	720.754
chr12_69237552	MDM2	+	3UTR	3UTR	no	-0.00958122	-0.04393	0.347702	722.872
chr1_184761124	FAM129A	-	3UTR	3UTR	yes	0.00957868	0.0439184	0.34783	723.138
chr8_11700373	CTSB	-	3UTR	3UTR	yes	0.00957301	0.0438924	0.348116	723.732
chr14_20834387	TEP1	-	3UTR	3UTR	no	-0.00957281	-0.0438914	0.348126	723.754
chr19_19741586	GMIP	-	intronic	intronic	no	0.00956524	0.0438567	0.348508	724.547
chr8_38829754	PLEKHA2	+	3UTR	3UTR	yes	-0.00954285	-0.0437541	0.349638	726.897
chr1_220231263	BPNT1	-	3UTR	3UTR	yes	-0.00953048	-0.0436974	0.350263	728.198
chr4_153544140	TMEM154	-	3UTR	3UTR	yes	0.00951888	0.0436442	0.350851	729.419
chr12_47611640	FAM113B	+	intronic	intronic	yes	0.00949506	0.0435349	0.352059	731.93
chr2_217366499	RPL37A	+	3UTR	3UTR	yes	-0.00949359	-0.0435282	0.352133	732.085
chr19_15771911	CYP4F3	+	3UTR	3UTR	yes	-0.00948543	-0.0434908	0.352548	732.947
chr19_2292035	SPPL2B	+	intronic	intronic	yes	0.00947694	0.0434519	0.352979	733.844
chr21_42735274	MX2	+	intronic	intronic	yes	0.00947411	0.0434389	0.353123	734.143
chr4_153544270	TMEM154	-	3UTR	3UTR	yes	-0.00947045	-0.0434221	0.35331	734.531
chr1_36944446	CSF3R	-	intronic	intronic	yes	-0.00944612	-0.0433106	0.354549	737.107
chr2_101887994	RNF149	-	ncRNA	ncRNA	yes	-0.00943632	-0.0432656	0.355049	738.146
chr3_50370099	RASSF1	-	intronic	intronic	yes	0.0094336	0.0432532	0.355188	738.435
chr12_133298349	PGAM5	+	3UTR	3UTR	yes	0.00939792	0.0430896	0.357012	742.228
chr6_42910896	RP3-475N16.1	+	intronic	intronic	yes	-0.00939063	-0.0430562	0.357385	743.004
chrX_117665235	DOCK11	+	intronic	intronic	yes	-0.0093685	-0.0429547	0.358521	745.364
chr19_50024985	FCGRT	+	intronic	intronic	yes	0.00933897	0.0428193	0.360039	748.521
chr1_36942957	CSF3R	-	intronic	intronic	yes	0.00931269	0.0426988	0.361394	751.337
chr22_39414912	APOBEC3C	+	3UTR	3UTR	yes	0.00931248	0.0426978	0.361404	751.359
chr10_73994762	ANAPC16	+	3UTR	3UTR	yes	0.00930933	0.0426834	0.361567	751.697
chr1_220231275	BPNT1	-	3UTR	3UTR	yes	-0.00930907	-0.0426822	0.36158	751.726
chr9_132268359	LINC00963	+	intronic	intronic	yes	0.009296	0.0426223	0.362255	753.129
chr4_2940397	NOP14	-	3UTR	3UTR	yes	0.00927848	0.0425419	0.363162	755.013
chrX_123046758	XIAP	+	3UTR	3UTR	yes	0.00925533	0.0424358	0.364361	757.507
chr3_179115627	GNB4	-	3UTR	3UTR	yes	-0.00924866	-0.0424052	0.364707	758.227
chr14_75202995	FCF1	+	3UTR	3UTR	yes	-0.00923167	-0.0423273	0.36559	760.061
chr14_75202372	FCF1	+	3UTR	3UTR	yes	-0.00921615	-0.0422562	0.366397	761.739
chr11_68523472	CPT1A	-	3UTR	3UTR	yes	-0.0091998	-0.0421812	0.367249	763.51
chr16_29681751	SPN	+	3UTR	3UTR	yes	0.00914482	0.0419291	0.370121	769.482
chr16_27461985	IL21R	+	3UTR	3UTR	yes	-0.009134	-0.0418795	0.370688	770.661
chr11_74167330	KCNE3	-	3UTR	3UTR	yes	0.0091169	0.0418011	0.371585	772.526
chr1_89649327	GBP4	-	3UTR	3UTR	yes	-0.00910806	-0.0417606	0.37205	773.492
chr22_42779562	NFAM1	-	3UTR	3UTR	no	-0.00908924	-0.0416743	0.373039	775.549
chr20_30682321	HCK	+	intronic	intronic	yes	-0.00906193	-0.041549	0.374479	778.542
chr2_37327666	EIF2AK2	-	3UTR	3UTR	no	-0.00899791	-0.0412555	0.377866	785.583
chr16_9204788	C16orf72	+	ncRNA	ncRNA	yes	0.00897406	0.0411462	0.379132	788.216
chr7_99749453	C7orf59	+	intronic	intronic	yes	0.00894272	0.0410025	0.380801	791.684
chr19_11560921	PRKCSH	+	intronic	intronic	yes	0.00892051	0.0409006	0.381986	794.148
chr12_98942885	TMPO	+	3UTR	3UTR	yes	0.00889262	0.0407728	0.383477	797.248
chr17_43294998	CTD-2020K17.1	-	intronic	intronic	yes	0.00885972	0.0406219	0.385241	800.915
chr16_31134881	MYST1	+	intronic	intronic	yes	0.00884863	0.0405711	0.385836	802.153
chr17_56049829	VEZF1	-	3UTR	3UTR	no	-0.00884196	-0.0405405	0.386194	802.898
chr15_45025433	TRIM69	+	intronic	intronic	yes	-0.00883909	-0.0405274	0.386349	803.219
chr1_150703752	CTSS	-	3UTR	3UTR	yes	-0.0088317	-0.0404935	0.386746	804.045
chr19_54741201	LILRA6	-	3UTR	3UTR	yes	-0.00880599	-0.0403756	0.388132	806.926
chr11_74167369	KCNE3	-	3UTR	3UTR	yes	0.00880572	0.0403743	0.388146	806.956
chr19_11560825	PRKCSH	+	intronic	intronic	yes	0.00880359	0.0403646	0.388261	807.194
chr19_54679956	MBOAT7	-	intronic	intronic	yes	-0.00878785	-0.0402924	0.38911	808.96
chr19_46206955	QPCTL	+	3UTR	3UTR	yes	0.00876073	0.040168	0.390577	812.01
chr1_145689568	RNF115	+	3UTR	3UTR	yes	0.00875229	0.0401293	0.391034	812.96
chr1_67874689	SERBP1	-	3UTR	3UTR	yes	-0.00874028	-0.0400743	0.391685	814.312
chr14_20835340	TEP1	-	3UTR	3UTR	yes	0.00871061	0.0399383	0.393295	817.661
chr8_11700284	CTSB	-	3UTR	3UTR	yes	-0.00868141	-0.0398044	0.394885	820.966
chr19_1458488	CTB-25B13.12	-	ncRNA	ncRNA	yes	-0.00867338	-0.0397676	0.395322	821.875
chr1_28662186	MED18	+	3UTR	3UTR	yes	-0.00865962	-0.0397045	0.396073	823.436
chr11_65544382	AP5B1	-	3UTR	3UTR	yes	-0.00865054	-0.0396628	0.396569	824.468
chr7_98962893	ARPC1A	+	intronic	intronic	yes	0.00862226	0.0395332	0.398116	827.683
chr19_48832197	EMP3	+	intronic	intronic	yes	0.00860509	0.0394544	0.399057	829.639
chr8_30536146	GSR	-	3UTR	3UTR	yes	-0.00858249	-0.0393508	0.400298	832.219
chr16_11928846	RSL1D1	-	3UTR	3UTR	yes	-0.0085788	-0.0393339	0.4005	832.64
chr6_150045788	NUP43	-	3UTR	3UTR	yes	-0.00857718	-0.0393265	0.400589	832.824
chr22_39415910	APOBEC3C	+	3UTR	3UTR	yes	-0.0085719	-0.0393023	0.40088	833.429
chr3_121356958	HCLS1	-	intronic	intronic	yes	0.00854813	0.0391933	0.402188	836.148
chr5_156905566	ADAM19	-	3UTR	3UTR	no	0.0085448	0.039178	0.402371	836.53
chr9_131093965	COQ4	+	ncRNA	ncRNA	yes	-0.00853239	-0.0391211	0.403055	837.952
chr12_47610930	PCED1B	+	intronic	intronic	yes	-0.00853008	-0.0391105	0.403183	838.217
chr7_6646440	C7orf26	+	intronic	intronic	yes	0.00849667	0.0389573	0.405029	842.055
chr15_25154978	SNRPN	+	intronic	intronic	no	-0.0084789	-0.0388759	0.406013	844.1
chr19_8557292	PRAM1	-	intronic	intronic	yes	0.00845328	0.0387584	0.407434	847.055
chr1_159020896	IFI16	+	intronic	intronic	no	-0.00842805	-0.0386427	0.408836	849.97
chr2_202082736	CASP10	+	3UTR	3UTR	yes	0.00842348	0.0386217	0.409091	850.499
chr11_66288278	ZDHHC242	-	3UTR	3UTR	yes	-0.00842319	-0.0386204	0.409106	850.532
chr12_98943033	TMPO	+	3UTR	3UTR	yes	-0.00840787	-0.0385502	0.40996	852.307
chr18_29652119	RNF125	+	3UTR	3UTR	yes	-0.00838663	-0.0384528	0.411144	854.769
chr3_50371157	RASSF1	-	intronic	intronic	yes	0.0083821	0.038432	0.411397	855.295
chr19_13871000	CCDC130	+	intronic	intronic	yes	-0.00837753	-0.0384111	0.411653	855.826
chr4_88259812	HSD17B11	-	intronic	intronic	yes	-0.00835182	-0.0382932	0.41309	858.815
chr22_42779635	NFAM1	-	3UTR	3UTR	no	0.00834268	0.0382513	0.413602	859.878
chr19_46053340	OPA3	-	3UTR	3UTR	yes	-0.00833858	-0.0382325	0.413832	860.357
chr1_28826085	PHACTR4	+	3UTR	3UTR	yes	0.00833618	0.0382215	0.413966	860.636
chr19_11561102	PRKCSH	+	intronic	intronic	yes	-0.00832874	-0.0381874	0.414383	861.503
chr1_179327011	SOAT1	+	3UTR	3UTR	no	0.00831469	0.0381229	0.415172	863.143
chr19_2293947	SPPL2B	+	intronic	intronic	yes	0.00829461	0.0380309	0.4163	865.488
chr20_30671453	HCK	+	intronic	intronic	no	-0.00829293	-0.0380232	0.416394	865.684
chr11_118880627	CCDC84	+	intronic	intronic	yes	0.0082671	0.0379048	0.417849	868.707
chr12_47610931	PCED1B	+	intronic	intronic	yes	0.00822264	0.0377009	0.420359	873.926
chr14_20834467	TEP1	-	3UTR	3UTR	no	-0.00816041	-0.0374156	0.423887	881.26
chr4_17802976	DCAF16	-	3UTR	3UTR	yes	0.00814396	0.0373402	0.424822	883.205
chr22_36662206	APOL1	+	3UTR	3UTR	yes	-0.00814271	-0.0373344	0.424893	883.353
chr19_11560764	PRKCSH	+	intronic	intronic	yes	0.00813301	0.0372899	0.425446	884.502
chr16_31134677	MYST1	+	intronic	intronic	yes	0.00812392	0.0372483	0.425963	885.578
chr3_9742629	MTMR14	+	intronic	intronic	yes	0.00812185	0.0372388	0.426081	885.823
chr10_101992793	CWF19L1	-	3UTR	3UTR	yes	-0.00804606	-0.0368913	0.430414	894.831
chr15_34524708	SLC12A6	-	3UTR	3UTR	yes	-0.00804273	-0.036876	0.430605	895.228
chr10_73995138	ANAPC16	+	3UTR	3UTR	yes	-0.00803904	-0.0368591	0.430817	895.669
chr1_150705273	CTSS	-	3UTR	3UTR	yes	0.0080259	0.0367989	0.431571	897.236
chr17_62400246	PECAM1	-	3UTR	3UTR	yes	0.00801394	0.036744	0.432258	898.665
chr19_53071552	ZNF808	+	intronic	intronic	yes	-0.00800461	-0.0367012	0.432795	899.78
chr18_32828603	ZNF397	+	intronic	intronic	yes	0.00799374	0.0366514	0.433421	901.082
chr12_125398084	UBC	-	Syn	Gln->Gln	no	0.00799064	0.0366372	0.433599	901.453
chr1_1595025	SLC35E2B	-	3UTR	3UTR	yes	0.00795989	0.0364962	0.435372	905.137
chrX_73485833	FTX	-	intronic	intronic	yes	0.00795854	0.03649	0.43545	905.3
chr1_28825370	PHACTR4	+	3UTR	3UTR	yes	-0.00792253	-0.0363249	0.437531	909.627
chr16_29681460	SPN	+	3UTR	3UTR	yes	0.00791809	0.0363045	0.437788	910.162
chrX_73485988	FTX	-	intronic	intronic	yes	-0.00790674	-0.0362525	0.438445	911.528
chr16_68028968	DPEP2	-	intronic	intronic	yes	0.00790442	0.0362418	0.43858	911.808
chr4_153544127	TMEM154	-	3UTR	3UTR	yes	0.00786847	0.036077	0.440667	916.146
chr11_65543634	AP5B1	-	3UTR	3UTR	yes	-0.00786101	-0.0360428	0.441101	917.048
chr16_15794957	NDE1	+	intronic	intronic	yes	0.00781069	0.0358121	0.444032	923.143
chr6_31779303	HSPA1L	-	Syn	Pro->Pro	no	-0.00780544	-0.035788	0.444338	923.78
chr4_17802979	DCAF16	-	3UTR	3UTR	yes	0.00776059	0.0355824	0.446962	929.233
chr22_51062183	ARSA	-	3UTR	3UTR	yes	-0.00774795	-0.0355245	0.447703	930.774
chr14_75202734	FCF1	+	3UTR	3UTR	yes	-0.00774396	-0.0355061	0.447937	931.261
chr17_62400357	PECAM1	-	3UTR	3UTR	yes	0.00774141	0.0354945	0.448087	931.572
chr7_44841589	PPIA	+	3UTR	3UTR	yes	-0.00772215	-0.0354062	0.449217	933.923
chr16_31134664	MYST1	+	intronic	intronic	yes	-0.00772191	-0.035405	0.449232	933.953
chr5_169318815	DOCK2	+	intronic	intronic	yes	-0.00770986	-0.0353498	0.44994	935.425
chr10_73994713	ANAPC16	+	3UTR	3UTR	yes	-0.00770974	-0.0353492	0.449947	935.44
chr18_24179324	KCTD1	-	intronic	intronic	no	0.00769817	0.0352962	0.450628	936.855
chr12_47602497	PCED1B-AS	-	ncRNA	ncRNA	yes	-0.00768286	-0.035226	0.45153	938.73
chr12_47611501	PCED1B	+	intronic	intronic	yes	-0.00766388	-0.035139	0.452649	941.056
chr14_20834351	TEP1	-	3UTR	3UTR	no	-0.00765953	-0.0351191	0.452905	941.59
chr6_42905085	CNPY3	+	intronic	intronic	yes	0.00765723	0.0351085	0.453041	941.873
chr5_108671198	PJA2	-	3UTR	3UTR	no	-0.00763736	-0.0350174	0.454215	944.313
chr17_72762791	SLC9A3R1	+	intronic	intronic	yes	-0.00762916	-0.0349798	0.4547	945.322
chr1_28826031	PHACTR4	+	3UTR	3UTR	yes	0.00762638	0.0349671	0.454864	945.663
chr6_42004306	CCND3	-	intronic	intronic	yes	-0.00762539	-0.0349625	0.454923	945.785
chr5_68576740	CCDC125	-	3UTR	3UTR	yes	0.00760972	0.0348906	0.455851	947.715
chr16_29679611	SPN	+	3UTR	3UTR	yes	0.0075942	0.0348195	0.456771	949.626
chr11_760952	TALDO1	+	3UTR	3UTR	yes	0.00759099	0.0348048	0.456961	950.023
chr19_11561242	PRKCSH	+	intronic	intronic	yes	0.00757697	0.0347405	0.457794	951.753
chr3_9742628	MTMR14	+	intronic	intronic	yes	0.00755504	0.0346399	0.459097	954.463
chr16_15794542	NDE1	+	intronic	intronic	yes	0.00755338	0.0346324	0.459195	954.667
chr2_219100173	ARPC2	+	intronic	intronic	yes	-0.00754122	-0.0345766	0.45992	956.173
chr11_68523468	CPT1A	-	3UTR	3UTR	yes	-0.00752674	-0.0345102	0.460782	957.965
chr1_36942956	CSF3R	-	intronic	intronic	yes	0.00752316	0.0344938	0.460995	958.409
chr16_27278365	NSMCE1	-	intronic	intronic	no	-0.00751547	-0.0344585	0.461454	959.363
chr7_130629624	FLJ43663	-	ncRNA	ncRNA	no	0.00750899	0.0344288	0.46184	960.166
chr15_41597647	OIP5-AS1	+	ncRNA	ncRNA	yes	-0.00748158	-0.0343031	0.463478	963.571
chr19_14845105	EMR2	-	3UTR	3UTR	yes	0.0074393	0.0341093	0.46601	968.835
chr19_54680067	MBOAT7	-	intronic	intronic	yes	-0.00742662	-0.0340512	0.466771	970.416
chr1_145689717	RNF115	+	3UTR	3UTR	yes	-0.00741691	-0.0340066	0.467354	971.629
chr8_11700261	CTSB	-	3UTR	3UTR	yes	-0.00740626	-0.0339578	0.467994	972.959
chr17_76419056	PGS1	+	intronic	intronic	yes	-0.00740314	-0.0339435	0.468181	973.349
chrX_24095325	EIF2S3	+	3UTR	3UTR	yes	-0.00739739	-0.0339171	0.468527	974.068
chr10_101992805	CWF19L1	-	3UTR	3UTR	yes	0.00737854	0.0338307	0.469662	976.427
chr2_160626594	LY75-CD302	-	3UTR	3UTR	no	-0.0073607	-0.0337489	0.470737	978.663
chr12_98942621	TMPO	+	3UTR	3UTR	yes	0.00736008	0.033746	0.470775	978.741
chr10_101992810	CWF19L1	-	3UTR	3UTR	yes	0.00730639	0.0334999	0.474019	985.486
chr10_73994699	ANAPC16	+	3UTR	3UTR	yes	0.00727914	0.0333749	0.47567	988.919
chr16_29680422	SPN	+	3UTR	3UTR	yes	-0.00727853	-0.0333722	0.475707	988.995
chr11_47502369	CELF1	-	intronic	intronic	yes	0.00724122	0.0332011	0.477974	993.707
chr17_72762793	SLC9A3R1	+	intronic	intronic	yes	-0.00723106	-0.0331545	0.478592	994.992
chr1_150704548	CTSS	-	3UTR	3UTR	yes	-0.00722832	-0.0331419	0.478758	995.339
chr2_101887860	RNF149	-	ncRNA	ncRNA	yes	-0.00721055	-0.0330604	0.479841	997.59
chr1_179326908	SOAT1	+	3UTR	3UTR	yes	-0.00720887	-0.0330527	0.479943	997.802
chr16_29681371	SPN	+	3UTR	3UTR	yes	0.00720459	0.0330331	0.480204	998.344
chr14_20835357	TEP1	-	3UTR	3UTR	yes	-0.00719249	-0.0329776	0.480942	999.879
chr5_156905556	ADAM19	-	3UTR	3UTR	no	0.00719173	0.0329742	0.480989	999.975
chr2_201843471	FAM126B	-	3UTR	3UTR	yes	-0.00717327	-0.0328895	0.482116	1002.32
chr14_20834432	TEP1	-	3UTR	3UTR	no	0.00717199	0.0328836	0.482194	1002.48
chr22_42779487	NFAM1	-	3UTR	3UTR	no	-0.00715973	-0.0328274	0.482944	1004.04
chr3_44620372	RP11-944L7.4	-	intronic	intronic	no	-0.0071573	-0.0328163	0.483092	1004.35
chr16_12754725	CPPED1	-	3UTR	3UTR	yes	0.00715453	0.0328036	0.483261	1004.7
chr15_34523966	SLC12A6	-	3UTR	3UTR	yes	0.00712051	0.0326476	0.485346	1009.03
chr1_184762676	FAM129A	-	3UTR	3UTR	yes	0.00710583	0.0325803	0.486247	1010.91
chr2_202083918	CASP10	+	3UTR	3UTR	yes	-0.00706241	-0.0323812	0.488916	1016.46
chr1_1595586	SLC35E2B	-	3UTR	3UTR	yes	0.00704565	0.0323044	0.489948	1018.6
chr19_4654597	TNFAIP8L1	+	3UTR	3UTR	yes	-0.00703623	-0.0322612	0.490529	1019.81
chr6_42856983	RPL7L1	+	3UTR	3UTR	yes	0.00700128	0.0321009	0.492687	1024.3
chr19_7457749	ARHGEF18	+	intronic	intronic	yes	0.0069574	0.0318998	0.495404	1029.94
chr1_204526631	MDM4	+	3UTR	3UTR	yes	-0.00695566	-0.0318918	0.495511	1030.17
chr19_13871486	CCDC130	+	intronic	intronic	yes	0.00693888	0.0318148	0.496553	1032.33
chr14_75202532	FCF1	+	3UTR	3UTR	yes	-0.00692746	-0.0317625	0.497262	1033.81
chr10_101992307	CWF19L1	-	3UTR	3UTR	yes	-0.00688433	-0.0315647	0.499945	1039.39
chr19_8560410	PRAM1	-	intronic	intronic	yes	-0.00686417	-0.0314723	0.501202	1042
chr19_2293899	SPPL2B	+	intronic	intronic	yes	0.00685908	0.031449	0.50152	1042.66
chr6_53195458	ELOVL5	-	intronic	intronic	yes	-0.00685802	-0.0314441	0.501586	1042.8
chr12_51325238	METTL7A	+	3UTR	3UTR	yes	0.00683036	0.0313173	0.503314	1046.39
chr6_150046686	NUP43	-	3UTR	3UTR	yes	-0.00679831	-0.0311703	0.50532	1050.56
chr17_37918231	IKZF3	-	3UTR	3UTR	yes	-0.00678722	-0.0311195	0.506015	1052
chrX_118673238	CXorf56	-	3UTR	3UTR	yes	0.00678421	0.0311057	0.506203	1052.4
chr6_42910111	RP3-475N16.1	+	intronic	intronic	yes	-0.00677962	-0.0310847	0.506491	1053
chr6_150045928	NUP43	-	3UTR	3UTR	yes	-0.00677501	-0.0310635	0.506781	1053.6
chr10_135079166	ADAM8	-	intronic	intronic	yes	-0.00675494	-0.0309715	0.508041	1056.22
chr2_37429526	CEBPZOS	+	3UTR	3UTR	yes	-0.006717	-0.0307975	0.510428	1061.18
chr11_762137	TALDO1	+	intronic	intronic	yes	0.00670927	0.0307621	0.510915	1062.19
chr17_43294714	AC008105.1	-	intronic	intronic	yes	0.0066849	0.0306504	0.512451	1065.39
chr16_88784415	PIEZO1	-	5UTR	5UTR	yes	0.00665163	0.0304978	0.514554	1069.76
chr7_48146170	UPP1	+	intronic	intronic	yes	-0.00664573	-0.0304707	0.514927	1070.53
chr4_17803019	DCAF16	-	3UTR	3UTR	yes	-0.00662434	-0.0303727	0.516281	1073.35
chr7_99749339	C7orf59	+	intronic	intronic	yes	0.00661585	0.0303337	0.51682	1074.47
chr5_156905398	ADAM19	-	3UTR	3UTR	no	0.0066023	0.0302716	0.517678	1076.25
chr19_11561224	PRKCSH	+	intronic	intronic	yes	-0.00659503	-0.0302383	0.51814	1077.21
chr19_17663799	FAM129C	+	intronic	intronic	yes	0.00658671	0.0302002	0.518668	1078.31
chr1_204525713	MDM4	+	3UTR	3UTR	yes	0.00657447	0.030144	0.519446	1079.93
chr6_32973027	HLA-DOA	-	3UTR	3UTR	yes	0.00657328	0.0301386	0.519522	1080.09
chr1_36943433	CSF3R	-	intronic	intronic	yes	-0.00657097	-0.030128	0.519668	1080.39
chr22_24970542	SNRPD3	+	3UTR	3UTR	yes	0.00655145	0.0300385	0.520911	1082.97
chr7_128293499	LINC01000	+	ncRNA	ncRNA	no	-0.00651537	-0.029873	0.52321	1087.75
chr5_130495647	HINT1	-	intronic	intronic	yes	0.00651518	0.0298722	0.523221	1087.78
chrX_54590144	GNL3L	+	3UTR	3UTR	yes	-0.00648657	-0.029741	0.525048	1091.58
chr16_31375562	ITGAX	+	intronic	intronic	yes	-0.0064613	-0.0296251	0.526665	1094.94
chrX_73486243	FTX	-	intronic	intronic	yes	-0.00644867	-0.0295672	0.527473	1096.62
chr22_42777190	NFAM1	-	3UTR	3UTR	no	-0.00644783	-0.0295634	0.527527	1096.73
chr19_8557636	PRAM1	-	intronic	intronic	yes	-0.00643849	-0.0295206	0.528126	1097.97
chr6_160100910	SOD2	-	3UTR	3UTR	yes	-0.00643138	-0.029488	0.528582	1098.92
chr19_13884727	MRI1	+	3UTR	3UTR	yes	-0.00641595	-0.0294172	0.529572	1100.98
chr7_65619243	CRCP	+	3UTR	3UTR	yes	0.00641287	0.0294031	0.529769	1101.39
chr19_54680124	MBOAT7	-	intronic	intronic	yes	-0.0064086	-0.0293835	0.530043	1101.96
chr11_68523434	CPT1A	-	3UTR	3UTR	yes	0.00640822	0.0293818	0.530068	1102.01
chr2_85837402	C2orf68	-	3UTR	3UTR	yes	0.0064072	0.0293771	0.530134	1102.15
chrX_54591306	GNL3L	+	3UTR	3UTR	yes	-0.00640169	-0.0293518	0.530487	1102.88
chr19_58357256	ZNF587	+	3UTR	3UTR	yes	0.00639865	0.0293379	0.530683	1103.29
chr19_11560824	PRKCSH	+	intronic	intronic	yes	-0.00639782	-0.0293341	0.530736	1103.4
chr22_42777153	NFAM1	-	3UTR	3UTR	no	-0.0063904	-0.0293001	0.531213	1104.39
chr5_156905411	ADAM19	-	3UTR	3UTR	no	0.00638494	0.029275	0.531564	1105.12
chr7_38763074	VPS41	-	3UTR	3UTR	yes	0.00637463	0.0292278	0.532227	1106.5
chr2_101891386	RNF149	-	intronic	intronic	yes	0.0063703	0.0292079	0.532506	1107.08
chr16_50139562	HEATR3	+	3UTR	3UTR	yes	0.00636203	0.02917	0.533038	1108.19
chr14_75202994	FCF1	+	3UTR	3UTR	yes	-0.00636152	-0.0291677	0.533071	1108.25
chr6_119499517	MAN1A1	-	3UTR	3UTR	no	0.00635805	0.0291517	0.533295	1108.72
chr13_21949107	ZDHHC20	-	3UTR	3UTR	yes	-0.00635613	-0.0291429	0.533418	1108.98
chr9_140505890	ARRDC1	+	intronic	intronic	yes	-0.00634707	-0.0291014	0.534002	1110.19
chr8_11700323	CTSB	-	3UTR	3UTR	yes	0.00632718	0.0290102	0.535285	1112.86
chrX_73486246	FTX	-	intronic	intronic	yes	0.00631564	0.0289573	0.53603	1114.41
chr9_132269049	LINC00963	+	intronic	intronic	yes	-0.00631558	-0.028957	0.536034	1114.42
chr22_31052028	DUSP18	-	intronic	intronic	yes	0.0063049	0.028908	0.536724	1115.85
chr8_11700737	CTSB	-	3UTR	3UTR	yes	0.00629389	0.0288576	0.537436	1117.33
chr1_36943947	CSF3R	-	intronic	intronic	yes	-0.00628592	-0.028821	0.537951	1118.4
chr1_38326700	INPP5B	-	3UTR	3UTR	yes	0.00626368	0.028719	0.539391	1121.39
chr3_179115630	GNB4	-	3UTR	3UTR	yes	-0.00623253	-0.0285762	0.541411	1125.59
chr12_98942886	TMPO	+	3UTR	3UTR	yes	-0.00623145	-0.0285713	0.541481	1125.74
chr7_100454211	SLC12A9	+	intronic	intronic	yes	0.00623135	0.0285708	0.541488	1125.75
chr17_76418696	PGS1	+	intronic	intronic	yes	0.0061901	0.0283817	0.544168	1131.33
chr4_2940462	NOP14	-	3UTR	3UTR	yes	-0.00618198	-0.0283444	0.544697	1132.43
chr13_20247023	MPHOSPH8	+	3UTR	3UTR	yes	-0.00616421	-0.028263	0.545855	1134.83
chr19_54303016	NLRP12	-	intronic	intronic	yes	0.00615381	0.0282153	0.546533	1136.24
chr19_11560533	PRKCSH	+	intronic	intronic	yes	0.00612885	0.0281008	0.548161	1139.63
chr17_59253247	BCAS3	+	intronic	intronic	yes	0.00609755	0.0279573	0.550207	1143.88
chr20_3850191	MAVS	+	3UTR	3UTR	yes	-0.00608899	-0.0279181	0.550767	1145.05
chr1_167476298	CD247	-	intronic	intronic	yes	-0.00605512	-0.0277628	0.552987	1149.66
chr17_73940917	ACOX1	-	3UTR	3UTR	yes	0.00599515	0.0274878	0.556927	1157.85
chr1_204526795	MDM4	+	3UTR	3UTR	yes	0.00597609	0.0274004	0.558182	1160.46
chr6_42047375	TAF8	+	3UTR	3UTR	yes	0.00596126	0.0273324	0.559159	1162.49
chr14_20834437	TEP1	-	3UTR	3UTR	no	-0.0059358	-0.0272157	0.560839	1165.99
chr14_20835288	TEP1	-	3UTR	3UTR	yes	0.00589979	0.0270506	0.56322	1170.93
chr19_39825618	GMFG	-	intronic	intronic	yes	0.00589887	0.0270464	0.563281	1171.06
chr8_30536152	GSR	-	3UTR	3UTR	yes	-0.00589416	-0.0270248	0.563593	1171.71
chr12_47611038	PCED1B	+	intronic	intronic	yes	-0.00589408	-0.0270244	0.563598	1171.72
chr1_144829598	NBPF9	+	3UTR	3UTR	no	-0.00588079	-0.0269635	0.564478	1173.55
chr16_31375628	ITGAX	+	intronic	intronic	yes	-0.00586717	-0.026901	0.565381	1175.43
chr19_4838595	PLIN3	-	3UTR	3UTR	yes	0.00586495	0.0268909	0.565528	1175.73
chr7_72438943	TRIM74	-	intronic	intronic	yes	-0.00583011	-0.0267311	0.56784	1180.54
chr14_92584179	NDUFB1	-	intronic	intronic	yes	0.00582235	0.0266956	0.568355	1181.61
chr4_153544126	TMEM154	-	3UTR	3UTR	yes	-0.00580803	-0.0266299	0.569307	1183.59
chr3_121357182	HCLS1	-	intronic	intronic	yes	-0.00579928	-0.0265898	0.56989	1184.8
chr10_73994952	ANAPC16	+	3UTR	3UTR	yes	0.00575271	0.0263762	0.572993	1191.25
chr19_13884199	MRI1	+	3UTR	3UTR	yes	-0.00574273	-0.0263305	0.573659	1192.64
chr9_32456368	DDX58	-	3UTR	3UTR	no	-0.00572949	-0.0262698	0.574543	1194.47
chr19_54600970	OSCAR	-	intronic	intronic	yes	0.00571868	0.0262202	0.575265	1195.98
chr17_73940067	ACOX1	-	3UTR	3UTR	yes	-0.00571676	-0.0262114	0.575394	1196.24
chr21_45644519	ICOSLG	-	3UTR	3UTR	yes	0.00570522	0.0261585	0.576165	1197.85
chr7_102096883	ORAI2	+	3UTR	3UTR	yes	0.00567382	0.0260145	0.578268	1202.22
chr19_53071506	ZNF808	+	intronic	intronic	yes	-0.00565292	-0.0259187	0.579668	1205.13
chr1_204526595	MDM4	+	3UTR	3UTR	yes	0.00563111	0.0258187	0.581133	1208.17
chr3_45721934	LIMD1	+	3UTR	3UTR	yes	0.00563048	0.0258158	0.581175	1208.26
chr7_6646529	C7orf26	+	intronic	intronic	yes	-0.00560963	-0.0257202	0.582576	1211.18
chr12_62724632	USP15	+	intronic	intronic	yes	0.0055853	0.0256087	0.584213	1214.58
chr17_73939078	ACOX1	-	3UTR	3UTR	yes	-0.00557816	-0.0255759	0.584694	1215.58
chr2_32535691	YIPF4	+	3UTR	3UTR	yes	0.00555643	0.0254763	0.586158	1218.62
chr12_47611636	FAM113B	+	intronic	intronic	yes	0.00554866	0.0254406	0.586683	1219.71
chr12_51324639	METTL7A	+	3UTR	3UTR	yes	-0.00554197	-0.02541	0.587134	1220.65
chrX_77083723	MAGT1	-	3UTR	3UTR	yes	-0.00553047	-0.0253573	0.58791	1222.26
chr9_132265663	LINC00963	+	ncRNA	ncRNA	yes	-0.00551412	-0.0252823	0.589015	1224.56
chr16_29681303	SPN	+	3UTR	3UTR	yes	-0.00551404	-0.025282	0.58902	1224.57
chr22_42779507	NFAM1	-	3UTR	3UTR	no	-0.00550831	-0.0252557	0.589407	1225.38
chr7_100452844	SLC12A9	+	intronic	intronic	yes	-0.00548919	-0.025168	0.5907	1228.07
chr12_69237510	MDM2	+	3UTR	3UTR	no	-0.00548177	-0.025134	0.591203	1229.11
chr1_183527070	NCF2	-	intronic	intronic	yes	0.0054794	0.0251231	0.591363	1229.44
chr1_89649462	GBP4	-	3UTR	3UTR	yes	-0.00546636	-0.0250633	0.592246	1231.28
chr16_29681611	SPN	+	3UTR	3UTR	yes	0.00546177	0.0250423	0.592557	1231.93
chr22_42779653	NFAM1	-	3UTR	3UTR	no	0.00544705	0.0249748	0.593555	1234
chr1_38326774	INPP5B	-	3UTR	3UTR	yes	0.00543506	0.0249198	0.594369	1235.69
chr6_42909491	RP3-475N16.1	+	intronic	intronic	yes	-0.00542833	-0.024889	0.594825	1236.64
chr1_148003756	NBPF14	-	3UTR	3UTR	no	0.00539876	0.0247534	0.596835	1240.82
chr3_50370026	RASSF1	-	intronic	intronic	yes	0.00538323	0.0246822	0.59789	1243.01
chr19_53071415	ZNF808	+	intronic	intronic	yes	-0.00538123	-0.024673	0.598027	1243.3
chr19_2294033	SPPL2B	+	intronic	intronic	yes	0.00537767	0.0246567	0.598269	1243.8
chr18_29651890	RNF125	+	3UTR	3UTR	yes	0.00535496	0.0245526	0.599815	1247.02
chr22_42779501	NFAM1	-	3UTR	3UTR	no	0.0053462	0.0245124	0.600412	1248.26
chr16_30392008	SEPT1	-	intronic	intronic	yes	-0.00530143	-0.0243071	0.603468	1254.61
chrX_73486153	FTX	-	intronic	intronic	yes	0.0052864	0.0242382	0.604495	1256.75
chr19_54741127	LILRA6	-	3UTR	3UTR	yes	-0.00528207	-0.0242184	0.604792	1257.36
chr10_101992878	CWF19L1	-	3UTR	3UTR	yes	0.00527221	0.0241731	0.605466	1258.76
chr19_11561171	PRKCSH	+	intronic	intronic	yes	-0.00525736	-0.0241051	0.606483	1260.88
chr22_24970643	SNRPD3	+	3UTR	3UTR	yes	0.00524342	0.0240411	0.607438	1262.86
chr19_16260036	HSH2D	+	intronic	intronic	yes	0.00523754	0.0240142	0.607841	1263.7
chr10_101992848	CWF19L1	-	3UTR	3UTR	yes	-0.00523672	-0.0240104	0.607897	1263.82
chr16_29680732	SPN	+	3UTR	3UTR	yes	-0.00523303	-0.0239935	0.60815	1264.34
chr19_54679381	MBOAT7	-	intronic	intronic	yes	0.00523241	0.0239907	0.608193	1264.43
chr1_160967899	F11R	-	3UTR	3UTR	yes	-0.00521725	-0.0239211	0.609233	1266.59
chr15_90375419	C15orf38-AP3S2	-	3UTR	3UTR	yes	-0.00520276	-0.0238547	0.610227	1268.66
chr12_51325373	METTL7A	+	3UTR	3UTR	yes	-0.00517907	-0.0237461	0.611855	1272.05
chr15_90375494	C15orf38-AP3S2	-	3UTR	3UTR	yes	0.00516029	0.02366	0.613147	1274.73
chr17_73939399	ACOX1	-	3UTR	3UTR	yes	0.00515006	0.0236131	0.613851	1276.2
chr19_5912755	CAPS	+	5UTR	5UTR	yes	0.00514068	0.0235701	0.614497	1277.54
chrX_118758965	SEPT6	-	intronic	intronic	yes	0.00513491	0.0235436	0.614894	1278.36
chr16_29680031	SPN	+	3UTR	3UTR	yes	0.00512842	0.0235138	0.615342	1279.3
chr8_11701296	CTSB	-	3UTR	3UTR	yes	0.00507893	0.023287	0.618757	1286.39
chr11_62532231	POLR2G	+	intronic	intronic	yes	0.00506592	0.0232273	0.619656	1288.26
chr17_56419144	TSPOAP1-AS1	+	intronic	intronic	yes	-0.00506548	-0.0232253	0.619686	1288.33
chr2_217366515	RPL37A	+	3UTR	3UTR	yes	-0.00506422	-0.0232195	0.619773	1288.51
chr19_18477901	PGPEP1	+	3UTR	3UTR	yes	-0.00503668	-0.0230932	0.621679	1292.47
chr11_118880601	CCDC84	+	intronic	intronic	yes	-0.00503474	-0.0230844	0.621813	1292.75
chr2_202152023	CASP8	+	3UTR	3UTR	yes	0.00502531	0.0230411	0.622466	1294.11
chr17_35877106	SYNRG	-	3UTR	3UTR	yes	-0.0049905	-0.0228815	0.624879	1299.12
chr7_39833163	LINC00265	+	ncRNA	ncRNA	no	-0.0049814	-0.0228398	0.625511	1300.44
chr16_31134967	MYST1	+	intronic	intronic	yes	-0.00497735	-0.0228212	0.625792	1301.02
chr3_121356565	HCLS1	-	intronic	intronic	yes	0.00497273	0.0228	0.626113	1301.69
chr14_20835387	TEP1	-	3UTR	3UTR	yes	-0.00495578	-0.0227223	0.62729	1304.14
chr17_62400247	PECAM1	-	3UTR	3UTR	yes	0.00494305	0.022664	0.628175	1305.98
chr19_11561241	PRKCSH	+	intronic	intronic	yes	-0.00493447	-0.0226246	0.628772	1307.22
chr1_16889414	NBPF1	-	3UTR	3UTR	no	-0.00493196	-0.0226131	0.628947	1307.58
chr16_29679628	SPN	+	3UTR	3UTR	yes	-0.00492235	-0.022569	0.629616	1308.97
chr1_38327700	INPP5B	-	3UTR	3UTR	yes	-0.00490815	-0.0225039	0.630604	1311.03
chr1_1595006	SLC35E2B	-	3UTR	3UTR	yes	-0.00490698	-0.0224986	0.630686	1311.2
chr20_3851551	MAVS	+	3UTR	3UTR	yes	-0.00490355	-0.0224828	0.630924	1311.69
chr1_148003734	NBPF14	-	3UTR	3UTR	no	-0.00489705	-0.022453	0.631377	1312.63
chr1_150704412	CTSS	-	3UTR	3UTR	yes	-0.00489555	-0.0224462	0.631482	1312.85
chr1_36943150	CSF3R	-	intronic	intronic	yes	-0.00489307	-0.0224348	0.631655	1313.21
chr8_11701504	CTSB	-	3UTR	3UTR	yes	0.00488273	0.0223874	0.632376	1314.71
chr11_65544470	AP5B1	-	3UTR	3UTR	yes	0.00487867	0.0223688	0.632659	1315.3
chr17_62399038	PECAM1	-	3UTR	3UTR	yes	-0.0048736	-0.0223455	0.633012	1316.03
chr20_43707845	STK4	+	3UTR	3UTR	yes	0.00485763	0.0222723	0.634127	1318.35
chr22_17594361	IL17RA	+	3UTR	3UTR	yes	0.00485598	0.0222647	0.634242	1318.59
chr11_74166788	KCNE3	-	3UTR	3UTR	yes	0.00485004	0.0222375	0.634657	1319.45
chr1_184762568	FAM129A	-	3UTR	3UTR	yes	-0.00484417	-0.0222106	0.635067	1320.31
chr3_45722055	LIMD1	+	3UTR	3UTR	yes	0.00483042	0.0221475	0.636028	1322.3
chrX_24094073	EIF2S3	+	intronic	intronic	yes	-0.00482177	-0.0221079	0.636633	1323.56
chr3_9743099	MTMR14	+	intronic	intronic	yes	0.00481622	0.0220824	0.637021	1324.37
chr11_768386	PDDC1	-	3UTR	3UTR	yes	-0.00481162	-0.0220614	0.637343	1325.04
chr19_54679336	MBOAT7	-	intronic	intronic	yes	-0.00477401	-0.0218889	0.639977	1330.51
chr19_13884084	MRI1	+	3UTR	3UTR	yes	0.00476155	0.0218317	0.640851	1332.33
chr2_219100149	ARPC2	+	intronic	intronic	yes	-0.00475832	-0.0218169	0.641077	1332.8
chr16_4801873	ZNF500	-	3UTR	3UTR	yes	0.00475695	0.0218107	0.641173	1333
chr15_64447632	SNX22	+	3UTR	3UTR	yes	0.00471835	0.0216337	0.643883	1338.63
chr22_17594349	IL17RA	+	3UTR	3UTR	yes	-0.00471526	-0.0216195	0.6441	1339.08
chr8_11700318	CTSB	-	3UTR	3UTR	yes	-0.00469885	-0.0215443	0.645254	1341.48
chr6_160100932	SOD2	-	3UTR	3UTR	yes	0.00468592	0.021485	0.646163	1343.37
chr19_11561375	PRKCSH	+	intronic	intronic	no	-0.00468144	-0.0214645	0.646478	1344.03
chr19_38897063	FAM98C	+	intronic	intronic	yes	0.0046813	0.0214638	0.646488	1344.05
chr19_54741157	LILRA6	-	3UTR	3UTR	yes	0.00467941	0.0214552	0.646621	1344.33
chrX_77084001	MAGT1	-	3UTR	3UTR	yes	-0.00466241	-0.0213772	0.647818	1346.81
chr19_54601772	OSCAR	-	intronic	intronic	yes	0.00464948	0.0213179	0.648729	1348.71
chr1_204525649	MDM4	+	3UTR	3UTR	yes	0.00464815	0.0213118	0.648824	1348.9
chr14_20835278	TEP1	-	3UTR	3UTR	yes	-0.00464249	-0.0212859	0.649222	1349.73
chr16_15794464	NDE1	+	intronic	intronic	yes	0.00463995	0.0212742	0.649402	1350.11
chr14_20834493	TEP1	-	3UTR	3UTR	no	0.00463179	0.0212368	0.649977	1351.3
chr19_8628768	MYO1F	-	intronic	intronic	yes	0.00459573	0.0210715	0.652523	1356.59
chr1_109748657	KIAA1324	+	3UTR	3UTR	yes	-0.00458564	-0.0210252	0.653236	1358.08
chr20_30682406	HCK	+	intronic	intronic	yes	0.00456035	0.0209093	0.655024	1361.8
chr19_16661486	SLC35E1	-	3UTR	3UTR	yes	0.00454516	0.0208396	0.656099	1364.03
chr2_219102473	ARPC2	+	intronic	intronic	yes	-0.00453746	-0.0208043	0.656645	1365.16
chr14_105516017	GPR132	-	3UTR	3UTR	yes	-0.00449295	-0.0206002	0.659801	1371.73
chr1_160967890	F11R	-	3UTR	3UTR	yes	0.00447061	0.0204978	0.661387	1375.02
chr19_54741082	LILRA6	-	3UTR	3UTR	yes	-0.0044577	-0.0204386	0.662304	1376.93
chr6_160100909	SOD2	-	3UTR	3UTR	yes	0.00443465	0.0203329	0.663943	1380.34
chr20_34301191	RBM39	-	intronic	intronic	yes	-0.00443327	-0.0203266	0.664041	1380.54
chr17_62400240	PECAM1	-	3UTR	3UTR	yes	-0.00440237	-0.0201849	0.666242	1385.12
chrX_73486203	FTX	-	intronic	intronic	yes	0.00439531	0.0201526	0.666744	1386.16
chr1_16889596	NBPF1	-	3UTR	3UTR	no	0.00437982	0.0200815	0.667848	1388.46
chr2_202082730	CASP10	+	3UTR	3UTR	yes	0.00437412	0.0200554	0.668255	1389.3
chr16_12754885	CPPED1	-	3UTR	3UTR	yes	-0.00437089	-0.0200406	0.668486	1389.78
chr19_4523025	PLIN5	-	3UTR	3UTR	yes	-0.00436685	-0.020022	0.668774	1390.38
chr1_150704448	CTSS	-	3UTR	3UTR	yes	0.00435354	0.019961	0.669724	1392.36
chr19_46053232	OPA3	-	3UTR	3UTR	yes	-0.00433592	-0.0198803	0.670982	1394.97
chr12_47610985	PCED1B	+	intronic	intronic	yes	0.00432007	0.0198076	0.672115	1397.33
chr3_121357129	HCLS1	-	intronic	intronic	yes	-0.00431337	-0.0197768	0.672594	1398.32
chr22_17594148	IL17RA	+	3UTR	3UTR	yes	0.00431175	0.0197694	0.672709	1398.56
chr16_29680267	SPN	+	3UTR	3UTR	yes	-0.00430667	-0.0197461	0.673073	1399.32
chr7_44841928	PPIA	+	3UTR	3UTR	yes	-0.004304	-0.0197339	0.673264	1399.72
chr19_13884259	MRI1	+	3UTR	3UTR	yes	-0.00429279	-0.0196825	0.674066	1401.38
chrX_48436348	RBM3	+	3UTR	3UTR	yes	0.00426967	0.0195765	0.675721	1404.82
chr17_37917207	IKZF3	-	3UTR	3UTR	yes	-0.00426479	-0.0195541	0.676071	1405.55
chr2_128601426	RP5-935K16.1	-	ncRNA	ncRNA	yes	0.00426259	0.019544	0.676229	1405.88
chr8_11701283	CTSB	-	3UTR	3UTR	yes	-0.00423901	-0.0194359	0.677919	1409.39
chr15_34523343	SLC12A6	-	3UTR	3UTR	yes	-0.00422189	-0.0193574	0.679148	1411.95
chr20_30682370	HCK	+	intronic	intronic	yes	-0.00420461	-0.0192782	0.680388	1414.53
chr4_153544220	TMEM154	-	3UTR	3UTR	yes	-0.00420098	-0.0192616	0.680649	1415.07
chr19_39359707	RINL	-	3UTR	3UTR	yes	0.00419336	0.0192266	0.681196	1416.21
chr2_202082668	CASP10	+	3UTR	3UTR	yes	-0.00417918	-0.0191616	0.682216	1418.33
chr22_36057284	APOL6	+	3UTR	3UTR	yes	-0.00417432	-0.0191393	0.682565	1419.05
chr22_31056923	DUSP18	-	intronic	intronic	yes	-0.00417094	-0.0191238	0.682808	1419.56
chr19_3758349	APBA3	-	intronic	intronic	yes	0.00416341	0.0190893	0.68335	1420.68
chr12_69237043	MDM2	+	3UTR	3UTR	no	-0.00414279	-0.0189947	0.684834	1423.77
chr22_51062780	ARSA	-	3UTR	3UTR	yes	-0.00412765	-0.0189253	0.685924	1426.04
chr16_31375482	ITGAX	+	intronic	intronic	yes	0.00410345	0.0188144	0.687669	1429.66
chr10_75008955	MRPS16	-	3UTR	3UTR	yes	0.00410269	0.0188109	0.687723	1429.78
chr4_57326879	PAICS	+	3UTR	3UTR	yes	0.00409289	0.018766	0.68843	1431.25
chr21_34730108	IFNAR1	+	3UTR	3UTR	yes	-0.00401215	-0.0183958	0.694264	1443.38
chr9_132268960	LINC00963	+	intronic	intronic	yes	0.00395641	0.0181402	0.698303	1451.77
chr17_76418718	PGS1	+	intronic	intronic	yes	-0.00394527	-0.0180891	0.699111	1453.45
chr10_101992308	CWF19L1	-	3UTR	3UTR	yes	0.00393279	0.0180319	0.700017	1455.33
chr5_180262372	LOC729678	+	ncRNA	ncRNA	no	-0.00392704	-0.0180055	0.700434	1456.2
chr1_36943471	CSF3R	-	intronic	intronic	yes	-0.00391258	-0.0179392	0.701484	1458.39
chr14_20835190	TEP1	-	3UTR	3UTR	no	-0.0038753	-0.0177683	0.704194	1464.02
chr10_73994635	ANAPC16	+	3UTR	3UTR	yes	-0.00385865	-0.0176919	0.705406	1466.54
chr19_58357111	ZNF587	+	3UTR	3UTR	yes	0.00384839	0.0176449	0.706152	1468.09
chr17_73940233	ACOX1	-	3UTR	3UTR	yes	-0.00381266	-0.0174811	0.708756	1473.5
chr12_99127474	APAF1	+	3UTR	3UTR	yes	-0.00380024	-0.0174242	0.709662	1475.39
chr9_132268957	LINC00963	+	intronic	intronic	yes	-0.00379879	-0.0174175	0.709768	1475.61
chr17_2320651	METT10D	-	3UTR	3UTR	yes	0.00378988	0.0173766	0.710418	1476.96
chr17_37920205	IKZF3	-	3UTR	3UTR	yes	0.00378529	0.0173556	0.710753	1477.66
chr1_150705222	CTSS	-	3UTR	3UTR	yes	0.00378471	0.0173529	0.710795	1477.74
chr22_39415891	APOBEC3C	+	3UTR	3UTR	yes	0.00377624	0.0173141	0.711413	1479.03
chr17_72465843	CD300A	+	intronic	intronic	yes	-0.00377607	-0.0173133	0.711426	1479.05
chr16_31134015	MYST1	+	intronic	intronic	yes	0.00375396	0.017212	0.71304	1482.41
chr19_15772062	CYP4F3	+	3UTR	3UTR	yes	0.0037522	0.0172039	0.71317	1482.68
chr19_18477859	PGPEP1	+	3UTR	3UTR	yes	0.0037482	0.0171856	0.713461	1483.29
chr6_42910084	RP3-475N16.1	+	intronic	intronic	yes	0.00373156	0.0171092	0.714678	1485.82
chr15_68410915	PIAS1	+	intronic	intronic	yes	0.00373093	0.0171063	0.714724	1485.91
chr20_30682416	HCK	+	intronic	intronic	yes	0.00371878	0.0170507	0.715613	1487.76
chr8_30536450	GSR	-	3UTR	3UTR	yes	-0.0036881	-0.01691	0.717858	1492.43
chr7_38763202	VPS41	-	3UTR	3UTR	yes	-0.00366966	-0.0168255	0.719209	1495.24
chr1_160967938	F11R	-	3UTR	3UTR	yes	-0.00366702	-0.0168133	0.719403	1495.64
chr8_144672885	EEF1D	-	5UTR	5UTR	yes	-0.00366087	-0.0167852	0.719853	1496.58
chr8_38830585	PLEKHA2	+	3UTR	3UTR	yes	0.00365714	0.016768	0.720127	1497.14
chr3_50370139	RASSF1	-	intronic	intronic	yes	-0.00362418	-0.0166169	0.722545	1502.17
chr22_24970639	SNRPD3	+	3UTR	3UTR	yes	-0.00361764	-0.0165869	0.723026	1503.17
chr17_43297350	CTD-2020K17.1	-	intronic	intronic	yes	0.00361039	0.0165537	0.723558	1504.28
chr19_51637676	SIGLEC9	+	intronic	intronic	yes	-0.00360664	-0.0165365	0.723833	1504.85
chr20_30682205	HCK	+	intronic	intronic	yes	0.0036051	0.0165294	0.723947	1505.08
chr14_20835186	TEP1	-	3UTR	3UTR	no	-0.00359952	-0.0165039	0.724356	1505.94
chr14_20835139	TEP1	-	3UTR	3UTR	no	-0.00353569	-0.0162112	0.729051	1515.7
chr19_8557877	PRAM1	-	intronic	intronic	yes	-0.00353182	-0.0161934	0.729336	1516.29
chr11_65544342	AP5B1	-	3UTR	3UTR	yes	0.00352455	0.0161601	0.729871	1517.4
chr7_102089037	ORAI2	+	3UTR	3UTR	yes	0.00352361	0.0161558	0.72994	1517.55
chr19_54680140	MBOAT7	-	intronic	intronic	yes	-0.0035101	-0.0160938	0.730936	1519.62
chr12_47611077	PCED1B	+	intronic	intronic	yes	0.00350868	0.0160873	0.73104	1519.83
chr8_30536544	GSR	-	3UTR	3UTR	yes	-0.00350404	-0.0160661	0.731382	1520.54
chr11_74167373	KCNE3	-	3UTR	3UTR	yes	0.00350193	0.0160564	0.731537	1520.87
chr3_50370209	RASSF1	-	intronic	intronic	yes	0.00349366	0.0160185	0.732148	1522.13
chr19_17663471	FAM129C	+	intronic	intronic	yes	-0.00348301	-0.0159696	0.732933	1523.77
chrX_100264668	TRMT2B	-	3UTR	3UTR	yes	-0.00347823	-0.0159477	0.733285	1524.5
chr18_56419964	MALT1	+	3UTR	3UTR	yes	-0.00340142	-0.0155956	0.738958	1536.29
chr1_204525781	MDM4	+	3UTR	3UTR	yes	0.00337387	0.0154692	0.740997	1540.53
chr17_72468818	CD300A	+	intronic	intronic	yes	-0.00336471	-0.0154272	0.741675	1541.94
chr16_29679822	SPN	+	3UTR	3UTR	yes	0.00336311	0.0154199	0.741794	1542.19
chr20_30682281	HCK	+	intronic	intronic	yes	-0.00336039	-0.0154074	0.741995	1542.61
chr16_31135107	MYST1	+	intronic	intronic	yes	-0.0033531	-0.015374	0.742535	1543.73
chr1_204525641	MDM4	+	3UTR	3UTR	yes	0.00334159	0.0153212	0.743388	1545.5
chr7_128293328	LINC01000	+	ncRNA	ncRNA	no	-0.00333964	-0.0153123	0.743532	1545.8
chr13_21948577	ZDHHC20	-	3UTR	3UTR	yes	-0.00333531	-0.0152924	0.743853	1546.47
chr19_13884611	MRI1	+	3UTR	3UTR	yes	-0.00333157	-0.0152753	0.74413	1547.05
chr19_8606602	MYO1F	-	intronic	intronic	yes	0.00329204	0.015094	0.747062	1553.14
chr16_31134288	MYST1	+	intronic	intronic	yes	0.00328391	0.0150568	0.747665	1554.4
chr14_20834515	TEP1	-	3UTR	3UTR	no	0.00326369	0.014964	0.749167	1557.52
chr19_58376260	ZNF587	+	3UTR	3UTR	yes	-0.00324691	-0.0148871	0.750414	1560.11
chr3_45722408	LIMD1	+	3UTR	3UTR	yes	-0.00324194	-0.0148643	0.750783	1560.88
chr3_50370101	RASSF1	-	intronic	intronic	yes	0.0032385	0.0148485	0.751039	1561.41
chr19_58376237	ZNF587	+	3UTR	3UTR	yes	0.00323668	0.0148402	0.751174	1561.69
chr12_10468461	KLRD1	+	3UTR	3UTR	yes	-0.00321814	-0.0147552	0.752553	1564.56
chr6_31640864	CSNK2B	+	3UTR	3UTR	yes	0.00320162	0.0146795	0.753782	1567.11
chr1_1595048	SLC35E2B	-	3UTR	3UTR	yes	0.00319544	0.0146511	0.754242	1568.07
chr1_38327542	INPP5B	-	3UTR	3UTR	yes	-0.00319076	-0.0146297	0.75459	1568.79
chr6_30453716	RANP1	+	intronic	intronic	no	0.00318481	0.0146024	0.755033	1569.71
chr17_291783	FAM101B	-	3UTR	3UTR	yes	-0.00317206	-0.0145439	0.755983	1571.69
chr15_92514371	SLCO3A1	+	intronic	intronic	yes	-0.0031701	-0.014535	0.756129	1571.99
chr12_10468597	KLRD1	+	3UTR	3UTR	yes	0.00315819	0.0144803	0.757016	1573.84
chr19_3758395	APBA3	-	intronic	intronic	yes	-0.00314259	-0.0144088	0.758179	1576.25
chr21_34637093	IFNAR2	+	3UTR	3UTR	yes	0.00313396	0.0143692	0.758823	1577.59
chr19_54679587	MBOAT7	-	intronic	intronic	yes	0.00312901	0.0143466	0.759192	1578.36
chr1_150703838	CTSS	-	3UTR	3UTR	yes	-0.00312329	-0.0143203	0.759619	1579.25
chr16_30391751	SEPT1	-	intronic	intronic	yes	0.00312212	0.014315	0.759706	1579.43
chr7_128293316	LINC01000	+	ncRNA	ncRNA	no	-0.00311129	-0.0142653	0.760514	1581.11
chr19_2292317	SPPL2B	+	intronic	intronic	yes	0.00310827	0.0142514	0.760739	1581.58
chr6_31640495	CSNK2B	+	3UTR	3UTR	yes	-0.00308837	-0.0141602	0.762225	1584.67
chr2_101891345	RNF149	-	intronic	intronic	yes	-0.003063	-0.0140439	0.76412	1588.61
chr7_99749896	C7orf59	+	intronic	intronic	yes	0.00303385	0.0139102	0.766299	1593.14
chr17_43583007	LRRC37A4P	-	ncRNA	ncRNA	yes	0.00302918	0.0138888	0.766649	1593.86
chr1_146466917	NBPF12	+	3UTR	3UTR	no	-0.00301588	-0.0138278	0.767644	1595.93
chr6_150045884	NUP43	-	3UTR	3UTR	yes	-0.00300319	-0.0137696	0.768594	1597.91
chr20_3850513	MAVS	+	3UTR	3UTR	yes	-0.00300297	-0.0137687	0.76861	1597.94
chr19_51636761	SIGLEC9	+	intronic	intronic	yes	-0.00299321	-0.0137239	0.769341	1599.46
chr10_101992683	CWF19L1	-	3UTR	3UTR	yes	0.00298701	0.0136955	0.769805	1600.43
chr15_34523414	SLC12A6	-	3UTR	3UTR	yes	0.0029834	0.0136789	0.770075	1600.99
chr6_33270385	TAPBP	-	intronic	intronic	yes	-0.00296491	-0.0135941	0.771461	1603.87
chr2_204168831	CYP20A1	+	3UTR	3UTR	yes	-0.00295706	-0.0135581	0.77205	1605.09
chr2_217366897	RPL37A	+	3UTR	3UTR	yes	-0.00293664	-0.0134646	0.77358	1608.27
chr3_50370205	RASSF1	-	intronic	intronic	yes	0.00292576	0.0134146	0.774397	1609.97
chr12_51324506	METTL7A	+	3UTR	3UTR	yes	-0.00292418	-0.0134074	0.774515	1610.22
chr7_65619242	CRCP	+	3UTR	3UTR	yes	-0.00290181	-0.0133048	0.776195	1613.71
chr11_768347	PDDC1	-	3UTR	3UTR	yes	0.00289358	0.0132671	0.776813	1614.99
chr19_2293203	SPPL2B	+	intronic	intronic	yes	-0.00287758	-0.0131937	0.778014	1617.49
chrX_153276566	IRAK1	-	3UTR	3UTR	yes	0.00287538	0.0131836	0.77818	1617.84
chr19_4653426	TNFAIP8L1	+	3UTR	3UTR	yes	0.00285707	0.0130997	0.779556	1620.7
chr17_38439719	WIPF2	+	3UTR	3UTR	yes	0.00285686	0.0130987	0.779571	1620.73
chr12_51325280	METTL7A	+	3UTR	3UTR	yes	-0.00281773	-0.0129193	0.782515	1626.85
chr6_32973015	HLA-DOA	-	3UTR	3UTR	yes	0.00279543	0.0128171	0.784192	1630.34
chr18_24179309	KCTD1	-	intronic	intronic	no	0.00278738	0.0127802	0.784799	1631.6
chr19_14845136	EMR2	-	3UTR	3UTR	yes	-0.0027778	-0.0127363	0.78552	1633.1
chr22_42777161	NFAM1	-	3UTR	3UTR	no	-0.00276084	-0.0126585	0.786799	1635.75
chr8_11701343	CTSB	-	3UTR	3UTR	yes	0.00273666	0.0125476	0.788621	1639.54
chr7_38763212	VPS41	-	3UTR	3UTR	yes	-0.00269986	-0.0123789	0.791398	1645.32
chr19_54680659	MBOAT7	-	intronic	intronic	yes	0.00267158	0.0122492	0.793533	1649.76
chr19_17663247	FAM129C	+	intronic	intronic	yes	-0.0026652	-0.01222	0.794015	1650.76
chr2_202151998	CASP8	+	3UTR	3UTR	yes	-0.00265868	-0.0121901	0.794508	1651.78
chr19_51637688	SIGLEC9	+	intronic	intronic	yes	-0.00263777	-0.0120942	0.796088	1655.07
chr3_50371000	RASSF1	-	intronic	intronic	yes	0.00263494	0.0120812	0.796303	1655.51
chr5_156905557	ADAM19	-	3UTR	3UTR	no	-0.00262966	-0.012057	0.796702	1656.34
chr11_65544503	AP5B1	-	3UTR	3UTR	yes	0.00261307	0.011981	0.797956	1658.95
chr19_53071568	ZNF808	+	intronic	intronic	yes	-0.00260881	-0.0119614	0.798279	1659.62
chr6_42911089	RP3-475N16.1	+	intronic	intronic	yes	-0.00260311	-0.0119353	0.79871	1660.52
chr7_44842099	PPIA	+	3UTR	3UTR	no	0.00259907	0.0119167	0.799016	1661.15
chr16_50139483	HEATR3	+	3UTR	3UTR	yes	-0.00259191	-0.0118839	0.799558	1662.28
chr9_139335882	SEC16A	-	3UTR	3UTR	no	-0.00257349	-0.0117995	0.800952	1665.18
chr4_57326291	PAICS	+	3UTR	3UTR	yes	-0.00256368	-0.0117545	0.801696	1666.73
chr1_150703812	CTSS	-	3UTR	3UTR	yes	-0.00253575	-0.0116265	0.803811	1671.12
chr19_8562377	PRAM1	-	intronic	intronic	yes	0.00253088	0.0116041	0.804181	1671.89
chr12_47611634	FAM113B	+	intronic	intronic	yes	-0.00250915	-0.0115045	0.805828	1675.32
chr19_51636722	SIGLEC9	+	intronic	intronic	yes	0.00250128	0.0114684	0.806425	1676.56
chr13_20247024	MPHOSPH8	+	3UTR	3UTR	yes	0.00249642	0.0114461	0.806794	1677.32
chr19_10461906	TYK2	-	ncRNA	ncRNA	yes	0.00246938	0.0113221	0.808846	1681.59
chr6_33270693	TAPBP	-	intronic	intronic	yes	0.00244978	0.0112323	0.810334	1684.68
chr1_36944370	CSF3R	-	intronic	intronic	yes	0.00241714	0.0110826	0.812815	1689.84
chr7_44841519	PPIA	+	3UTR	3UTR	yes	-0.0024103	-0.0110512	0.813334	1690.92
chr20_30682241	HCK	+	intronic	intronic	yes	0.00240688	0.0110356	0.813594	1691.46
chr1_16889642	NBPF1	-	3UTR	3UTR	no	0.00239495	0.0109809	0.814502	1693.35
chr8_103841636	AZIN1	-	Nonsyn	Ser->Gly	no	-0.00239131	-0.0109642	0.814778	1693.92
chr17_62464464	MILR1	+	3UTR	3UTR	yes	0.00239021	0.0109592	0.814862	1694.1
chr1_184761129	FAM129A	-	3UTR	3UTR	yes	-0.00235632	-0.0108038	0.81744	1699.46
chr6_150045920	NUP43	-	3UTR	3UTR	yes	0.00231482	0.0106135	0.8206	1706.03
chr7_128293538	LINC01000	+	ncRNA	ncRNA	no	0.00231109	0.0105964	0.820885	1706.62
chr4_153544191	TMEM154	-	3UTR	3UTR	yes	0.00228779	0.0104895	0.822661	1710.31
chr11_761394	TALDO1	+	intronic	intronic	yes	0.00220788	0.0101232	0.828757	1722.99
chr7_100734758	TRIM56	+	3UTR	3UTR	yes	-0.00218676	-0.0100263	0.830371	1726.34
chr11_118880600	CCDC84	+	intronic	intronic	yes	0.00218104	0.0100001	0.830807	1727.25
chr8_11701323	CTSB	-	3UTR	3UTR	yes	-0.00216788	-0.00993978	0.831813	1729.34
chr1_184762460	FAM129A	-	3UTR	3UTR	yes	-0.00216693	-0.00993538	0.831886	1729.49
chr12_51324119	METTL7A	+	3UTR	3UTR	yes	0.00215382	0.00987527	0.832888	1731.57
chr19_51636723	SIGLEC9	+	intronic	intronic	yes	0.00215337	0.00987322	0.832922	1731.65
chr4_153544958	TMEM154	-	3UTR	3UTR	yes	0.00214971	0.00985643	0.833202	1732.23
chr19_38902258	RASGRP4	-	intronic	intronic	yes	0.00214918	0.00985403	0.833242	1732.31
chr22_24970675	SNRPD3	+	3UTR	3UTR	yes	0.00214867	0.00985168	0.833281	1732.39
chr6_150045748	NUP43	-	3UTR	3UTR	yes	-0.0021329	-0.00977935	0.834488	1734.9
chr19_54601723	OSCAR	-	intronic	intronic	yes	0.00212024	0.00972134	0.835456	1736.91
chr11_65544523	AP5B1	-	3UTR	3UTR	yes	0.0020739	0.00950887	0.839002	1744.29
chr22_42779609	NFAM1	-	3UTR	3UTR	no	0.00206443	0.00946541	0.839728	1745.79
chr8_11700321	CTSB	-	3UTR	3UTR	yes	0.00202454	0.00928254	0.842784	1752.15
chr22_24970744	SNRPD3	+	3UTR	3UTR	yes	0.00200576	0.00919645	0.844223	1755.14
chr19_8606006	MYO1F	-	intronic	intronic	yes	0.00199242	0.00913528	0.845246	1757.27
chr14_75202402	FCF1	+	3UTR	3UTR	yes	-0.00198446	-0.00909875	0.845857	1758.54
chr1_36067817	PSMB2	-	3UTR	3UTR	yes	-0.00197672	-0.00906326	0.846451	1759.77
chr20_43707841	STK4	+	3UTR	3UTR	yes	-0.00196537	-0.00901124	0.847322	1761.58
chr7_99749905	C7orf59	+	intronic	intronic	yes	-0.00195781	-0.00897657	0.847902	1762.79
chr1_167476272	CD247	-	intronic	intronic	yes	0.00195644	0.00897032	0.848007	1763.01
chr14_20835121	TEP1	-	3UTR	3UTR	no	-0.00194439	-0.00891506	0.848932	1764.93
chr12_133298339	PGAM5	+	3UTR	3UTR	yes	-0.0018935	-0.00868172	0.85284	1773.05
chr22_42779589	NFAM1	-	3UTR	3UTR	no	-0.00189185	-0.00867417	0.852966	1773.32
chr19_18477923	PGPEP1	+	3UTR	3UTR	yes	0.00188919	0.00866194	0.853172	1773.74
chr2_37327590	EIF2AK2	-	3UTR	3UTR	no	-0.00187843	-0.00861263	0.853998	1775.46
chr16_30392077	SEPT1	-	intronic	intronic	yes	0.00187016	0.00857469	0.854634	1776.78
chr3_50369988	RASSF1	-	intronic	intronic	yes	0.00184822	0.00847409	0.856321	1780.29
chr19_8606539	MYO1F	-	intronic	intronic	yes	-0.00181543	-0.00832376	0.858843	1785.53
chr19_51637563	SIGLEC9	+	intronic	intronic	yes	0.00181358	0.00831527	0.858985	1785.83
chrX_77083914	MAGT1	-	3UTR	3UTR	yes	0.00180908	0.00829466	0.859331	1786.55
chr19_39359229	RINL	-	3UTR	3UTR	yes	0.00180686	0.00828447	0.859502	1786.91
chr4_153544922	TMEM154	-	3UTR	3UTR	yes	0.00180368	0.0082699	0.859747	1787.41
chr6_31640793	CSNK2B	+	3UTR	3UTR	yes	0.00175301	0.00803757	0.863648	1795.52
chr19_54679978	MBOAT7	-	intronic	intronic	yes	-0.00174889	-0.00801869	0.863965	1796.18
chr17_73939603	ACOX1	-	3UTR	3UTR	yes	0.00174221	0.00798807	0.864479	1797.25
chr3_46417221	CCR5	+	3UTR	3UTR	no	0.00174048	0.00798012	0.864613	1797.53
chr1_145369498	NBPF10	+	3UTR	3UTR	no	0.00173736	0.00796582	0.864853	1798.03
chr17_38439708	WIPF2	+	3UTR	3UTR	yes	-0.00171257	-0.00785216	0.866764	1802
chr1_184761123	FAM129A	-	3UTR	3UTR	yes	-0.00168123	-0.00770845	0.86918	1807.03
chr8_22450969	PDLIM2	+	intronic	intronic	yes	-0.00161475	-0.00740363	0.874309	1817.69
chr19_38902826	RASGRP4	-	intronic	intronic	yes	-0.00160521	-0.00735992	0.875045	1819.22
chr16_23476581	GGA2	-	3UTR	3UTR	yes	0.00158544	0.00726926	0.876572	1822.39
chr22_42779560	NFAM1	-	3UTR	3UTR	no	-0.00156896	-0.00719369	0.877845	1825.04
chr19_38902252	RASGRP4	-	intronic	intronic	yes	-0.00156753	-0.00718716	0.877955	1825.27
chr1_184761271	FAM129A	-	3UTR	3UTR	yes	-0.00155171	-0.00711462	0.879177	1827.81
chr17_38439614	WIPF2	+	3UTR	3UTR	yes	0.00154885	0.0071015	0.879399	1828.27
chr3_50370016	RASSF1	-	intronic	intronic	yes	-0.00154423	-0.00708031	0.879756	1829.01
chr16_3292146	MEFV	-	3UTR	3UTR	yes	0.00154297	0.00707451	0.879853	1829.22
chr14_20834436	TEP1	-	3UTR	3UTR	no	0.00152976	0.00701396	0.880874	1831.34
chr17_42158367	HDAC5	-	intronic	intronic	yes	-0.00152475	-0.00699102	0.881261	1832.14
chr19_16261094	HSH2D	+	intronic	intronic	yes	-0.00151943	-0.00696659	0.881673	1833
chr19_50308191	AP2A1	+	intronic	intronic	yes	-0.00151052	-0.00692577	0.882361	1834.43
chr19_10462116	TYK2	-	intronic	intronic	yes	0.00148956	0.00682964	0.883982	1837.8
chr19_46052975	OPA3	-	3UTR	3UTR	yes	0.00148819	0.00682337	0.884088	1838.02
chr9_140505944	ARRDC1	+	ncRNA	ncRNA	yes	-0.00147142	-0.00674648	0.885385	1840.72
chr11_8708782	RPL27A	+	3UTR	3UTR	yes	0.00146676	0.00672511	0.885746	1841.47
chr1_155721198	MSTO2P	+	intronic	intronic	yes	0.00145556	0.00667374	0.886613	1843.27
chr15_34524025	SLC12A6	-	3UTR	3UTR	yes	-0.00145533	-0.00667272	0.88663	1843.3
chr1_144829583	NBPF9	+	3UTR	3UTR	no	0.00141713	0.00649754	0.889587	1849.45
chr3_49398423	RHOA	-	Nonsyn	Lys->Arg	yes	-0.00141247	-0.00647618	0.889947	1850.2
chr17_73940193	ACOX1	-	3UTR	3UTR	yes	-0.00139709	-0.00640568	0.891138	1852.68
chr1_184762487	FAM129A	-	3UTR	3UTR	yes	-0.0013888	-0.00636766	0.89178	1854.01
chr2_219100016	ARPC2	+	intronic	intronic	yes	-0.0013681	-0.00627277	0.893383	1857.34
chr14_20835057	TEP1	-	3UTR	3UTR	no	0.00132943	0.00609546	0.89638	1863.57
chr19_13884074	MRI1	+	3UTR	3UTR	yes	0.00132536	0.00607679	0.896695	1864.23
chr11_74167294	KCNE3	-	3UTR	3UTR	yes	0.0013239	0.00607008	0.896809	1864.47
chr3_45721989	LIMD1	+	3UTR	3UTR	yes	-0.0013037	-0.00597748	0.898374	1867.72
chr14_75202856	FCF1	+	3UTR	3UTR	yes	0.00128843	0.00590745	0.899559	1870.18
chr1_150704483	CTSS	-	3UTR	3UTR	yes	-0.00126822	-0.00581482	0.901125	1873.44
chr2_99812897	MRPL30	+	3UTR	3UTR	yes	0.00124394	0.00570349	0.903009	1877.36
chr1_150703787	CTSS	-	3UTR	3UTR	yes	0.00121093	0.00555211	0.905571	1882.68
chr21_34729969	IFNAR1	+	3UTR	3UTR	yes	-0.00119823	-0.00549391	0.906556	1884.73
chr20_30680827	HCK	+	intronic	intronic	yes	-0.00118418	-0.0054295	0.907647	1887
chr16_29679576	SPN	+	3UTR	3UTR	yes	0.00116742	0.00535265	0.908949	1889.7
chr1_204525744	MDM4	+	3UTR	3UTR	yes	0.00114902	0.00526829	0.910378	1892.67
chr1_145689566	RNF115	+	3UTR	3UTR	yes	-0.00113293	-0.0051945	0.911628	1895.27
chr17_37918244	IKZF3	-	3UTR	3UTR	yes	-0.00112672	-0.00516604	0.91211	1896.28
chr4_153544056	TMEM154	-	3UTR	3UTR	yes	0.00110405	0.00506209	0.913871	1899.94
chr3_179115635	GNB4	-	3UTR	3UTR	yes	0.00107729	0.00493938	0.915951	1904.26
chr6_32973077	HLA-DOA	-	3UTR	3UTR	yes	-0.00104979	-0.00481328	0.91809	1908.71
chr19_13871687	CCDC130	+	intronic	intronic	yes	-0.00104918	-0.0048105	0.918137	1908.81
chr11_760888	TALDO1	+	3UTR	3UTR	yes	0.00104494	0.00479107	0.918466	1909.49
chrX_70640516	BCYRN1	-	intronic	intronic	no	-0.00103488	-0.00474492	0.919249	1911.12
chr16_29680268	SPN	+	3UTR	3UTR	yes	0.00102857	0.00471601	0.919739	1912.14
chr3_45721891	LIMD1	+	3UTR	3UTR	yes	0.00102344	0.0046925	0.920138	1912.97
chr10_103547628	MGEA5	-	intronic	intronic	yes	0.00098227	0.00450372	0.923341	1919.63
chr15_34524177	SLC12A6	-	3UTR	3UTR	no	-0.000974798	-0.00446946	0.923922	1920.83
chr2_219101332	ARPC2	+	intronic	intronic	yes	0.000971639	0.00445498	0.924168	1921.35
chr19_18477803	PGPEP1	+	3UTR	3UTR	yes	0.00096923	0.00444393	0.924355	1921.73
chr6_167348615	RNASET2	-	intronic	intronic	no	-0.00096888	-0.00444233	0.924383	1921.79
chr1_226171400	C1orf55	-	3UTR	3UTR	no	0.000946806	0.00434112	0.9261	1925.36
chr19_8557769	PRAM1	-	intronic	intronic	yes	-0.000926284	-0.00424702	0.927698	1928.68
chr19_10462051	TYK2	-	intronic	intronic	yes	-0.00091501	-0.00419533	0.928575	1930.51
[truncated: 80 more rows]

## Sheet: PC3
SiteName	Gene	Strand	Annot1	Annot2	Alu	Loading	Correlation	Pvalue Corr	Bonferroni Adj		Strength of correlation
chr17_47416849	ZNF652	-	intronic	intronic	no	0.13867	0.520049	3.64056e-33	7.56873e-30		Moderate	>abs(0.30) & <abs(0.50)
chr3_49354830	USP4	-	Syn	Leu->Leu	no	0.124181	0.465713	4.35469e-26	9.05341e-23		Weak	<abs(0.30)
chr3_49354845	USP4	-	Syn	Lys->Lys	no	0.119522	0.448239	4.55634e-24	9.47263e-21
chr3_49354856	USP4	-	Nonsyn	Lys->Glu	no	0.118956	0.446118	7.86942e-24	1.63605e-20
chr3_49354819	USP4	-	Nonsyn	Gln->Arg	no	0.113131	0.424272	1.76031e-21	3.65968e-18
chr22_39415911	APOBEC3C	+	3UTR	3UTR	yes	0.0876241	0.328614	5.09773e-13	1.05982e-09
chr13_52604880	UTP14C	+	Nonsyn	Gln->Arg	no	-0.0762845	-0.286087	4.27972e-10	8.89754e-07
chr12_99127447	APAF1	+	3UTR	3UTR	yes	0.0723517	0.271338	3.45071e-09	7.17402e-06
chr22_42777269	NFAM1	-	3UTR	3UTR	no	0.071208	0.267049	6.1876e-09	1.2864e-05
chr22_42779635	NFAM1	-	3UTR	3UTR	no	0.0703533	0.263844	9.50933e-09	1.97699e-05
chr6_42910038	RP3-475N16.1	+	intronic	intronic	yes	-0.0670533	-0.251468	4.73938e-08	9.85316e-05
chr2_219100002	ARPC2	+	intronic	intronic	yes	-0.0659175	-0.247208	8.08079e-08	0.000168
chr1_150704585	CTSS	-	3UTR	3UTR	yes	0.0655714	0.24591	9.48922e-08	0.000197281
chr2_219100149	ARPC2	+	intronic	intronic	yes	-0.063868	-0.239522	2.06508e-07	0.00042933
chr5_149781704	CD74	-	3UTR	3UTR	no	0.0626957	0.235125	3.48255e-07	0.000724022
chr6_108363895	OSTM1	-	3UTR	3UTR	yes	0.0618355	0.2319	5.07716e-07	0.00105554
chr16_9200405	C16orf72	+	intronic	intronic	yes	-0.0616897	-0.231353	5.40911e-07	0.00112455
chr8_11701343	CTSB	-	3UTR	3UTR	yes	0.0607989	0.228012	7.93906e-07	0.00165053
chr1_161490014	RP11-25K21.6	+	intronic	intronic	no	0.0582154	0.218323	2.33833e-06	0.00486139
chr5_133472859	TCF7	+	intronic	intronic	yes	0.05808	0.217815	2.47121e-06	0.00513764
chr16_4801873	ZNF500	-	3UTR	3UTR	yes	0.0575882	0.215971	3.01744e-06	0.00627325
chr12_51324627	METTL7A	+	3UTR	3UTR	yes	0.0568396	0.213164	4.07569e-06	0.00847336
chr6_42910978	RP3-475N16.1	+	intronic	intronic	yes	-0.0560496	-0.210201	5.57318e-06	0.0115867
chr22_39415872	APOBEC3C	+	3UTR	3UTR	yes	0.0559043	0.209656	5.90036e-06	0.0122668
chr17_73939269	ACOX1	-	3UTR	3UTR	yes	-0.0556592	-0.208737	6.49457e-06	0.0135022
chr17_72465843	CD300A	+	intronic	intronic	yes	0.0556492	0.208699	6.51988e-06	0.0135548
chrX_73486243	FTX	-	intronic	intronic	yes	-0.0556454	-0.208685	6.52955e-06	0.0135749
chr8_11701429	CTSB	-	3UTR	3UTR	yes	0.0555587	0.20836	6.75426e-06	0.0140421
chr7_17384887	AHR	+	3UTR	3UTR	yes	0.0555453	0.20831	6.78965e-06	0.0141157
chr9_68414809	BC080605	+	ncRNA	ncRNA	yes	-0.0552251	-0.207109	7.6892e-06	0.0159858
chr22_17594339	IL17RA	+	3UTR	3UTR	yes	-0.05511	-0.206677	8.03954e-06	0.0167142
chr22_39414912	APOBEC3C	+	3UTR	3UTR	yes	0.0545955	0.204748	9.79984e-06	0.0203739
chr19_3758395	APBA3	-	intronic	intronic	yes	0.0544057	0.204036	1.05378e-05	0.0219081
chr17_33838646	SLFN12L	-	intronic	intronic	yes	0.0543627	0.203875	1.07121e-05	0.0222705
chr15_45025366	TRIM69	+	intronic	intronic	yes	0.0533933	0.200239	1.54527e-05	0.0321261
chr1_150704587	CTSS	-	3UTR	3UTR	yes	0.0530571	0.198978	1.75196e-05	0.0364233
chr17_62400357	PECAM1	-	3UTR	3UTR	yes	0.0530291	0.198873	1.77033e-05	0.0368051
chr8_11701458	CTSB	-	3UTR	3UTR	yes	0.0527984	0.198008	1.92862e-05	0.0400961
chr1_36068231	PSMB2	-	3UTR	3UTR	yes	0.0527323	0.19776	1.9764e-05	0.0410893
chr22_42779539	NFAM1	-	3UTR	3UTR	no	0.0527241	0.197729	1.98245e-05	0.0412152
chr13_52604264	UTP14C	+	Nonsyn	Ser->Gly	no	-0.0526175	-0.19733	2.0621e-05	0.042871
chrX_73486174	FTX	-	intronic	intronic	yes	-0.0525106	-0.196929	2.14503e-05	0.0445952
chr6_42909491	RP3-475N16.1	+	intronic	intronic	yes	-0.0521194	-0.195462	2.4763e-05	0.0514822
chr19_11561102	PRKCSH	+	intronic	intronic	yes	0.0520447	0.195182	2.54481e-05	0.0529066
chr22_42779540	NFAM1	-	3UTR	3UTR	no	0.0518285	0.194371	2.75346e-05	0.0572444
chr19_18505431	LRRC25	-	intronic	intronic	yes	0.0517309	0.194005	2.85282e-05	0.0593101
chr19_11561397	PRKCSH	+	intronic	intronic	no	0.0516394	0.193662	2.94912e-05	0.0613122
chr12_62724632	USP15	+	intronic	intronic	yes	-0.0515275	-0.193242	3.07103e-05	0.0638466
chr20_43707839	STK4	+	3UTR	3UTR	yes	-0.0510152	-0.191321	3.69282e-05	0.0767738
chr22_42777190	NFAM1	-	3UTR	3UTR	no	-0.0506354	-0.189896	4.22869e-05	0.0879144
chr1_159020895	IFI16	+	intronic	intronic	no	-0.0504302	-0.189127	4.54805e-05	0.0945539
chr19_54680124	MBOAT7	-	intronic	intronic	yes	0.0502542	0.188467	4.83998e-05	0.100623
chr8_11701490	CTSB	-	3UTR	3UTR	yes	0.0501748	0.188169	4.97736e-05	0.103479
chr17_62400247	PECAM1	-	3UTR	3UTR	yes	-0.0501224	-0.187973	5.07001e-05	0.105406
chr1_150705248	CTSS	-	3UTR	3UTR	yes	0.0499399	0.187288	5.40579e-05	0.112386
chr1_184761179	FAM129A	-	3UTR	3UTR	yes	-0.0496827	-0.186323	5.91482e-05	0.122969
chr3_45721891	LIMD1	+	3UTR	3UTR	yes	0.0496456	0.186184	5.99178e-05	0.124569
chr9_36215298	GNE	-	3UTR	3UTR	yes	0.0490544	0.183967	7.35493e-05	0.152909
chr12_47610983	PCED1B	+	intronic	intronic	yes	-0.048918	-0.183456	7.70847e-05	0.160259
chr17_43294997	CTD-2020K17.1	-	intronic	intronic	yes	-0.048198	-0.180756	9.85557e-05	0.204897
chr14_75202412	FCF1	+	3UTR	3UTR	yes	0.048105	0.180407	0.000101708	0.211452
chr2_201774600	ORC2	-	3UTR	3UTR	yes	0.0480978	0.18038	0.000101956	0.211966
chr6_42910896	RP3-475N16.1	+	intronic	intronic	yes	-0.0480874	-0.180341	0.000102317	0.212717
chr16_3100731	MMP25	+	intronic	intronic	yes	0.0479758	0.179922	0.000106248	0.220889
chr20_32292856	PXMP4	-	3UTR	3UTR	yes	0.0477746	0.179168	0.000113692	0.236366
chr19_2292299	SPPL2B	+	intronic	intronic	yes	0.0476609	0.178741	0.000118113	0.245558
chr20_30679732	HCK	+	intronic	intronic	yes	0.0474987	0.178133	0.000124704	0.25926
chr12_51324506	METTL7A	+	3UTR	3UTR	yes	0.0471668	0.176888	0.000139278	0.289559
chrX_73485869	FTX	-	intronic	intronic	yes	-0.0471322	-0.176758	0.000140885	0.292901
chr19_58357158	ZNF587	+	3UTR	3UTR	yes	-0.0469906	-0.176227	0.00014765	0.306965
chr3_156259288	SSR3	-	3UTR	3UTR	yes	0.0469794	0.176185	0.000148198	0.308104
chr19_50308191	AP2A1	+	intronic	intronic	yes	-0.0468819	-0.175819	0.00015305	0.31819
chr12_98942885	TMPO	+	3UTR	3UTR	yes	0.0464504	0.174201	0.000176357	0.366645
chr1_184761274	FAM129A	-	3UTR	3UTR	yes	-0.046425	-0.174106	0.000177824	0.369697
chr1_159020877	IFI16	+	intronic	intronic	no	0.0462149	0.173318	0.00019044	0.395925
chr12_133297904	PGAM5	+	3UTR	3UTR	yes	0.0461307	0.173003	0.000195726	0.406914
chr1_150703613	CTSS	-	3UTR	3UTR	yes	0.0458662	0.172011	0.00021324	0.443326
chr14_23302266	MRPL52	+	intronic	intronic	yes	-0.0458161	-0.171823	0.000216723	0.450568
chr22_42779487	NFAM1	-	3UTR	3UTR	no	0.0457072	0.171414	0.000224465	0.466664
chr22_51062012	ARSA	-	3UTR	3UTR	yes	-0.0454549	-0.170468	0.000243415	0.50606
chr9_37510105	RP11-613M10.6	+	ncRNA	ncRNA	yes	-0.0452852	-0.169832	0.000256993	0.534289
chr7_6646604	C7orf26	+	intronic	intronic	yes	-0.0452022	-0.16952	0.00026389	0.548627
chr16_71957287	IST1	+	intronic	intronic	no	-0.0450498	-0.168949	0.000277002	0.575887
chr2_202028867	CFLAR	+	3UTR	3UTR	yes	0.0450319	0.168882	0.000278583	0.579174
chr22_42777194	NFAM1	-	3UTR	3UTR	no	-0.0449512	-0.168579	0.000285814	0.594207
chr7_17384882	AHR	+	3UTR	3UTR	yes	0.0448485	0.168194	0.000295261	0.613847
chr19_5909783	VMAC	+	3UTR	3UTR	yes	0.0448419	0.168169	0.000295873	0.61512
chrX_54591296	GNL3L	+	3UTR	3UTR	yes	-0.0446669	-0.167513	0.000312689	0.650079
chr12_47611038	PCED1B	+	intronic	intronic	yes	-0.0443151	-0.166194	0.000349204	0.725994
chr8_30536410	GSR	-	3UTR	3UTR	yes	-0.0441156	-0.165445	0.000371649	0.772659
chr1_10517313	DFFA	-	3UTR	3UTR	yes	-0.0441086	-0.165419	0.000372459	0.774343
chr12_47611054	PCED1B	+	intronic	intronic	yes	-0.0440923	-0.165358	0.000374356	0.778286
chr1_148003682	NBPF14	-	3UTR	3UTR	no	0.0439978	0.165003	0.000385521	0.801499
chr19_53071552	ZNF808	+	intronic	intronic	yes	0.0439378	0.164779	0.000392764	0.816557
chr4_2841552	SH3BP2	+	3UTR	3UTR	yes	0.0436862	0.163835	0.000424575	0.882691
chr7_100454354	SLC12A9	+	intronic	intronic	yes	-0.0434689	-0.16302	0.000453953	0.943769
chr6_42004306	CCND3	-	intronic	intronic	yes	-0.043297	-0.162375	0.000478526	0.994855
chrX_100265285	TRMT2B	-	3UTR	3UTR	yes	-0.0431919	-0.161981	0.000494162	1.02736
chr19_8562173	PRAM1	-	intronic	intronic	yes	0.0428461	0.160684	0.000548992	1.14136
chr22_39429166	APOBEC3D	+	3UTR	3UTR	yes	0.0427552	0.160344	0.000564302	1.17318
chrX_100265393	TRMT2B	-	3UTR	3UTR	yes	-0.0426512	-0.159954	0.000582321	1.21065
chr3_45722341	LIMD1	+	3UTR	3UTR	yes	0.0426446	0.159929	0.000583492	1.21308
chr2_219100173	ARPC2	+	intronic	intronic	yes	-0.0425458	-0.159558	0.000601136	1.24976
chr19_54678953	MBOAT7	-	intronic	intronic	yes	-0.0423192	-0.158708	0.000643478	1.33779
chr4_153544061	TMEM154	-	3UTR	3UTR	yes	-0.0420857	-0.157833	0.000689991	1.43449
chrX_73485812	FTX	-	intronic	intronic	yes	-0.0420786	-0.157806	0.000691457	1.43754
chr16_9204788	C16orf72	+	ncRNA	ncRNA	yes	-0.0417221	-0.156469	0.00076867	1.59807
chr22_45589864	C22orf9	-	3UTR	3UTR	no	0.0416546	0.156216	0.000784164	1.63028
chr9_137797980	FCN1	-	3UTR	3UTR	yes	0.0416507	0.156201	0.000785069	1.63216
chr15_90375568	C15orf38-AP3S2	-	3UTR	3UTR	yes	0.0416495	0.156197	0.000785342	1.63273
chr6_33270385	TAPBP	-	intronic	intronic	yes	0.0415283	0.155742	0.000813911	1.69212
chr15_34524177	SLC12A6	-	3UTR	3UTR	no	-0.0415235	-0.155724	0.000815066	1.69452
chr4_153544140	TMEM154	-	3UTR	3UTR	yes	-0.0412842	-0.154827	0.000874399	1.81788
chr17_2320651	METT10D	-	3UTR	3UTR	yes	0.0412439	0.154676	0.000884799	1.8395
chr7_44841489	PPIA	+	3UTR	3UTR	yes	0.0412005	0.154513	0.000896081	1.86295
chr2_202031969	CFLAR	+	3UTR	3UTR	yes	-0.0411699	-0.154398	0.000904142	1.87971
chr19_4654468	TNFAIP8L1	+	3UTR	3UTR	yes	0.0411067	0.154161	0.000920975	1.91471
chr19_51637637	SIGLEC9	+	intronic	intronic	yes	-0.0409948	-0.153742	0.000951494	1.97816
chr1_220231275	BPNT1	-	3UTR	3UTR	yes	0.0409174	0.153451	0.000973177	2.02324
chr12_47611153	PCED1B	+	intronic	intronic	yes	-0.0407854	-0.152956	0.00101116	2.10221
chr1_89649462	GBP4	-	3UTR	3UTR	yes	0.0407566	0.152848	0.00101962	2.1198
chr1_148003706	NBPF14	-	3UTR	3UTR	no	0.0407095	0.152672	0.00103361	2.14888
chr16_12754778	CPPED1	-	3UTR	3UTR	yes	-0.0407048	-0.152654	0.00103502	2.15182
chr12_98942886	TMPO	+	3UTR	3UTR	yes	0.0406837	0.152575	0.00104134	2.16495
chr6_42910886	RP3-475N16.1	+	intronic	intronic	yes	-0.0406287	-0.152369	0.00105802	2.19962
chrX_77083723	MAGT1	-	3UTR	3UTR	yes	0.0405691	0.152145	0.00107636	2.23776
chr1_184762472	FAM129A	-	3UTR	3UTR	yes	-0.0404634	-0.151748	0.00110964	2.30695
chr10_101992810	CWF19L1	-	3UTR	3UTR	yes	0.0404536	0.151712	0.00111275	2.31342
chr16_27461986	IL21R	+	3UTR	3UTR	yes	0.0404185	0.15158	0.00112404	2.33688
chr16_3292118	MEFV	-	3UTR	3UTR	yes	0.0403996	0.151509	0.00113016	2.3496
chr16_3100925	MMP25	+	intronic	intronic	yes	0.0403725	0.151408	0.00113898	2.36795
chr19_10462081	TYK2	-	intronic	intronic	yes	0.0402279	0.150865	0.00118717	2.46813
chr1_150969199	FAM63A	-	3UTR	3UTR	yes	0.0401906	0.150725	0.00119991	2.49461
chr16_23476581	GGA2	-	3UTR	3UTR	yes	0.0401488	0.150569	0.00121432	2.52458
chr19_51637688	SIGLEC9	+	intronic	intronic	yes	-0.0400215	-0.150091	0.0012592	2.61787
chr16_11928846	RSL1D1	-	3UTR	3UTR	yes	0.0400058	0.150033	0.00126483	2.62959
chr5_156905557	ADAM19	-	3UTR	3UTR	no	-0.0399032	-0.149648	0.00130229	2.70746
chr6_31779303	HSPA1L	-	Syn	Pro->Pro	no	-0.0398998	-0.149635	0.00130353	2.71003
chr16_50139562	HEATR3	+	3UTR	3UTR	yes	0.0398662	0.149509	0.00131604	2.73605
chr22_36057284	APOL6	+	3UTR	3UTR	yes	0.039684	0.148826	0.0013857	2.88088
chr2_219100549	ARPC2	+	intronic	intronic	yes	-0.0396818	-0.148817	0.00138658	2.8827
chr17_73939078	ACOX1	-	3UTR	3UTR	yes	-0.0396209	-0.148589	0.00141062	2.93268
chr12_122215022	TMEM120B	-	intronic	intronic	yes	0.0395805	0.148437	0.00142677	2.96626
chr1_184761350	FAM129A	-	3UTR	3UTR	yes	-0.039573	-0.148409	0.00142981	2.97257
chr17_62400246	PECAM1	-	3UTR	3UTR	yes	-0.0395602	-0.148361	0.00143496	2.98327
chr4_2940164	NOP14	-	3UTR	3UTR	yes	0.0394105	0.1478	0.00149666	3.11156
chr12_133298423	PGAM5	+	3UTR	3UTR	yes	0.0393191	0.147457	0.00153552	3.19236
chr20_34301192	RBM39	-	intronic	intronic	yes	0.0391525	0.146832	0.00160875	3.34459
chr22_50645821	SELO	+	intronic	intronic	yes	-0.0390433	-0.146423	0.00165847	3.44797
chr4_153544056	TMEM154	-	3UTR	3UTR	yes	-0.038848	-0.14569	0.00175094	3.64021
chr19_16261094	HSH2D	+	intronic	intronic	yes	0.0388156	0.145569	0.00176676	3.67309
chr22_42777161	NFAM1	-	3UTR	3UTR	no	-0.0388059	-0.145533	0.00177149	3.68293
chr16_29678976	SPN	+	3UTR	3UTR	yes	0.0384902	0.144349	0.00193269	4.01807
chr20_43707759	STK4	+	3UTR	3UTR	yes	-0.0384254	-0.144106	0.00196738	4.09018
chr22_17591267	IL17RA	+	3UTR	3UTR	yes	0.0382877	0.143589	0.00204305	4.24751
chr19_39823922	GMFG	-	intronic	intronic	yes	-0.0382711	-0.143527	0.00205235	4.26684
chr17_8128294	C17orf68	-	3UTR	3UTR	yes	-0.0382607	-0.143488	0.0020582	4.27899
chr20_43707771	STK4	+	3UTR	3UTR	yes	-0.0381988	-0.143256	0.0020933	4.35197
chrX_73485988	FTX	-	intronic	intronic	yes	-0.0381933	-0.143235	0.00209643	4.35848
chr11_68523468	CPT1A	-	3UTR	3UTR	yes	0.0381923	0.143231	0.00209702	4.3597
chr1_150705278	CTSS	-	3UTR	3UTR	yes	0.0380298	0.142622	0.00219193	4.55703
chr17_37917727	IKZF3	-	3UTR	3UTR	yes	0.0379149	0.142191	0.00226143	4.70152
chr11_761885	TALDO1	+	intronic	intronic	yes	-0.0378611	-0.141989	0.00229461	4.77049
chr19_7457749	ARHGEF18	+	intronic	intronic	yes	-0.0378131	-0.141809	0.00232461	4.83285
chr13_21949107	ZDHHC20	-	3UTR	3UTR	yes	0.0376572	0.141225	0.00242457	5.04069
chr12_98942621	TMPO	+	3UTR	3UTR	yes	0.03763	0.141122	0.00244244	5.07783
chr6_31166746	HCG27	+	intronic	intronic	yes	0.0376069	0.141036	0.00245764	5.10943
chr1_36943028	CSF3R	-	intronic	intronic	yes	-0.037558	-0.140852	0.00249023	5.17719
chr12_51325306	METTL7A	+	3UTR	3UTR	yes	0.0374654	0.140505	0.00255291	5.3075
chr6_42910841	RP3-475N16.1	+	intronic	intronic	no	-0.0374206	-0.140337	0.00258377	5.37166
chr7_128293538	LINC01000	+	ncRNA	ncRNA	no	0.0373612	0.140114	0.00262526	5.45791
chr5_156905397	ADAM19	-	3UTR	3UTR	no	-0.0373276	-0.139988	0.00264893	5.50712
chr4_77979680	CCNI	-	Nonsyn	Arg->Gly	no	-0.0372922	-0.139856	0.00267411	5.55947
chr17_43220185	ACBD4	+	3UTR	3UTR	yes	0.0370657	0.139006	0.00284051	5.90541
chr1_150704418	CTSS	-	3UTR	3UTR	yes	0.0369615	0.138615	0.0029202	6.07109
chr7_102096883	ORAI2	+	3UTR	3UTR	yes	-0.0369592	-0.138607	0.00292196	6.07475
chr1_144829576	NBPF9	+	3UTR	3UTR	no	0.03695	0.138572	0.00292909	6.08957
chrX_73485833	FTX	-	intronic	intronic	yes	-0.036824	-0.1381	0.00302838	6.296
chr19_51636746	SIGLEC9	+	intronic	intronic	yes	-0.0367135	-0.137686	0.00311799	6.48229
chr6_42856029	RPL7L1	+	3UTR	3UTR	yes	0.0367042	0.13765	0.00312569	6.49831
chr20_43707736	STK4	+	3UTR	3UTR	yes	-0.0365918	-0.137229	0.00321945	6.69323
chr2_219100578	ARPC2	+	intronic	intronic	yes	-0.0364399	-0.136659	0.00335037	6.96543
chr22_39415905	APOBEC3C	+	3UTR	3UTR	yes	0.0363512	0.136327	0.00342899	7.12887
chr19_17663471	FAM129C	+	intronic	intronic	yes	0.0363285	0.136242	0.00344936	7.17123
chr3_156259229	SSR3	-	3UTR	3UTR	yes	0.036243	0.135921	0.00352718	7.333
chr2_202082668	CASP10	+	3UTR	3UTR	yes	0.036219	0.135831	0.00354924	7.37888
chrX_73485889	FTX	-	intronic	intronic	yes	-0.0362142	-0.135813	0.00355372	7.38818
chr2_219100706	ARPC2	+	intronic	intronic	yes	-0.0361733	-0.13566	0.00359174	7.46722
chr2_219099999	ARPC2	+	intronic	intronic	yes	-0.0361227	-0.13547	0.00363931	7.56613
chr5_180262080	LOC729678	+	ncRNA	ncRNA	no	0.036113	0.135433	0.00364846	7.58515
chr7_100454348	SLC12A9	+	intronic	intronic	yes	-0.0360829	-0.135321	0.00367709	7.64468
chr19_8557769	PRAM1	-	intronic	intronic	yes	0.0360326	0.135132	0.00372541	7.74513
chr19_8556944	PRAM1	-	intronic	intronic	yes	-0.0360233	-0.135097	0.00373433	7.76368
chr16_70413821	ST3GAL2	-	3UTR	3UTR	yes	-0.0359054	-0.134655	0.00385008	8.00432
chr2_160626685	LY75-CD302	-	3UTR	3UTR	no	0.035842	0.134417	0.0039136	8.13637
chr3_44791397	KIAA1143	-	3UTR	3UTR	yes	0.0358375	0.1344	0.00391819	8.14591
chr2_201842323	FAM126B	-	3UTR	3UTR	yes	-0.035652	-0.133705	0.00410977	8.54422
chr3_179115812	GNB4	-	3UTR	3UTR	yes	0.0355954	0.133492	0.0041699	8.66923
chrX_73486279	FTX	-	intronic	intronic	yes	-0.0355255	-0.13323	0.00424536	8.82611
chr8_30535907	GSR	-	3UTR	3UTR	yes	-0.0354927	-0.133107	0.00428112	8.90045
chr22_17594322	IL17RA	+	3UTR	3UTR	yes	-0.0354076	-0.132788	0.00437524	9.09612
chr8_11700373	CTSB	-	3UTR	3UTR	yes	0.0353045	0.132401	0.00449172	9.33829
chr12_51324467	METTL7A	+	3UTR	3UTR	yes	0.0352572	0.132224	0.00454622	9.45159
chr19_11561383	PRKCSH	+	intronic	intronic	no	0.0352085	0.132041	0.00460278	9.56917
chr14_73752843	NUMB	-	intronic	intronic	yes	0.0351665	0.131884	0.00465216	9.67184
chr19_8637718	MYO1F	-	intronic	intronic	yes	-0.0351537	-0.131836	0.00466731	9.70334
chr8_11700685	CTSB	-	3UTR	3UTR	yes	0.0351245	0.131726	0.00470194	9.77534
chr2_219100666	ARPC2	+	intronic	intronic	yes	-0.0350698	-0.131521	0.00476757	9.91178
chr3_156259295	SSR3	-	3UTR	3UTR	yes	0.0350496	0.131446	0.00479197	9.9625
chr5_131809962	C5orf56	+	intronic	intronic	yes	0.0349912	0.131226	0.00486329	10.1108
chr1_28662199	MED18	+	3UTR	3UTR	yes	-0.0349602	-0.13111	0.0049015	10.1902
chr14_105515837	GPR132	-	3UTR	3UTR	yes	-0.0349181	-0.130952	0.00495383	10.299
chr1_150703752	CTSS	-	3UTR	3UTR	yes	0.0348184	0.130578	0.00507985	10.561
chr1_36067925	PSMB2	-	3UTR	3UTR	yes	0.0346687	0.130017	0.00527452	10.9657
chr22_42779624	NFAM1	-	3UTR	3UTR	no	0.0346589	0.12998	0.00528746	10.9926
chr22_42779653	NFAM1	-	3UTR	3UTR	no	0.0346585	0.129979	0.00528802	10.9938
chr16_3100813	MMP25	+	intronic	intronic	yes	0.034474	0.129287	0.00553769	11.5129
chr22_39414772	APOBEC3C	+	3UTR	3UTR	yes	0.0344558	0.129218	0.00556281	11.5651
chr8_11700284	CTSB	-	3UTR	3UTR	yes	0.0344414	0.129164	0.00558282	11.6067
chrX_77083915	MAGT1	-	3UTR	3UTR	yes	0.0344309	0.129125	0.00559738	11.6369
chr19_11561101	PRKCSH	+	intronic	intronic	yes	0.0344217	0.129091	0.00561024	11.6637
chr12_99127474	APAF1	+	3UTR	3UTR	yes	0.034373	0.128908	0.00567876	11.8061
chr1_16889413	NBPF1	-	3UTR	3UTR	no	0.0343465	0.128809	0.00571626	11.8841
chr2_217366897	RPL37A	+	3UTR	3UTR	yes	0.0342868	0.128585	0.00580173	12.0618
chr22_39415910	APOBEC3C	+	3UTR	3UTR	yes	0.0340212	0.127589	0.00619578	12.881
chr19_53071415	ZNF808	+	intronic	intronic	yes	0.0339189	0.127205	0.00635386	13.2097
chr1_150703612	CTSS	-	3UTR	3UTR	yes	0.0339091	0.127168	0.00636913	13.2414
chr19_2291977	SPPL2B	+	intronic	intronic	yes	0.0338915	0.127102	0.00639678	13.2989
chr17_43294719	CTD-2020K17.1	-	intronic	intronic	yes	0.0338577	0.126975	0.00645014	13.4099
chr22_42777257	NFAM1	-	3UTR	3UTR	no	0.0338229	0.126845	0.00650551	13.525
chr16_68029820	DPEP2	-	intronic	intronic	yes	0.0338015	0.126765	0.00653978	13.5962
chr20_43707845	STK4	+	3UTR	3UTR	yes	-0.0337933	-0.126734	0.00655299	13.6237
chr12_47610931	PCED1B	+	intronic	intronic	yes	0.0337456	0.126555	0.00662988	13.7835
chr1_67874731	SERBP1	-	3UTR	3UTR	yes	0.0336878	0.126338	0.00672436	13.9799
chr1_204526631	MDM4	+	3UTR	3UTR	yes	0.0336185	0.126078	0.00683923	14.2188
chr8_11700321	CTSB	-	3UTR	3UTR	yes	-0.0335681	-0.125889	0.00692383	14.3946
chr17_76418611	PGS1	+	intronic	intronic	yes	-0.0335586	-0.125854	0.0069399	14.4281
chr11_118880796	CCDC84	+	intronic	intronic	yes	-0.0335457	-0.125805	0.00696173	14.4734
chr8_30536015	GSR	-	3UTR	3UTR	yes	-0.0334814	-0.125564	0.00707156	14.7018
chr3_50371157	RASSF1	-	intronic	intronic	yes	0.0334466	0.125434	0.00713166	14.8267
chrX_118673238	CXorf56	-	3UTR	3UTR	yes	0.0334101	0.125297	0.00719513	14.9587
chrX_73485774	FTX	-	intronic	intronic	yes	-0.0332746	-0.124789	0.00743544	15.4583
chr19_39823919	GMFG	-	intronic	intronic	yes	-0.0332071	-0.124535	0.00755779	15.7127
chr11_118880627	CCDC84	+	intronic	intronic	yes	0.0331625	0.124368	0.00763947	15.8824
chr9_139335597	SEC16A	-	3UTR	3UTR	no	-0.0331442	-0.1243	0.00767332	15.9528
chr1_150704544	CTSS	-	3UTR	3UTR	yes	0.0331201	0.124209	0.00771807	16.0459
chr7_75025957	TRIM73	+	intronic	intronic	yes	0.0330814	0.124064	0.0077904	16.1962
chr1_146467146	NBPF12	+	3UTR	3UTR	no	0.0330508	0.123949	0.00784788	16.3158
chr2_202082736	CASP10	+	3UTR	3UTR	yes	0.0330241	0.123849	0.00789848	16.4209
chr7_64460931	ERV3	-	intronic	intronic	yes	0.0329615	0.123615	0.0080181	16.6696
chr19_8606006	MYO1F	-	intronic	intronic	yes	-0.0328045	-0.123026	0.00832533	17.3084
chr4_153544018	TMEM154	-	3UTR	3UTR	yes	-0.0327096	-0.12267	0.00851619	17.7052
chr19_11560716	PRKCSH	+	intronic	intronic	yes	0.0325606	0.122111	0.00882356	18.3442
chr1_36943452	CSF3R	-	intronic	intronic	yes	0.0324931	0.121858	0.00896621	18.6407
chr19_3758349	APBA3	-	intronic	intronic	yes	0.0324864	0.121833	0.00898042	18.6703
chr17_43295903	CTD-2020K17.1	-	intronic	intronic	yes	-0.03241	-0.121546	0.00914427	19.0109
chr6_31640495	CSNK2B	+	3UTR	3UTR	yes	-0.0323837	-0.121448	0.00920134	19.1296
chr2_217366515	RPL37A	+	3UTR	3UTR	yes	0.0322287	0.120866	0.00954412	19.8422
chr12_98943103	TMPO	+	3UTR	3UTR	yes	0.0321005	0.120385	0.0098363	20.4497
chrX_77084001	MAGT1	-	3UTR	3UTR	yes	0.0320923	0.120355	0.0098551	20.4888
chr12_10467972	KLRD1	+	3UTR	3UTR	yes	0.0320714	0.120276	0.00990369	20.5898
chr19_8628768	MYO1F	-	intronic	intronic	yes	-0.0320689	-0.120267	0.00990932	20.6015
chr16_3292200	MEFV	-	Nonsyn	Stp->Trp	yes	0.0319996	0.120007	0.0100716	20.9388
chr15_34523342	SLC12A6	-	3UTR	3UTR	yes	-0.0319842	-0.119949	0.010108	21.0146
chr11_65543634	AP5B1	-	3UTR	3UTR	yes	0.0318756	0.119542	0.0103677	21.5545
chr22_36662237	APOL1	+	3UTR	3UTR	yes	0.0318654	0.119504	0.0103924	21.6058
chr16_12754963	CPPED1	-	3UTR	3UTR	yes	-0.0317185	-0.118953	0.010754	22.3576
chr1_150705221	CTSS	-	3UTR	3UTR	yes	0.0317091	0.118918	0.0107775	22.4064
chr1_36943024	CSF3R	-	intronic	intronic	yes	-0.0316998	-0.118883	0.0108007	22.4547
chr19_7455068	ARHGEF18	+	intronic	intronic	yes	-0.0316737	-0.118785	0.0108665	22.5914
chr6_150046432	NUP43	-	3UTR	3UTR	yes	0.0316173	0.118573	0.0110095	22.8887
chrX_77083828	MAGT1	-	3UTR	3UTR	yes	0.0315827	0.118443	0.0110982	23.0731
chr10_135077730	ADAM8	-	intronic	intronic	yes	0.0315715	0.118401	0.011127	23.1331
chr17_291773	FAM101B	-	3UTR	3UTR	yes	-0.0314704	-0.118022	0.0113901	23.68
chr17_73939141	ACOX1	-	3UTR	3UTR	yes	-0.0313931	-0.117732	0.0115949	24.1057
chr16_12754713	CPPED1	-	3UTR	3UTR	yes	-0.0313585	-0.117603	0.0116876	24.2986
chr19_8606427	MYO1F	-	intronic	intronic	yes	-0.0313579	-0.117601	0.0116892	24.3017
chr22_42779511	NFAM1	-	3UTR	3UTR	no	0.0312216	0.117089	0.0120609	25.0746
chr9_135111287	NTNG2	+	intronic	intronic	no	0.031219	0.11708	0.0120682	25.0897
chr8_11700310	CTSB	-	3UTR	3UTR	yes	-0.0311938	-0.116985	0.012138	25.2349
chr1_9328243	H6PD	+	3UTR	3UTR	yes	-0.0311505	-0.116823	0.012259	25.4865
chr19_15772035	CYP4F3	+	3UTR	3UTR	yes	0.0311428	0.116794	0.0122806	25.5313
chr19_11561242	PRKCSH	+	intronic	intronic	yes	-0.0311241	-0.116724	0.0123332	25.6406
chr1_179326922	SOAT1	+	3UTR	3UTR	yes	-0.0309268	-0.115984	0.0129012	26.8215
chr16_9200347	C16orf72	+	intronic	intronic	yes	-0.0309218	-0.115965	0.0129156	26.8516
chr1_184761125	FAM129A	-	3UTR	3UTR	yes	-0.0309075	-0.115911	0.0129577	26.9391
chr16_48388394	LONP2	+	3UTR	3UTR	yes	0.0308497	0.115695	0.0131291	27.2954
chr12_47610924	PCED1B	+	intronic	intronic	yes	0.0308392	0.115655	0.0131604	27.3605
chrX_73485807	FTX	-	intronic	intronic	yes	-0.0307593	-0.115356	0.013401	27.8607
chr19_54741156	LILRA6	-	3UTR	3UTR	yes	-0.0307366	-0.11527	0.01347	28.0041
chr10_12415691	CAMK1D	+	intronic	intronic	no	-0.0306117	-0.114802	0.0138555	28.8057
chr19_15771961	CYP4F3	+	3UTR	3UTR	yes	0.030602	0.114766	0.0138858	28.8687
chr12_47611077	PCED1B	+	intronic	intronic	yes	-0.0304777	-0.114299	0.01428	29.6881
chr7_128143622	METTL2B	+	3UTR	3UTR	yes	0.03047	0.114271	0.0143048	29.7396
chr8_30536016	GSR	-	3UTR	3UTR	yes	-0.0304665	-0.114258	0.0143158	29.7625
chr17_79780692	FAM195B	-	3UTR	3UTR	no	0.0303212	0.113713	0.01479	30.7485
chr19_5913848	CAPS	+	5UTR	5UTR	yes	-0.0302002	-0.113259	0.0151954	31.5913
chr12_51325390	METTL7A	+	3UTR	3UTR	yes	-0.0301702	-0.113146	0.0152974	31.8032
chr19_16266908	HSH2D	+	intronic	intronic	yes	0.0301681	0.113138	0.0153045	31.8181
chr19_19018996	COPE	-	intronic	intronic	yes	-0.0301338	-0.11301	0.0154219	32.062
chr19_54601083	OSCAR	-	intronic	intronic	yes	-0.0300639	-0.112748	0.0156634	32.5643
chr5_130994344	FNIP1	-	intronic	intronic	no	0.0300142	0.112561	0.0158375	32.9262
chr7_128145030	METTL2B	+	3UTR	3UTR	yes	0.030014	0.11256	0.0158382	32.9275
chr1_40214313	PPIE	+	intronic	intronic	yes	-0.0299751	-0.112415	0.0159754	33.2129
chr2_202028832	CFLAR	+	3UTR	3UTR	yes	0.0299489	0.112316	0.0160684	33.4062
chr12_7250173	C1RL	-	intronic	intronic	yes	0.0298941	0.112111	0.0162646	33.8141
chr3_46417220	CCR5	+	3UTR	3UTR	no	0.0298758	0.112042	0.0163303	33.9507
chr19_53071506	ZNF808	+	intronic	intronic	yes	-0.0298681	-0.112013	0.0163583	34.0089
chr19_14845081	EMR2	-	3UTR	3UTR	yes	-0.0298667	-0.112008	0.0163634	34.0196
chr8_11700677	CTSB	-	3UTR	3UTR	yes	-0.0298194	-0.111831	0.0165352	34.3767
chr19_54741117	LILRA6	-	3UTR	3UTR	yes	-0.0298009	-0.111761	0.0166028	34.5173
chr19_11560533	PRKCSH	+	intronic	intronic	yes	-0.0297801	-0.111683	0.0166791	34.6758
chr16_31375673	ITGAX	+	intronic	intronic	yes	0.02977	0.111646	0.0167163	34.7532
chr5_68576740	CCDC125	-	3UTR	3UTR	yes	-0.0297589	-0.111604	0.0167573	34.8384
chr20_34301191	RBM39	-	intronic	intronic	yes	0.0296582	0.111226	0.0171327	35.6189
chr16_31135107	MYST1	+	intronic	intronic	yes	-0.0296244	-0.111099	0.0172605	35.8846
chr14_20835095	TEP1	-	3UTR	3UTR	no	0.029613	0.111057	0.0173039	35.9747
chr22_42779637	NFAM1	-	3UTR	3UTR	no	0.0295901	0.110971	0.0173908	36.1555
chrX_24094073	EIF2S3	+	intronic	intronic	yes	0.0295604	0.110859	0.0175047	36.3922
chr19_38902252	RASGRP4	-	intronic	intronic	yes	-0.0295417	-0.110789	0.0175764	36.5414
chr19_2293797	SPPL2B	+	intronic	intronic	yes	0.0295405	0.110785	0.017581	36.5509
chr20_43707790	STK4	+	3UTR	3UTR	yes	-0.0295373	-0.110773	0.0175934	36.5767
chr19_8606539	MYO1F	-	intronic	intronic	yes	0.0295329	0.110756	0.0176105	36.6123
chr12_51324639	METTL7A	+	3UTR	3UTR	yes	0.0295311	0.110749	0.0176174	36.6266
chr1_160967817	F11R	-	3UTR	3UTR	yes	0.0294783	0.110552	0.017822	37.052
chr10_104876416	NT5C2	-	intronic	intronic	yes	0.0294599	0.110483	0.0178938	37.2011
chr7_102089037	ORAI2	+	3UTR	3UTR	yes	-0.0294161	-0.110318	0.0180658	37.5587
chr19_10462051	TYK2	-	intronic	intronic	yes	0.0293899	0.11022	0.0181693	37.7739
chr12_51324436	METTL7A	+	3UTR	3UTR	yes	0.0293549	0.110089	0.0183087	38.0639
chr6_150046686	NUP43	-	3UTR	3UTR	yes	0.0293353	0.110015	0.0183871	38.2267
chr22_51062218	ARSA	-	3UTR	3UTR	yes	-0.0293163	-0.109944	0.0184633	38.3852
chr1_159020896	IFI16	+	intronic	intronic	no	-0.0293154	-0.109941	0.0184669	38.3928
chr6_31779318	HSPA1L	-	Syn	Ala->Ala	no	-0.0293099	-0.10992	0.0184891	38.4388
chr2_202152001	CASP8	+	3UTR	3UTR	yes	-0.0293046	-0.1099	0.0185105	38.4833
chr12_47611088	PCED1B	+	intronic	intronic	yes	-0.029274	-0.109785	0.0186341	38.7402
chr7_39833163	LINC00265	+	ncRNA	ncRNA	no	0.0292397	0.109657	0.0187732	39.0296
chrX_118672525	CXorf56	-	3UTR	3UTR	yes	0.0292277	0.109612	0.0188223	39.1316
chr17_43296001	CTD-2020K17.1	-	intronic	intronic	yes	-0.0292263	-0.109607	0.0188279	39.1433
chr22_42779560	NFAM1	-	3UTR	3UTR	no	0.0292179	0.109575	0.0188623	39.2147
chr7_102091527	ORAI2	+	3UTR	3UTR	yes	-0.0292083	-0.109539	0.0189016	39.2965
chr20_30682321	HCK	+	intronic	intronic	yes	-0.0292008	-0.109511	0.0189325	39.3608
chr1_16889566	NBPF1	-	3UTR	3UTR	no	0.0291888	0.109466	0.0189818	39.4632
chr3_32997231	CCR4	+	3UTR	3UTR	yes	0.0291542	0.109336	0.0191251	39.761
chr11_761710	TALDO1	+	intronic	intronic	yes	-0.0291447	-0.1093	0.0191643	39.8425
chr3_50150555	RBM5	+	intronic	intronic	yes	-0.0291273	-0.109235	0.0192367	39.9931
chr16_29679628	SPN	+	3UTR	3UTR	yes	0.0291185	0.109202	0.0192733	40.0691
chr17_1684054	SMYD4	-	3UTR	3UTR	yes	0.0291003	0.109134	0.0193496	40.2278
chr17_38439317	WIPF2	+	3UTR	3UTR	yes	0.0290961	0.109118	0.0193672	40.2644
chr4_153544866	TMEM154	-	3UTR	3UTR	yes	-0.0290783	-0.109051	0.0194417	40.4194
chr8_38829737	PLEKHA2	+	3UTR	3UTR	yes	0.0290363	0.108894	0.0196192	40.7883
chr6_160100882	SOD2	-	3UTR	3UTR	yes	-0.0290356	-0.108891	0.019622	40.7941
chr12_47611499	PCED1B	+	intronic	intronic	yes	-0.0290028	-0.108768	0.0197613	41.0838
chr19_2293947	SPPL2B	+	intronic	intronic	yes	0.0289251	0.108477	0.0200953	41.7782
chr1_16889642	NBPF1	-	3UTR	3UTR	no	0.0289177	0.108449	0.0201271	41.8442
chr19_13884084	MRI1	+	3UTR	3UTR	yes	-0.0288044	-0.108024	0.0206235	42.8762
chr17_76419066	PGS1	+	intronic	intronic	yes	-0.028763	-0.107869	0.0208073	43.2583
chr2_101887860	RNF149	-	ncRNA	ncRNA	yes	-0.0287601	-0.107858	0.0208205	43.2858
chr4_153544137	TMEM154	-	3UTR	3UTR	yes	-0.0287558	-0.107842	0.0208394	43.3251
chr14_20834432	TEP1	-	3UTR	3UTR	no	-0.0286485	-0.10744	0.0213236	44.3317
chr19_54303016	NLRP12	-	intronic	intronic	yes	-0.0285658	-0.10713	0.021703	45.1206
chr17_37920169	IKZF3	-	3UTR	3UTR	yes	0.0285614	0.107113	0.0217234	45.1629
chr12_10468461	KLRD1	+	3UTR	3UTR	yes	0.0285266	0.106982	0.0218853	45.4996
chr3_10193732	VHL	+	3UTR	3UTR	yes	0.028508	0.106913	0.0219719	45.6796
chr2_202083872	CASP10	+	3UTR	3UTR	yes	0.0284962	0.106868	0.0220275	45.7953
chr1_36943632	CSF3R	-	intronic	intronic	yes	0.0284705	0.106772	0.0221482	46.0461
chr12_98943096	TMPO	+	3UTR	3UTR	yes	0.0284087	0.10654	0.0224408	46.6545
chr1_145689568	RNF115	+	3UTR	3UTR	yes	0.0283345	0.106262	0.0227964	47.3937
chr8_48890109	MCM4	+	3UTR	3UTR	yes	0.0283276	0.106236	0.0228297	47.4629
chr1_36067760	PSMB2	-	3UTR	3UTR	yes	0.028323	0.106219	0.0228519	47.5091
chr3_49397323	RHOA	-	3UTR	3UTR	no	-0.0282573	-0.105972	0.023172	48.1746
chr1_179327011	SOAT1	+	3UTR	3UTR	no	-0.0282307	-0.105873	0.0233024	48.4458
chr1_184762487	FAM129A	-	3UTR	3UTR	yes	-0.0281679	-0.105637	0.0236132	49.0917
chr1_179326908	SOAT1	+	3UTR	3UTR	yes	-0.0281435	-0.105545	0.0237351	49.3453
chr11_762169	TALDO1	+	intronic	intronic	yes	-0.0281299	-0.105495	0.0238028	49.486
chr19_5912840	CAPS	+	5UTR	5UTR	yes	0.0281243	0.105474	0.0238309	49.5445
chr16_29679899	SPN	+	3UTR	3UTR	yes	-0.0281044	-0.105399	0.023931	49.7526
chr19_11560427	PRKCSH	+	intronic	intronic	yes	0.0280404	0.105159	0.024255	50.4262
chr7_44841519	PPIA	+	3UTR	3UTR	yes	0.0280327	0.10513	0.0242945	50.5082
chr1_184762590	FAM129A	-	3UTR	3UTR	yes	-0.0279764	-0.104919	0.0245829	51.1078
chr17_37915631	IKZF3	-	3UTR	3UTR	yes	-0.0279214	-0.104713	0.024868	51.7005
chr19_54601726	OSCAR	-	intronic	intronic	yes	-0.0279176	-0.104698	0.0248878	51.7417
chr5_156905556	ADAM19	-	3UTR	3UTR	no	-0.0278938	-0.104609	0.0250121	52.0001
chr16_27461985	IL21R	+	3UTR	3UTR	yes	0.0278733	0.104532	0.0251196	52.2236
chr20_3851209	MAVS	+	3UTR	3UTR	yes	0.027806	0.10428	0.0254747	52.9618
chr16_31375489	ITGAX	+	intronic	intronic	yes	0.0277881	0.104213	0.0255699	53.1599
chr19_58376260	ZNF587	+	3UTR	3UTR	yes	-0.0277557	-0.104091	0.0257432	53.5202
chr19_13884259	MRI1	+	3UTR	3UTR	yes	0.0277526	0.10408	0.02576	53.5551
chr19_18671949	C19orf50	+	intronic	intronic	yes	-0.0277231	-0.103969	0.0259189	53.8853
chr16_50139515	HEATR3	+	3UTR	3UTR	yes	0.0277125	0.103929	0.0259762	54.0044
chr20_30679733	HCK	+	intronic	intronic	yes	0.0277012	0.103887	0.0260368	54.1305
chr3_50149793	RBM5	+	intronic	intronic	yes	0.0276731	0.103781	0.0261897	54.4484
chr16_3292146	MEFV	-	3UTR	3UTR	yes	0.0276378	0.103649	0.0263824	54.8491
chr11_64506111	RASGRP2	-	intronic	intronic	yes	-0.0276357	-0.103641	0.0263939	54.8728
chr8_11700363	CTSB	-	3UTR	3UTR	yes	0.027622	0.10359	0.0264689	55.0289
chr12_121612967	P2RX7	+	intronic	intronic	yes	0.027621	0.103586	0.0264745	55.0405
chr16_31134881	MYST1	+	intronic	intronic	yes	-0.0275878	-0.103462	0.0266572	55.4203
chr19_13871712	CCDC130	+	intronic	intronic	yes	-0.0275624	-0.103367	0.0267978	55.7126
chr17_76418720	PGS1	+	intronic	intronic	yes	-0.0275138	-0.103184	0.0270692	56.2768
chr1_184761270	FAM129A	-	3UTR	3UTR	yes	-0.0275119	-0.103177	0.0270794	56.2981
chr16_29681371	SPN	+	3UTR	3UTR	yes	-0.0274548	-0.102963	0.027401	56.9666
chr16_3100816	MMP25	+	intronic	intronic	yes	0.0274513	0.10295	0.0274209	57.008
chr2_99812978	MRPL30	+	3UTR	3UTR	yes	0.0274405	0.102909	0.0274824	57.1359
chr16_31134677	MYST1	+	intronic	intronic	yes	-0.0272753	-0.10229	0.028433	59.1121
chr9_132265663	LINC00963	+	ncRNA	ncRNA	yes	-0.027269	-0.102266	0.0284699	59.189
chr19_46053267	OPA3	-	3UTR	3UTR	yes	-0.0272677	-0.102261	0.0284779	59.2055
chr17_38439614	WIPF2	+	3UTR	3UTR	yes	0.0272257	0.102104	0.0287242	59.7176
chr19_15771627	CYP4F3	+	3UTR	3UTR	yes	0.0271975	0.101998	0.0288905	60.0633
chr5_130495621	HINT1	-	intronic	intronic	yes	-0.0271509	-0.101823	0.029168	60.6403
chr8_11700637	CTSB	-	3UTR	3UTR	yes	0.0271093	0.101667	0.029417	61.158
chr19_2293866	SPPL2B	+	intronic	intronic	yes	-0.0270784	-0.101551	0.0296034	61.5455
chr5_142605006	ARHGAP26	+	3UTR	3UTR	yes	0.0270715	0.101525	0.0296454	61.6328
chr11_74167294	KCNE3	-	3UTR	3UTR	yes	0.0269905	0.101222	0.0301391	62.6593
chr3_179115627	GNB4	-	3UTR	3UTR	yes	0.0269593	0.101105	0.0303312	63.0586
chr16_68029745	DPEP2	-	intronic	intronic	yes	0.0269226	0.100967	0.0305586	63.5314
chr12_69237509	MDM2	+	3UTR	3UTR	no	-0.0269093	-0.100917	0.0306409	63.7025
chr5_68577105	CCDC125	-	3UTR	3UTR	yes	0.0268921	0.100852	0.0307487	63.9265
chr1_146466917	NBPF12	+	3UTR	3UTR	no	0.0268228	0.100593	0.031184	64.8314
chr19_2292322	SPPL2B	+	intronic	intronic	yes	0.0267493	0.100317	0.0316515	65.8034
chr16_15794191	NDE1	+	intronic	intronic	yes	-0.02667	-0.10002	0.0321628	66.8664
chr1_16889596	NBPF1	-	3UTR	3UTR	no	0.0266678	0.100011	0.0321772	66.8964
chrX_73485297	FTX	-	intronic	intronic	yes	-0.0266335	-0.0998827	0.0324006	67.3609
chr3_179115571	GNB4	-	3UTR	3UTR	yes	0.0266102	0.0997954	0.032553	67.6776
chr19_15771916	CYP4F3	+	3UTR	3UTR	yes	0.0265659	0.0996291	0.032845	68.2847
chr6_42910829	RP3-475N16.1	+	intronic	intronic	no	-0.0265603	-0.0996082	0.0328818	68.3613
chr17_76419056	PGS1	+	intronic	intronic	yes	0.0265529	0.0995806	0.0329306	68.4626
chr19_39824137	GMFG	-	intronic	intronic	yes	-0.0265393	-0.0995294	0.033021	68.6507
chr1_36944246	CSF3R	-	intronic	intronic	yes	0.0264766	0.0992944	0.0334392	69.5201
chr12_69237558	MDM2	+	3UTR	3UTR	no	-0.0264514	-0.0991999	0.0336087	69.8724
chr20_30685722	HCK	+	intronic	intronic	yes	-0.0264256	-0.0991032	0.0337829	70.2346
chr6_42905211	CNPY3	+	intronic	intronic	yes	-0.0263923	-0.0989781	0.0340094	70.7056
chr1_204526595	MDM4	+	3UTR	3UTR	yes	-0.0263826	-0.0989417	0.0340755	70.8429
chr11_65351239	EHBP1L1	+	intronic	intronic	no	0.0263411	0.0987862	0.0343592	71.4328
chr19_18505653	LRRC25	-	intronic	intronic	yes	0.0262943	0.0986108	0.0346818	72.1034
chr16_31133919	MYST1	+	intronic	intronic	no	0.0261915	0.0982251	0.0354	73.5965
chr13_21948577	ZDHHC20	-	3UTR	3UTR	yes	0.0261147	0.0979371	0.0359445	74.7286
chr3_49398423	RHOA	-	Nonsyn	Lys->Arg	yes	0.0260389	0.0976527	0.036489	75.8606
chr6_160100856	SOD2	-	3UTR	3UTR	yes	-0.026037	-0.0976459	0.0365022	75.8881
chr19_53071480	ZNF808	+	intronic	intronic	yes	-0.0260275	-0.09761	0.0365715	76.0321
chr17_76418603	PGS1	+	intronic	intronic	yes	-0.0259813	-0.0974367	0.0369074	76.7304
chr12_44181749	IRAK4	+	3UTR	3UTR	yes	0.0259258	0.0972288	0.0373138	77.5754
chr16_29681458	SPN	+	3UTR	3UTR	yes	-0.0259036	-0.0971453	0.0374781	77.917
chr6_160100932	SOD2	-	3UTR	3UTR	yes	-0.0258815	-0.0970626	0.0376416	78.2569
chr19_11560921	PRKCSH	+	intronic	intronic	yes	-0.0258768	-0.0970448	0.0376767	78.3299
chr11_760952	TALDO1	+	3UTR	3UTR	yes	-0.0258353	-0.0968894	0.0379856	78.972
chr2_202152023	CASP8	+	3UTR	3UTR	yes	-0.0258268	-0.0968574	0.0380495	79.1049
chr7_38763200	VPS41	-	3UTR	3UTR	yes	-0.0258176	-0.0968227	0.0381188	79.2489
chr3_50371000	RASSF1	-	intronic	intronic	yes	0.0258056	0.0967777	0.0382088	79.4362
chr19_1458475	CTB-25B13.12	-	ncRNA	ncRNA	yes	-0.0257972	-0.0967466	0.0382713	79.5661
chr6_32973027	HLA-DOA	-	3UTR	3UTR	yes	0.0257902	0.09672	0.0383247	79.677
chr21_34637023	IFNAR2	+	3UTR	3UTR	yes	0.0257724	0.0966535	0.0384584	79.955
chr19_54680502	MBOAT7	-	intronic	intronic	yes	0.0257526	0.096579	0.038609	80.2681
chr8_11701323	CTSB	-	3UTR	3UTR	yes	0.0257353	0.0965144	0.0387397	80.5399
chr16_31134631	MYST1	+	intronic	intronic	yes	0.025726	0.0964794	0.0388107	80.6874
chr20_35520977	SAMHD1	-	3UTR	3UTR	yes	0.0257226	0.0964668	0.0388363	80.7407
chr1_184762498	FAM129A	-	3UTR	3UTR	yes	0.0257076	0.0964102	0.0389514	80.98
chr19_17663804	FAM129C	+	intronic	intronic	yes	0.0257036	0.0963955	0.0389813	81.0422
chr12_44181739	IRAK4	+	3UTR	3UTR	yes	0.025698	0.0963744	0.0390245	81.1318
chr3_45722381	LIMD1	+	3UTR	3UTR	yes	0.0256624	0.096241	0.0392975	81.6995
chr13_20247024	MPHOSPH8	+	3UTR	3UTR	yes	-0.0256512	-0.0961989	0.0393838	81.879
chr19_1458553	CTB-25B13.12	-	ncRNA	ncRNA	yes	-0.0256213	-0.0960869	0.0396148	82.3592
chr19_39824003	GMFG	-	intronic	intronic	yes	-0.0256141	-0.0960599	0.0396706	82.4752
chr19_19289647	LOC729991-MEF2B	-	intronic	intronic	yes	0.0255739	0.0959088	0.0399842	83.1271
chr16_31134055	MYST1	+	intronic	intronic	yes	0.02556	0.0958567	0.0400929	83.3531
chr19_53071568	ZNF808	+	intronic	intronic	yes	0.0255066	0.0956567	0.0405122	84.2248
chr1_150703782	CTSS	-	3UTR	3UTR	yes	-0.0254888	-0.0955898	0.0406533	84.5182
chr19_1033457	CNN2	+	intronic	intronic	yes	-0.0254718	-0.0955261	0.0407881	84.7985
chr14_20834351	TEP1	-	3UTR	3UTR	no	-0.0254616	-0.095488	0.0408689	84.9665
chr1_36942377	CSF3R	-	intronic	intronic	yes	-0.025457	-0.0954707	0.0409056	85.0427
chr11_760888	TALDO1	+	3UTR	3UTR	yes	0.0254355	0.0953898	0.0410776	85.4004
chr5_96110544	ERAP1	-	3UTR	3UTR	no	0.0254227	0.0953419	0.0411799	85.6129
chr1_220231487	BPNT1	-	3UTR	3UTR	yes	0.0253738	0.0951585	0.0415728	86.4299
chr11_768321	PDDC1	-	3UTR	3UTR	yes	-0.0253292	-0.0949912	0.0419344	87.1816
chr19_18478822	PGPEP1	+	3UTR	3UTR	yes	-0.0253277	-0.0949857	0.0419462	87.2062
chr7_100734874	TRIM56	+	3UTR	3UTR	yes	0.0252969	0.09487	0.0421978	87.7293
chr4_153544182	TMEM154	-	3UTR	3UTR	yes	-0.0252807	-0.0948093	0.0423303	88.0047
chr17_35877106	SYNRG	-	3UTR	3UTR	yes	0.0251932	0.0944813	0.0430524	89.5058
chr7_44841928	PPIA	+	3UTR	3UTR	yes	0.0251472	0.0943085	0.0434367	90.3048
chr7_139651288	TBXAS1	+	intronic	intronic	yes	-0.0251375	-0.0942723	0.0435177	90.4734
chr19_7454859	ARHGEF18	+	intronic	intronic	yes	-0.0251154	-0.0941895	0.0437033	90.8591
chr19_19741586	GMIP	-	intronic	intronic	no	-0.0251041	-0.0941471	0.0437985	91.0571
chr19_39825032	GMFG	-	intronic	intronic	yes	-0.0250952	-0.0941135	0.0438741	91.2142
chr19_54601880	OSCAR	-	intronic	intronic	yes	-0.0250345	-0.0938859	0.0443892	92.2851
chr2_101898162	RNF149	-	intronic	intronic	yes	0.0250246	0.0938488	0.0444738	92.4609
chr19_11561177	PRKCSH	+	intronic	intronic	yes	-0.0249803	-0.0936826	0.0448537	93.2509
chr1_148003749	NBPF14	-	3UTR	3UTR	no	0.0249743	0.0936601	0.0449053	93.3581
chr16_68029861	DPEP2	-	intronic	intronic	yes	0.0249695	0.0936424	0.044946	93.4428
chr19_4653426	TNFAIP8L1	+	3UTR	3UTR	yes	0.0248671	0.0932581	0.0458367	95.2946
chr2_208619479	CCNYL1	+	3UTR	3UTR	yes	0.0248596	0.0932302	0.0459019	95.43
chr4_153544004	TMEM154	-	3UTR	3UTR	yes	-0.0248271	-0.0931084	0.0461877	96.0243
chr8_22450970	PDLIM2	+	intronic	intronic	yes	-0.0247986	-0.0930015	0.0464395	96.5478
chr7_100454211	SLC12A9	+	intronic	intronic	yes	-0.0247895	-0.0929671	0.0465209	96.717
chr2_85546457	TGOLN2	-	3UTR	3UTR	yes	-0.0247878	-0.0929609	0.0465356	96.7475
chr19_54741099	LILRA6	-	3UTR	3UTR	yes	-0.0247816	-0.0929377	0.0465906	96.8618
chr22_39350645	APOBEC3A	+	intronic	intronic	no	0.0247797	0.0929304	0.0466079	96.8978
chr20_43707709	STK4	+	3UTR	3UTR	yes	-0.024745	-0.0928003	0.0469169	97.5403
chr7_44842099	PPIA	+	3UTR	3UTR	no	0.0247426	0.0927912	0.0469387	97.5855
chr19_51637675	SIGLEC9	+	intronic	intronic	yes	-0.0247322	-0.0927523	0.0470315	97.7785
chr8_11700318	CTSB	-	3UTR	3UTR	yes	-0.0246529	-0.092455	0.0477459	99.2637
chr12_69237552	MDM2	+	3UTR	3UTR	no	-0.0246473	-0.092434	0.0477966	99.3691
chr7_100454369	SLC12A9	+	intronic	intronic	yes	-0.0246383	-0.0924002	0.0478786	99.5397
chr16_9204748	uc002czn.2	+	ncRNA	ncRNA	yes	-0.0245671	-0.092133	0.0485298	100.893
chr17_56419144	TSPOAP1-AS1	+	intronic	intronic	yes	0.0245665	0.0921309	0.0485351	100.905
chr5_156904929	ADAM19	-	3UTR	3UTR	no	0.0245297	0.0919929	0.0488743	101.61
chr18_56419810	MALT1	+	3UTR	3UTR	yes	0.0245052	0.0919011	0.0491013	102.082
chr5_156905396	ADAM19	-	3UTR	3UTR	no	-0.0244462	-0.0916797	0.0496517	103.226
chrX_77083914	MAGT1	-	3UTR	3UTR	yes	0.0244416	0.0916625	0.0496946	103.315
chr6_53195458	ELOVL5	-	intronic	intronic	yes	0.0244387	0.0916515	0.0497223	103.373
chr12_47612551	FAM113B	+	intronic	intronic	yes	0.0243556	0.0913399	0.050507	105.004
chr7_100454308	SLC12A9	+	intronic	intronic	yes	-0.0243292	-0.091241	0.050758	105.526
chr19_54741127	LILRA6	-	3UTR	3UTR	yes	-0.0243157	-0.0911905	0.0508868	105.794
chr16_12754725	CPPED1	-	3UTR	3UTR	yes	-0.0242634	-0.0909942	0.0513894	106.839
chr1_1595048	SLC35E2B	-	3UTR	3UTR	yes	0.024249	0.0909402	0.0515285	107.128
chr17_3802635	P2RX1	-	intronic	intronic	yes	0.0242444	0.0909229	0.051573	107.22
chrX_118758965	SEPT6	-	intronic	intronic	yes	0.0242254	0.0908515	0.0517574	107.604
chr17_291783	FAM101B	-	3UTR	3UTR	yes	-0.0241265	-0.0904808	0.0527239	109.613
chr19_16260036	HSH2D	+	intronic	intronic	yes	0.0241162	0.0904422	0.0528254	109.824
chr6_42910058	RP3-475N16.1	+	intronic	intronic	yes	-0.0240787	-0.0903015	0.0531967	110.596
chr1_36943867	CSF3R	-	intronic	intronic	yes	0.0240298	0.0901183	0.0536833	111.608
chr3_48786991	PRKAR2A	-	3UTR	3UTR	yes	-0.0240291	-0.0901156	0.0536906	111.623
chr9_32456365	DDX58	-	3UTR	3UTR	no	0.02402	0.0900815	0.0537815	111.812
chr1_184761348	FAM129A	-	3UTR	3UTR	yes	-0.0239891	-0.0899656	0.0540918	112.457
chr19_13947328	MIR27A	-	ncRNA	ncRNA	no	0.023963	0.0898677	0.054355	113.004
chr3_45721989	LIMD1	+	3UTR	3UTR	yes	0.0239262	0.0897297	0.0547281	113.78
chr1_145689566	RNF115	+	3UTR	3UTR	yes	0.0238026	0.0892662	0.055996	116.416
chr1_144829809	NBPF9	+	3UTR	3UTR	no	0.0238026	0.0892662	0.0559961	116.416
chr6_42910834	RP3-475N16.1	+	intronic	intronic	no	-0.0237935	-0.0892318	0.056091	116.613
chr14_75202995	FCF1	+	3UTR	3UTR	yes	0.0237881	0.0892117	0.0561468	116.729
chr2_231389250	SP100	+	intronic	intronic	no	-0.0237765	-0.0891683	0.056267	116.979
chr10_101992783	CWF19L1	-	3UTR	3UTR	yes	0.0237623	0.0891149	0.0564153	117.287
chr4_153544005	TMEM154	-	3UTR	3UTR	yes	-0.0236761	-0.0887918	0.057319	119.166
chr19_17663648	FAM129C	+	intronic	intronic	yes	-0.023668	-0.0887612	0.0574053	119.346
chr3_44790781	KIAA1143	-	3UTR	3UTR	yes	0.023597	0.0884949	0.0581601	120.915
chr1_144829580	NBPF9	+	3UTR	3UTR	no	0.0235944	0.0884854	0.0581874	120.972
chr1_204526554	MDM4	+	3UTR	3UTR	yes	-0.0235779	-0.0884235	0.0583639	121.339
chr22_42779481	NFAM1	-	3UTR	3UTR	no	0.0235625	0.0883655	0.0585299	121.684
chr2_202031965	CFLAR	+	3UTR	3UTR	yes	-0.0235569	-0.0883445	0.0585902	121.809
chr17_37917330	IKZF3	-	3UTR	3UTR	yes	-0.0235542	-0.0883345	0.0586187	121.868
chr6_42911089	RP3-475N16.1	+	intronic	intronic	yes	-0.0235408	-0.0882842	0.0587634	122.169
chr19_54680659	MBOAT7	-	intronic	intronic	yes	0.0235123	0.0881776	0.0590705	122.807
chr1_145369556	NBPF10	+	3UTR	3UTR	no	0.0234412	0.0879106	0.0598454	124.418
chr1_160967816	F11R	-	3UTR	3UTR	yes	0.0234254	0.0878516	0.0600179	124.777
chr4_57326126	PAICS	+	3UTR	3UTR	yes	0.0234202	0.0878321	0.0600749	124.896
chr19_58375774	ZNF587	+	3UTR	3UTR	yes	0.0234023	0.0877647	0.0602724	125.306
chr1_184761312	FAM129A	-	3UTR	3UTR	yes	-0.023369	-0.0876402	0.0606389	126.068
chr5_108671198	PJA2	-	3UTR	3UTR	no	-0.0233582	-0.0875994	0.0607592	126.318
chr2_101891360	RNF149	-	intronic	intronic	yes	0.0233553	0.0875887	0.0607909	126.384
chr12_47611477	PCED1B	+	intronic	intronic	yes	-0.0232997	-0.08738	0.0614104	127.672
chr14_75202734	FCF1	+	3UTR	3UTR	yes	0.0231599	0.0868558	0.0629896	130.955
chr7_100454395	SLC12A9	+	intronic	intronic	yes	-0.0231434	-0.0867941	0.0631778	131.347
chr1_28662253	MED18	+	3UTR	3UTR	yes	-0.0231241	-0.0867215	0.0633995	131.807
chr1_184761361	FAM129A	-	3UTR	3UTR	yes	-0.0230991	-0.0866279	0.0636867	132.405
chr19_14845069	EMR2	-	3UTR	3UTR	yes	-0.023086	-0.0865787	0.063838	132.719
chr22_42777376	NFAM1	-	3UTR	3UTR	no	0.0230132	0.0863055	0.0646834	134.477
chr1_168220407	SFT2D2	+	intronic	intronic	yes	-0.022976	-0.0861663	0.0651177	135.38
chr22_39428727	APOBEC3D	+	3UTR	3UTR	yes	0.0229691	0.0861403	0.0651989	135.549
chr16_30391725	SEPT1	-	intronic	intronic	yes	0.0229684	0.0861377	0.0652071	135.566
chr17_73940917	ACOX1	-	3UTR	3UTR	yes	0.0229646	0.0861235	0.0652516	135.658
chr4_153544081	TMEM154	-	3UTR	3UTR	yes	-0.0229528	-0.0860789	0.0653914	135.949
chr6_42910878	RP3-475N16.1	+	intronic	intronic	yes	-0.0229471	-0.0860577	0.0654581	136.087
chr15_64202990	DAPK2	-	intronic	intronic	yes	0.0229412	0.0860357	0.0655275	136.232
chr16_31375628	ITGAX	+	intronic	intronic	yes	0.0228921	0.0858515	0.0661086	137.44
chr22_24970622	SNRPD3	+	3UTR	3UTR	yes	-0.0228543	-0.0857098	0.066559	138.376
chr2_37328042	EIF2AK2	-	3UTR	3UTR	no	0.0228043	0.0855223	0.0671583	139.622
chr19_56150729	ZNF581	+	intronic	intronic	yes	0.0227684	0.0853876	0.0675916	140.523
chr11_66402896	RBM14-RBM4	+	intronic	intronic	yes	0.0226895	0.0850916	0.0685521	142.52
chr1_204525649	MDM4	+	3UTR	3UTR	yes	0.0226877	0.085085	0.0685738	142.565
chr7_100455431	SLC12A9	+	intronic	intronic	yes	-0.0226716	-0.0850245	0.0687714	142.976
chr10_135077860	ADAM8	-	intronic	intronic	yes	-0.0226599	-0.0849806	0.0689152	143.275
chr11_68523434	CPT1A	-	3UTR	3UTR	yes	-0.0226462	-0.0849293	0.0690835	143.625
chr16_31134764	MYST1	+	intronic	intronic	yes	-0.0226438	-0.0849202	0.0691133	143.687
chr19_16745385	CTC-429P9.4	-	intronic	intronic	yes	-0.0226345	-0.0848855	0.0692273	143.924
chr18_24179333	KCTD1	-	intronic	intronic	no	-0.0226313	-0.0848735	0.069267	144.006
chr4_2940462	NOP14	-	3UTR	3UTR	yes	0.0225532	0.0845804	0.0702371	146.023
chr12_51324119	METTL7A	+	3UTR	3UTR	yes	0.022532	0.0845009	0.0705023	146.574
chr22_17594349	IL17RA	+	3UTR	3UTR	yes	-0.0225292	-0.0844904	0.0705371	146.647
chr17_73939536	ACOX1	-	3UTR	3UTR	yes	-0.0225002	-0.0843819	0.0709004	147.402
chr1_184762581	FAM129A	-	3UTR	3UTR	yes	-0.0224821	-0.084314	0.0711286	147.876
chr16_29679638	SPN	+	3UTR	3UTR	yes	-0.0224597	-0.0842299	0.0714118	148.465
chr16_29680945	SPN	+	3UTR	3UTR	yes	-0.0224573	-0.0842208	0.0714424	148.529
chr7_100452878	SLC12A9	+	intronic	intronic	yes	-0.0224291	-0.0841151	0.0718	149.272
chr19_54680195	MBOAT7	-	intronic	intronic	yes	0.0223883	0.0839622	0.0723197	150.353
chr1_150705216	CTSS	-	3UTR	3UTR	yes	0.0223713	0.0838984	0.0725375	150.805
chr17_56049829	VEZF1	-	3UTR	3UTR	no	-0.0223648	-0.083874	0.072621	150.979
chr16_89630026	RPL13	+	3UTR	3UTR	yes	0.0223322	0.0837517	0.0730404	151.851
chr8_38830496	PLEKHA2	+	3UTR	3UTR	yes	-0.0223006	-0.0836333	0.0734484	152.699
chr3_121357129	HCLS1	-	intronic	intronic	yes	-0.0222252	-0.0833505	0.07443	154.74
chr1_160967833	F11R	-	3UTR	3UTR	yes	0.0222168	0.0833189	0.0745404	154.969
chr3_179115635	GNB4	-	3UTR	3UTR	yes	-0.0221745	-0.0831605	0.0750956	156.124
chr17_37915552	IKZF3	-	3UTR	3UTR	yes	0.0221475	0.083059	0.0754529	156.867
chr7_128293328	LINC01000	+	ncRNA	ncRNA	no	0.022134	0.0830082	0.0756324	157.24
chr19_8605472	MYO1F	-	intronic	intronic	yes	-0.0221325	-0.0830029	0.0756513	157.279
chr5_131810329	C5orf56	+	intronic	intronic	no	-0.0221187	-0.0829509	0.0758354	157.662
chr11_768383	PDDC1	-	3UTR	3UTR	yes	-0.0221109	-0.0829218	0.0759386	157.876
chr2_219100087	ARPC2	+	intronic	intronic	yes	-0.0221006	-0.082883	0.0760762	158.162
chr1_27948695	FGR	-	intronic	intronic	yes	-0.0220768	-0.0827937	0.076394	158.823
chr1_204525667	MDM4	+	3UTR	3UTR	yes	-0.0220524	-0.0827025	0.07672	159.501
chr3_156259406	SSR3	-	3UTR	3UTR	yes	0.0219566	0.0823431	0.0780143	162.192
chr1_150703764	CTSS	-	3UTR	3UTR	yes	-0.02192	-0.082206	0.0785129	163.228
chr19_46052975	OPA3	-	3UTR	3UTR	yes	0.0218913	0.0820982	0.0789063	164.046
chr8_38829847	PLEKHA2	+	3UTR	3UTR	yes	-0.0218889	-0.0820891	0.07894	164.116
chr19_11560764	PRKCSH	+	intronic	intronic	yes	0.021881	0.0820594	0.0790485	164.342
chr6_42909449	RP3-475N16.1	+	intronic	intronic	yes	0.0218628	0.0819913	0.0792985	164.862
chr1_28826190	PHACTR4	+	3UTR	3UTR	yes	0.0218479	0.0819354	0.0795042	165.289
chr1_144829720	NBPF9	+	3UTR	3UTR	no	0.0218474	0.0819335	0.0795111	165.304
chr11_65544503	AP5B1	-	3UTR	3UTR	yes	-0.021845	-0.0819246	0.0795441	165.372
chr19_8557877	PRAM1	-	intronic	intronic	yes	-0.0218037	-0.0817696	0.0801168	166.563
chr17_37917735	IKZF3	-	3UTR	3UTR	yes	0.0217972	0.0817453	0.0802067	166.75
chr19_2293891	SPPL2B	+	intronic	intronic	yes	-0.0217647	-0.0816234	0.0806597	167.692
chr17_76418696	PGS1	+	intronic	intronic	yes	0.0217577	0.081597	0.080758	167.896
chr12_98943102	TMPO	+	3UTR	3UTR	yes	0.0217538	0.0815824	0.0808125	168.009
chr4_153544085	TMEM154	-	3UTR	3UTR	yes	-0.0217486	-0.0815629	0.0808855	168.161
chr20_30684494	HCK	+	intronic	intronic	yes	0.0217447	0.0815485	0.0809391	168.272
chr12_98943033	TMPO	+	3UTR	3UTR	yes	0.0217357	0.0815147	0.0810655	168.535
chr7_102096821	ORAI2	+	3UTR	3UTR	yes	-0.0216949	-0.0813616	0.0816398	169.729
chr3_45722055	LIMD1	+	3UTR	3UTR	yes	0.0216794	0.0813035	0.0818587	170.184
chr11_74166788	KCNE3	-	3UTR	3UTR	yes	-0.0216742	-0.0812839	0.0819325	170.338
chrX_73486342	FTX	-	intronic	intronic	yes	-0.0216495	-0.0811914	0.0822823	171.065
chr11_47502369	CELF1	-	intronic	intronic	yes	-0.0216307	-0.0811208	0.0825499	171.621
chr1_150704476	CTSS	-	3UTR	3UTR	yes	0.0215911	0.0809725	0.0831144	172.795
chr8_30536152	GSR	-	3UTR	3UTR	yes	-0.0215445	-0.0807975	0.0837845	174.188
chr4_2940371	NOP14	-	3UTR	3UTR	yes	0.0215394	0.0807786	0.0838572	174.339
chr16_31133839	MYST1	+	intronic	intronic	no	-0.0214898	-0.0805925	0.0845752	175.832
chrX_118672535	CXorf56	-	3UTR	3UTR	yes	0.0214399	0.0804052	0.0853026	177.344
chr19_46053340	OPA3	-	3UTR	3UTR	yes	0.0214282	0.0803614	0.0854738	177.7
chr5_156904853	ADAM19	-	3UTR	3UTR	no	0.0214207	0.0803332	0.0855837	177.929
chr17_72468818	CD300A	+	intronic	intronic	yes	-0.0214034	-0.0802683	0.0858378	178.457
chr19_13884611	MRI1	+	3UTR	3UTR	yes	0.0214003	0.080257	0.0858821	178.549
chr19_18477859	PGPEP1	+	3UTR	3UTR	yes	0.0213936	0.0802317	0.0859813	178.755
chr1_184761271	FAM129A	-	3UTR	3UTR	yes	-0.0213799	-0.0801804	0.0861826	179.174
chr22_42779507	NFAM1	-	3UTR	3UTR	no	0.0213726	0.080153	0.0862904	179.398
chr19_8606457	MYO1F	-	intronic	intronic	yes	-0.0213638	-0.0801201	0.0864198	179.667
chr22_42777105	NFAM1	-	3UTR	3UTR	no	0.0213006	0.0798828	0.0873588	181.619
chr20_30684502	HCK	+	intronic	intronic	yes	0.0212967	0.0798682	0.0874167	181.739
chr18_56420526	MALT1	+	3UTR	3UTR	yes	0.0212901	0.0798436	0.0875145	181.943
chr15_64447436	SNX22	+	3UTR	3UTR	yes	0.0212861	0.0798285	0.0875746	182.068
chr6_150045918	NUP43	-	3UTR	3UTR	yes	-0.0212715	-0.0797736	0.0877933	182.522
chr7_100454180	SLC12A9	+	intronic	intronic	yes	-0.0212608	-0.0797338	0.0879524	182.853
chr8_98741259	MTDH	+	3UTR	3UTR	yes	0.0212479	0.0796854	0.0881457	183.255
chr19_5913803	CAPS	+	5UTR	5UTR	yes	-0.0212297	-0.0796172	0.0884194	183.824
chr17_62398900	PECAM1	-	3UTR	3UTR	yes	-0.0211917	-0.0794747	0.0889926	185.016
chr14_20834515	TEP1	-	3UTR	3UTR	no	0.0211429	0.0792915	0.0897338	186.557
chr21_34637146	IFNAR2	+	3UTR	3UTR	yes	-0.0211424	-0.0792895	0.089742	186.574
chr2_202083057	CASP10	+	3UTR	3UTR	yes	0.0211284	0.0792372	0.0899544	187.015
chr19_2295582	SPPL2B	+	intronic	intronic	yes	-0.0211238	-0.0792198	0.0900253	187.163
chr17_43295172	CTD-2020K17.1	-	intronic	intronic	yes	-0.0211196	-0.0792041	0.0900892	187.295
chr1_89649327	GBP4	-	3UTR	3UTR	yes	0.0210774	0.0790458	0.0907358	188.64
chrX_73486203	FTX	-	intronic	intronic	yes	-0.0209467	-0.0785557	0.0927612	192.851
chr8_30535980	GSR	-	3UTR	3UTR	yes	-0.0209233	-0.078468	0.0931275	193.612
chr17_73939399	ACOX1	-	3UTR	3UTR	yes	-0.0208861	-0.0783283	0.093713	194.829
chr6_33269288	TAPBP	-	3UTR	3UTR	yes	0.0208695	0.0782663	0.093974	195.372
chr11_118880600	CCDC84	+	intronic	intronic	yes	0.0208273	0.0781079	0.0946431	196.763
chr2_99812897	MRPL30	+	3UTR	3UTR	yes	0.0208269	0.0781064	0.0946496	196.777
chr18_29652057	RNF125	+	3UTR	3UTR	yes	-0.0208223	-0.0780893	0.0947222	196.927
chr19_51636723	SIGLEC9	+	intronic	intronic	yes	-0.0207802	-0.0779314	0.0953934	198.323
chr19_11561145	PRKCSH	+	intronic	intronic	yes	-0.0207801	-0.0779307	0.0953962	198.329
chr10_101992308	CWF19L1	-	3UTR	3UTR	yes	0.0207234	0.0777183	0.0963053	200.219
chr1_38326774	INPP5B	-	3UTR	3UTR	yes	-0.0207155	-0.0776886	0.096433	200.484
chr19_16661491	SLC35E1	-	3UTR	3UTR	yes	-0.0207025	-0.0776398	0.096643	200.921
chr19_13871000	CCDC130	+	intronic	intronic	yes	0.0206936	0.0776067	0.0967858	201.218
chr3_44620372	RP11-944L7.4	-	intronic	intronic	no	-0.0206841	-0.0775709	0.0969403	201.539
chr4_153543999	TMEM154	-	3UTR	3UTR	yes	-0.0206734	-0.077531	0.097113	201.898
chr19_39825661	GMFG	-	intronic	intronic	yes	-0.0205881	-0.077211	0.0985047	204.791
chr22_36056598	APOL6	+	3UTR	3UTR	no	0.0205821	0.0771882	0.0986043	204.998
chr11_118880839	CCDC84	+	intronic	intronic	yes	-0.020553	-0.0770792	0.0990826	205.993
chr19_11945749	ZNF440	+	3UTR	3UTR	yes	0.0205489	0.0770638	0.0991501	206.133
chr1_204525647	MDM4	+	3UTR	3UTR	yes	0.0205058	0.0769021	0.0998632	207.616
chr2_206986936	NDUFS1	-	3UTR	3UTR	yes	-0.0204558	-0.0767146	0.100695	209.345
chr10_75008815	MRPS16	-	3UTR	3UTR	yes	-0.0204516	-0.0766988	0.100765	209.491
chrX_73486319	FTX	-	intronic	intronic	yes	-0.0204289	-0.0766137	0.101145	210.28
chr6_42910084	RP3-475N16.1	+	intronic	intronic	yes	-0.0203931	-0.0764794	0.101746	211.53
chr15_45025433	TRIM69	+	intronic	intronic	yes	0.0203742	0.0764088	0.102064	212.19
chr12_51325280	METTL7A	+	3UTR	3UTR	yes	0.0203045	0.0761474	0.103245	214.646
chr9_132268960	LINC00963	+	intronic	intronic	yes	-0.0202682	-0.0760111	0.103866	215.936
chr4_153544270	TMEM154	-	3UTR	3UTR	yes	0.0202242	0.0758462	0.10462	217.505
chr1_150703672	CTSS	-	3UTR	3UTR	yes	-0.0202186	-0.0758253	0.104716	217.704
chr12_133297974	PGAM5	+	3UTR	3UTR	yes	-0.0201389	-0.0755264	0.106095	220.572
chr3_121356565	HCLS1	-	intronic	intronic	yes	-0.0201167	-0.075443	0.106482	221.377
chr15_64202989	DAPK2	-	intronic	intronic	yes	-0.0201079	-0.0754099	0.106637	221.698
chr16_31134561	MYST1	+	intronic	intronic	yes	-0.0200852	-0.0753249	0.107033	222.522
chr15_90375513	C15orf38-AP3S2	-	3UTR	3UTR	yes	0.0200791	0.0753019	0.107141	222.746
chr1_67874689	SERBP1	-	3UTR	3UTR	yes	0.0200542	0.0752086	0.107578	223.654
chr11_119532688	PVRL1	-	3UTR	3UTR	no	-0.0200535	-0.0752061	0.107589	223.678
chr16_68030078	DPEP2	-	intronic	intronic	yes	0.0200062	0.0750286	0.108425	225.415
chr22_51062780	ARSA	-	3UTR	3UTR	yes	-0.0199927	-0.0749781	0.108663	225.911
chr6_33270693	TAPBP	-	intronic	intronic	yes	-0.0199904	-0.0749694	0.108704	225.997
chr19_58357268	ZNF587	+	3UTR	3UTR	yes	-0.0199764	-0.0749169	0.108953	226.513
chr3_45722408	LIMD1	+	3UTR	3UTR	yes	0.0199602	0.0748561	0.109241	227.112
chr17_43583373	LRRC37A4P	-	ncRNA	ncRNA	yes	0.019893	0.0746042	0.110442	229.61
chr8_30536603	GSR	-	3UTR	3UTR	yes	0.0198502	0.0744437	0.111213	231.212
chr9_32456380	DDX58	-	3UTR	3UTR	no	0.0198297	0.0743666	0.111585	231.985
chr19_39821339	GMFG	-	intronic	intronic	yes	-0.0198229	-0.0743412	0.111707	232.24
chr20_3852858	MAVS	+	3UTR	3UTR	yes	0.0197877	0.0742092	0.112347	233.568
chr17_37918231	IKZF3	-	3UTR	3UTR	yes	0.0197548	0.0740856	0.112948	234.818
chr6_160101723	SOD2	-	3UTR	3UTR	yes	0.0197356	0.074014	0.113297	235.545
chr3_50373238	RASSF1	-	intronic	intronic	yes	0.0196849	0.0738236	0.11423	237.484
chr7_130629624	FLJ43663	-	ncRNA	ncRNA	no	0.0196817	0.0738115	0.11429	237.609
chr19_13871486	CCDC130	+	intronic	intronic	yes	-0.0196572	-0.0737196	0.114743	238.55
chr16_29681610	SPN	+	3UTR	3UTR	yes	-0.0196158	-0.0735647	0.115509	240.144
chr1_150703781	CTSS	-	3UTR	3UTR	yes	0.0195865	0.0734545	0.116056	241.281
chr1_204525717	MDM4	+	3UTR	3UTR	yes	-0.0195659	-0.0733774	0.116441	242.081
chr1_160967857	F11R	-	3UTR	3UTR	yes	0.0195399	0.0732798	0.116929	243.095
chr19_39824133	GMFG	-	intronic	intronic	yes	-0.0195325	-0.073252	0.117069	243.385
chr8_11700737	CTSB	-	3UTR	3UTR	yes	0.0195066	0.073155	0.117555	244.398
chr19_54680512	MBOAT7	-	intronic	intronic	yes	0.0194698	0.0730168	0.118252	245.846
chr6_53195434	ELOVL5	-	intronic	intronic	yes	-0.0194661	-0.073003	0.118321	245.99
chr12_7250082	C1RL	-	intronic	intronic	yes	0.0194355	0.0728885	0.118902	247.196
chr4_153544176	TMEM154	-	3UTR	3UTR	yes	-0.0194295	-0.0728657	0.119017	247.436
chr1_36067886	PSMB2	-	3UTR	3UTR	yes	-0.0194206	-0.0728324	0.119187	247.789
chr20_30680822	HCK	+	intronic	intronic	yes	0.019418	0.0728227	0.119236	247.891
chr2_204168822	CYP20A1	+	3UTR	3UTR	yes	0.0193827	0.0726902	0.119911	249.295
chr11_118880809	CCDC84	+	intronic	intronic	yes	0.0193667	0.0726303	0.120218	249.932
chr1_16889624	NBPF1	-	3UTR	3UTR	no	0.0193539	0.0725822	0.120464	250.444
chr16_29680268	SPN	+	3UTR	3UTR	yes	0.0193531	0.0725793	0.120478	250.474
chr6_42905085	CNPY3	+	intronic	intronic	yes	-0.0193522	-0.0725759	0.120496	250.511
chr1_150704605	CTSS	-	3UTR	3UTR	yes	0.0192869	0.0723309	0.121757	253.133
chr1_38326700	INPP5B	-	3UTR	3UTR	yes	-0.0192629	-0.0722412	0.122222	254.099
chr1_150704448	CTSS	-	3UTR	3UTR	yes	0.0192541	0.0722081	0.122393	254.456
chr16_30392008	SEPT1	-	intronic	intronic	yes	0.0192477	0.0721839	0.122519	254.717
chr19_10462116	TYK2	-	intronic	intronic	yes	0.0191963	0.0719914	0.123522	256.802
chr4_153544019	TMEM154	-	3UTR	3UTR	yes	-0.0191951	-0.0719866	0.123547	256.854
chr16_68029834	DPEP2	-	intronic	intronic	yes	0.0191883	0.0719613	0.12368	257.13
chr4_76838070	NAAA	-	intronic	intronic	yes	-0.0191806	-0.0719323	0.123831	257.445
chr6_42856176	RPL7L1	+	3UTR	3UTR	yes	0.0191443	0.0717963	0.124545	258.929
chr12_120899075	GATC	+	3UTR	3UTR	yes	0.0191386	0.0717748	0.124658	259.165
chr6_42910921	RP3-475N16.1	+	intronic	intronic	yes	-0.019128	-0.0717352	0.124867	259.598
chr4_177252327	SPCS3	+	3UTR	3UTR	no	0.0191239	0.0717197	0.124949	259.768
chr6_150045998	NUP43	-	3UTR	3UTR	yes	0.0191191	0.0717016	0.125044	259.967
chr1_167476230	CD247	-	intronic	intronic	yes	-0.0191187	-0.0717002	0.125051	259.982
chr1_160966418	F11R	-	3UTR	3UTR	yes	0.0190982	0.0716232	0.125458	260.828
chr16_29681498	SPN	+	3UTR	3UTR	yes	-0.0190923	-0.0716014	0.125574	261.068
chr17_76418718	PGS1	+	intronic	intronic	yes	-0.0190653	-0.0714999	0.126112	262.187
chr7_128293575	LINC01000	+	ncRNA	ncRNA	no	0.0190564	0.0714667	0.126288	262.553
chr7_48146170	UPP1	+	intronic	intronic	yes	0.019055	0.0714614	0.126317	262.612
chr16_29680358	SPN	+	3UTR	3UTR	yes	0.019016	0.071315	0.127097	264.235
chr7_48146183	UPP1	+	intronic	intronic	yes	0.019013	0.071304	0.127156	264.357
chr1_167476298	CD247	-	intronic	intronic	yes	-0.0190124	-0.0713016	0.127169	264.383
chr19_16267255	HSH2D	+	intronic	intronic	yes	0.018978	0.0711724	0.127861	265.823
chr19_13871461	CCDC130	+	intronic	intronic	yes	-0.0189734	-0.0711552	0.127954	266.015
chr1_36943554	CSF3R	-	intronic	intronic	yes	-0.0189708	-0.0711456	0.128005	266.122
chr16_29681560	SPN	+	3UTR	3UTR	yes	-0.0189587	-0.0711001	0.128249	266.63
chr2_99812988	MRPL30	+	3UTR	3UTR	yes	0.0189485	0.0710619	0.128455	267.059
chr16_29845721	MVP	+	intronic	intronic	yes	0.0189436	0.0710436	0.128554	267.264
chr19_51637435	SIGLEC9	+	intronic	intronic	yes	-0.0188889	-0.0708383	0.129664	269.572
chr8_98741417	MTDH	+	3UTR	3UTR	yes	-0.0188747	-0.0707851	0.129954	270.174
chr14_20834493	TEP1	-	3UTR	3UTR	no	-0.0188653	-0.0707499	0.130145	270.572
chr7_128293316	LINC01000	+	ncRNA	ncRNA	no	0.018786	0.0704526	0.131771	273.952
chr20_30680852	HCK	+	intronic	intronic	yes	-0.018784	-0.0704451	0.131813	274.038
chr1_36942957	CSF3R	-	intronic	intronic	yes	0.0187708	0.0703954	0.132086	274.607
chrX_73486311	FTX	-	intronic	intronic	yes	-0.0187653	-0.070375	0.132198	274.84
chr22_51062183	ARSA	-	3UTR	3UTR	yes	-0.0187461	-0.0703028	0.132596	275.667
chr11_118074080	AMICA1	-	intronic	intronic	no	-0.0186709	-0.0700207	0.134161	278.921
chr19_54741153	LILRA6	-	3UTR	3UTR	yes	0.0186654	0.0700001	0.134276	279.161
chr19_11560824	PRKCSH	+	intronic	intronic	yes	-0.0186581	-0.0699728	0.134429	279.477
chr18_56419971	MALT1	+	3UTR	3UTR	yes	0.0185987	0.0697502	0.135675	282.069
chr21_34637216	IFNAR2	+	3UTR	3UTR	yes	-0.0185392	-0.0695269	0.136935	284.688
chr16_29681699	SPN	+	3UTR	3UTR	yes	-0.0185338	-0.0695068	0.137049	284.925
chr17_73940077	ACOX1	-	3UTR	3UTR	yes	-0.0185293	-0.0694899	0.137144	285.123
chr7_100734812	TRIM56	+	3UTR	3UTR	yes	0.018523	0.0694661	0.137279	285.403
chr7_72438943	TRIM74	-	intronic	intronic	yes	0.0184771	0.0692941	0.138257	287.437
chr1_184761123	FAM129A	-	3UTR	3UTR	yes	-0.0184452	-0.0691742	0.138942	288.861
chr2_37328082	EIF2AK2	-	3UTR	3UTR	no	0.0184274	0.0691076	0.139324	289.655
chr6_150045788	NUP43	-	3UTR	3UTR	yes	0.0184239	0.0690946	0.139399	289.811
chr19_2293890	SPPL2B	+	intronic	intronic	yes	-0.0184148	-0.0690602	0.139596	290.221
chr1_89649522	GBP4	-	3UTR	3UTR	yes	0.0184146	0.0690598	0.139599	290.226
chr17_37915412	IKZF3	-	3UTR	3UTR	yes	-0.018404	-0.06902	0.139828	290.702
chr1_204525639	MDM4	+	3UTR	3UTR	yes	-0.0184019	-0.0690121	0.139873	290.796
chr1_36942998	CSF3R	-	intronic	intronic	yes	0.0183953	0.0689873	0.140016	291.093
chr17_37915525	IKZF3	-	3UTR	3UTR	yes	-0.0183864	-0.0689541	0.140207	291.491
chr12_51325537	METTL7A	+	3UTR	3UTR	yes	0.0183847	0.0689475	0.140245	291.57
chr7_6646440	C7orf26	+	intronic	intronic	yes	0.0183669	0.0688807	0.140631	292.371
chr14_20835057	TEP1	-	3UTR	3UTR	no	0.018341	0.0687838	0.141191	293.537
chr17_76419083	PGS1	+	intronic	intronic	yes	-0.0183216	-0.068711	0.141614	294.415
chr1_150703634	CTSS	-	3UTR	3UTR	yes	0.0183088	0.0686627	0.141894	294.999
chr6_42856983	RPL7L1	+	3UTR	3UTR	yes	0.0182495	0.0684403	0.143193	297.698
chr16_15794582	NDE1	+	intronic	intronic	yes	0.0182466	0.0684295	0.143256	297.83
chr7_48146025	UPP1	+	intronic	intronic	yes	-0.0182342	-0.0683831	0.143529	298.396
chr3_46417221	CCR5	+	3UTR	3UTR	no	0.0182165	0.0683166	0.143919	299.207
chr15_75646087	NEIL1	+	Syn	Lys->Lys	no	0.0182149	0.0683108	0.143953	299.279
chr4_17803019	DCAF16	-	3UTR	3UTR	yes	0.0181835	0.068193	0.144647	300.722
chr1_9987932	LZIC	-	intronic	intronic	yes	0.0181765	0.0681668	0.144802	301.043
chr19_54679978	MBOAT7	-	intronic	intronic	yes	-0.0181653	-0.0681249	0.14505	301.559
chr19_8557292	PRAM1	-	intronic	intronic	yes	0.0181643	0.068121	0.145073	301.606
chr1_150704412	CTSS	-	3UTR	3UTR	yes	0.018098	0.0678724	0.14655	304.677
chr19_15771952	CYP4F3	+	3UTR	3UTR	yes	-0.0180873	-0.0678324	0.146789	305.173
chr19_11561241	PRKCSH	+	intronic	intronic	yes	0.0180793	0.0678023	0.146968	305.547
chr17_37920635	IKZF3	-	3UTR	3UTR	yes	-0.0180753	-0.0677872	0.147058	305.734
chr8_38830531	PLEKHA2	+	3UTR	3UTR	yes	-0.0180671	-0.0677563	0.147243	306.118
chr16_29679576	SPN	+	3UTR	3UTR	yes	0.0180257	0.0676012	0.148174	308.053
chr20_3852854	MAVS	+	3UTR	3UTR	yes	-0.0179996	-0.0675034	0.148763	309.278
chr1_1595025	SLC35E2B	-	3UTR	3UTR	yes	0.0179752	0.0674119	0.149315	310.426
chr7_73640717	LAT2	+	3UTR	3UTR	yes	0.0179621	0.0673628	0.149612	311.044
chr19_54600970	OSCAR	-	intronic	intronic	yes	-0.0179138	-0.0671814	0.150714	313.335
chr19_18478885	PGPEP1	+	3UTR	3UTR	yes	-0.0179083	-0.067161	0.150839	313.593
chr19_4654597	TNFAIP8L1	+	3UTR	3UTR	yes	0.0178672	0.0670069	0.15178	315.551
chr8_30536151	GSR	-	3UTR	3UTR	yes	-0.0178007	-0.0667574	0.153314	318.74
chr6_42857023	RPL7L1	+	3UTR	3UTR	yes	-0.0177878	-0.0667091	0.153612	319.36
chr18_56420565	MALT1	+	3UTR	3UTR	yes	-0.0177818	-0.0666865	0.153752	319.65
chr16_31134015	MYST1	+	intronic	intronic	yes	-0.017768	-0.0666349	0.154071	320.314
chr19_38897234	FAM98C	+	intronic	intronic	yes	-0.017762	-0.0666123	0.154211	320.605
chr1_28662186	MED18	+	3UTR	3UTR	yes	-0.0177511	-0.0665715	0.154464	321.132
chr1_150704483	CTSS	-	3UTR	3UTR	yes	0.0177307	0.0664947	0.154942	322.123
chr2_37327666	EIF2AK2	-	3UTR	3UTR	no	-0.0177251	-0.0664738	0.155072	322.394
chr2_204168831	CYP20A1	+	3UTR	3UTR	yes	0.0177169	0.0664431	0.155263	322.792
chr19_18477800	PGPEP1	+	3UTR	3UTR	yes	-0.017706	-0.0664022	0.155518	323.321
chr19_50024985	FCGRT	+	intronic	intronic	yes	-0.0176983	-0.0663735	0.155697	323.695
chr1_204525666	MDM4	+	3UTR	3UTR	yes	-0.0176575	-0.0662204	0.156655	325.687
chr16_29680267	SPN	+	3UTR	3UTR	yes	0.0176402	0.0661555	0.157063	326.533
chr12_51325347	METTL7A	+	3UTR	3UTR	yes	0.0176402	0.0661554	0.157063	326.534
chr19_58357271	ZNF587	+	3UTR	3UTR	yes	0.0176268	0.0661054	0.157378	327.189
chr2_128601426	RP5-935K16.1	-	ncRNA	ncRNA	yes	-0.0176266	-0.0661044	0.157384	327.202
chr17_62400240	PECAM1	-	3UTR	3UTR	yes	-0.0176059	-0.066027	0.157872	328.216
chr13_20247029	MPHOSPH8	+	3UTR	3UTR	yes	-0.0175164	-0.0656911	0.160002	332.644
chr12_133298095	PGAM5	+	3UTR	3UTR	yes	0.0174837	0.0655685	0.160784	334.271
chr20_43707842	STK4	+	3UTR	3UTR	yes	-0.0174708	-0.0655202	0.161094	334.914
chr20_30683967	HCK	+	intronic	intronic	yes	0.0174593	0.0654769	0.161372	335.492
chr8_11700213	CTSB	-	3UTR	3UTR	yes	0.0174322	0.0653753	0.162024	336.848
chr8_11700261	CTSB	-	3UTR	3UTR	yes	0.0174188	0.0653252	0.162347	337.519
chr16_68030025	DPEP2	-	intronic	intronic	yes	0.0174158	0.0653139	0.162419	337.67
chr3_50370101	RASSF1	-	intronic	intronic	yes	0.0173946	0.0652343	0.162934	338.739
chr3_50370205	RASSF1	-	intronic	intronic	yes	0.0173838	0.0651939	0.163194	339.281
chr21_34729971	IFNAR1	+	3UTR	3UTR	yes	0.0173663	0.0651281	0.16362	340.167
chr1_184762460	FAM129A	-	3UTR	3UTR	yes	-0.017354	-0.0650823	0.163917	340.784
chr19_13884198	MRI1	+	3UTR	3UTR	yes	0.0173393	0.065027	0.164277	341.531
chr18_24179324	KCTD1	-	intronic	intronic	no	0.0173034	0.0648924	0.165154	343.354
chr7_128293372	LINC01000	+	ncRNA	ncRNA	no	-0.0172964	-0.0648662	0.165324	343.71
chr7_44841589	PPIA	+	3UTR	3UTR	yes	0.0172453	0.0646743	0.166582	346.323
chr16_29680946	SPN	+	3UTR	3UTR	yes	-0.0171936	-0.0644805	0.167859	348.978
chr6_42857031	RPL7L1	+	3UTR	3UTR	yes	0.0171543	0.0643333	0.168833	351.005
chr1_204524806	MDM4	+	3UTR	3UTR	yes	0.0171542	0.0643327	0.168837	351.012
chr2_217366868	RPL37A	+	3UTR	3UTR	yes	0.0171404	0.0642812	0.169179	351.724
chr6_31778115	HSPA1L	-	Syn	Glu->Glu	no	-0.0171305	-0.064244	0.169427	352.238
chr14_20834436	TEP1	-	3UTR	3UTR	no	0.0171225	0.0642141	0.169626	352.652
chr19_11040806	C19orf52	+	3UTR	3UTR	yes	0.017105	0.0641483	0.170064	353.564
chr19_8628712	MYO1F	-	intronic	intronic	yes	-0.0171001	-0.0641299	0.170187	353.819
chr11_74166911	KCNE3	-	3UTR	3UTR	yes	-0.0170988	-0.064125	0.17022	353.887
chr19_39359028	RINL	-	3UTR	3UTR	yes	-0.0170592	-0.0639766	0.171212	355.951
chr19_8557422	PRAM1	-	intronic	intronic	yes	0.0170473	0.0639318	0.171513	356.576
chr7_65619243	CRCP	+	3UTR	3UTR	yes	-0.0170431	-0.0639162	0.171618	356.794
chr19_2293929	SPPL2B	+	intronic	intronic	yes	0.0170399	0.0639043	0.171698	356.961
chr14_75202402	FCF1	+	3UTR	3UTR	yes	0.0170259	0.0638518	0.172051	357.694
chr1_204525744	MDM4	+	3UTR	3UTR	yes	0.0170099	0.0637915	0.172457	358.538
chr16_3292490	MEFV	-	3UTR	3UTR	yes	-0.0170038	-0.0637688	0.17261	358.857
chr17_3802634	P2RX1	-	intronic	intronic	yes	0.0170032	0.0637664	0.172627	358.891
chr1_184761293	FAM129A	-	3UTR	3UTR	yes	-0.0169777	-0.0636708	0.173273	360.234
chr19_54681913	MBOAT7	-	intronic	intronic	yes	0.0169685	0.0636362	0.173506	360.72
chr20_3852861	MAVS	+	3UTR	3UTR	yes	0.0169652	0.063624	0.17359	360.893
chr2_206987270	NDUFS1	-	3UTR	3UTR	yes	0.0169487	0.0635621	0.174009	361.764
chr19_58357111	ZNF587	+	3UTR	3UTR	yes	-0.0169266	-0.0634794	0.174571	362.933
chr16_3292508	MEFV	-	3UTR	3UTR	yes	0.0169119	0.0634242	0.174947	363.714
chr1_16889639	NBPF1	-	3UTR	3UTR	no	-0.0169068	-0.0634052	0.175077	363.984
chr19_11561186	PRKCSH	+	intronic	intronic	yes	0.0168797	0.0633034	0.175771	365.429
chr20_3852978	MAVS	+	3UTR	3UTR	yes	-0.0168681	-0.06326	0.176068	366.046
chr12_47602497	PCED1B-AS	-	ncRNA	ncRNA	yes	0.0168641	0.0632449	0.176172	366.261
chr6_42911662	RP3-475N16.1	+	ncRNA	ncRNA	yes	-0.01686	-0.0632294	0.176278	366.481
chr19_51636761	SIGLEC9	+	intronic	intronic	yes	-0.016814	-0.0630568	0.177464	368.947
chr9_32456316	DDX58	-	3UTR	3UTR	no	0.0168017	0.063011	0.17778	369.604
chr19_54741056	LILRA6	-	3UTR	3UTR	yes	0.0167636	0.0628681	0.178767	371.656
chr15_34524708	SLC12A6	-	3UTR	3UTR	yes	-0.0167193	-0.0627017	0.179922	374.058
chr4_153545033	TMEM154	-	3UTR	3UTR	yes	-0.0167064	-0.0626534	0.180258	374.756
chr20_30679593	HCK	+	intronic	intronic	yes	-0.0166972	-0.062619	0.180498	375.255
chr19_2293842	SPPL2B	+	intronic	intronic	yes	-0.0166893	-0.0625893	0.180705	375.686
chr22_42777186	NFAM1	-	3UTR	3UTR	no	-0.0166859	-0.0625766	0.180794	375.871
chr1_183527070	NCF2	-	intronic	intronic	yes	0.0166726	0.0625267	0.181143	376.595
chr20_43707841	STK4	+	3UTR	3UTR	yes	0.0165857	0.062201	0.183431	381.353
chr2_206986926	NDUFS1	-	3UTR	3UTR	yes	0.0165685	0.0621364	0.183887	382.301
chr4_17802979	DCAF16	-	3UTR	3UTR	yes	0.0165544	0.0620836	0.18426	383.078
chr1_160967890	F11R	-	3UTR	3UTR	yes	0.0165349	0.0620101	0.184781	384.16
chr22_31056985	DUSP18	-	intronic	intronic	yes	0.0165332	0.0620041	0.184824	384.249
chr15_64447632	SNX22	+	3UTR	3UTR	yes	-0.0165234	-0.0619673	0.185086	384.793
chr2_202152106	CASP8	+	3UTR	3UTR	yes	0.0165076	0.0619081	0.185506	385.668
chr7_65619292	CRCP	+	3UTR	3UTR	yes	0.0164903	0.061843	0.18597	386.631
chr17_73940067	ACOX1	-	3UTR	3UTR	yes	-0.0164886	-0.0618367	0.186015	386.725
chr1_148003756	NBPF14	-	3UTR	3UTR	no	0.0164816	0.0618105	0.186201	387.113
chr19_8557875	PRAM1	-	intronic	intronic	yes	0.0164771	0.0617936	0.186323	387.365
chr2_37327702	EIF2AK2	-	3UTR	3UTR	no	-0.0164633	-0.0617416	0.186694	388.137
chr20_30679651	HCK	+	intronic	intronic	yes	0.0164543	0.0617079	0.186935	388.637
chr21_34637084	IFNAR2	+	3UTR	3UTR	yes	-0.0164467	-0.0616794	0.187139	389.061
chr20_30679525	HCK	+	intronic	intronic	yes	0.0164314	0.061622	0.18755	389.917
chr12_10467851	KLRD1	+	3UTR	3UTR	yes	0.0163943	0.061483	0.18855	391.995
chr11_65544342	AP5B1	-	3UTR	3UTR	yes	0.0163805	0.0614312	0.188923	392.77
chr17_56419176	TSPOAP1-AS1	+	intronic	intronic	yes	0.0163542	0.0613325	0.189636	394.253
chr11_762148	TALDO1	+	intronic	intronic	yes	0.0163487	0.0613119	0.189785	394.563
chr1_109748657	KIAA1324	+	3UTR	3UTR	yes	0.0163265	0.0612289	0.190386	395.813
chr7_100454396	SLC12A9	+	intronic	intronic	yes	-0.0162914	-0.0610969	0.191345	397.807
chr21_34637221	IFNAR2	+	3UTR	3UTR	yes	-0.016274	-0.0610317	0.191821	398.795
chr12_47611501	PCED1B	+	intronic	intronic	yes	-0.0162637	-0.060993	0.192103	399.381
chr11_74167369	KCNE3	-	3UTR	3UTR	yes	0.0162616	0.0609854	0.192159	399.498
chr14_20834425	TEP1	-	3UTR	3UTR	no	-0.01625	-0.0609418	0.192477	400.16
chr4_153545534	TMEM154	-	3UTR	3UTR	yes	0.0162357	0.0608884	0.192868	400.973
chr5_156905561	ADAM19	-	3UTR	3UTR	no	-0.0162259	-0.0608515	0.193139	401.535
chr5_156904950	ADAM19	-	3UTR	3UTR	no	-0.0162228	-0.0608399	0.193223	401.711
chr3_50373175	RASSF1	-	intronic	intronic	yes	-0.01622	-0.0608294	0.1933	401.872
chr10_72164154	EIF4EBP2	+	5UTR	5UTR	no	0.0162012	0.0607587	0.19382	402.951
chrX_73485925	FTX	-	intronic	intronic	yes	-0.0161881	-0.0607097	0.19418	403.7
chr6_32973557	HLA-DOA	-	3UTR	3UTR	yes	0.0161792	0.0606764	0.194425	404.21
chr5_130994333	FNIP1	-	intronic	intronic	no	0.0161788	0.0606748	0.194437	404.234
chr20_30684374	HCK	+	intronic	intronic	yes	0.0161674	0.060632	0.194752	404.889
chr19_51637563	SIGLEC9	+	intronic	intronic	yes	-0.0161396	-0.0605277	0.195522	406.491
chr2_208619749	CCNYL1	+	3UTR	3UTR	yes	0.0161182	0.0604475	0.196117	407.727
chr1_144829598	NBPF9	+	3UTR	3UTR	no	0.0160885	0.0603362	0.196943	409.444
chr11_117083537	PCSK7	-	intronic	intronic	yes	-0.0160855	-0.0603251	0.197025	409.616
chr19_54680152	MBOAT7	-	intronic	intronic	yes	0.0160841	0.0603198	0.197064	409.697
chr17_76419021	PGS1	+	intronic	intronic	yes	-0.0160382	-0.0601475	0.19835	412.369
chr17_43583007	LRRC37A4P	-	ncRNA	ncRNA	yes	0.0160354	0.0601369	0.198429	412.533
chr18_56419749	MALT1	+	3UTR	3UTR	yes	0.0160074	0.0600319	0.199215	414.168
chr16_31375482	ITGAX	+	intronic	intronic	yes	0.0159757	0.059913	0.200108	416.024
chr12_47610985	PCED1B	+	intronic	intronic	yes	-0.0159713	-0.0598967	0.200231	416.279
chr19_15772017	CYP4F3	+	3UTR	3UTR	yes	-0.0159596	-0.0598529	0.20056	416.964
chr19_18505703	LRRC25	-	intronic	intronic	yes	-0.0159562	-0.0598401	0.200657	417.165
chr1_150704660	CTSS	-	3UTR	3UTR	yes	0.0159545	0.0598336	0.200706	417.267
chr1_9328242	H6PD	+	3UTR	3UTR	yes	-0.0159402	-0.05978	0.20111	418.109
chr19_8562377	PRAM1	-	intronic	intronic	yes	0.0159293	0.059739	0.20142	418.752
chr22_39428854	APOBEC3D	+	3UTR	3UTR	yes	0.0159166	0.0596914	0.20178	419.501
chr4_2841434	SH3BP2	+	3UTR	3UTR	yes	0.0159164	0.0596908	0.201784	419.509
chr19_54680079	MBOAT7	-	intronic	intronic	yes	-0.0159141	-0.0596821	0.201851	419.648
chr4_2940397	NOP14	-	3UTR	3UTR	yes	0.0158972	0.0596186	0.202331	420.647
chr2_202083873	CASP10	+	3UTR	3UTR	yes	0.0158783	0.059548	0.202867	421.761
chr16_29681611	SPN	+	3UTR	3UTR	yes	-0.015873	-0.0595279	0.20302	422.079
chr6_150045748	NUP43	-	3UTR	3UTR	yes	-0.0158312	-0.0593712	0.204214	424.561
chr2_202151998	CASP8	+	3UTR	3UTR	yes	-0.0158151	-0.0593108	0.204675	425.52
chr16_31375562	ITGAX	+	intronic	intronic	yes	0.0158145	0.0593087	0.204692	425.554
chr1_36942971	CSF3R	-	intronic	intronic	yes	0.0157879	0.0592089	0.205455	427.142
chr14_50801004	ATP5S	+	intronic	intronic	yes	0.0157582	0.0590974	0.206312	428.923
chr3_9742628	MTMR14	+	intronic	intronic	yes	0.0157158	0.0589386	0.207536	431.468
chr14_20835186	TEP1	-	3UTR	3UTR	no	0.0156611	0.0587333	0.209126	434.773
chr6_160100909	SOD2	-	3UTR	3UTR	yes	-0.0156572	-0.0587188	0.209239	435.007
chr8_38830586	PLEKHA2	+	3UTR	3UTR	yes	0.0156452	0.0586738	0.209588	435.734
chr19_8557269	PRAM1	-	intronic	intronic	yes	-0.0156447	-0.0586718	0.209604	435.767
chr10_135079166	ADAM8	-	intronic	intronic	yes	-0.0156282	-0.0586099	0.210086	436.769
chr8_11700322	CTSB	-	3UTR	3UTR	yes	-0.0156065	-0.0585286	0.210721	438.088
chr1_167477016	CD247	-	intronic	intronic	yes	-0.015597	-0.0584927	0.211	438.67
chr7_38763074	VPS41	-	3UTR	3UTR	yes	-0.0155813	-0.058434	0.21146	439.625
chr22_51062205	ARSA	-	3UTR	3UTR	yes	0.0155604	0.0583556	0.212074	440.902
chr1_150703607	CTSS	-	3UTR	3UTR	yes	-0.0155524	-0.0583256	0.21231	441.392
chr11_64506005	RASGRP2	-	intronic	intronic	yes	0.0155408	0.0582823	0.21265	442.1
chr5_156905411	ADAM19	-	3UTR	3UTR	no	-0.0155171	-0.0581934	0.21335	443.555
chr19_54741201	LILRA6	-	3UTR	3UTR	yes	-0.0154657	-0.0580005	0.214874	446.722
chr16_15794957	NDE1	+	intronic	intronic	yes	-0.0154384	-0.0578983	0.215684	448.408
chr12_53690376	PFDN5	+	intronic	intronic	yes	-0.015437	-0.0578927	0.215729	448.5
chr19_11561224	PRKCSH	+	intronic	intronic	yes	0.0154331	0.0578784	0.215842	448.736
chr4_153544922	TMEM154	-	3UTR	3UTR	yes	0.0154142	0.0578073	0.216408	449.911
chr15_90375494	C15orf38-AP3S2	-	3UTR	3UTR	yes	-0.0153911	-0.0577207	0.217098	451.347
chr7_38763202	VPS41	-	3UTR	3UTR	yes	0.015384	0.0576939	0.217312	451.791
chr1_184761188	FAM129A	-	3UTR	3UTR	yes	-0.0153407	-0.0575317	0.218609	454.489
chr17_62400214	PECAM1	-	3UTR	3UTR	yes	0.0153164	0.0574407	0.21934	456.008
chr3_121356958	HCLS1	-	intronic	intronic	yes	0.0153035	0.0573922	0.21973	456.819
chr7_100452845	SLC12A9	+	intronic	intronic	yes	-0.0153021	-0.0573871	0.219772	456.905
chr12_10469095	KLRD1	+	3UTR	3UTR	yes	0.0152465	0.0571786	0.221454	460.403
chr21_34729931	IFNAR1	+	3UTR	3UTR	yes	-0.0152238	-0.0570933	0.222145	461.84
chr19_54742114	LILRA6	-	3UTR	3UTR	yes	-0.0152126	-0.0570514	0.222485	462.547
chr2_202152078	CASP8	+	3UTR	3UTR	yes	0.0152028	0.0570146	0.222784	463.168
chr19_8605928	MYO1F	-	intronic	intronic	yes	-0.0152027	-0.0570142	0.222787	463.175
chr10_103547628	MGEA5	-	intronic	intronic	yes	-0.0151366	-0.0567663	0.224809	467.378
chrX_100264668	TRMT2B	-	3UTR	3UTR	yes	0.0151132	0.0566785	0.225528	468.872
chr6_31640788	CSNK2B	+	3UTR	3UTR	yes	0.0151035	0.0566422	0.225826	469.491
chr8_30536146	GSR	-	3UTR	3UTR	yes	-0.0150989	-0.0566251	0.225966	469.784
chrX_118672671	CXorf56	-	3UTR	3UTR	yes	0.0150694	0.0565144	0.226876	471.676
chr1_204525579	MDM4	+	3UTR	3UTR	yes	-0.0150665	-0.0565036	0.226965	471.861
chr16_31134962	MYST1	+	intronic	intronic	yes	-0.0150578	-0.0564708	0.227235	472.422
chr10_73994692	ANAPC16	+	3UTR	3UTR	yes	0.0150268	0.0563546	0.228195	474.417
chr19_13884727	MRI1	+	3UTR	3UTR	yes	0.0150262	0.0563523	0.228214	474.457
chr3_10192704	VHL	+	3UTR	3UTR	yes	0.0150258	0.0563506	0.228227	474.484
chr3_45721992	LIMD1	+	3UTR	3UTR	yes	0.0150139	0.0563062	0.228595	475.249
chr16_29679619	SPN	+	3UTR	3UTR	yes	0.015007	0.0562804	0.228809	475.694
chr19_2292290	SPPL2B	+	intronic	intronic	yes	0.0150016	0.0562599	0.228978	476.045
chr12_69237510	MDM2	+	3UTR	3UTR	no	-0.0149934	-0.0562294	0.229232	476.573
chr20_30671453	HCK	+	intronic	intronic	no	-0.0149815	-0.0561846	0.229603	477.344
chr17_37917186	IKZF3	-	3UTR	3UTR	yes	-0.0149781	-0.0561717	0.22971	477.567
chr4_2940026	NOP14	-	Nonsyn	Asn->Ser	yes	0.0149698	0.0561406	0.229969	478.105
chr12_69237526	MDM2	+	3UTR	3UTR	no	-0.0149562	-0.0560898	0.230391	478.984
chr10_101992805	CWF19L1	-	3UTR	3UTR	yes	-0.0149454	-0.0560491	0.23073	479.688
chr16_29679901	SPN	+	3UTR	3UTR	yes	-0.014932	-0.055999	0.231148	480.556
chr12_47604465	PCED1B-AS	-	ncRNA	ncRNA	yes	-0.0148555	-0.0557121	0.23355	485.551
chr7_128293324	LINC01000	+	ncRNA	ncRNA	no	0.0148231	0.0555906	0.234573	487.678
chr10_49564627	MAPK8	+	intronic	intronic	yes	-0.0148154	-0.0555617	0.234817	488.185
chr15_64447487	SNX22	+	3UTR	3UTR	yes	0.0148127	0.0555517	0.234901	488.36
chr6_31640483	CSNK2B	+	3UTR	3UTR	yes	-0.0148028	-0.0555145	0.235216	489.013
chr14_75202372	FCF1	+	3UTR	3UTR	yes	0.0148028	0.0555145	0.235216	489.013
chr19_54680067	MBOAT7	-	intronic	intronic	yes	0.0147767	0.0554165	0.236044	490.736
chr19_51636827	SIGLEC9	+	intronic	intronic	yes	-0.0147593	-0.0553515	0.236595	491.881
chr1_36944446	CSF3R	-	intronic	intronic	yes	0.0147558	0.0553382	0.236708	492.116
chr19_38897063	FAM98C	+	intronic	intronic	yes	-0.0147204	-0.0552056	0.237835	494.459
chr19_19289712	LOC729991-MEF2B	-	intronic	intronic	yes	-0.0147088	-0.0551621	0.238205	495.229
chr4_153544977	TMEM154	-	3UTR	3UTR	yes	-0.0147076	-0.0551574	0.238245	495.312
chr22_17594105	IL17RA	+	3UTR	3UTR	yes	-0.014703	-0.0551404	0.238391	495.614
chr20_3849777	MAVS	+	3UTR	3UTR	yes	-0.0146731	-0.0550282	0.239349	497.606
chr3_121357182	HCLS1	-	intronic	intronic	yes	0.0146658	0.0550007	0.239583	498.094
chr17_73885939	TRIM65	-	3UTR	3UTR	yes	0.0146441	0.0549191	0.240282	499.547
chr2_37431485	CEBPZOS	+	3UTR	3UTR	yes	-0.0146272	-0.0548558	0.240826	500.677
chr7_65619347	CRCP	+	3UTR	3UTR	yes	-0.0146062	-0.0547773	0.241501	502.08
chr15_34524064	SLC12A6	-	3UTR	3UTR	yes	-0.0145565	-0.0545907	0.24311	505.426
chr6_32973077	HLA-DOA	-	3UTR	3UTR	yes	-0.0145423	-0.0545374	0.243571	506.385
chr14_20834437	TEP1	-	3UTR	3UTR	no	0.0145172	0.0544435	0.244385	508.076
chr13_20247023	MPHOSPH8	+	3UTR	3UTR	yes	-0.0145133	-0.0544289	0.244512	508.34
chr16_31134928	MYST1	+	intronic	intronic	yes	-0.0145112	-0.0544208	0.244582	508.486
chrX_73485319	FTX	-	intronic	intronic	yes	0.0145046	0.0543963	0.244795	508.929
chr8_38829754	PLEKHA2	+	3UTR	3UTR	yes	0.0144968	0.0543667	0.245052	509.463
chr22_42779501	NFAM1	-	3UTR	3UTR	no	0.0144767	0.0542914	0.245707	510.825
chr5_130495647	HINT1	-	intronic	intronic	yes	-0.0144707	-0.0542689	0.245903	511.232
chr19_13871547	CCDC130	+	intronic	intronic	yes	-0.0144494	-0.054189	0.2466	512.681
chr16_29680784	SPN	+	3UTR	3UTR	yes	-0.0144371	-0.054143	0.247002	513.517
chr17_56419042	TSPOAP1-AS1	+	intronic	intronic	yes	-0.014424	-0.0540937	0.247433	514.414
chr5_130495835	HINT1	-	intronic	intronic	yes	0.0144197	0.0540777	0.247573	514.705
chr22_17594273	IL17RA	+	3UTR	3UTR	yes	0.014398	0.0539964	0.248286	516.187
chr19_8606437	MYO1F	-	intronic	intronic	yes	0.014388	0.0539587	0.248617	516.876
chr19_54601772	OSCAR	-	intronic	intronic	yes	0.0143813	0.0539337	0.248836	517.331
chr12_133298339	PGAM5	+	3UTR	3UTR	yes	0.014334	0.0537565	0.250397	520.576
chr1_36067677	PSMB2	-	3UTR	3UTR	yes	0.0143209	0.0537073	0.250831	521.478
chr15_34523955	SLC12A6	-	3UTR	3UTR	yes	0.0143136	0.0536798	0.251074	521.983
chr14_20835340	TEP1	-	3UTR	3UTR	yes	-0.0143122	-0.0536745	0.251122	522.082
chr12_69237043	MDM2	+	3UTR	3UTR	no	-0.0142357	-0.0533877	0.253667	527.373
chr22_42779606	NFAM1	-	3UTR	3UTR	no	0.0142308	0.0533694	0.253829	527.711
chr4_153544104	TMEM154	-	3UTR	3UTR	yes	-0.0142254	-0.0533491	0.254011	528.088
chr7_38351411	TARP	-	intronic	intronic	no	0.0142229	0.0533395	0.254096	528.265
chr16_29681760	SPN	+	3UTR	3UTR	yes	0.0142113	0.053296	0.254484	529.073
chr16_31134664	MYST1	+	intronic	intronic	yes	0.0142099	0.0532909	0.254529	529.166
chr7_65619237	CRCP	+	3UTR	3UTR	yes	-0.0142027	-0.0532638	0.254772	529.67
[truncated: 1,062 more rows]

## Sheet: PC4
SiteName	Gene	Strand	Annot1	Annot2	Alu	Loading	Correlation	Pvalue Corr	Bonferroni Adj		Strength of correlation
[truncated: 2,079 more rows]

[truncated: 1 more sheets: PC5]
