# Supplementary material for: Genome-wide analysis of consistently RNA edited sites in human blood reveals interactions with mRNA processing genes and suggests correlations with cell types and biological variables
Source: BMC Genomics. 2018 Dec 27;19:963. doi: 10.1186/s12864-018-5364-8 (PMC6307200; doi:10.1186/s12864-018-5364-8)
Supplement: Supplementary file 7 — Results of genome-wide association study for CES total editing rate. Association results for single SNPs with nominal p-value < 0.05 and loci identified after variant clumping are reported. (XLS 7578 kb) [file 12864_2018_5364_MOESM7_ESM.xls]

## Sheet: SNP association
Association between single SNPs and CES total editing rate. Association values after cell composition correction are also reported (cell)
CHR	SNP	BP	A1	NMISS	BETA	STAT	P	BETA (cell)	STAT (cell)	P (cell)
7	rs856554	46760129	G	445	0.003773	5.596	3.9e-08	0.002351	4.197	3.291e-05
7	rs856589	46734307	A	444	0.003448	5.453	8.372e-08	0.002158	4.13	4.378e-05
7	rs6463347	46780614	C	445	0.003502	5.363	1.338e-07	0.002155	3.98	8.091e-05
7	rs856565	46721854	A	445	0.003471	5.239	2.528e-07	0.002027	3.685	0.0002585
18	rs1217566	55089606	A	445	0.004534	4.721	3.169e-06	0.003465	4.449	1.103e-05
23	rs741928	48345863	A	445	-0.003879	-4.669	4.054e-06	-0.002271	-3.301	0.001044
9	rs1512712	2544610	A	445	0.002685	4.567	6.454e-06	0.001713	3.571	0.0003964
9	rs10966854	2541567	G	444	-0.002851	-4.53	7.633e-06	-0.002092	-4.114	4.661e-05
1	rs2453715	147252191	G	445	0.007809	4.529	7.675e-06	0.004876	3.448	0.000622
1	rs4268399	147252439	C	445	0.007809	4.529	7.675e-06	0.004876	3.448	0.000622
5	rs13189716	65053217	A	445	0.008504	4.48	9.551e-06	0.003637	2.275	0.02337
9	rs4741729	2547156	G	445	-0.002628	-4.476	9.755e-06	-0.001642	-3.426	0.0006714
9	rs10966901	2551594	G	444	-0.002818	-4.47	1.001e-05	-0.002072	-4.069	5.638e-05
6	rs4960278	6973651	A	445	0.006231	4.469	1.006e-05	0.002748	2.347	0.0194
23	rs5905692	48341755	G	445	-0.003653	-4.452	1.087e-05	-0.002112	-3.118	0.001944
3	rs3947589	46034086	A	444	0.009912	4.447	1.111e-05	0.009485	5.349	1.45e-07
14	rs2025631	53283565	A	445	-0.002751	-4.435	1.167e-05	-0.001774	-3.513	0.0004906
8	rs4538916	115097202	A	445	0.003607	4.429	1.202e-05	0.001447	2.115	0.03498
18	rs221854	55052087	A	445	0.004205	4.394	1.402e-05	0.00307	3.936	9.664e-05
14	rs1254974	53211214	G	445	-0.002631	-4.389	1.432e-05	-0.001505	-3.06	0.002354
15	rs16944586	91128237	G	445	-0.00592	-4.366	1.588e-05	-0.004397	-4.006	7.278e-05
11	rs10790510	122432203	G	445	0.006462	4.34	1.78e-05	0.003343	2.692	0.007393
18	rs170286	55067109	A	445	0.004181	4.339	1.786e-05	0.00326	4.179	3.551e-05
18	rs221885	55072358	A	445	0.004151	4.335	1.813e-05	0.003027	3.889	0.0001168
8	rs6469510	115174860	G	445	0.003652	4.329	1.865e-05	0.001314	1.851	0.06481
6	rs456384	118536165	A	445	-0.004548	-4.318	1.951e-05	-0.003682	-4.356	1.658e-05
6	rs1114707	134509254	A	445	-0.002731	-4.308	2.042e-05	-0.001858	-3.583	0.0003794
13	rs17754462	28121459	G	444	0.004797	4.291	2.194e-05	0.001196	1.254	0.2105
17	rs8067663	50203816	A	445	0.004267	4.279	2.316e-05	0.003241	4.019	6.914e-05
17	rs17669021	13801016	G	445	-0.002851	-4.267	2.435e-05	-0.00185	-3.393	0.0007553
18	rs221853	55052519	G	445	0.004004	4.266	2.444e-05	0.002876	3.762	0.0001924
18	rs2849460	55052923	G	445	0.004004	4.266	2.444e-05	0.002876	3.762	0.0001924
9	rs16906869	121044315	A	445	0.008325	4.26	2.507e-05	5.497e-05	0.03192	0.9745
18	rs1230706	55001827	G	445	0.00416	4.26	2.515e-05	0.002997	3.762	0.0001921
2	rs1485066	139641542	A	445	-0.002909	-4.257	2.545e-05	-0.002452	-4.472	9.929e-06
2	rs719259	139646468	A	445	-0.002909	-4.257	2.545e-05	-0.002452	-4.472	9.929e-06
14	rs10873061	53237221	G	445	-0.002561	-4.256	2.557e-05	-0.001514	-3.07	0.002275
6	rs6570721	146109076	A	445	0.0128	4.243	2.706e-05	0.002246	0.8435	0.3994
6	rs6570722	146122108	G	445	0.0128	4.243	2.706e-05	0.002246	0.8435	0.3994
6	rs6914746	146127029	G	445	0.0128	4.243	2.706e-05	0.002246	0.8435	0.3994
4	rs4574383	173916231	G	445	0.003354	4.242	2.716e-05	0.002147	3.337	0.0009213
18	rs608955	55043782	A	445	0.003896	4.211	3.098e-05	0.002786	3.698	0.0002458
14	rs12892461	53168000	A	445	-0.00256	-4.204	3.185e-05	-0.001688	-3.402	0.0007321
2	rs4669365	9281084	A	445	0.00589	4.202	3.221e-05	0.003892	3.389	0.000767
18	rs11152012	54993974	G	445	0.003938	4.201	3.232e-05	0.002739	3.579	0.0003844
9	rs1034014	80057994	A	438	0.00392	4.197	3.293e-05	0.001509	1.941	0.05288
18	rs478765	55013866	G	445	0.004147	4.194	3.334e-05	0.00301	3.735	0.000213
18	rs1230704	55016718	A	445	0.004147	4.194	3.334e-05	0.00301	3.735	0.000213
3	rs2241308	10295883	A	445	0.003341	4.189	3.404e-05	0.001494	2.248	0.02507
17	rs34379910	79612633	G	445	0.007202	4.188	3.416e-05	0.005629	3.95	9.146e-05
2	rs436446	106409	A	445	0.003121	4.179	3.547e-05	0.001193	1.91	0.05676
2	rs4664643	153918127	A	445	0.004624	4.178	3.566e-05	0.002104	2.282	0.02301
2	rs2028406	164472105	A	445	-0.00313	-4.177	3.577e-05	-0.002106	-3.47	0.0005733
17	rs2593595	41056245	G	445	-0.003267	-4.176	3.588e-05	-0.002131	-3.316	0.0009903
16	rs1645840	83759928	G	445	-0.002777	-4.173	3.63e-05	-0.002011	-3.716	0.0002291
3	rs4684309	17147963	G	445	0.003077	4.147	4.062e-05	0.001801	2.966	0.003183
1	rs903323	154572228	A	445	-0.002474	-4.139	4.194e-05	-0.001995	-4.14	4.194e-05
1	rs6699825	154582970	G	445	-0.002474	-4.139	4.194e-05	-0.001995	-4.14	4.194e-05
3	rs701989	120277583	G	445	0.002636	4.131	4.331e-05	0.001807	3.469	0.0005765
13	rs9512739	28102482	A	445	0.002733	4.116	4.625e-05	0.001107	2.009	0.04518
9	rs13283737	10754695	A	444	-0.002455	-4.115	4.634e-05	-0.001564	-3.216	0.0014
10	rs7093791	18623463	A	445	-0.002851	-4.111	4.709e-05	-0.001859	-3.299	0.001053
1	rs9426830	154594690	G	445	-0.002449	-4.109	4.763e-05	-0.001965	-4.089	5.17e-05
9	rs1398433	2549364	G	445	-0.002648	-4.109	4.765e-05	-0.001929	-3.707	0.000237
18	rs221877	55066546	G	445	0.003796	4.102	4.897e-05	0.002808	3.738	0.0002112
18	rs721593	5639957	A	445	0.002542	4.101	4.924e-05	0.001775	3.522	0.000475
4	rs2627714	88687693	G	445	0.002886	4.097	5.005e-05	0.001608	2.756	0.006098
3	rs4858703	25133273	C	445	0.003444	4.092	5.106e-05	0.001617	2.317	0.02099
18	rs948780	55068591	A	445	0.005253	4.086	5.228e-05	0.00407	3.888	0.000117
6	rs7759189	6957603	A	445	0.004478	4.086	5.24e-05	0.002157	2.385	0.01753
4	rs7676173	67386470	A	444	0.00373	4.081	5.338e-05	0.001797	2.389	0.01733
2	rs17554448	170754854	G	445	0.003249	4.078	5.418e-05	0.001782	2.732	0.006551
7	rs2302006	75442730	C	445	-0.00315	-4.077	5.427e-05	-0.00259	-4.185	3.469e-05
14	rs10144318	53189731	C	445	-0.002458	-4.07	5.583e-05	-0.001448	-2.929	0.003588
14	rs12893498	53196348	C	445	-0.002458	-4.07	5.583e-05	-0.001448	-2.929	0.003588
14	rs8004624	53197711	G	445	-0.002458	-4.07	5.583e-05	-0.001448	-2.929	0.003588
16	rs3743554	58030192	A	445	-0.002884	-4.069	5.618e-05	-0.001703	-2.923	0.003647
7	rs11979957	43481440	G	444	-0.009054	-4.063	5.762e-05	-0.007092	-3.959	8.836e-05
3	rs1495451	65833959	G	444	-0.002406	-4.059	5.86e-05	-0.001719	-3.586	0.0003747
18	rs2040300	40478649	G	445	0.003587	4.058	5.875e-05	0.00225	3.107	0.002017
3	rs1603987	25140536	A	445	0.003477	4.051	6.039e-05	0.00168	2.355	0.01896
13	rs385037	111178092	G	445	0.002414	4.043	6.239e-05	0.001556	3.203	0.001461
12	rs4149190	16502260	T	444	0.004432	4.032	6.53e-05	0.002776	3.096	0.002093
14	rs12147407	53265785	A	444	-0.002403	-4.031	6.569e-05	-0.001316	-2.697	0.007275
4	rs4862241	184641445	A	443	-0.002557	-4.029	6.617e-05	-0.001426	-2.749	0.006224
6	rs1763528	134502227	A	445	-0.002623	-4.021	6.84e-05	-0.00178	-3.36	0.0008507
14	rs11624787	53288450	G	444	-0.002482	-4.02	6.857e-05	-0.001611	-3.214	0.001407
12	rs10880286	42714666	C	445	0.003291	4.014	7.041e-05	0.002781	4.18	3.542e-05
12	rs4149192	16509691	G	444	0.004346	4.003	7.372e-05	0.002706	3.052	0.002412
3	rs1574901	25115413	A	445	0.003407	3.997	7.541e-05	0.001592	2.248	0.02511
2	rs1385415	139635794	A	445	-0.003239	-3.991	7.735e-05	-0.00246	-3.751	0.0002008
2	rs1948019	139667920	A	445	-0.003239	-3.991	7.735e-05	-0.00246	-3.751	0.0002008
7	rs10240134	111634898	G	445	0.003347	3.991	7.736e-05	0.002534	3.73	0.0002172
3	rs7618603	23153062	A	445	0.003328	3.985	7.917e-05	0.002285	3.345	0.0008961
6	rs9373932	107564700	G	445	-0.00251	-3.969	8.436e-05	-0.001985	-3.895	0.0001138
22	rs2337232	47503964	G	445	-0.002574	-3.953	9.008e-05	-0.001861	-3.525	0.0004695
3	rs1214381	100057846	A	443	0.006044	3.949	9.155e-05	0.002787	2.185	0.02942
3	rs11714812	121302677	A	443	0.002699	3.944	9.366e-05	0.001666	2.973	0.003117
8	rs12547337	139669711	A	442	0.005736	3.941	9.476e-05	0.003551	2.959	0.003255
9	rs11139720	85353762	A	445	0.002497	3.938	9.56e-05	0.001615	3.114	0.001968
3	rs166747	100058102	A	445	0.006015	3.937	9.63e-05	0.002768	2.174	0.03023
3	rs392066	100058205	A	445	0.006015	3.937	9.63e-05	0.002768	2.174	0.03023
8	rs2035892	96435634	A	445	0.00378	3.933	9.781e-05	0.003103	3.99	7.782e-05
11	rs2360839	7931710	A	445	0.003559	3.93	9.876e-05	0.001433	1.915	0.05622
10	rs11200673	85589271	G	445	0.006094	3.927	9.99e-05	0.003674	2.869	0.004322
10	rs12218819	85600181	A	445	0.006094	3.927	9.99e-05	0.003674	2.869	0.004322
6	rs1331479	12646536	C	444	-0.002877	-3.92	0.0001031	-0.001864	-3.127	0.00189
5	rs4351174	36367987	A	445	0.002533	3.919	0.0001033	0.001651	3.126	0.001896
2	rs300715	137962	A	445	0.00291	3.919	0.0001035	0.001176	1.902	0.05788
2	rs437409	142137	G	445	0.00291	3.919	0.0001035	0.001176	1.902	0.05788
2	rs1427405	153675592	G	445	0.004965	3.917	0.0001042	0.002892	2.768	0.005887
14	rs8009098	21763408	A	445	0.00426	3.917	0.0001044	0.002121	2.347	0.01939
11	rs4565904	122460079	A	445	0.004728	3.898	0.0001125	0.002782	2.795	0.005421
12	rs11181447	42740031	A	445	0.003302	3.895	0.0001137	0.002643	3.821	0.0001524
12	rs3852595	42774728	A	445	0.003302	3.895	0.0001137	0.002643	3.821	0.0001524
8	rs2128001	51461513	A	445	-0.004084	-3.894	0.0001142	-0.003361	-3.996	7.591e-05
12	rs2053943	42851438	G	445	0.003275	3.894	0.0001142	0.002576	3.749	0.000202
12	rs17111820	73309446	A	445	0.009873	3.893	0.0001147	0.0001895	0.08006	0.9362
1	rs17100524	77870149	A	445	-0.003562	-3.891	0.0001155	-0.002719	-3.666	0.0002777
13	rs9519972	106830161	A	445	0.003273	3.888	0.0001168	0.001946	2.826	0.004938
23	rs41307262	100242536	A	444	0.003838	3.888	0.0001171	0.002219	2.742	0.00637
2	rs4669363	9276223	A	445	0.005344	3.88	0.0001205	0.003531	3.139	0.001814
1	rs1127313	154556425	A	445	-0.002295	-3.878	0.0001218	-0.001955	-4.113	4.688e-05
9	rs11145426	80059966	A	445	0.003768	3.876	0.0001229	0.00101	1.244	0.2141
9	rs4745636	80060170	A	445	0.003768	3.876	0.0001229	0.00101	1.244	0.2141
9	rs4745637	80060233	G	445	0.003768	3.876	0.0001229	0.00101	1.244	0.2141
9	rs7024412	80060927	G	445	0.003768	3.876	0.0001229	0.00101	1.244	0.2141
22	rs181379	18211185	C	445	0.005125	3.872	0.0001247	0.002506	2.284	0.02284
12	rs11181474	42778197	A	445	0.003274	3.87	0.0001254	0.002624	3.804	0.0001631
14	rs2193665	78982053	A	444	0.002369	3.869	0.0001259	0.001586	3.168	0.001643
17	rs4496199	13802415	A	445	-0.002585	-3.865	0.0001281	-0.001453	-2.643	0.00852
2	rs300727	132469	C	441	0.002897	3.864	0.0001286	0.001108	1.772	0.07719
9	rs4076173	137517022	A	445	-0.002373	-3.864	0.0001287	-0.001097	-2.171	0.03045
3	rs277644	100084432	A	445	0.005759	3.861	0.0001304	0.00255	2.054	0.0406
3	rs277633	100096419	A	445	0.005759	3.861	0.0001304	0.00255	2.054	0.0406
3	rs10936180	100107095	C	445	0.005759	3.861	0.0001304	0.00255	2.054	0.0406
12	rs12423190	112909340	G	445	-0.004452	-3.859	0.000131	-0.003238	-3.48	0.0005541
16	rs9923061	76324361	A	444	0.005757	3.86	0.000131	0.002709	2.149	0.03218
9	rs1931094	87844548	A	445	-0.002397	-3.859	0.0001314	-0.001193	-2.33	0.02027
14	rs11625993	53289281	A	444	0.002452	3.858	0.0001316	0.001616	3.114	0.001972
19	rs7250987	21329836	A	444	-0.005965	-3.857	0.0001324	-0.003165	-2.481	0.01348
4	rs6857696	88701522	A	445	0.002707	3.853	0.0001346	0.001482	2.551	0.01108
9	rs581711	85332673	A	445	0.002386	3.852	0.0001349	0.001419	2.791	0.005489
16	rs7185337	76320905	A	445	0.005738	3.849	0.0001365	0.002703	2.147	0.03235
16	rs7189785	76321560	A	445	0.005738	3.849	0.0001365	0.002703	2.147	0.03235
2	rs896543	237509207	A	445	0.003028	3.847	0.0001374	0.001727	2.672	0.007822
14	rs9323130	47767505	A	445	0.004642	3.846	0.0001383	0.003529	3.626	0.0003224
9	rs12553676	80060071	A	443	0.003752	3.845	0.0001385	0.001009	1.238	0.2163
3	rs1123578	100127261	A	444	0.005724	3.844	0.0001391	0.002547	2.049	0.0411
2	rs330582	150994953	A	445	-0.003353	-3.841	0.0001409	-0.002588	-3.664	0.0002801
5	rs11954800	73308816	G	445	-0.00239	-3.836	0.0001435	-0.001711	-3.389	0.0007675
2	rs1562653	46196932	C	445	0.002348	3.836	0.0001438	0.001632	3.293	0.001072
1	rs1127311	154556663	A	443	-0.002284	-3.836	0.000144	-0.001945	-4.066	5.704e-05
17	rs12948820	827031	A	445	0.002275	3.834	0.0001446	0.001316	2.717	0.006856
5	rs17057166	159248014	A	444	0.004529	3.833	0.0001454	0.003161	3.283	0.001111
9	rs4357347	10696912	A	445	-0.002832	-3.831	0.0001466	-0.001521	-2.509	0.01247
4	rs2732171	88655984	A	445	0.002743	3.829	0.0001477	0.001459	2.456	0.01444
2	rs17020172	4907067	G	445	0.00294	3.828	0.000148	0.002139	3.44	0.0006382
6	rs3793057	70819800	A	444	0.002819	3.827	0.0001489	0.001875	3.112	0.001983
6	rs10948135	12655102	A	445	-0.002803	-3.825	0.0001498	-0.001791	-3.006	0.002803
6	rs6936516	12657518	G	445	-0.002803	-3.825	0.0001498	-0.001791	-3.006	0.002803
3	rs12492805	88298205	C	445	-0.004201	-3.819	0.0001536	-0.002729	-3.05	0.002431
3	rs35487967	120277718	G	445	0.002389	3.817	0.0001547	0.001516	2.962	0.003228
4	rs1462367	88570528	G	445	0.002773	3.816	0.0001555	0.001276	2.125	0.0342
4	rs7680291	88638522	C	445	0.002755	3.814	0.0001568	0.001523	2.557	0.01091
14	rs368692	78968484	A	445	0.002349	3.813	0.0001573	0.001548	3.067	0.002298
19	rs10416965	12805525	C	443	0.01158	3.807	0.000161	0.005807	2.332	0.02017
11	rs10891819	115137247	C	445	-0.002953	-3.802	0.0001641	-0.001612	-2.538	0.01152
9	rs7030902	87835091	A	445	-0.00234	-3.798	0.0001666	-0.001417	-2.81	0.005179
3	rs6773765	180513363	A	445	-0.002794	-3.798	0.0001667	-0.001929	-3.234	0.001316
6	rs1033758	70062925	A	445	0.007652	3.797	0.0001673	0.004851	2.961	0.003239
18	rs739691	55028480	G	445	0.003337	3.795	0.0001688	0.002595	3.646	0.0002993
17	rs17833633	55076760	G	444	0.002322	3.794	0.0001695	0.001114	2.208	0.0278
19	rs1053805	12779170	A	445	0.01165	3.793	0.0001702	0.005956	2.335	0.02002
19	rs10406655	12782818	G	445	0.01165	3.793	0.0001702	0.005956	2.335	0.02002
19	rs7255750	12799194	A	445	0.01165	3.793	0.0001702	0.005956	2.335	0.02002
19	rs10424623	12805431	G	445	0.01165	3.793	0.0001702	0.005956	2.335	0.02002
19	rs10413431	12813599	G	445	0.01165	3.793	0.0001702	0.005956	2.335	0.02002
19	rs16978630	12813683	G	445	0.01165	3.793	0.0001702	0.005956	2.335	0.02002
19	rs10409749	12816794	G	445	0.01165	3.793	0.0001702	0.005956	2.335	0.02002
19	rs10412390	12827923	A	445	0.01165	3.793	0.0001702	0.005956	2.335	0.02002
19	rs6511837	12829697	A	445	0.01165	3.793	0.0001702	0.005956	2.335	0.02002
19	rs10413249	12830209	G	445	0.01165	3.793	0.0001702	0.005956	2.335	0.02002
5	rs426136	125315488	C	445	0.003301	3.793	0.0001703	0.002499	3.542	0.0004408
11	rs7943263	97196848	A	445	-0.003723	-3.79	0.0001719	-0.003109	-3.934	9.755e-05
5	rs326016	125312789	C	445	0.003303	3.787	0.0001744	0.002506	3.545	0.0004353
6	rs17709524	153018095	A	441	0.005975	3.786	0.000175	0.002086	1.606	0.109
11	rs168554	127448532	A	445	0.003407	3.785	0.0001753	0.001539	2.062	0.03977
20	rs17224358	40879844	A	445	0.003747	3.783	0.0001769	0.002086	2.539	0.01147
16	rs6498294	12509871	A	445	-0.002399	-3.781	0.0001782	-0.001534	-2.976	0.003089
2	rs12692701	164469186	C	445	-0.002308	-3.78	0.0001786	-0.001305	-2.62	0.009102
9	rs499532	2536241	G	445	0.00228	3.776	0.0001813	0.001748	3.587	0.0003736
18	rs9957261	55035072	A	445	0.003316	3.763	0.0001911	0.002551	3.578	0.0003861
10	rs4144884	92287937	G	445	-0.003043	-3.762	0.0001915	-0.002354	-3.591	0.0003679
11	rs1676535	110166131	A	445	0.002683	3.761	0.0001925	0.002052	3.57	0.000397
16	rs209834	12426645	G	445	-0.002298	-3.756	0.000196	-0.001026	-2.036	0.04236
7	rs6975330	46717956	C	445	0.002332	3.75	0.0002006	0.00116	2.271	0.02365
1	rs1419336	61477603	A	443	-0.002276	-3.75	0.0002008	-0.001036	-2.062	0.03979
8	rs11781324	139671039	G	445	0.004661	3.745	0.0002049	0.003138	3.079	0.002212
19	rs10415831	12809726	G	443	0.01153	3.744	0.0002061	0.005753	2.253	0.02477
18	rs1153627	55027061	A	445	0.003283	3.742	0.0002072	0.002532	3.567	0.0004016
18	rs1153623	55028651	G	445	0.003283	3.742	0.0002072	0.002532	3.567	0.0004016
18	rs1153608	55034848	A	445	0.003283	3.742	0.0002072	0.002532	3.567	0.0004016
5	rs10940809	29684199	A	445	0.002367	3.742	0.0002076	0.002042	4.038	6.381e-05
9	rs17309941	119922519	G	445	0.002356	3.739	0.0002093	0.001828	3.6	0.0003554
13	rs3858748	21526255	G	443	0.002366	3.738	0.0002104	0.001042	1.988	0.04748
4	rs314054	189306960	A	445	-0.002419	-3.737	0.000211	-0.002076	-4.009	7.185e-05
2	rs7572192	139632503	C	445	-0.00238	-3.736	0.0002117	-0.001771	-3.444	0.0006306
9	rs10869926	80066813	A	444	0.003807	3.734	0.0002134	0.0006631	0.776	0.4382
8	rs13277450	115130148	A	445	0.002498	3.733	0.0002144	0.001163	2.107	0.03569
8	rs1515685	115184664	C	445	0.00251	3.732	0.0002153	0.001159	2.088	0.03742
13	rs7335848	89634815	G	443	0.006463	3.732	0.0002156	0.00485	3.48	0.0005526
13	rs17055556	59424460	A	445	-0.003819	-3.729	0.0002182	-0.002778	-3.361	0.0008462
5	rs7713991	18777638	A	445	0.002845	3.726	0.0002201	0.002273	3.699	0.0002451
17	rs2537828	65643086	A	444	0.002783	3.721	0.0002245	0.001618	2.618	0.009165
2	rs3820766	224851052	A	445	-0.006432	-3.72	0.0002259	-0.004893	-3.513	0.0004901
12	rs7959985	95729526	A	445	0.002324	3.717	0.0002283	0.002497	5.015	7.793e-07
12	rs7966563	16507956	A	445	0.004005	3.714	0.0002306	0.002425	2.76	0.006022
20	rs2228464	3783764	A	445	0.004317	3.713	0.0002314	0.002329	2.443	0.01496
3	rs1580817	25146601	C	444	0.00327	3.712	0.0002323	0.001394	1.898	0.05832
10	rs10882393	95867069	G	445	0.008373	3.712	0.0002325	0.002685	1.434	0.1524
12	rs313322	104985695	A	443	-0.002843	-3.703	0.0002405	-0.001685	-2.674	0.007785
2	rs10167258	157596697	A	445	0.002201	3.702	0.0002418	0.001581	3.285	0.001104
5	rs2228440	149497228	A	445	0.003691	3.702	0.0002419	0.00213	2.529	0.01179
9	rs10869925	80063054	C	445	0.003589	3.701	0.0002425	0.0008621	1.067	0.2867
20	rs1361931	46501753	G	444	-0.002171	-3.698	0.0002457	-0.001177	-2.441	0.01504
18	rs6566921	55699955	G	445	-0.00238	-3.697	0.0002466	-0.001661	-3.176	0.001599
1	rs12410510	210803032	A	445	-0.002659	-3.696	0.000247	-0.001917	-3.303	0.001038
2	rs7605831	4559812	A	445	0.003958	3.693	0.0002496	0.001882	2.139	0.03299
14	rs4898765	53281883	A	444	0.002219	3.693	0.0002498	0.001445	2.962	0.003229
22	rs2238733	18916756	A	444	-0.00278	-3.692	0.0002512	-0.002201	-3.636	0.0003114
6	rs13212769	17302983	A	445	-0.002766	-3.689	0.0002534	-0.002103	-3.47	0.0005745
2	rs1391749	49852392	C	445	0.004642	3.686	0.000257	0.003283	3.213	0.001414
14	rs4899711	78907553	A	444	0.002255	3.685	0.0002582	0.001916	3.896	0.0001135
2	rs6710177	242113054	A	445	0.002638	3.683	0.0002592	0.001741	3.005	0.002815
4	rs2925947	37909495	G	445	0.002253	3.68	0.000263	0.001645	3.299	0.001052
12	rs12579336	112615538	G	444	-0.004314	-3.68	0.0002632	-0.003167	-3.356	0.000863
1	rs17119044	59655643	C	445	0.005537	3.679	0.0002633	0.003814	3.13	0.001868
19	rs268674	40900865	G	445	0.005904	3.679	0.0002633	0.003701	2.837	0.004776
12	rs1650140	104979515	A	445	-0.002856	-3.675	0.0002676	-0.001554	-2.432	0.01545
14	rs10483903	78963719	G	445	0.00228	3.668	0.0002746	0.001478	2.918	0.003713
9	rs2225483	13164434	G	445	0.002343	3.667	0.0002758	0.001588	3.063	0.002329
1	rs17575462	55304836	A	445	0.005973	3.665	0.0002779	0.002647	1.927	0.05464
3	rs17077508	45290550	A	445	-0.007439	-3.665	0.0002779	-0.006126	-3.754	0.000198
6	rs766546	12678474	G	444	-0.002644	-3.665	0.0002779	-0.001765	-2.95	0.003349
23	rs41450952	47381658	A	444	0.003533	3.661	0.0002824	0.002358	3.012	0.00275
11	rs4758132	6783401	G	444	0.003936	3.659	0.0002849	0.002332	2.655	0.008225
12	rs12821855	130913116	A	445	0.002845	3.658	0.0002854	0.002086	3.323	0.000969
8	rs10099016	16259612	A	445	-0.005538	-3.658	0.0002855	-0.002608	-2.075	0.03854
8	rs4875611	3178349	A	445	-0.002294	-3.657	0.0002862	-0.001739	-3.43	0.0006614
2	rs1050181	68622952	C	445	-0.002213	-3.656	0.0002875	-0.001177	-2.37	0.01825
2	rs6742200	68623302	G	445	-0.002213	-3.656	0.0002875	-0.001177	-2.37	0.01825
2	rs3732044	68623915	G	445	-0.002213	-3.656	0.0002875	-0.001177	-2.37	0.01825
2	rs8761	68624260	A	445	-0.002213	-3.656	0.0002875	-0.001177	-2.37	0.01825
6	rs6918634	6956966	A	445	0.003843	3.656	0.0002875	0.001781	2.064	0.03964
12	rs1003939	1756678	G	445	-0.002383	-3.654	0.0002896	-0.001503	-2.844	0.004672
22	rs1041901	27142276	G	445	-0.002513	-3.653	0.0002905	-0.001929	-3.479	0.0005552
21	rs7280126	43349040	A	445	0.002321	3.652	0.0002918	0.000903	1.715	0.087
14	rs11849244	41572968	A	443	-0.00256	-3.649	0.0002958	-0.00172	-3.039	0.002518
14	rs1468743	78957511	A	445	0.002231	3.648	0.0002969	0.001533	3.085	0.002165
21	rs8129419	22371492	A	442	-0.006045	-3.646	0.0002987	-0.004244	-3.146	0.00177
12	rs4149202	16514609	A	445	0.003863	3.644	0.0003009	0.00248	2.884	0.004127
12	rs3815565	16514931	A	445	0.003863	3.644	0.0003009	0.00248	2.884	0.004127
12	rs3815566	16515152	A	445	0.003863	3.644	0.0003009	0.00248	2.884	0.004127
12	rs1024838	16519234	A	445	0.003863	3.644	0.0003009	0.00248	2.884	0.004127
13	rs9553164	24661833	A	445	-0.002217	-3.644	0.0003015	-0.00161	-3.284	0.001107
3	rs2280209	185865240	C	445	-0.002274	-3.638	0.0003074	-0.001491	-2.927	0.003601
2	rs6746467	45930299	G	445	0.008446	3.638	0.0003076	0.007039	3.757	0.0001956
3	rs4596115	57158685	A	445	-0.002186	-3.638	0.0003079	-0.001503	-3.086	0.002163
15	rs17358518	83507377	G	445	-0.003134	-3.638	0.0003079	-0.001847	-2.637	0.008661
16	rs209836	12423557	A	445	-0.002223	-3.638	0.0003079	-0.001031	-2.056	0.04038
7	rs4632959	2560777	G	445	0.002238	3.636	0.0003102	0.00144	2.88	0.004171
6	rs9365584	164027758	G	445	0.002422	3.633	0.0003142	0.001227	2.234	0.026
19	rs8111895	23073205	A	445	0.003386	3.631	0.000316	0.001955	2.572	0.01046
14	rs11159364	78969614	A	445	0.002262	3.631	0.0003164	0.00148	2.916	0.003737
14	rs4903770	78969812	G	445	0.002262	3.631	0.0003164	0.00148	2.916	0.003737
14	rs4903772	78969988	A	445	0.002262	3.631	0.0003164	0.00148	2.916	0.003737
14	rs4903773	78970077	A	445	0.002262	3.631	0.0003164	0.00148	2.916	0.003737
14	rs4903775	78970311	G	445	0.002262	3.631	0.0003164	0.00148	2.916	0.003737
14	rs10782463	78978482	G	445	0.002262	3.631	0.0003164	0.00148	2.916	0.003737
4	rs7675885	187509321	C	445	0.002186	3.631	0.0003165	0.001557	3.202	0.001469
7	rs10244202	16570929	A	442	0.004846	3.629	0.0003184	0.001838	1.647	0.1003
1	rs10493118	44887010	G	445	0.002635	3.629	0.0003186	0.001019	1.702	0.08953
6	rs9486655	107918152	G	445	-0.004085	-3.629	0.0003186	-0.002843	-3.124	0.001905
9	rs4075022	113336184	G	445	-0.002403	-3.628	0.00032	-0.001903	-3.557	0.0004172
12	rs10784285	62558314	G	445	0.002169	3.627	0.0003213	0.001418	2.894	0.004
11	rs10766542	19352288	G	445	0.002392	3.625	0.0003233	0.001773	3.319	0.0009825
3	rs17691111	121324957	A	445	0.002495	3.624	0.0003246	0.00166	2.941	0.003447
12	rs11875	16516994	A	444	0.003844	3.624	0.0003247	0.002474	2.874	0.004262
1	rs12143872	79582607	A	445	-0.002231	-3.621	0.0003286	-0.001865	-3.759	0.0001941
6	rs9504908	6735219	G	445	-0.003352	-3.619	0.0003303	-0.002099	-2.771	0.005827
6	rs9504909	6736109	G	445	-0.003352	-3.619	0.0003303	-0.002099	-2.771	0.005827
8	rs2941100	131774177	A	445	0.002479	3.616	0.0003349	0.001056	1.864	0.06305
7	rs11983346	112711185	G	445	0.002502	3.615	0.0003355	0.0009125	1.592	0.1122
18	rs10432254	57090861	G	444	-0.003843	-3.615	0.0003362	-0.003073	-3.563	0.0004075
6	rs10484269	13201963	G	443	0.005313	3.614	0.0003367	0.002663	2.211	0.0276
1	rs10493258	59665770	A	445	0.005436	3.614	0.0003373	0.003918	3.226	0.001351
19	rs654188	8913668	G	445	0.003464	3.609	0.000344	0.0021	2.694	0.00734
19	rs250319	8915960	A	445	0.003464	3.609	0.000344	0.0021	2.694	0.00734
7	rs1522918	29145731	C	445	0.002197	3.607	0.0003465	0.001895	3.841	0.0001409
13	rs1382462	55200003	G	444	-0.003115	-3.606	0.0003478	-0.001581	-2.235	0.0259
6	rs3864314	13196576	G	445	0.005287	3.603	0.0003517	0.002647	2.202	0.0282
13	rs9597899	59478631	G	445	-0.00374	-3.602	0.0003526	-0.00277	-3.312	0.001006
8	rs3824090	102679216	A	441	0.002641	3.602	0.0003529	0.001052	1.745	0.08166
6	rs4945713	105352035	A	445	0.002262	3.602	0.0003531	0.001089	2.116	0.03488
11	rs1453	110183441	G	444	0.002617	3.601	0.0003532	0.001912	3.265	0.001184
7	rs6956126	46790462	A	445	0.003274	3.601	0.0003541	0.002031	2.735	0.006503
8	rs4554453	58643606	G	445	0.003452	3.6	0.0003553	0.003041	3.963	8.667e-05
7	rs1157350	19172600	A	445	0.002448	3.599	0.0003566	0.00142	2.528	0.01184
12	rs12313209	127822325	A	445	0.008139	3.599	0.0003568	0.004163	2.216	0.02725
12	rs12231509	112965295	G	445	-0.003787	-3.597	0.0003591	-0.002863	-3.38	0.0007928
9	rs559776	2538201	G	445	-0.002225	-3.596	0.0003603	-0.001956	-3.941	9.493e-05
4	rs4234967	165225070	G	445	-0.002264	-3.596	0.0003611	-0.001268	-2.441	0.01506
2	rs4664270	160036403	G	444	0.002224	3.595	0.0003616	0.002031	4.109	4.771e-05
2	rs2576778	105982753	A	445	0.002596	3.595	0.0003619	0.001989	3.422	0.0006829
12	rs12580246	112331317	A	445	-0.004186	-3.595	0.000362	-0.003034	-3.234	0.001315
12	rs12422941	112537738	G	445	-0.004186	-3.595	0.000362	-0.003034	-3.234	0.001315
4	rs17620575	114827301	G	444	-0.004076	-3.594	0.0003628	-0.003219	-3.506	0.0005028
19	rs7250272	33100338	A	444	0.002388	3.594	0.0003639	0.001774	3.276	0.001138
12	rs3519	112598321	A	444	-0.004186	-3.591	0.0003674	-0.003034	-3.23	0.001332
6	rs2765353	6959468	G	445	0.004277	3.591	0.0003675	0.0009243	0.9215	0.3573
2	rs7586743	160006143	A	445	0.002242	3.59	0.0003691	0.002084	4.183	3.5e-05
2	rs12988603	160035195	A	445	0.002242	3.59	0.0003691	0.002084	4.183	3.5e-05
10	rs17152177	12783565	A	445	0.007614	3.588	0.0003708	0.003163	1.783	0.07532
14	rs12886510	41596555	A	445	-0.002312	-3.588	0.0003709	-0.001485	-2.842	0.004696
3	rs11707718	72224748	A	445	0.003048	3.588	0.0003718	0.002328	3.398	0.0007425
14	rs1122842	78965688	G	445	0.002231	3.587	0.0003725	0.00145	2.863	0.004408
19	rs7256576	21349311	G	445	-0.005767	-3.586	0.000374	-0.003229	-2.45	0.01471
6	rs6923314	6729219	G	445	-0.003248	-3.585	0.0003749	-0.002043	-2.758	0.006072
14	rs4903771	78969931	C	445	0.002233	3.583	0.0003783	0.001471	2.901	0.003911
9	rs10812210	2536828	A	445	-0.003318	-3.582	0.0003798	-0.002812	-3.776	0.0001823
11	rs1784649	110130358	G	445	0.002531	3.582	0.0003802	0.001936	3.404	0.0007261
3	rs12108065	17074871	G	445	0.002382	3.579	0.0003835	0.001711	3.187	0.001543
18	rs948923	71625040	A	445	-0.002231	-3.578	0.0003857	-0.001624	-3.211	0.001425
16	rs879324	73068678	A	444	0.003021	3.578	0.0003862	0.001882	2.723	0.00674
1	rs9724696	85246297	A	445	-0.002236	-3.573	0.0003933	-0.001912	-3.78	0.0001794
10	rs10994613	62780127	A	445	-0.005907	-3.572	0.0003947	-0.003502	-2.586	0.01003
8	rs7006636	128171790	A	445	-0.002317	-3.571	0.0003951	-0.001472	-2.79	0.00551
4	rs6814036	1415698	G	445	0.002171	3.571	0.0003952	0.001309	2.649	0.008375
1	rs6673	75171211	A	442	-0.002219	-3.57	0.0003966	-0.001138	-2.226	0.02657
5	rs10462305	26722431	G	444	-0.002818	-3.57	0.0003975	-0.002177	-3.432	0.0006588
7	rs12670408	2672972	G	445	0.002127	3.567	0.000401	0.001141	2.332	0.02015
12	rs10784356	40442976	A	443	-0.002324	-3.567	0.0004022	-0.001206	-2.255	0.02464
14	rs10150274	76772598	A	445	-0.002792	-3.566	0.0004035	-0.001246	-1.942	0.05274
1	rs212306	29719475	G	445	0.002162	3.565	0.0004037	0.001326	2.67	0.007879
12	rs1920687	42398275	G	445	-0.002286	-3.565	0.0004049	-0.001405	-2.694	0.007348
14	rs2236185	69070764	G	445	0.002092	3.564	0.0004053	0.001444	3.028	0.002609
2	rs10931352	153731644	C	445	0.00463	3.564	0.0004058	0.00296	2.805	0.005262
14	rs12892905	41590449	A	444	-0.002309	-3.564	0.0004068	-0.001474	-2.803	0.005295
18	rs1940995	5643417	G	445	0.002312	3.563	0.0004071	0.001558	2.972	0.003123
18	rs9960907	5645281	A	445	0.002312	3.563	0.0004071	0.001558	2.972	0.003123
2	rs3806599	242088921	A	445	0.002561	3.563	0.0004073	0.001705	2.936	0.003509
2	rs7568781	242090639	A	445	0.002561	3.563	0.0004073	0.001705	2.936	0.003509
2	rs6720339	242112948	G	445	0.002561	3.563	0.0004073	0.001705	2.936	0.003509
13	rs3783232	103471866	A	445	0.002147	3.563	0.0004078	0.001185	2.416	0.0161
14	rs11625099	53218399	G	445	0.002196	3.562	0.0004087	0.001205	2.391	0.01721
12	rs3741849	9334571	A	445	0.00364	3.56	0.0004113	0.002361	2.856	0.004493
5	rs755188	53694941	A	445	-0.002236	-3.558	0.0004145	-0.001945	-3.865	0.0001283
3	rs895286	124100519	A	445	-0.002769	-3.557	0.0004171	-0.001713	-2.682	0.007599
11	rs11025101	19350262	A	445	0.002568	3.556	0.0004178	0.001924	3.305	0.001032
19	rs10408496	21351127	G	444	-0.005805	-3.556	0.0004186	-0.003238	-2.42	0.01595
21	rs2827709	24156934	G	445	0.002467	3.553	0.0004234	0.001081	1.884	0.06029
1	rs282000	91785583	A	445	-0.002244	-3.552	0.0004238	-0.001755	-3.452	0.0006131
13	rs4885201	55154018	G	445	-0.002348	-3.55	0.0004274	-0.001487	-2.758	0.00606
8	rs10094006	5431602	A	445	0.003494	3.549	0.0004291	0.002032	2.531	0.01174
11	rs11036094	40854095	G	442	-0.00352	-3.545	0.0004353	-0.002526	-3.146	0.001775
4	rs492134	14017269	G	445	0.002164	3.544	0.0004378	0.001641	3.333	0.0009341
18	rs1787467	54651470	A	445	0.003736	3.543	0.0004386	0.002422	2.816	0.005086
3	rs2378510	189400282	G	445	0.002405	3.542	0.0004406	0.001505	2.73	0.006599
8	rs7002343	128172028	G	445	-0.002261	-3.541	0.0004417	-0.001349	-2.592	0.009859
4	rs6822640	114830987	A	445	-0.004025	-3.539	0.0004459	-0.003177	-3.45	0.0006166
13	rs2197609	85177888	C	445	0.004794	3.538	0.000447	0.003297	2.999	0.00287
8	rs988251	78324603	A	445	-0.002263	-3.536	0.0004505	-0.001481	-2.854	0.004532
17	rs35953598	79680353	A	445	0.004908	3.535	0.0004525	0.004337	3.833	0.0001456
16	rs2106261	73051620	A	445	0.002981	3.531	0.0004582	0.002047	2.967	0.003181
9	rs4745639	80066070	G	445	0.003203	3.53	0.0004599	0.0008084	1.075	0.2831
13	rs2770254	112059013	A	445	0.002826	3.53	0.0004601	0.0021	3.248	0.001253
2	rs9308693	114785086	A	445	-0.004061	-3.529	0.0004623	-0.002836	-3.047	0.002458
11	rs1393696	19344878	A	445	0.002329	3.528	0.0004628	0.001751	3.28	0.001125
6	rs2151533	132247361	A	445	0.002232	3.527	0.0004647	0.001623	3.143	0.001787
19	rs10405928	45715484	G	445	0.002228	3.527	0.0004647	0.001502	2.942	0.00344
2	rs17035948	108877474	G	445	-0.00386	-3.527	0.0004661	-0.002657	-2.997	0.00289
1	rs6695549	119864997	C	445	-0.00402	-3.526	0.0004665	-0.002622	-2.817	0.005066
4	rs7683023	187501388	G	445	0.00214	3.526	0.0004668	0.001543	3.149	0.001755
4	rs17744943	57061920	G	444	-0.002285	-3.526	0.0004679	-0.001262	-2.386	0.01748
20	rs2424403	21734758	G	444	0.002355	3.525	0.0004694	0.002089	3.865	0.0001286
14	rs10483907	79016165	A	445	0.002195	3.524	0.0004697	0.001444	2.851	0.004573
20	rs3787318	48058067	G	445	0.00529	3.524	0.00047	0.003749	3.09	0.002133
19	rs392332	33105743	G	445	0.002326	3.524	0.0004705	0.001771	3.299	0.001051
13	rs9569076	55227828	C	445	-0.00247	-3.524	0.0004706	-0.001442	-2.532	0.0117
8	rs3736025	23112662	A	445	-0.002197	-3.524	0.0004712	-0.001794	-3.58	0.0003831
14	rs1015964	79017115	G	444	0.002204	3.523	0.000472	0.001469	2.888	0.004075
14	rs11570836	50808965	C	445	-0.002537	-3.523	0.0004728	-0.001931	-3.307	0.001023
1	rs12125889	75241971	A	445	0.002156	3.522	0.0004736	0.0009278	1.84	0.06647
3	rs34042920	122005273	G	445	-0.003535	-3.522	0.0004742	-0.00241	-2.941	0.003448
12	rs2174012	21145010	G	445	0.002295	3.521	0.0004749	0.0013	2.445	0.01491
19	rs405858	33106621	G	445	0.002327	3.521	0.0004749	0.001749	3.257	0.001215
19	rs10417165	21212412	A	445	-0.004007	-3.521	0.0004758	-0.002488	-2.691	0.007399
19	rs6511184	21253686	G	445	-0.004007	-3.521	0.0004758	-0.002488	-2.691	0.007399
19	rs10406661	21284220	A	445	-0.004007	-3.521	0.0004758	-0.002488	-2.691	0.007399
19	rs8111827	21303743	G	445	-0.004007	-3.521	0.0004758	-0.002488	-2.691	0.007399
19	rs2115493	21307713	A	445	-0.004007	-3.521	0.0004758	-0.002488	-2.691	0.007399
1	rs6662846	75170143	C	445	-0.002169	-3.521	0.0004762	-0.001158	-2.289	0.02259
16	rs7195058	12345184	A	445	-0.002223	-3.52	0.0004772	-0.001112	-2.152	0.03194
13	rs1323161	44000631	A	445	-0.002095	-3.52	0.0004774	-0.00139	-2.868	0.004333
2	rs7593686	118617542	A	445	-0.002286	-3.52	0.0004781	-0.001883	-3.605	0.0003491
8	rs2055831	131769694	A	445	0.002415	3.519	0.0004788	0.0009707	1.711	0.08788
23	rs12688554	38095762	G	445	0.002871	3.519	0.0004789	0.001738	2.614	0.009269
6	rs12193636	120635035	A	445	0.002575	3.519	0.0004796	0.002205	3.753	0.0001988
13	rs4743	103493825	G	442	0.002119	3.519	0.0004799	0.001172	2.39	0.01729
2	rs1543042	9279631	A	445	0.004826	3.516	0.0004845	0.003061	2.731	0.006574
12	rs12423268	112641707	A	445	-0.00407	-3.514	0.0004874	-0.002945	-3.158	0.001704
23	rs5923956	86563949	A	445	0.002504	3.514	0.0004885	0.001787	3.057	0.00238
7	rs7797378	132216449	A	445	-0.003501	-3.514	0.0004887	-0.002309	-2.859	0.004461
4	rs1280092	187515047	A	444	0.002111	3.513	0.0004896	0.001543	3.184	0.00156
13	rs9597878	59448496	G	443	-0.003613	-3.512	0.000491	-0.002597	-3.13	0.001869
15	rs16976187	55517033	C	445	0.005833	3.511	0.0004927	0.003123	2.308	0.02146
9	rs6479473	96064301	C	443	0.005494	3.511	0.000493	0.00175	1.338	0.1817
17	rs34987539	66878099	A	445	0.01067	3.511	0.0004931	0.006727	2.719	0.006807
3	rs9290708	180461213	A	445	-0.002629	-3.51	0.0004951	-0.001675	-2.752	0.006172
12	rs10877797	62523278	G	445	-0.002908	-3.51	0.0004954	-0.002159	-3.183	0.001565
12	rs10877798	62523616	A	445	-0.002908	-3.51	0.0004954	-0.002159	-3.183	0.001565
2	rs12693590	191858636	C	444	-0.004247	-3.509	0.0004968	-0.002825	-2.88	0.004175
19	rs752719	33086091	G	445	0.002438	3.508	0.000498	0.001675	2.978	0.003068
19	rs2868149	33086096	G	445	0.002438	3.508	0.000498	0.001675	2.978	0.003068
19	rs2277927	33088366	G	445	0.002438	3.508	0.000498	0.001675	2.978	0.003068
4	rs2045984	57067425	A	445	-0.002343	-3.508	0.0004993	-0.001325	-2.418	0.01603
20	rs6110156	14054163	A	445	0.00246	3.506	0.0005016	0.001319	2.296	0.02217
13	rs4942434	46353786	A	445	-0.003093	-3.504	0.0005058	-0.002269	-3.188	0.001537
9	rs1891970	96028798	A	445	0.005465	3.503	0.0005076	0.001729	1.325	0.1858
9	rs1111776	96061269	A	445	0.005465	3.503	0.0005076	0.001729	1.325	0.1858
9	rs7866298	96067523	C	445	0.005465	3.503	0.0005076	0.001729	1.325	0.1858
9	rs10761208	96072452	A	445	0.005465	3.503	0.0005076	0.001729	1.325	0.1858
9	rs7872608	96073795	G	445	0.005465	3.503	0.0005076	0.001729	1.325	0.1858
3	rs4543049	45263711	A	445	-0.004579	-3.503	0.0005079	-0.003911	-3.729	0.0002182
1	rs912773	29785574	A	445	-0.002123	-3.503	0.0005087	-0.00116	-2.334	0.02005
20	rs6085741	745444	A	445	0.002761	3.502	0.0005108	0.001964	3.085	0.002167
8	rs16868201	102700636	T	445	0.002562	3.501	0.0005122	0.001031	1.709	0.08826
15	rs4277310	82087320	G	445	-0.002587	-3.501	0.0005122	-0.001577	-2.631	0.008815
15	rs7171858	63885699	G	445	0.002153	3.501	0.0005126	0.001384	2.771	0.005839
20	rs6110157	14055947	G	445	0.002786	3.5	0.0005135	0.001495	2.295	0.02225
19	rs2287019	46202172	A	444	0.00274	3.499	0.0005152	0.001762	2.779	0.005688
3	rs715827	10311773	G	444	0.003026	3.498	0.0005172	0.001247	1.753	0.08026
13	rs9547615	37144848	A	445	-0.002669	-3.498	0.0005177	-0.001994	-3.247	0.00126
13	rs943292	46354916	G	444	-0.003075	-3.497	0.0005187	-0.002264	-3.196	0.001498
13	rs4942433	46353690	A	444	-0.003097	-3.497	0.00052	-0.002258	-3.162	0.001679
14	rs1043207	23369994	A	444	0.002382	3.496	0.0005216	0.001604	2.893	0.004016
19	rs11879374	6088681	C	445	0.003759	3.496	0.0005216	0.002781	3.212	0.001418
9	rs1331670	13158958	G	443	0.002286	3.495	0.0005235	0.001628	3.071	0.002274
4	rs2615492	88569491	A	438	0.002567	3.495	0.0005242	0.001099	1.819	0.06967
3	rs17050395	9533974	G	445	0.002661	3.492	0.0005285	0.00128	2.054	0.04063
17	rs8072896	55082832	C	445	0.002132	3.491	0.0005307	0.001078	2.153	0.03189
3	rs9809817	5515986	C	445	0.003389	3.49	0.0005318	0.001966	2.469	0.01395
16	rs11865090	81949778	A	445	0.005708	3.49	0.0005322	0.003416	2.569	0.01054
1	rs6666584	79826759	A	445	0.002113	3.49	0.0005328	0.001377	2.815	0.005111
6	rs4716132	17289545	G	445	-0.002695	-3.49	0.0005336	-0.002134	-3.417	0.000693
2	rs1364529	171111774	A	444	0.002176	3.489	0.0005343	0.001822	3.633	0.0003139
6	rs2356043	157297182	G	444	0.00279	3.488	0.0005363	0.002165	3.33	0.0009428
2	rs2120334	68616085	A	445	0.002614	3.488	0.0005369	0.001646	2.679	0.007672
2	rs4084367	222729505	G	445	0.002361	3.487	0.0005386	0.001493	2.715	0.00689
2	rs4085398	222737511	G	445	0.002361	3.487	0.0005386	0.001493	2.715	0.00689
14	rs17111011	41085185	G	445	-0.005645	-3.486	0.0005396	-0.003599	-2.731	0.006586
16	rs4788697	73087494	A	445	0.002314	3.486	0.0005407	0.001632	3.03	0.002591
3	rs10513518	157531347	A	444	0.0088	3.485	0.0005419	0.006629	3.196	0.001498
8	rs7825416	141592657	A	445	-0.002812	-3.483	0.0005473	-0.00221	-3.384	0.0007807
11	rs7940014	19345331	A	445	0.002517	3.481	0.0005496	0.001893	3.25	0.001245
11	rs7480750	20449607	G	444	0.00212	3.481	0.0005497	0.001277	2.582	0.01017
4	rs6533780	79487060	A	445	0.002624	3.481	0.0005501	0.001265	2.049	0.04103
16	rs12932212	79675253	G	445	-0.002305	-3.48	0.0005515	-0.001547	-2.891	0.004031
1	rs527787	48564568	A	445	0.006007	3.48	0.0005522	0.00338	2.401	0.01677
15	rs11635593	64012859	A	445	0.002792	3.48	0.0005525	0.001373	2.08	0.03814
11	rs7950069	115140553	A	445	-0.002804	-3.479	0.0005546	-0.001551	-2.355	0.01897
6	rs2223768	161942019	G	445	-0.003017	-3.479	0.0005551	-0.002209	-3.144	0.001782
8	rs2553239	31057097	C	445	0.002121	3.479	0.0005551	0.001127	2.243	0.02538
20	rs2182249	57257825	A	445	0.002135	3.478	0.0005563	0.001103	2.196	0.02862
6	rs12210130	17284382	A	445	-0.002731	-3.478	0.0005565	-0.002087	-3.287	0.001095
19	rs259294	33169003	A	444	0.002366	3.477	0.0005578	0.001549	2.808	0.005216
1	rs2934868	79951886	A	445	0.002043	3.477	0.000558	0.001682	3.564	0.0004062
1	rs9427108	154607914	A	445	-0.002094	-3.477	0.0005583	-0.001681	-3.463	0.0005877
3	rs12639116	62434127	A	445	0.003383	3.477	0.0005588	0.0015	1.869	0.06234
13	rs1894755	112018856	A	445	0.002879	3.476	0.0005607	0.002364	3.546	0.0004353
16	rs9934227	58019396	G	445	-0.002868	-3.475	0.0005616	-0.001904	-2.827	0.004927
16	rs2241771	58021395	A	445	-0.002868	-3.475	0.0005616	-0.001904	-2.827	0.004927
1	rs17618340	75247617	G	445	0.002132	3.474	0.0005651	0.0009016	1.783	0.07525
14	rs11620764	53257221	A	444	0.002141	3.473	0.0005667	0.001146	2.283	0.02294
4	rs1489152	146256922	G	445	-0.002314	-3.471	0.0005704	-0.001445	-2.677	0.007706
1	rs294218	23033257	C	445	0.002196	3.471	0.0005715	0.001593	3.123	0.001913
7	rs10257870	46696175	A	445	0.003756	3.47	0.000573	0.001517	1.7	0.08983
6	rs9376422	139817115	G	445	0.002108	3.469	0.0005751	0.001206	2.424	0.01574
2	rs1381693	157592784	G	445	-0.003126	-3.467	0.000579	-0.001851	-2.52	0.01209
1	rs1382968	80070748	G	445	0.002065	3.466	0.0005812	0.002016	4.23	2.864e-05
13	rs2528764	112059299	A	445	0.002773	3.466	0.0005819	0.002067	3.199	0.001481
16	rs2074360	2984496	A	445	0.002954	3.464	0.0005857	0.001645	2.353	0.01905
23	rs1010019	13558088	G	445	0.00242	3.464	0.0005858	0.002022	3.587	0.0003738
17	rs35646762	79662749	A	445	0.004858	3.464	0.0005859	0.004046	3.536	0.0004516
17	rs35815547	79671208	G	445	0.004858	3.464	0.0005859	0.004046	3.536	0.0004516
17	rs11546280	79671714	G	445	0.004858	3.464	0.0005859	0.004046	3.536	0.0004516
17	rs12942665	79673113	A	445	0.004858	3.464	0.0005859	0.004046	3.536	0.0004516
14	rs1257271	99848308	C	445	-0.002867	-3.463	0.000587	-0.001913	-2.824	0.004961
9	rs237623	125425569	A	444	0.003085	3.463	0.0005874	0.00192	2.648	0.00841
18	rs8085678	22744830	A	445	-0.00205	-3.462	0.0005889	-0.001254	-2.611	0.009359
2	rs7578801	153746585	C	445	0.004536	3.461	0.0005907	0.002933	2.757	0.006076
17	rs34384005	79662067	G	444	0.00486	3.461	0.0005912	0.004049	3.534	0.0004547
14	rs1475010	26136611	A	444	0.002392	3.461	0.0005927	0.001681	3.011	0.002762
1	rs11163291	81895097	G	443	-0.002544	-3.461	0.0005928	-0.001719	-2.892	0.004019
10	rs17105725	87369264	C	445	-0.003664	-3.46	0.0005946	-0.003042	-3.582	0.0003804
5	rs2662360	76985272	G	445	-0.002216	-3.46	0.0005949	-0.001651	-3.182	0.001568
11	rs9666479	87572490	G	444	0.003079	3.459	0.0005968	0.00217	3.016	0.002716
3	rs4621329	180488885	A	445	-0.002563	-3.459	0.000597	-0.001665	-2.768	0.00589
16	rs8057476	80054987	C	445	-0.002426	-3.458	0.0005976	-0.001713	-2.999	0.002869
11	rs4756995	19355372	A	445	0.002503	3.457	0.0006005	0.001881	3.225	0.001358
17	rs716391	53589444	G	445	0.003238	3.457	0.0006012	0.002039	2.646	0.008449
11	rs2220086	83607854	A	445	0.002573	3.456	0.0006021	0.001575	2.608	0.009438
3	rs6779680	180449589	A	445	-0.002586	-3.455	0.0006043	-0.001649	-2.713	0.006941
7	rs4719220	71680703	A	445	0.002738	3.455	0.0006046	0.001157	1.78	0.07573
8	rs4736528	131658624	A	445	0.002612	3.455	0.0006048	0.00147	2.385	0.01751
12	rs17025079	96418925	A	445	0.009558	3.454	0.0006067	0.0045	1.954	0.05136
7	rs199354	23296572	A	445	0.005786	3.454	0.0006069	0.003696	2.689	0.007444
2	rs16858239	171229490	G	445	-0.003958	-3.454	0.0006071	-0.003149	-3.413	0.0007042
4	rs4975147	79488270	G	443	0.002623	3.453	0.0006086	0.001421	2.285	0.02279
6	rs6935776	164030045	G	445	0.002328	3.453	0.0006092	0.001015	1.829	0.06814
18	rs17064338	55762027	G	445	-0.00414	-3.453	0.0006092	-0.003066	-3.178	0.00159
18	rs17064340	55762095	C	445	-0.00414	-3.453	0.0006092	-0.003066	-3.178	0.00159
8	rs7388216	139681430	A	445	0.005342	3.452	0.0006108	0.00273	2.13	0.03371
12	rs7959761	26389242	G	443	-0.002796	-3.452	0.0006116	-0.001859	-2.844	0.004669
5	rs2567588	10413501	G	445	-0.003311	-3.451	0.0006132	-0.002782	-3.594	0.0003643
3	rs7611085	116024083	A	445	0.004562	3.45	0.0006153	0.003009	2.804	0.005275
1	rs10923799	119856801	C	444	-0.003666	-3.449	0.0006183	-0.002384	-2.74	0.006394
1	rs7364349	5421533	A	445	0.003448	3.449	0.0006186	0.002201	2.698	0.007252
17	rs2058237	14475601	A	445	-0.002114	-3.446	0.0006237	-0.001086	-2.151	0.03201
3	rs6444109	185867283	A	444	-0.002156	-3.446	0.0006238	-0.001521	-2.985	0.003
12	rs11067018	114697301	G	445	-0.006397	-3.445	0.0006261	-0.003928	-2.558	0.01086
8	rs6989650	102681337	A	445	0.002524	3.445	0.0006276	0.0009835	1.628	0.1042
3	rs7639882	16985272	A	445	0.002354	3.443	0.0006316	0.001667	3.021	0.002671
5	rs177110	17283265	G	445	-0.002133	-3.443	0.0006319	-0.001542	-3.085	0.00217
5	rs3909800	73272981	A	445	-0.002859	-3.442	0.0006343	-0.001432	-2.112	0.03526
14	rs17579720	41362290	G	443	0.002208	3.441	0.0006359	0.0008646	1.643	0.1011
1	rs12117901	231194176	A	445	-0.00204	-3.44	0.0006383	-0.00086	-1.758	0.07947
4	rs1397470	67459961	G	445	0.002932	3.44	0.0006393	0.001784	2.569	0.01053
1	rs12410376	10957984	A	445	0.002174	3.439	0.0006407	0.002001	3.928	9.996e-05
2	rs6436638	157634151	G	445	-0.002099	-3.439	0.0006407	-0.001498	-3.028	0.002612
5	rs2400437	147198621	G	445	0.002099	3.438	0.0006418	0.00143	2.869	0.004318
11	rs7482812	115083172	G	445	-0.005627	-3.438	0.0006419	-0.003995	-3.026	0.002629
7	rs12704475	89307392	A	445	-0.002129	-3.438	0.0006424	-0.001081	-2.137	0.03316
1	rs234092	184920174	A	444	0.002797	3.438	0.0006432	0.001437	2.136	0.03326
19	rs12982788	33085501	C	445	0.002394	3.438	0.0006432	0.001656	2.937	0.00349
11	rs17210817	97182786	A	445	-0.003571	-3.437	0.0006446	-0.003308	-3.966	8.589e-05
12	rs1526419	56038296	A	443	-0.002197	-3.436	0.0006475	-0.001689	-3.29	0.001086
18	rs1943406	54986641	A	445	0.003785	3.436	0.0006475	0.002595	2.915	0.003749
1	rs7526517	119858685	G	445	-0.003683	-3.436	0.0006485	-0.002304	-2.635	0.008708
15	rs3210904	63885810	A	445	0.002117	3.435	0.0006501	0.001368	2.733	0.006547
15	rs11457	63886379	G	445	0.002117	3.435	0.0006501	0.001368	2.733	0.006547
3	rs3772692	100104058	A	445	0.00463	3.434	0.0006526	0.002254	2.026	0.04337
23	rs376165	138617733	G	445	-0.002308	-3.433	0.0006553	-0.002367	-4.408	1.321e-05
13	rs474054	33553561	G	445	0.002189	3.432	0.0006564	0.001269	2.438	0.0152
1	rs1618693	108591583	G	445	0.002144	3.431	0.0006594	0.0008842	1.721	0.08602
20	rs1406968	19630524	G	445	-0.002108	-3.43	0.0006615	-0.001353	-2.705	0.007104
13	rs17612107	100493418	A	445	-0.00403	-3.429	0.0006632	-0.003497	-3.708	0.0002367
17	rs8066651	12348755	G	445	-0.003031	-3.427	0.0006682	-0.001704	-2.361	0.01869
11	rs11042759	10393873	G	445	-0.002467	-3.427	0.000669	-0.001496	-2.562	0.01074
8	rs16868262	102743031	G	443	0.002473	3.426	0.0006719	0.001259	2.131	0.03368
6	rs7775326	120640685	A	444	0.002529	3.425	0.0006743	0.002185	3.686	0.000257
7	rs17388190	129989852	A	445	0.005117	3.424	0.0006756	0.002183	1.734	0.08367
12	rs10846693	125116474	A	445	0.002077	3.424	0.0006758	0.001035	2.079	0.03821
8	rs10492294	129246415	G	445	-0.00257	-3.423	0.0006779	-0.00203	-3.366	0.0008316
4	rs1540052	103137977	G	445	0.002257	3.423	0.0006782	0.001661	3.124	0.001903
18	rs1788827	55002837	C	445	0.004487	3.422	0.0006815	0.003467	3.243	0.001277
8	rs7842868	112740051	G	445	0.002481	3.421	0.0006839	0.001214	2.047	0.04127
22	rs5752249	26388706	A	444	0.005511	3.421	0.0006841	0.002756	2.061	0.03991
15	rs17831280	88742512	A	445	0.003702	3.42	0.0006854	0.002083	2.343	0.01961
9	rs7027867	125426554	A	445	0.002989	3.42	0.0006856	0.001885	2.65	0.008357
4	rs2192195	27314726	A	445	-0.002408	-3.42	0.0006866	-0.001591	-2.781	0.005661
20	rs6019774	47992178	G	445	0.005209	3.419	0.000687	0.003659	2.94	0.003462
19	rs41275782	51172526	G	445	0.005148	3.418	0.0006896	0.002561	2.078	0.03831
12	rs2301723	112843363	A	445	-0.00364	-3.418	0.0006898	-0.002768	-3.233	0.001322
12	rs4767879	112964070	C	445	-0.00364	-3.418	0.0006898	-0.002768	-3.233	0.001322
1	rs2934871	79970061	A	445	0.002002	3.418	0.0006907	0.001657	3.519	0.0004798
6	rs9354216	65996855	A	445	-0.002708	-3.418	0.000691	-0.001679	-2.613	0.009297
8	rs1372618	106675898	G	445	0.00413	3.417	0.000693	0.002592	2.614	0.009256
17	rs12945447	14463742	A	444	-0.002047	-3.417	0.0006938	-0.001015	-2.063	0.03974
9	rs1326793	12766038	G	445	0.006361	3.416	0.0006947	0.002752	1.793	0.07374
12	rs16911922	16562400	A	444	0.003716	3.413	0.0007042	0.002259	2.555	0.01095
2	rs4099413	222716083	C	445	0.002388	3.413	0.0007043	0.001362	2.389	0.01735
2	rs4099414	222716237	A	445	0.002388	3.413	0.0007043	0.001362	2.389	0.01735
17	rs10775410	30863752	A	445	-0.002191	-3.412	0.0007047	-0.001335	-2.548	0.01118
3	rs13095587	64722176	A	443	-0.003162	-3.412	0.0007054	-0.002193	-2.93	0.003568
13	rs7999197	89732251	A	445	0.00557	3.412	0.0007054	0.004263	3.253	0.001235
9	rs10116304	13137250	G	445	0.002241	3.412	0.0007059	0.00149	2.796	0.005402
2	rs6721087	160032007	G	443	0.002141	3.41	0.0007108	0.001869	3.725	0.0002219
1	rs1479737	80075820	A	441	0.002029	3.409	0.0007133	0.002025	4.235	2.803e-05
20	rs8121193	13124600	G	445	0.002578	3.408	0.0007154	0.002324	3.844	0.0001393
8	rs3824091	102679217	A	445	0.0025	3.408	0.0007155	0.0009772	1.617	0.1066
6	rs2064319	35476442	A	445	-0.002059	-3.408	0.0007157	-0.001306	-2.665	0.007993
2	rs12104556	222970051	A	445	0.002152	3.406	0.0007196	0.001493	2.892	0.004021
9	rs4740690	2523066	G	445	-0.003121	-3.406	0.0007207	-0.002607	-3.539	0.000445
13	rs9524134	94225881	A	445	0.002497	3.405	0.0007235	0.00164	2.758	0.006061
11	rs489487	126473750	G	445	0.002027	3.404	0.0007251	0.001278	2.65	0.008345
3	rs3806615	100120269	G	445	0.004627	3.404	0.000727	0.002249	2.005	0.04563
5	rs1470990	57340073	A	444	0.002024	3.404	0.0007272	0.001486	3.089	0.002138
8	rs11776205	96560359	A	445	0.002318	3.404	0.0007272	0.001512	2.738	0.006435
11	rs947901	87580164	A	445	0.003008	3.403	0.0007282	0.002105	2.945	0.003408
13	rs7326364	33691953	G	445	-0.002206	-3.403	0.0007298	-0.00154	-2.941	0.003453
20	rs6066511	46491796	G	445	-0.001981	-3.403	0.0007298	-0.001353	-2.854	0.004526
8	rs727781	5443571	G	445	0.003666	3.402	0.000731	0.002375	2.716	0.006877
15	rs11071770	64167939	A	445	0.002433	3.402	0.0007317	0.001419	2.427	0.01563
2	rs17312759	222755728	A	445	0.002383	3.4	0.000736	0.001377	2.414	0.0162
1	rs6670956	10957719	C	445	0.002167	3.4	0.000737	0.001881	3.651	0.0002938
4	rs1375773	27683532	A	445	0.002217	3.398	0.0007406	0.0009866	1.848	0.06529
1	rs234098	184937385	G	445	0.002762	3.398	0.0007419	0.001462	2.175	0.03015
6	rs543645	13293110	G	445	0.002178	3.397	0.0007436	0.001571	3.027	0.002617
15	rs7181675	60149596	A	445	0.004129	3.397	0.0007446	0.002623	2.649	0.008381
17	rs2159441	52880077	G	439	-0.00308	-3.397	0.0007453	-0.001611	-2.18	0.02983
8	rs11775437	139675584	G	445	0.00532	3.396	0.0007462	0.002619	2.021	0.04392
12	rs10850014	112650058	G	445	-0.003618	-3.395	0.0007486	-0.002728	-3.183	0.001565
1	rs12120636	75277426	A	445	-0.002126	-3.395	0.0007491	-0.001166	-2.285	0.0228
13	rs1325646	46345494	G	444	-0.002829	-3.395	0.0007501	-0.00218	-3.259	0.001209
23	rs7886025	38105264	A	445	0.002871	3.395	0.000751	0.001642	2.377	0.0179
9	rs4741732	2548026	G	445	-0.003079	-3.394	0.0007511	-0.002182	-2.986	0.002992
12	rs11057457	124605086	G	445	-0.002458	-3.394	0.0007513	-0.001575	-2.689	0.007452
18	rs948924	71624852	A	445	-0.002098	-3.393	0.000754	-0.00159	-3.171	0.00163
6	rs9496070	100428029	G	445	0.002041	3.393	0.0007559	0.001576	3.259	0.001209
2	rs3816281	68607947	A	445	0.002509	3.393	0.000756	0.001603	2.645	0.008466
5	rs6556035	172079889	G	445	-0.00207	-3.392	0.0007583	-0.001789	-3.645	0.0003001
15	rs11071490	60147473	A	445	0.003599	3.391	0.0007592	0.002029	2.342	0.01965
18	rs7243271	5655381	G	445	0.002036	3.39	0.0007629	0.001441	2.964	0.003207
2	rs12991409	192009517	G	445	0.004047	3.389	0.0007649	0.002033	2.063	0.03975
12	rs11066195	112652006	C	442	-0.003639	-3.389	0.0007653	-0.002794	-3.236	0.001306
5	rs10472308	38708516	C	445	-0.002567	-3.389	0.0007661	-0.001866	-3.053	0.002405
14	rs4983530	105167807	G	445	0.005701	3.388	0.0007676	0.004008	2.952	0.003328
17	rs8073204	70986091	G	445	0.002072	3.388	0.000768	0.001516	3.057	0.002378
14	rs2884343	53192357	A	445	0.002102	3.388	0.0007696	0.001141	2.253	0.02475
6	rs9637984	170275554	G	445	-0.002982	-3.387	0.0007703	-0.001843	-2.573	0.01042
6	rs4134409	170279658	A	445	-0.002982	-3.387	0.0007703	-0.001843	-2.573	0.01042
2	rs41279770	120012412	A	445	0.004068	3.387	0.0007722	0.001454	1.457	0.146
2	rs2576766	105960047	A	444	0.002611	3.386	0.0007749	0.002102	3.389	0.0007666
1	rs6672204	119855151	A	444	-0.003883	-3.386	0.0007751	-0.002681	-2.87	0.004313
13	rs7325804	101014031	A	445	-0.002592	-3.385	0.0007778	-0.001708	-2.759	0.006054
13	rs1889681	101016517	A	445	-0.002592	-3.385	0.0007778	-0.001708	-2.759	0.006054
14	rs1521168	48474827	A	443	0.003007	3.384	0.0007795	0.002058	2.861	0.004425
16	rs4328439	10915516	G	445	0.005448	3.384	0.0007807	0.003107	2.362	0.01862
12	rs2374954	108494071	A	444	0.008333	3.381	0.0007876	0.003853	1.907	0.05717
23	rs6048	138633280	G	445	-0.002372	-3.38	0.0007918	-0.002168	-3.847	0.0001378
9	rs10970934	32344707	A	445	-0.008984	-3.379	0.0007925	-0.00448	-2.049	0.04104
1	rs12121018	94176595	A	445	0.003954	3.379	0.0007926	-0.0004422	-0.4382	0.6615
20	rs3790278	19634732	G	445	-0.002079	-3.379	0.0007941	-0.001319	-2.632	0.008801
13	rs4397989	85078528	A	445	0.002217	3.379	0.0007948	0.001316	2.461	0.01426
14	rs17683363	48111938	A	444	-0.003881	-3.378	0.0007965	-0.002872	-3.109	0.002002
4	rs1569343	70341463	C	445	-0.001968	-3.378	0.0007969	-0.001484	-3.164	0.001665
1	rs6663841	119855198	G	444	-0.003873	-3.378	0.0007976	-0.00268	-2.869	0.004328
7	rs10229310	134417742	A	443	0.00225	3.378	0.0007979	0.001039	1.891	0.05928
1	rs6700814	154783756	G	445	-0.002207	-3.377	0.0007986	-0.00102	-1.906	0.05734
4	rs4690429	177263983	A	445	0.002276	3.377	0.0008001	0.001435	2.606	0.009493
1	rs6683426	54590188	G	445	-0.002398	-3.377	0.0008005	-0.001904	-3.332	0.0009369
12	rs739787	112981571	A	445	-0.00353	-3.376	0.0008018	-0.002636	-3.131	0.00186
19	rs2074928	40228879	A	445	0.004812	3.376	0.0008027	0.0006542	0.5457	0.5856
23	rs5935712	14157638	G	445	0.003096	3.376	0.0008027	0.00247	3.329	0.0009492
1	rs2335230	154589628	C	445	0.002605	3.375	0.0008041	0.001678	2.676	0.007729
19	rs6511183	21249429	G	443	-0.003867	-3.375	0.0008048	-0.00239	-2.57	0.01052
4	rs1031311	27694893	A	445	0.002184	3.375	0.0008056	0.0008718	1.641	0.1015
10	rs11185883	91553642	C	445	0.003677	3.375	0.0008056	0.002619	2.982	0.003025
19	rs2303697	18546678	G	445	-0.002178	-3.374	0.000807	-0.001395	-2.666	0.007961
19	rs10427083	18550276	A	445	-0.002178	-3.374	0.000807	-0.001395	-2.666	0.007961
2	rs13005843	191854726	A	444	-0.00406	-3.374	0.000808	-0.002629	-2.693	0.007357
12	rs838503	125160636	A	445	-0.002556	-3.374	0.0008081	-0.00155	-2.516	0.01223
12	rs4931477	31454991	A	445	-0.002089	-3.374	0.0008082	-0.0009869	-1.945	0.05241
8	rs6468437	37590446	G	445	0.002593	3.374	0.000809	0.001245	1.966	0.05
5	rs930217	147190108	G	445	0.002059	3.373	0.0008119	0.001413	2.835	0.004795
2	rs2576767	105960333	A	445	0.002601	3.372	0.0008124	0.002096	3.38	0.0007905
9	rs2031218	8429630	G	445	0.002384	3.372	0.0008133	0.001876	3.289	0.001089
2	rs12469521	47072414	A	445	0.006939	3.372	0.0008147	0.002224	1.256	0.2098
10	rs9633554	62757139	C	445	-0.005496	-3.371	0.0008168	-0.003419	-2.571	0.01048
2	rs10497775	196326799	A	445	0.006273	3.37	0.0008179	0.004656	3.088	0.002148
14	rs7152364	39272372	G	445	-0.002274	-3.37	0.0008181	-0.001401	-2.567	0.01061
7	rs4346915	38153444	G	445	-0.002017	-3.37	0.0008191	-0.0009521	-1.946	0.05229
7	rs2189069	88768424	A	443	-0.002214	-3.369	0.0008213	-0.001532	-2.872	0.004286
5	rs6892724	112393300	A	445	0.003646	3.369	0.0008217	0.002105	2.39	0.0173
20	rs760998	36845738	A	445	0.002103	3.369	0.000822	0.001218	2.403	0.01668
1	rs4907003	85253349	G	445	-0.002216	-3.369	0.0008223	-0.002027	-3.85	0.0001365
6	rs4591822	166623917	G	445	0.00236	3.368	0.0008242	0.001716	3.01	0.00277
6	rs4714323	40261080	A	445	0.00223	3.368	0.0008259	0.001465	2.737	0.006469
13	rs7324649	100579166	A	445	0.002106	3.367	0.0008267	0.001145	2.241	0.02553
16	rs3743553	58030053	A	445	-0.002486	-3.367	0.0008272	-0.00141	-2.328	0.02038
8	rs1028109	78269732	C	445	0.003079	3.366	0.0008295	0.001355	1.807	0.07149
5	rs17691826	143909677	A	443	0.002512	3.366	0.0008323	0.001266	2.075	0.03862
10	rs10887176	85610965	G	445	0.002646	3.366	0.0008323	0.001779	2.794	0.005437
10	rs10788287	85616321	G	445	0.002646	3.366	0.0008323	0.001779	2.794	0.005437
4	rs6844311	94721747	A	445	-0.002104	-3.365	0.0008347	-0.001459	-2.88	0.004175
8	rs10102703	9206425	A	441	0.002227	3.364	0.0008388	0.001787	3.331	0.0009409
12	rs12823555	40464703	A	444	-0.002243	-3.363	0.0008406	-0.001113	-2.038	0.0422
1	rs6690896	25305607	G	445	0.00213	3.362	0.0008441	0.001624	3.172	0.001626
21	rs2836677	40139707	A	445	-0.002705	-3.36	0.0008475	-0.001725	-2.641	0.008566
13	rs693442	101927497	A	445	0.002744	3.36	0.000848	0.001916	2.906	0.003855
20	rs742415	36828305	A	444	0.002102	3.36	0.0008487	0.001631	3.237	0.001303
7	rs10950803	2673066	C	445	0.002031	3.36	0.0008488	0.0009805	1.973	0.04917
13	rs945664	21534199	A	445	0.00209	3.36	0.0008494	0.001573	3.122	0.001917
11	rs356263	127437194	G	445	0.003256	3.358	0.0008559	0.0009463	1.171	0.2421
2	rs6731123	196300251	G	442	0.006261	3.357	0.000858	0.004631	3.065	0.002319
21	rs928863	20069371	A	442	-0.005328	-3.357	0.0008592	-0.004278	-3.355	0.0008639
11	rs11606516	9090408	G	445	-0.004186	-3.356	0.0008594	-0.003086	-3.053	0.002404
3	rs9827724	25127498	G	444	0.002392	3.355	0.0008624	0.0009541	1.617	0.1067
2	rs16866521	225977951	A	445	-0.004784	-3.355	0.0008642	-0.003905	-3.407	0.0007198
2	rs1449511	225985821	G	445	-0.004784	-3.355	0.0008642	-0.003905	-3.407	0.0007198
5	rs4865901	54289155	G	445	0.00236	3.355	0.000865	0.001481	2.58	0.01021
9	rs11140081	86041189	A	445	-0.004329	-3.354	0.0008656	-0.002938	-2.807	0.005231
12	rs2686661	125112227	A	445	-0.002004	-3.354	0.000868	-0.001279	-2.635	0.008711
19	rs1017384	41469064	A	441	0.002471	3.351	0.0008753	0.001579	2.651	0.008317
4	rs10003505	162250538	G	445	-0.002135	-3.351	0.0008767	-0.00134	-2.594	0.009818
9	rs2804982	15378449	A	443	-0.002653	-3.351	0.0008773	-0.001672	-2.594	0.009807
7	rs7780766	100835885	A	444	0.003738	3.35	0.0008793	0.003274	3.655	0.0002898
6	rs10755495	91981841	G	444	0.002167	3.35	0.0008795	0.001359	2.58	0.01021
12	rs1238609	90690858	C	444	0.003498	3.349	0.0008818	0.001577	1.834	0.06737
17	rs2625563	65676809	G	445	0.002599	3.349	0.0008821	0.001341	2.103	0.03601
7	rs10254690	2673288	G	444	0.002017	3.349	0.000883	0.0009859	1.993	0.04694
15	rs1319859	99230263	G	445	0.002146	3.349	0.000883	0.001935	3.752	0.0001995
8	rs1509840	131767789	A	444	0.002276	3.348	0.0008839	0.000955	1.71	0.08796
12	rs2896905	40493416	A	445	-0.002223	-3.348	0.0008841	-0.001106	-2.033	0.04268
14	rs7149717	86477556	G	445	0.006355	3.348	0.0008841	0.003571	2.311	0.02128
23	rs11095907	140946829	C	445	0.002309	3.348	0.000886	0.001346	2.399	0.01688
6	rs9384524	157310401	G	445	0.002674	3.347	0.0008868	0.002069	3.185	0.001556
15	rs8031462	92737555	A	445	-0.002074	-3.348	0.0008868	-0.001389	-2.775	0.00577
12	rs1881959	62568371	A	445	0.002045	3.347	0.0008869	0.001506	3.04	0.002512
13	rs9583597	111991284	A	445	0.002851	3.347	0.0008869	0.002466	3.6	0.0003557
2	rs6716024	157617340	C	445	-0.002042	-3.347	0.0008887	-0.001449	-2.933	0.003538
23	rs5922411	86508048	A	445	0.002371	3.347	0.0008887	0.001668	2.872	0.004289
11	rs1792818	110190805	A	445	0.002381	3.347	0.0008896	0.001726	3.013	0.002739
1	rs4448534	85234227	G	445	-0.002187	-3.346	0.0008909	-0.001636	-3.077	0.002227
8	rs1429660	16260166	A	445	-0.004403	-3.346	0.000892	-0.001593	-1.444	0.1495
3	rs12634883	16747387	A	445	0.002561	3.346	0.0008925	0.002023	3.263	0.001193
6	rs9372031	157285155	G	445	0.003024	3.344	0.0008976	0.002791	3.828	0.0001483
4	rs2298752	103177071	A	445	0.002364	3.343	0.000901	0.001457	2.533	0.01166
1	rs12240065	92822870	A	445	-0.003132	-3.343	0.0009013	-0.002672	-3.524	0.0004714
9	rs12684445	98805260	A	445	-0.002849	-3.342	0.0009031	-0.001823	-2.64	0.008587
13	rs2296147	103498375	G	445	0.002021	3.341	0.0009061	0.001092	2.217	0.02712
11	rs12279437	133603494	A	444	-0.002358	-3.339	0.0009123	-0.001694	-2.974	0.003111
2	rs11894322	101532830	C	445	0.002334	3.339	0.0009148	0.001559	2.748	0.006242
3	rs33747	45261700	C	445	-0.003767	-3.338	0.0009162	-0.003131	-3.463	0.0005889
3	rs33748	45262393	G	445	-0.003767	-3.338	0.0009162	-0.003131	-3.463	0.0005889
11	rs11020821	94271663	A	444	0.002462	3.338	0.0009163	0.001583	2.653	0.00827
10	rs7477475	5397191	C	445	0.002121	3.337	0.000919	0.001484	2.889	0.004064
4	rs17604934	37542764	A	445	-0.002205	-3.337	0.0009192	-0.00164	-3.08	0.002206
6	rs202032	13292076	G	445	0.002346	3.337	0.0009208	0.001195	2.086	0.03758
8	rs11994981	102690179	A	445	0.002464	3.336	0.000922	0.0009536	1.568	0.1176
9	rs10125770	13146599	A	444	0.002211	3.336	0.000922	0.001486	2.761	0.006013
20	rs6128297	56844304	A	445	0.004539	3.336	0.0009226	0.004228	3.893	0.0001147
7	rs1105421	2675662	A	444	0.002017	3.336	0.0009244	0.001005	2.029	0.04312
9	rs734761	87852008	A	442	-0.002081	-3.335	0.000926	-0.0011	-2.164	0.031
16	rs1362631	49604429	A	445	0.002233	3.335	0.0009264	0.001586	2.924	0.003642
20	rs4813044	1148783	G	445	-0.002054	-3.334	0.0009304	-0.001205	-2.403	0.01667
1	rs3954228	33100815	A	445	-0.005869	-3.334	0.0009305	-0.004019	-2.821	0.005011
1	rs2934766	33119593	A	445	-0.005869	-3.334	0.0009305	-0.004019	-2.821	0.005011
1	rs11808426	33140091	G	445	-0.005869	-3.334	0.0009305	-0.004019	-2.821	0.005011
1	rs1136258	33142694	A	445	-0.005869	-3.334	0.0009305	-0.004019	-2.821	0.005011
1	rs360511	33146501	A	445	-0.005869	-3.334	0.0009305	-0.004019	-2.821	0.005011
1	rs10914595	33157864	A	445	-0.005869	-3.334	0.0009305	-0.004019	-2.821	0.005011
7	rs17168006	134406000	A	445	0.002198	3.334	0.0009311	0.001043	1.918	0.05573
20	rs3746814	1152237	G	445	-0.002053	-3.333	0.0009321	-0.001188	-2.37	0.01822
5	rs2567564	10394583	G	445	-0.003124	-3.333	0.0009337	-0.002723	-3.595	0.0003617
5	rs6862694	38714694	A	445	-0.002551	-3.333	0.0009339	-0.001839	-2.979	0.00306
18	rs11556487	12066760	C	445	-0.002147	-3.332	0.0009367	-0.001385	-2.654	0.008246
19	rs10442	18545341	C	445	-0.002147	-3.332	0.0009367	-0.001385	-2.654	0.008246
5	rs4242182	174156168	A	445	-0.003392	-3.332	0.0009376	-0.002514	-3.066	0.002306
11	rs12294732	94264882	A	445	0.002451	3.331	0.0009409	0.001575	2.644	0.008501
11	rs11020815	94269056	A	445	0.002451	3.331	0.0009409	0.001575	2.644	0.008501
13	rs3742188	111175244	A	445	0.001928	3.33	0.0009416	0.001401	2.998	0.00288
3	rs7627157	185877382	A	445	-0.002101	-3.33	0.0009434	-0.001522	-2.967	0.003176
14	rs12147025	23440742	G	445	0.002866	3.329	0.0009474	0.00224	3.23	0.001336
1	rs11809190	33147179	T	444	-0.005867	-3.329	0.0009475	-0.004013	-2.814	0.005127
4	rs11726463	139188359	G	445	-0.002758	-3.328	0.0009489	-0.001909	-2.846	0.004642
1	rs2820289	201777250	A	445	-0.003719	-3.328	0.0009497	-0.002727	-3.019	0.00269
6	rs4607402	69393510	A	445	-0.003752	-3.328	0.0009504	-0.002622	-2.873	0.00427
8	rs1438342	105717183	A	445	-0.002987	-3.327	0.0009524	-0.001778	-2.445	0.01488
11	rs10895299	102353988	A	444	0.00344	3.327	0.0009526	0.001716	2.032	0.04274
10	rs9971359	112490002	A	445	0.002	3.327	0.0009535	0.001391	2.835	0.004794
12	rs7969840	129174658	A	444	-0.002443	-3.327	0.0009544	-0.001395	-2.342	0.01965
9	rs12551179	86031774	G	445	-0.004369	-3.326	0.0009577	-0.002846	-2.669	0.007906
10	rs1255371	42988230	A	445	0.002128	3.325	0.0009592	0.000994	1.9	0.05805
9	rs10217669	86042009	A	445	-0.004326	-3.325	0.0009597	-0.002935	-2.783	0.005619
5	rs6554811	13742858	C	444	-0.00202	-3.324	0.0009626	-0.001642	-3.363	0.0008419
9	rs10756461	13185149	G	444	0.00213	3.324	0.0009646	0.001366	2.629	0.008881
3	rs9880886	5512154	A	445	0.003235	3.323	0.000965	0.001827	2.288	0.02261
4	rs5002502	27263045	G	443	-0.00197	-3.323	0.000967	-0.001037	-2.144	0.03261
1	rs17006599	219936765	G	445	0.002406	3.322	0.0009693	0.0016	2.707	0.007062
18	rs4528665	55715670	A	445	-0.002027	-3.322	0.0009696	-0.001369	-2.75	0.006211
19	rs17713875	56543982	A	443	-0.005547	-3.322	0.0009712	-0.004198	-3.097	0.002083
9	rs1999351	119031497	G	445	0.002016	3.32	0.0009767	0.001718	3.53	0.0004617
3	rs3732940	185867637	A	445	0.002796	3.32	0.0009769	0.001206	1.735	0.08345
19	rs10403249	18604942	G	445	-0.002144	-3.319	0.0009788	-0.001392	-2.661	0.008084
2	rs867574	38021498	A	445	0.00211	3.319	0.0009791	0.001762	3.45	0.0006157
6	rs4959477	8318647	G	445	0.002225	3.318	0.0009834	0.001258	2.308	0.02146
1	rs12021611	33098321	G	444	-0.00584	-3.317	0.0009853	-0.004012	-2.815	0.005108
1	rs7554548	235797865	G	445	0.002144	3.317	0.0009865	0.001436	2.728	0.006643
9	rs7046742	3744144	A	445	-0.003515	-3.316	0.0009886	-0.002563	-2.992	0.002936
21	rs7275444	29116647	A	445	0.004189	3.316	0.0009903	0.00277	2.695	0.007316
9	rs10733510	4316407	C	445	-0.002647	-3.315	0.0009942	-0.002169	-3.37	0.0008195
5	rs2134259	13755951	A	445	-0.002101	-3.314	0.000998	-0.001695	-3.326	0.000957
3	rs13089627	182467550	A	444	0.002044	3.313	0.0009998	0.0009162	1.82	0.06952
4	rs524675	13966851	A	445	0.002583	3.313	0.001	0.00246	3.944	9.355e-05
16	rs7193198	80056408	G	445	-0.00271	-3.313	0.001	-0.001655	-2.472	0.01382
17	rs1468515	13799917	A	444	0.002206	3.313	0.001	0.001255	2.318	0.02095
16	rs17692345	20916403	A	445	0.003303	3.313	0.001002	0.002469	3.069	0.002286
9	rs6474754	13156271	A	445	0.00211	3.312	0.001004	0.001622	3.155	0.001717
2	rs1898216	126070876	G	445	0.003311	3.312	0.001005	0.002739	3.376	0.0008032
2	rs2464975	208497965	A	444	-0.002495	-3.311	0.001006	-0.0009855	-1.589	0.1127
5	rs414915	73268665	A	445	-0.002142	-3.311	0.001009	-0.001561	-2.977	0.003074
2	rs13393013	196373911	A	445	0.00606	3.31	0.00101	0.004572	3.087	0.002155
2	rs10199478	196396891	A	445	0.00606	3.31	0.00101	0.004572	3.087	0.002155
3	rs9844986	122362079	A	445	-0.004773	-3.31	0.00101	-0.002653	-2.249	0.02504
4	rs518592	14026281	G	445	0.002022	3.31	0.00101	0.001478	2.999	0.002871
3	rs6773376	13854918	C	445	0.002161	3.309	0.001015	0.001252	2.351	0.01917
5	rs152332	55603036	C	442	0.002861	3.309	0.001015	0.002353	3.381	0.0007907
23	rs5935601	13562317	G	444	0.002243	3.309	0.001016	0.001678	3.059	0.002361
9	rs1110222	78936358	A	445	-0.002225	-3.307	0.00102	-0.001607	-2.963	0.003219
13	rs1925740	46326574	G	445	-0.003075	-3.307	0.001022	-0.002193	-2.922	0.003658
1	rs3131314	177822050	G	445	-0.004235	-3.305	0.001028	-0.003838	-3.72	0.0002261
5	rs11953106	143959674	C	445	0.002463	3.305	0.001028	0.001242	2.038	0.04219
5	rs1432672	143965621	A	445	0.002463	3.305	0.001028	0.001242	2.038	0.04219
15	rs4777824	92790605	C	445	0.002077	3.305	0.00103	0.001305	2.554	0.011
13	rs12873452	113696661	A	445	0.002193	3.304	0.001033	0.000952	1.747	0.08134
18	rs12604505	5252119	A	445	0.003296	3.304	0.001034	0.001661	1.994	0.04682
16	rs16941783	86676350	A	445	0.004603	3.303	0.001035	0.003921	3.458	0.0005979
5	rs252070	178614693	A	445	0.002066	3.303	0.001036	0.001206	2.379	0.01781
3	rs3732360	119536581	G	445	0.002248	3.301	0.001043	0.001097	1.969	0.04962
17	rs2360111	831667	A	445	-0.001986	-3.301	0.001045	-0.001167	-2.389	0.01735
4	rs11724970	17041687	A	445	-0.002207	-3.3	0.001049	-0.001753	-3.259	0.001209
11	rs4475903	6756574	A	445	0.004504	3.299	0.001052	0.00282	2.519	0.01213
10	rs10787993	121580883	A	445	-0.002521	-3.297	0.001057	-0.001573	-2.543	0.01134
10	rs4751374	133181835	A	445	-0.008446	-3.297	0.001058	-0.006164	-2.977	0.003073
3	rs9827313	154825213	A	445	0.00308	3.296	0.001061	0.00126	1.64	0.1017
17	rs4438351	47240493	A	445	0.002566	3.296	0.001061	0.001639	2.581	0.01017
5	rs9329125	177401509	A	443	-0.002616	-3.296	0.001062	-0.002341	-3.664	0.0002793
17	rs4793400	70153805	A	445	0.00319	3.296	0.001063	0.001759	2.207	0.02781
13	rs7335366	72671660	G	445	-0.002205	-3.295	0.001064	-0.0008649	-1.567	0.1179
21	rs2823888	17943480	A	445	0.004501	3.295	0.001065	0.001337	1.164	0.2449
9	rs13297147	25661793	G	445	-0.002767	-3.295	0.001067	-0.002012	-2.947	0.00339
9	rs7020228	7939672	G	445	-0.005109	-3.294	0.00107	-0.003912	-3.129	0.001877
9	rs10815728	7953253	A	445	-0.005109	-3.294	0.00107	-0.003912	-3.129	0.001877
9	rs10817044	113360859	A	445	-0.002166	-3.293	0.001073	-0.001798	-3.392	0.000759
10	rs9423606	5396898	A	445	0.002093	3.293	0.001073	0.001504	2.93	0.003571
10	rs9423608	5396967	G	445	0.002093	3.293	0.001073	0.001504	2.93	0.003571
10	rs7477997	5397346	G	445	0.002093	3.293	0.001073	0.001504	2.93	0.003571
10	rs10904481	5415954	G	445	0.002186	3.293	0.001073	0.00131	2.423	0.01583
13	rs2104276	100576473	G	444	0.002045	3.292	0.001075	0.001175	2.317	0.02099
1	rs6698944	29800853	G	445	-0.004419	-3.292	0.001077	-0.002504	-2.293	0.02236
12	rs7975595	129174069	G	445	-0.002353	-3.292	0.001077	-0.001331	-2.297	0.02213
13	rs7998314	94233129	A	445	0.002417	3.291	0.00108	0.001478	2.481	0.01349
1	rs11161452	85246018	G	445	-0.002059	-3.291	0.001081	-0.001658	-3.284	0.001107
8	rs11784910	17075255	T	445	0.004448	3.291	0.001081	0.002628	2.398	0.0169
5	rs4490561	101118483	A	445	-0.002002	-3.29	0.001083	-0.001325	-2.692	0.007386
10	rs2961579	4848757	A	444	-0.002232	-3.29	0.001083	-0.001406	-2.553	0.01102
17	rs9898678	70975887	C	443	0.00201	3.29	0.001085	0.001427	2.886	0.0041
14	rs8181969	26144811	A	445	0.002265	3.289	0.001086	0.001529	2.745	0.0063
8	rs3735805	141577522	A	444	-0.002863	-3.288	0.00109	-0.001834	-2.595	0.009779
5	rs308203	93742412	G	445	0.002157	3.288	0.001091	0.001023	1.902	0.05786
20	rs753381	39797465	A	445	0.001941	3.288	0.001092	0.001265	2.646	0.008439
23	rs10521448	46854999	A	444	0.003511	3.287	0.001094	0.001562	1.778	0.07613
4	rs17521834	225449	G	445	0.00285	3.286	0.001097	0.0004827	0.6643	0.5068
7	rs7794693	147296158	A	445	-0.002469	-3.284	0.001106	-0.001754	-2.881	0.004158
3	rs17634797	61014061	A	443	-0.00289	-3.283	0.001111	-0.001873	-2.622	0.00905
4	rs10009431	94719712	G	445	-0.002062	-3.283	0.001112	-0.001415	-2.78	0.005669
15	rs12439183	87058059	G	445	-0.001951	-3.283	0.001112	-0.001457	-3.008	0.002788
15	rs2346743	87071047	G	445	-0.001951	-3.283	0.001112	-0.001457	-3.008	0.002788
12	rs12297206	42641233	C	442	-0.00531	-3.282	0.001113	-0.004413	-3.404	0.0007273
13	rs573013	33557255	A	445	0.002892	3.282	0.001115	0.001418	1.941	0.05288
16	rs11640815	10909313	G	445	0.007563	3.282	0.001115	0.006846	3.724	0.0002226
7	rs254869	111664992	G	445	0.002404	3.281	0.001118	0.001821	3.079	0.002209
6	rs7768223	12653770	A	445	-0.002806	-3.281	0.001119	-0.00182	-2.62	0.009099
4	rs4694051	71207398	A	445	0.002044	3.281	0.00112	0.001368	2.711	0.00697
20	rs6105334	1539444	A	445	0.002151	3.28	0.00112	0.001399	2.635	0.008717
6	rs458588	118534293	C	445	-0.004108	-3.28	0.001121	-0.003154	-3.134	0.001844
8	rs11783970	5131892	A	445	0.002405	3.28	0.001121	0.001786	3.021	0.002669
8	rs3134212	96563049	C	445	0.002016	3.28	0.001121	0.001111	2.224	0.02669
10	rs4418698	18763854	A	445	0.002045	3.28	0.001121	0.0008454	1.643	0.1012
10	rs10885017	112445662	A	445	0.002095	3.278	0.001129	0.001341	2.578	0.01027
13	rs7998513	108054406	A	445	0.001993	3.278	0.001129	0.00129	2.618	0.009172
4	rs931602	79485876	G	445	0.002179	3.278	0.00113	0.001133	2.092	0.03705
13	rs12867626	55152454	A	444	0.002123	3.278	0.001131	0.001305	2.487	0.01325
13	rs7491993	85292058	G	445	0.004377	3.278	0.001132	0.003038	2.804	0.005273
1	rs877884	244315274	G	445	0.002439	3.276	0.001136	0.0008893	1.446	0.1488
6	rs9486015	105254000	A	444	0.001945	3.277	0.001136	0.001109	2.286	0.02276
15	rs17647963	27299725	A	445	-0.002541	-3.275	0.001143	-0.001321	-2.074	0.03871
12	rs4765829	1720794	G	445	-0.002266	-3.274	0.001144	-0.001519	-2.709	0.007017
8	rs12681365	83474652	A	445	0.003483	3.274	0.001146	0.002716	3.161	0.001682
11	rs11036096	40861418	G	445	-0.003225	-3.273	0.00115	-0.002375	-2.983	0.003017
6	rs6920319	164031408	A	445	0.002213	3.272	0.001152	0.0009476	1.705	0.08884
18	rs4459629	22721515	A	445	-0.001954	-3.272	0.001154	-0.001182	-2.436	0.01524
3	rs4511884	14641812	A	445	0.001985	3.272	0.001155	0.001368	2.793	0.005456
7	rs156428	23306500	A	445	0.005575	3.272	0.001155	0.003498	2.504	0.01267
7	rs14114	23314194	C	445	0.005575	3.272	0.001155	0.003498	2.504	0.01267
4	rs535932	13988911	A	445	0.002549	3.271	0.001156	0.002269	3.622	0.0003276
4	rs400966	111278172	G	445	0.002034	3.272	0.001156	0.001029	2.022	0.04377
6	rs35579787	45865650	A	445	0.003191	3.271	0.001157	0.002233	2.832	0.004847
9	rs13285063	25666644	C	443	-0.002744	-3.271	0.001157	-0.002073	-3.043	0.002487
17	rs11078074	12370433	G	445	-0.002469	-3.271	0.001158	-0.001856	-3.057	0.002373
7	rs3757507	102936409	G	445	0.004803	3.271	0.001159	0.003666	3.095	0.002096
1	rs4414002	79831147	A	445	0.001942	3.27	0.00116	0.001464	3.063	0.00233
4	rs6836610	123601697	A	445	-0.00223	-3.27	0.001163	-0.001216	-2.187	0.02926
5	rs12522073	178487452	G	445	0.002119	3.27	0.001163	0.001333	2.538	0.0115
4	rs2653831	173849497	G	445	0.00286	3.269	0.001166	0.001658	2.336	0.01995
1	rs2934878	79938342	G	445	0.001917	3.269	0.001167	0.001571	3.338	0.0009173
8	rs7832401	15786889	A	445	0.002317	3.269	0.001167	0.001253	2.155	0.03176
8	rs11776646	39978060	A	445	-0.002183	-3.268	0.001168	-0.0009899	-1.816	0.07007
14	rs7140477	39210106	A	445	-0.002295	-3.268	0.001169	-0.001221	-2.139	0.03301
2	rs10184453	23130359	A	445	0.00258	3.268	0.00117	0.001717	2.674	0.007792
10	rs1557030	112475768	G	445	0.002026	3.268	0.00117	0.001261	2.5	0.0128
14	rs4578552	54352037	A	443	0.002773	3.268	0.001171	0.001678	2.438	0.01516
5	rs13162512	53934608	G	445	-0.002851	-3.267	0.001175	-0.001232	-1.721	0.08601
6	rs867863	22034440	A	445	-0.00206	-3.267	0.001175	-0.001123	-2.194	0.02874
4	rs2995919	37906032	A	445	0.002073	3.266	0.001176	0.001466	2.854	0.004525
1	rs4658835	242767756	A	445	0.002416	3.265	0.001184	0.001456	2.422	0.01585
2	rs6432515	160054932	A	445	-0.002101	-3.264	0.001184	-0.001704	-3.294	0.00107
8	rs7841346	20028474	A	445	-0.002326	-3.263	0.001188	-0.001757	-3.044	0.002481
16	rs4243173	79453056	A	445	-0.001993	-3.264	0.001188	-0.001449	-2.952	0.003328
7	rs4612252	145882001	A	445	-0.001942	-3.263	0.00119	-0.001428	-2.976	0.00309
1	rs12564032	85264974	A	445	-0.00216	-3.263	0.001192	-0.001646	-3.077	0.002226
2	rs9288624	157650780	A	445	-0.002016	-3.262	0.001193	-0.001435	-2.869	0.004321
3	rs11712727	64710021	A	444	-0.002803	-3.262	0.001193	-0.001788	-2.571	0.01049
13	rs1325645	46345400	G	445	-0.002713	-3.262	0.001193	-0.002148	-3.218	0.001389
2	rs10519066	67131631	G	445	-0.002738	-3.262	0.001195	-0.001577	-2.312	0.02127
6	rs11962201	53489402	A	443	-0.002338	-3.262	0.001195	-0.00126	-2.155	0.03176
13	rs9314891	114873205	G	445	0.002063	3.262	0.001196	0.001535	3.01	0.002765
17	rs12453311	70979683	C	445	0.002008	3.261	0.001198	0.001472	2.955	0.0033
17	rs12952802	70980352	G	445	0.002008	3.261	0.001198	0.001472	2.955	0.0033
17	rs2589144	78811244	A	443	0.002848	3.261	0.001198	0.001769	2.481	0.0135
8	rs10103401	78426093	A	445	-0.002083	-3.261	0.001199	-0.001337	-2.581	0.01018
1	rs11577328	56060308	A	445	0.003184	3.26	0.001203	0.001799	2.264	0.0241
6	rs9393360	22974226	A	444	0.002752	3.26	0.001204	0.001607	2.331	0.0202
12	rs3229	42475888	A	445	-0.002105	-3.259	0.001206	-0.001245	-2.372	0.01813
13	rs2021983	94691601	A	445	0.002491	3.259	0.001206	0.001794	2.919	0.003694
4	rs11731927	174105	A	443	0.002827	3.259	0.001207	0.0007158	0.9957	0.3199
2	rs7592526	68583528	C	444	-0.00197	-3.259	0.001208	-0.001178	-2.398	0.01691
2	rs13399375	16635110	A	445	0.00909	3.258	0.001209	0.003967	1.735	0.08338
2	rs7585296	16635394	A	445	0.00909	3.258	0.001209	0.003967	1.735	0.08338
2	rs10175438	16653570	G	445	0.00909	3.258	0.001209	0.003967	1.735	0.08338
17	rs7223150	53658133	A	445	0.002235	3.258	0.00121	0.001739	3.146	0.001769
1	rs10159416	235814507	A	443	0.002396	3.257	0.001213	0.002002	3.396	0.0007481
8	rs1540416	16212165	G	445	-0.004406	-3.257	0.001213	-0.001417	-1.245	0.2137
5	rs275466	6839751	A	445	0.005183	3.257	0.001214	0.004382	3.429	0.0006643
16	rs1704137	12325128	A	445	-0.001985	-3.255	0.001222	-0.0009371	-1.885	0.06013
7	rs2602565	158626029	G	445	0.002762	3.255	0.001224	0.00186	2.709	0.007016
10	rs7477981	5397268	C	443	0.002072	3.254	0.001228	0.001484	2.886	0.004099
21	rs2839452	43466047	G	445	-0.002349	-3.254	0.001228	-0.002039	-3.532	0.0004581
4	rs6833126	174751009	A	445	0.001928	3.254	0.001229	0.001326	2.758	0.006074
10	rs6601952	5413634	C	445	0.002174	3.253	0.001231	0.001324	2.434	0.01534
1	rs11585079	56081868	G	445	0.003259	3.253	0.001232	0.001701	2.078	0.03831
18	rs2040191	5632288	G	444	0.003573	3.253	0.001232	0.002266	2.526	0.0119
9	rs4741620	1887281	G	445	0.002229	3.253	0.001233	0.001519	2.728	0.006639
3	rs1919623	34538558	A	445	-0.002211	-3.252	0.001235	-0.001287	-2.336	0.01994
12	rs10771407	9345273	A	445	0.003611	3.252	0.001237	0.002468	2.752	0.006179
1	rs11162695	79835336	G	445	0.001935	3.251	0.00124	0.001451	3.028	0.002611
13	rs12863038	112060021	G	445	0.002681	3.251	0.00124	0.001999	3.007	0.002794
7	rs17166577	13033428	A	445	-0.003193	-3.251	0.001241	-0.002499	-3.155	0.001721
15	rs7178762	63871292	G	445	0.002016	3.251	0.001241	0.001204	2.391	0.01725
7	rs17719161	41679114	A	445	0.004387	3.25	0.001242	0.001937	1.752	0.0805
15	rs11633708	87050708	G	445	0.001937	3.251	0.001242	0.001415	2.903	0.003887
3	rs809710	59991608	G	445	-0.002006	-3.25	0.001245	-0.001643	-3.293	0.001073
3	rs555654	171733155	G	444	-0.002075	-3.25	0.001245	-0.001146	-2.207	0.02783
21	rs7281390	29112277	A	445	0.004081	3.249	0.001247	0.002716	2.66	0.008111
15	rs4886491	76661925	A	445	0.004287	3.249	0.001249	0.00272	2.524	0.01197
6	rs6907016	105211360	A	445	0.001923	3.249	0.00125	0.001099	2.274	0.02345
6	rs6922441	105216405	G	445	0.001923	3.249	0.00125	0.001099	2.274	0.02345
6	rs6918700	105244526	A	445	0.001923	3.249	0.00125	0.001099	2.274	0.02345
7	rs10255965	48263829	A	445	0.002359	3.248	0.001252	0.002081	3.554	0.0004223
10	rs9423601	5396328	A	445	0.002055	3.248	0.001252	0.00149	2.918	0.003707
5	rs384109	77019909	C	445	-0.002081	-3.248	0.001254	-0.001503	-2.892	0.004027
2	rs17040731	3029042	A	445	-0.003025	-3.247	0.001256	-0.002161	-2.873	0.004267
14	rs1309353	102894593	G	445	-0.004667	-3.247	0.001259	-0.003184	-2.737	0.006454
6	rs706895	112041359	G	445	0.002249	3.246	0.001262	0.001752	3.143	0.001789
9	rs7042510	122477415	G	445	-0.002436	-3.246	0.001262	-0.001408	-2.317	0.021
2	rs4369899	52915347	G	445	0.002035	3.246	0.001263	0.0007285	1.413	0.1585
4	rs2306251	786401	G	445	0.002026	3.245	0.001265	0.001498	2.973	0.003114
7	rs10238679	48168692	G	445	0.002266	3.245	0.001265	0.001875	3.345	0.0008951
18	rs16947954	5248152	A	445	0.00323	3.245	0.001265	0.001606	1.934	0.05374
2	rs10200189	160016914	G	445	0.002054	3.244	0.00127	0.001812	3.582	0.0003809
18	rs9966104	6114231	G	445	0.002153	3.243	0.001275	0.001474	2.731	0.006578
8	rs10112245	5137057	C	444	-0.003178	-3.242	0.001277	-0.002473	-3.131	0.001862
15	rs1108134	83428192	A	445	-0.002657	-3.242	0.001277	-0.001573	-2.368	0.01832
17	rs7213700	41056260	C	445	-0.003309	-3.242	0.001279	-0.001754	-2.1	0.0363
16	rs830715	12323566	A	445	-0.001975	-3.241	0.001282	-0.0008892	-1.787	0.07459
7	rs7789758	46793982	G	444	0.001841	3.241	0.001284	0.001394	3.037	0.002535
23	rs5955819	19599813	A	445	0.003494	3.241	0.001286	0.002789	3.182	0.001569
1	rs1326001	85242787	G	444	-0.002049	-3.24	0.001287	-0.001772	-3.473	0.0005672
1	rs1844787	158424637	A	434	0.00353	3.24	0.001289	0.002217	2.504	0.01265
2	rs2556407	49587134	A	445	0.002457	3.24	0.00129	0.001877	3.056	0.002385
4	rs6819555	27342170	G	444	-0.002069	-3.24	0.00129	-0.001154	-2.258	0.02444
11	rs3794015	8264560	A	445	-0.002037	-3.239	0.00129	-0.000846	-1.641	0.1016
7	rs12535788	102706647	G	444	0.004919	3.239	0.001291	0.003734	3.05	0.002433
10	rs9423605	5396724	G	445	0.002051	3.239	0.001291	0.00147	2.875	0.004238
10	rs2388384	2649957	C	445	-0.002242	-3.239	0.001294	-0.001509	-2.696	0.007304
18	rs11663702	39949067	A	445	-0.009385	-3.238	0.001294	-0.007388	-3.173	0.001619
18	rs17753904	71234940	G	445	-0.002607	-3.239	0.001294	-0.001668	-2.526	0.01188
19	rs259286	33164759	G	444	0.002163	3.238	0.001297	0.001424	2.623	0.009027
8	rs6992851	2717835	A	445	0.003855	3.238	0.001298	0.002491	2.58	0.01021
19	rs11672660	46180184	A	445	0.002528	3.238	0.001298	0.001583	2.507	0.01255
19	rs1800437	46181392	G	445	0.002528	3.238	0.001298	0.001583	2.507	0.01255
7	rs571376	78483211	G	445	0.002244	3.237	0.001299	0.00129	2.289	0.02258
8	rs1131863	102700295	G	445	0.002245	3.237	0.001299	0.001102	1.936	0.05354
2	rs313305	126082102	A	445	0.001954	3.237	0.001302	0.002322	4.852	1.719e-06
9	rs9409863	136643239	A	445	-0.00402	-3.237	0.001302	-0.00225	-2.228	0.02641
13	rs2476227	102580301	A	445	-0.002075	-3.237	0.001303	-0.001428	-2.763	0.005977
14	rs17184233	24116109	G	445	0.002317	3.237	0.001303	0.00192	3.348	0.0008871
13	rs4424809	85348247	A	445	0.004169	3.236	0.001304	0.002874	2.753	0.006163
2	rs17040704	3012316	G	444	-0.003037	-3.236	0.001305	-0.002244	-2.966	0.00319
2	rs13409838	26638983	C	445	0.005766	3.236	0.001306	0.00316	2.137	0.03314
7	rs10249566	95512626	G	445	0.003193	3.235	0.001308	0.001324	1.642	0.1013
14	rs1888344	54328682	G	445	0.00273	3.235	0.001308	0.001611	2.353	0.0191
2	rs7565886	56275327	A	445	-0.002501	-3.235	0.001309	-0.001423	-2.266	0.02397
17	rs12952869	70980414	C	444	0.001994	3.235	0.00131	0.001461	2.928	0.003593
6	rs13194471	120704438	A	445	0.002387	3.235	0.001311	0.002041	3.446	0.0006263
8	rs12674542	78245535	A	445	0.002791	3.235	0.001311	0.001367	1.941	0.05292
20	rs6054627	747835	A	445	0.002591	3.235	0.001311	0.002035	3.165	0.001663
6	rs2749246	168902366	G	445	0.00223	3.234	0.001313	0.001292	2.311	0.02131
10	rs4751828	123000544	A	445	0.002395	3.234	0.001313	0.002258	3.792	0.000171
5	rs1456631	29697380	G	444	0.002447	3.234	0.001314	0.002051	3.386	0.0007755
4	rs9997877	30453124	G	445	-0.00426	-3.234	0.001315	-0.002595	-2.423	0.0158
2	rs7567073	211871631	G	445	0.00204	3.233	0.001319	0.0008316	1.6	0.1103
3	rs4859077	87565136	G	445	0.002138	3.232	0.001321	0.001658	3.11	0.001999
10	rs11196964	116649440	A	445	0.003078	3.233	0.001321	0.002379	3.071	0.002267
11	rs512715	65191208	C	445	-0.00227	-3.232	0.001322	-0.001337	-2.34	0.01973
12	rs10848010	130609697	A	442	0.002029	3.232	0.001322	0.001511	2.982	0.003033
7	rs10252745	48260869	C	444	0.00235	3.232	0.001324	0.002076	3.539	0.0004464
19	rs4499344	33073431	A	445	0.002171	3.232	0.001325	0.001435	2.63	0.008851
6	rs6908650	45358107	A	445	0.00204	3.231	0.001326	0.001489	2.892	0.004029
3	rs9840633	128568202	A	445	-0.003954	-3.231	0.001328	-0.002471	-2.49	0.01314
3	rs9810890	128652553	A	445	-0.003954	-3.231	0.001328	-0.002471	-2.49	0.01314
17	rs9907475	70985575	A	445	0.002006	3.231	0.001328	0.001451	2.887	0.004086
18	rs9956417	5647488	C	445	0.001922	3.231	0.001329	0.001357	2.82	0.00502
17	rs10512593	70980287	G	445	0.001986	3.231	0.00133	0.001463	2.942	0.003443
17	rs8081948	70905210	A	445	0.003461	3.23	0.001331	0.002295	2.645	0.008463
7	rs2192073	17667816	G	445	-0.001993	-3.23	0.001332	-0.001282	-2.564	0.01068
11	rs2418589	32279713	G	445	-0.002745	-3.23	0.001332	-0.001834	-2.674	0.007777
1	rs9427114	154626705	G	445	-0.001933	-3.23	0.001333	-0.001567	-3.258	0.001214
2	rs17049945	120770366	A	445	0.004804	3.23	0.001334	0.001043	0.8341	0.4047
2	rs11680658	240299620	A	445	-0.002095	-3.229	0.001336	-0.001402	-2.665	0.007982
2	rs10497711	192013921	G	441	0.003851	3.229	0.001338	0.001884	1.921	0.05543
4	rs576093	13996896	G	445	0.001986	3.228	0.00134	0.00144	2.899	0.003935
1	rs2574669	242281003	C	445	-0.001934	-3.227	0.001347	-0.001574	-3.263	0.001192
8	rs6993923	102745421	A	445	0.002441	3.227	0.001347	0.001031	1.656	0.0984
12	rs10774542	120552851	A	443	-0.001986	-3.227	0.001348	-0.001458	-2.956	0.003292
2	rs2645767	238256171	A	445	0.002852	3.226	0.001349	0.002392	3.361	0.0008478
1	rs10889881	71023684	G	443	-0.002139	-3.226	0.00135	-0.001254	-2.334	0.02006
7	rs17166752	132455518	C	445	0.007439	3.226	0.00135	0.001849	0.9507	0.3423
3	rs6795293	128592669	A	444	-0.003936	-3.225	0.001354	-0.002465	-2.492	0.01309
9	rs10811026	1884934	C	445	0.002214	3.225	0.001354	0.001542	2.771	0.005837
20	rs218475	57236830	A	445	0.00198	3.225	0.001354	0.0007238	1.432	0.1528
14	rs12147872	41201168	G	445	-0.005386	-3.225	0.001358	-0.003487	-2.57	0.01051
6	rs4079063	105266118	G	444	0.001914	3.224	0.00136	0.001079	2.225	0.02662
15	rs2460161	76640430	A	445	0.004297	3.224	0.00136	0.002781	2.557	0.01091
15	rs284904	76744302	A	445	0.004297	3.224	0.00136	0.002781	2.557	0.01091
14	rs6575806	101353211	C	444	0.002252	3.223	0.001364	0.001558	2.754	0.006147
8	rs1131862	102700328	G	444	0.002237	3.223	0.001367	0.001091	1.917	0.05585
11	rs10789713	108959994	G	445	-0.00235	-3.223	0.001367	-0.001883	-3.208	0.00144
15	rs12595039	92285898	A	445	-0.002002	-3.222	0.00137	-0.0008721	-1.71	0.08805
16	rs2102280	79067740	C	445	0.002288	3.222	0.00137	0.001317	2.286	0.02275
1	rs11117734	217122449	A	445	-0.002547	-3.222	0.001371	-0.0008651	-1.316	0.1889
9	rs10817045	113366508	A	444	-0.002134	-3.221	0.001373	-0.001814	-3.4	0.0007373
15	rs11634328	95790620	A	445	0.003561	3.221	0.001374	0.002488	2.77	0.005848
1	rs3795713	45218895	T	445	-0.002727	-3.221	0.001375	-0.002214	-3.254	0.001227
18	rs1153609	55032624	A	445	0.002599	3.22	0.001377	0.00201	3.094	0.002107
1	rs12746270	45228580	A	445	-0.002698	-3.22	0.001381	-0.002198	-3.265	0.001182
13	rs9542528	35427126	A	445	0.002443	3.219	0.001382	0.002183	3.598	0.0003587
15	rs750358	28028248	G	445	0.004105	3.219	0.001382	0.00164	1.558	0.1199
3	rs13097390	29381310	A	445	0.003225	3.219	0.001383	0.001539	1.887	0.05984
6	rs9358225	10174570	A	445	0.005975	3.219	0.001384	0.003093	2.017	0.04428
13	rs9556348	94697626	A	444	0.002444	3.218	0.001386	0.001692	2.773	0.005805
1	rs553854	53992630	A	445	0.006372	3.218	0.001389	0.002644	1.632	0.1034
13	rs1868463	39266484	A	445	-0.00429	-3.218	0.00139	-0.002885	-2.68	0.00764
14	rs12896263	45116978	A	444	0.003244	3.218	0.00139	0.002069	2.523	0.01201
13	rs950942	71531809	A	444	0.001948	3.217	0.001391	0.001021	2.064	0.0396
1	rs4653163	36627445	A	445	-0.00561	-3.217	0.001392	-0.003932	-2.794	0.005433
13	rs4590994	94427317	G	445	0.004429	3.217	0.001393	0.003057	2.755	0.006117
13	rs4622388	94428051	G	445	0.004429	3.217	0.001393	0.003057	2.755	0.006117
12	rs7300446	16674220	G	445	-0.002856	-3.217	0.001394	-0.002339	-3.277	0.001135
12	rs2062525	118823234	G	440	0.003245	3.217	0.001394	0.0009507	1.136	0.2568
7	rs17157410	29071712	G	445	0.002402	3.217	0.001395	0.00136	2.23	0.02626
4	rs476133	13992929	A	443	0.002147	3.216	0.001399	0.001558	2.895	0.003987
9	rs10283460	78492126	A	445	-0.002075	-3.216	0.001399	-0.001274	-2.424	0.01577
2	rs6712741	157617191	G	445	-0.001982	-3.216	0.0014	-0.001561	-3.138	0.001817
10	rs1000752	112198864	G	445	-0.00214	-3.215	0.0014	-0.001274	-2.355	0.01897
19	rs2569472	51555645	A	445	-0.001937	-3.216	0.0014	-0.001021	-2.075	0.03856
1	rs1056517	62677048	C	445	0.001887	3.215	0.001402	0.001019	2.134	0.03338
10	rs12412485	131841600	A	445	-0.002137	-3.215	0.001403	-0.000864	-1.571	0.117
4	rs297279	27680483	G	445	0.002118	3.214	0.001405	0.0007317	1.353	0.1768
15	rs7164617	64151746	G	445	0.002078	3.214	0.001405	0.0009286	1.745	0.08176
8	rs12546338	139655457	A	445	0.005066	3.214	0.001406	0.002522	1.942	0.05281
10	rs17100759	122515980	A	445	-0.003525	-3.213	0.00141	-0.002548	-2.884	0.004123
23	rs2360739	54728850	A	443	-0.002891	-3.213	0.001413	-0.001465	-1.98	0.04833
19	rs12462871	33090353	G	445	0.002244	3.213	0.001414	0.001527	2.705	0.007106
4	rs4698951	106672198	G	445	0.003164	3.212	0.001416	0.002188	2.754	0.006138
8	rs2917062	131745204	A	445	0.002189	3.212	0.001419	0.001064	1.908	0.05703
9	rs1993013	118719754	G	445	-0.001977	-3.211	0.00142	-0.001172	-2.347	0.01936
20	rs1337245	54239617	G	445	0.002636	3.211	0.001421	0.0022	3.307	0.001021
21	rs233232	45968354	G	445	-0.002139	-3.211	0.001421	-0.00183	-3.433	0.0006563
6	rs7773598	166634430	G	445	0.002192	3.211	0.001422	0.001582	2.855	0.004513
6	rs9499934	105164613	A	445	0.002511	3.21	0.001425	0.002117	3.377	0.0008001
6	rs9499937	105167260	A	445	0.002511	3.21	0.001425	0.002117	3.377	0.0008001
9	rs4978949	113371069	G	445	-0.002103	-3.21	0.001427	-0.001848	-3.49	0.0005332
5	rs1079295	5165952	A	445	-0.002079	-3.209	0.001431	-0.001599	-3.041	0.002505
1	rs17565099	109476273	G	445	0.003879	3.209	0.001432	0.002556	2.606	0.009474
8	rs11984514	27581042	A	445	0.003086	3.209	0.001433	0.002137	2.736	0.006479
10	rs2961609	4855238	G	445	-0.002077	-3.208	0.001434	-0.001631	-3.127	0.00189
12	rs11066119	112434504	G	444	-0.003457	-3.209	0.001434	-0.002616	-3.02	0.002682
3	rs2325001	86177581	A	445	0.002624	3.208	0.001436	0.001965	2.983	0.003019
6	rs706905	112045122	G	444	0.002281	3.208	0.001436	0.001655	2.857	0.004482
8	rs1588370	131748652	G	444	0.00219	3.208	0.001436	0.001067	1.91	0.05681
11	rs1426642	97215166	G	445	-0.002808	-3.208	0.001436	-0.002588	-3.691	0.0002525
12	rs12311123	18155637	G	445	0.003053	3.208	0.001436	0.001458	1.856	0.06414
9	rs10810577	16578850	G	445	0.006794	3.208	0.001437	0.00806	4.795	2.255e-06
6	rs389473	42350432	A	445	-0.00396	-3.207	0.001439	-0.002159	-2.148	0.03228
15	rs2957607	76686527	A	444	0.004277	3.207	0.00144	0.002763	2.539	0.01146
11	rs10838264	44357711	G	445	0.002014	3.207	0.001443	0.001363	2.685	0.007531
1	rs11185248	108611001	A	445	0.002004	3.206	0.001444	0.0007428	1.447	0.1486
12	rs10772943	16674062	A	443	-0.001874	-3.206	0.001444	-0.001272	-2.699	0.00723
3	rs12492761	29212902	A	445	0.002939	3.206	0.001446	0.001234	1.644	0.1009
5	rs7737624	26723311	A	445	0.00199	3.206	0.001446	0.001294	2.572	0.01044
1	rs12739708	18426428	A	445	0.005125	3.206	0.001447	0.003122	2.409	0.01644
10	rs7093648	122526973	G	445	-0.003477	-3.206	0.001447	-0.002452	-2.805	0.005269
8	rs13278732	99088581	A	445	-0.002366	-3.205	0.001449	-0.001413	-2.353	0.01907
12	rs10850033	112785571	G	445	-0.003412	-3.205	0.001449	-0.002609	-3.051	0.002426
12	rs12309317	129172465	A	445	-0.002735	-3.205	0.001451	-0.001657	-2.399	0.01687
6	rs4711037	22907994	A	445	0.00259	3.204	0.001453	0.001462	2.215	0.02728
11	rs11215458	115139851	A	444	-0.004865	-3.205	0.001453	-0.00328	-2.676	0.007729
13	rs9520365	107941643	A	445	-0.002038	-3.205	0.001453	-0.001464	-2.85	0.004584
19	rs438268	33109904	A	445	0.002254	3.204	0.001456	0.00181	3.192	0.001518
1	rs2331902	180994590	A	445	0.003134	3.203	0.001458	0.00265	3.371	0.0008184
2	rs9678924	15949434	A	445	-0.002679	-3.203	0.001459	-0.002259	-3.376	0.0008033
8	rs1892754	102660776	A	445	0.00233	3.203	0.00146	0.0009256	1.55	0.122
5	rs1505054	26752242	G	445	0.002429	3.202	0.001464	0.001383	2.232	0.02612
5	rs13356265	26755279	A	445	0.002429	3.202	0.001464	0.001383	2.232	0.02612
2	rs17013237	33762963	G	445	-0.003074	-3.202	0.001465	-0.002299	-2.97	0.003145
8	rs11998070	112740847	A	445	0.004158	3.202	0.001465	0.001838	1.712	0.08767
14	rs2295525	91662832	G	444	0.003624	3.202	0.001465	0.00193	2.054	0.04059
2	rs12477044	52917512	A	445	0.002485	3.202	0.001467	0.001594	2.532	0.0117
23	rs16989790	31735780	A	445	0.01046	3.201	0.001469	0.009607	3.618	0.0003324
2	rs17812009	159908922	A	445	0.002198	3.2	0.001473	0.001396	2.512	0.01238
3	rs3846030	71065947	A	445	0.002091	3.2	0.001474	0.001049	1.954	0.05132
7	rs12539655	96967600	A	445	-0.002825	-3.2	0.001474	-0.001694	-2.37	0.01822
1	rs17037564	12060869	G	445	0.003882	3.2	0.001475	0.003517	3.623	0.0003267
7	rs6972783	10113156	G	445	-0.002658	-3.2	0.001476	-0.002022	-2.98	0.003045
20	rs6070581	57317503	G	445	0.001916	3.2	0.001478	0.0007055	1.436	0.1519
12	rs10744591	3207758	A	444	-0.001976	-3.199	0.00148	-0.001375	-2.754	0.006137
12	rs7955592	29778035	A	445	-0.002227	-3.199	0.00148	-0.001495	-2.649	0.008372
13	rs4770084	21510900	A	444	0.003322	3.199	0.001481	0.001109	1.288	0.1986
10	rs7910874	12582689	A	445	0.002991	3.199	0.001483	0.002496	3.298	0.001055
23	rs10126145	140317636	G	443	0.005214	3.198	0.001484	0.003625	2.662	0.008054
9	rs4741756	2668187	C	445	-0.002248	-3.198	0.001485	-0.001444	-2.545	0.01129
18	rs11660212	2578626	C	445	-0.002428	-3.198	0.001486	-0.001418	-2.307	0.02152
5	rs13436933	6547317	G	445	0.003625	3.198	0.001488	0.002353	2.549	0.01114
3	rs17693618	6971349	G	445	0.00307	3.197	0.001489	0.001828	2.339	0.01979
17	rs7221379	72548847	G	445	0.002478	3.197	0.001491	0.001561	2.486	0.01329
20	rs17311216	61287172	A	445	-0.002555	-3.197	0.001491	-0.002211	-3.44	0.0006399
7	rs7793387	10713431	G	445	0.002817	3.197	0.001492	0.002649	3.752	0.0001996
1	rs7528071	119850559	G	445	-0.003403	-3.196	0.001493	-0.002291	-2.657	0.008185
7	rs11769253	48183283	A	439	0.002286	3.197	0.001493	0.00189	3.306	0.001027
16	rs1472009	83452585	G	445	0.002056	3.197	0.001493	0.0009695	1.849	0.06512
9	rs729491	14851841	A	444	0.003089	3.196	0.001496	0.00156	1.962	0.05045
15	rs6494412	63856544	C	444	0.002189	3.196	0.001496	0.0009842	1.751	0.08059
4	rs10007275	4933858	G	445	-0.003805	-3.196	0.001497	-0.002376	-2.467	0.01402
4	rs3864171	173895238	G	445	0.00199	3.196	0.001498	0.001135	2.246	0.02519
17	rs1285250	77809998	G	445	0.002011	3.195	0.001502	0.001101	2.149	0.03223
12	rs28757712	132828834	A	445	0.002866	3.194	0.001506	0.00149	2.032	0.04277
3	rs7613991	69762586	A	445	0.001975	3.194	0.001507	0.001251	2.484	0.01337
17	rs17627401	42753069	G	445	0.005972	3.193	0.00151	0.003279	2.15	0.03215
4	rs3775309	187513585	A	445	0.001965	3.192	0.001514	0.001427	2.871	0.004299
11	rs45599440	19203588	G	445	0.003547	3.192	0.001514	0.002242	2.49	0.01314
7	rs2620472	147023864	A	445	0.002062	3.192	0.001518	0.00147	2.815	0.005103
8	rs12707876	120742383	A	445	-0.002036	-3.19	0.001525	-0.001294	-2.499	0.01282
7	rs1525753	154573847	G	445	-0.001911	-3.19	0.001526	-0.001388	-2.874	0.004253
14	rs427490	37040328	A	440	0.002285	3.19	0.001526	0.001493	2.552	0.01106
3	rs4858142	25143427	A	445	0.002277	3.19	0.001528	0.0008589	1.453	0.1468
14	rs11158584	65714982	A	445	0.00307	3.189	0.001529	0.001841	2.344	0.01953
14	rs11158585	65716650	G	445	0.00307	3.189	0.001529	0.001841	2.344	0.01953
6	rs12211114	120630456	A	443	0.00236	3.189	0.001532	0.002	3.366	0.0008313
22	rs16999151	48837427	A	445	0.008423	3.189	0.001532	0.001933	0.8344	0.4045
17	rs11658956	59332329	A	444	0.002809	3.188	0.001536	0.00154	2.149	0.0322
22	rs5770421	49818119	G	445	0.001983	3.188	0.001539	0.001499	2.982	0.003033
8	rs17506603	79750813	G	445	0.002716	3.187	0.00154	0.002538	3.739	0.0002102
10	rs2275091	99160965	A	445	0.007169	3.187	0.00154	0.003297	1.769	0.07766
19	rs11668648	30039592	A	445	0.004502	3.187	0.001541	0.002038	1.758	0.07945
5	rs16886522	18885615	C	443	0.004741	3.187	0.001544	0.002374	1.945	0.05238
7	rs10250959	67018752	A	445	-0.004312	-3.186	0.001545	-0.002638	-2.405	0.0166
5	rs2933594	116073115	G	443	-0.002352	-3.186	0.001547	-0.001043	-1.73	0.0844
6	rs196491	169134293	A	445	-0.002164	-3.186	0.001548	-0.001091	-1.966	0.04997
6	rs722577	124546035	G	445	0.007355	3.185	0.00155	0.001033	0.5281	0.5977
9	rs7018725	87855507	G	445	-0.00203	-3.185	0.00155	-0.00104	-1.995	0.04672
1	rs1932057	71145358	G	444	-0.002369	-3.185	0.001551	-0.001313	-2.174	0.03028
16	rs16972457	73784722	A	445	-0.002088	-3.185	0.001551	-0.001281	-2.398	0.01694
4	rs10856881	91954105	G	445	-0.003258	-3.185	0.001552	-0.002696	-3.27	0.001164
23	rs5953580	140354434	A	445	0.002244	3.185	0.001555	0.001867	3.265	0.001182
7	rs1285415	9257996	A	445	-0.001981	-3.184	0.001556	-0.001507	-2.997	0.002888
13	rs12585641	98962214	A	445	-0.003615	-3.184	0.001557	-0.003229	-3.546	0.0004348
1	rs17131801	83801769	A	445	0.003257	3.184	0.001558	0.001506	1.806	0.07164
1	rs1030845	217116732	G	445	-0.002419	-3.184	0.001559	-0.0008554	-1.357	0.1755
14	rs2029981	52501214	A	445	-0.003328	-3.184	0.001559	-0.001769	-2.079	0.03824
19	rs10409003	18543054	A	445	-0.002078	-3.184	0.00156	-0.001322	-2.502	0.01273
6	rs3095235	31463170	G	445	0.002825	3.183	0.001562	0.001691	2.343	0.01956
3	rs17046457	6998093	A	445	0.00302	3.183	0.001563	0.001412	1.82	0.06945
10	rs1265786	29054609	G	445	0.001845	3.183	0.001564	0.001183	2.506	0.01258
2	rs12328873	126224987	A	445	0.003219	3.182	0.001566	0.002804	3.434	0.0006525
7	rs1530967	158468437	A	445	0.002183	3.182	0.001567	0.00145	2.581	0.01018
2	rs264653	159926849	G	445	-0.002173	-3.182	0.001569	-0.001519	-2.747	0.006278
6	rs17805224	106073530	G	444	0.002406	3.182	0.00157	0.002026	3.333	0.0009355
4	rs4690687	177259635	A	445	0.00214	3.181	0.001571	0.001313	2.39	0.0173
17	rs11078209	13787515	A	444	-0.002081	-3.182	0.001571	-0.00124	-2.336	0.01998
8	rs11786204	135497615	A	445	0.00222	3.181	0.001574	0.0009178	1.589	0.1127
12	rs3026229	9219900	A	445	0.002685	3.181	0.001574	0.001824	2.681	0.007633
19	rs9304982	21305560	G	444	-0.003718	-3.181	0.001574	-0.002218	-2.334	0.02006
5	rs245184	127162576	A	445	-0.002237	-3.18	0.001577	-0.00206	-3.662	0.0002813
2	rs6547841	28542345	G	445	0.002256	3.179	0.001583	0.001303	2.258	0.02448
7	rs969951	46751036	A	445	-0.001992	-3.179	0.001583	-0.001196	-2.349	0.01926
20	rs6074191	1136156	A	445	-0.001974	-3.179	0.001583	-0.001111	-2.199	0.02838
6	rs260239	42340131	A	445	-0.003824	-3.179	0.001585	-0.002015	-2.056	0.04035
9	rs10810289	14899708	G	445	-0.002057	-3.179	0.001586	-0.001601	-3.061	0.002347
4	rs4535398	118145893	A	445	0.001884	3.179	0.001587	0.0008136	1.675	0.09475
11	rs16927061	35216700	A	443	0.003305	3.178	0.001588	0.0007444	0.8649	0.3876
2	rs973103	150977222	G	445	-0.002479	-3.178	0.001589	-0.001825	-2.898	0.003947
6	rs9404586	105332814	A	445	0.00187	3.178	0.00159	0.001057	2.201	0.02829
6	rs2400072	105344116	G	445	0.00187	3.178	0.00159	0.001057	2.201	0.02829
13	rs1396311	35268730	C	444	0.00672	3.178	0.00159	0.001014	0.5728	0.5671
1	rs1495959	147287519	A	445	0.005958	3.178	0.001591	0.003693	2.433	0.01537
4	rs3843422	14010614	A	445	0.002115	3.178	0.001591	0.00177	3.303	0.001038
6	rs9499927	105153614	G	445	0.002464	3.178	0.001591	0.00205	3.298	0.001056
18	rs2298712	57000303	A	443	-0.0021	-3.178	0.001591	-0.001339	-2.501	0.01277
9	rs7861586	16355626	G	445	-0.002136	-3.177	0.001593	-0.001249	-2.283	0.02294
1	rs1984159	177918165	A	443	-0.002615	-3.177	0.001594	-0.001356	-2.016	0.0444
3	rs1373634	55463424	G	445	-0.004859	-3.177	0.001595	-0.004022	-3.267	0.001174
14	rs8013309	35884624	G	445	-0.002884	-3.177	0.001596	-0.002112	-2.884	0.004125
20	rs2424400	21714807	A	444	0.002024	3.176	0.001598	0.001895	3.684	0.0002594
19	rs10404253	12906789	G	444	0.01031	3.176	0.001601	0.004496	1.668	0.09615
7	rs4729349	96937807	A	445	-0.002781	-3.176	0.001602	-0.001608	-2.266	0.02396
21	rs2824373	18957470	A	445	0.004044	3.175	0.001605	0.002843	2.753	0.00615
21	rs2824374	18957631	G	445	0.004044	3.175	0.001605	0.002843	2.753	0.00615
2	rs841452	129360694	G	444	-0.003992	-3.174	0.001613	-0.002341	-2.291	0.02248
19	rs1478457	23065269	A	445	0.002731	3.173	0.001614	0.001278	1.825	0.06864
19	rs11880710	12156895	G	445	0.004656	3.173	0.001615	0.001993	1.629	0.104
18	rs1940685	2069951	G	445	-0.002038	-3.173	0.001616	-0.001318	-2.514	0.01231
2	rs6707786	166224	A	445	0.00204	3.173	0.001617	0.0009112	1.726	0.08514
22	rs2858500	49681231	A	445	-0.002025	-3.173	0.001618	-0.001639	-3.178	0.001589
2	rs10179774	237487588	A	444	0.002424	3.172	0.00162	0.001326	2.124	0.03426
4	rs17055101	170634390	A	445	-0.002854	-3.172	0.001621	-0.001872	-2.577	0.01029
8	rs17469423	27564087	A	444	0.002943	3.172	0.001621	0.001954	2.609	0.009411
11	rs7952648	24557639	A	445	0.003838	3.172	0.001621	0.0009118	0.9039	0.3666
19	rs10423055	30221222	A	444	0.004141	3.172	0.001621	0.001913	1.77	0.07745
4	rs726899	94727622	A	445	-0.001988	-3.172	0.001623	-0.001329	-2.618	0.009156
22	rs2188131	23281596	G	444	0.003575	3.172	0.001623	0.002559	2.81	0.005182
1	rs17453405	79986910	A	441	0.001883	3.172	0.001624	0.001725	3.618	0.0003324
16	rs12927102	82819347	A	445	-0.002762	-3.172	0.001625	-0.002122	-3.012	0.002753
5	rs388910	125137593	G	445	0.002468	3.171	0.001626	0.0009695	1.521	0.129
10	rs2484086	19549734	A	445	0.002955	3.171	0.001626	0.001126	1.466	0.1433
9	rs10978078	9908821	A	442	-0.002869	-3.171	0.001628	-0.001785	-2.435	0.01529
13	rs7987438	101326992	A	445	-0.002142	-3.171	0.001628	-0.001395	-2.553	0.01103
13	rs9509473	21540868	G	445	0.001946	3.17	0.001633	0.001442	2.886	0.004102
12	rs11066207	112675133	G	444	-0.003399	-3.169	0.001637	-0.002586	-2.999	0.002871
8	rs16868250	102740499	A	445	0.002422	3.169	0.001638	0.0009007	1.428	0.1539
12	rs7307862	112437514	A	445	-0.003397	-3.169	0.001638	-0.002587	-3.003	0.002835
12	rs4767522	112668343	G	445	-0.003397	-3.169	0.001638	-0.002587	-3.003	0.002835
12	rs1989949	112744634	G	445	-0.003397	-3.169	0.001638	-0.002587	-3.003	0.002835
14	rs7149345	78897114	A	444	0.001872	3.169	0.001638	0.001561	3.263	0.001192
21	rs565077	43356277	A	445	0.002014	3.169	0.00164	0.0006089	1.159	0.247
23	rs5987156	152700439	A	445	0.002321	3.169	0.00164	0.001856	3.147	0.001764
16	rs6498272	12342674	C	442	-0.00206	-3.168	0.001645	-0.001069	-2.016	0.04441
14	rs12897869	39208712	A	444	-0.002249	-3.168	0.001646	-0.001143	-1.984	0.04791
4	rs794095	14024946	G	445	0.002098	3.167	0.001647	0.001749	3.278	0.001129
7	rs12111622	88775551	C	445	-0.002101	-3.167	0.001648	-0.001446	-2.697	0.007265
15	rs10520775	95826797	G	445	0.001907	3.167	0.001648	0.001085	2.218	0.02711
12	rs12425329	112442432	G	445	-0.003423	-3.167	0.00165	-0.002586	-2.977	0.003078
12	rs10849992	112443017	A	445	-0.003423	-3.167	0.00165	-0.002586	-2.977	0.003078
12	rs12300496	112450433	G	445	-0.003423	-3.167	0.00165	-0.002586	-2.977	0.003078
12	rs7295294	112464893	A	445	-0.003423	-3.167	0.00165	-0.002586	-2.977	0.003078
12	rs10161290	112718198	A	445	-0.003423	-3.167	0.00165	-0.002586	-2.977	0.003078
15	rs10153042	33879608	G	445	0.001879	3.167	0.00165	0.001521	3.182	0.001568
5	rs353925	77073534	A	445	-0.001966	-3.167	0.001651	-0.001457	-2.893	0.004012
17	rs34436135	47835179	A	445	0.005102	3.167	0.001652	0.002617	1.982	0.04808
14	rs1107409	33218177	A	445	-0.003423	-3.166	0.001653	-0.002709	-3.116	0.001955
18	rs7241822	55757547	A	445	-0.003876	-3.166	0.001653	-0.002799	-2.838	0.004761
17	rs7502869	79631416	G	445	0.004921	3.166	0.001656	0.003841	2.99	0.002949
17	rs1128812	79632363	A	445	0.004921	3.166	0.001656	0.003841	2.99	0.002949
1	rs4650281	75173051	G	445	0.001933	3.166	0.001657	0.001132	2.287	0.02266
10	rs7914615	123685227	C	445	0.001946	3.165	0.001662	0.0009818	1.959	0.05078
3	rs2060598	16734396	A	445	0.002502	3.165	0.001663	0.002119	3.325	0.0009599
9	rs7028310	25676955	C	445	-0.002711	-3.165	0.001663	-0.001801	-2.577	0.01029
3	rs2596937	9480906	G	445	0.00237	3.164	0.001664	0.001066	1.739	0.08271
5	rs17814286	7454862	G	445	-0.002089	-3.164	0.001665	-0.0009883	-1.833	0.06756
1	rs12407673	33117092	A	445	-0.005765	-3.164	0.001668	-0.004206	-2.864	0.004395
1	rs12022735	33138943	A	445	-0.005765	-3.164	0.001668	-0.004206	-2.864	0.004395
1	rs3795424	33160644	C	445	-0.005765	-3.164	0.001668	-0.004206	-2.864	0.004395
7	rs563887	78471483	G	445	0.002194	3.164	0.001668	0.001285	2.28	0.02308
8	rs2027922	17299950	G	445	0.002165	3.163	0.001669	0.001771	3.185	0.001553
13	rs9301936	94761835	A	445	0.002728	3.163	0.00167	0.00134	1.905	0.05748
4	rs1486488	61825240	A	445	-0.008871	-3.163	0.001671	-0.0047	-2.057	0.04032
4	rs17090337	61844382	A	445	-0.008871	-3.163	0.001671	-0.0047	-2.057	0.04032
8	rs725173	23464770	A	445	0.003081	3.163	0.001671	0.001839	2.312	0.02127
13	rs7989932	101706123	A	445	0.003828	3.163	0.001671	0.002225	2.257	0.02451
12	rs11066174	112561047	A	444	-0.003394	-3.163	0.001673	-0.002583	-2.995	0.002904
3	rs17200390	16627187	A	445	0.002789	3.162	0.001675	0.00151	2.094	0.03684
3	rs746546	108458283	G	445	0.002406	3.162	0.001679	0.001016	1.633	0.1032
6	rs11154637	131738514	A	445	0.001971	3.162	0.001679	0.0007859	1.526	0.1278
17	rs12601693	70983017	A	445	0.002079	3.162	0.001679	0.001704	3.22	0.001382
6	rs12184061	8828711	G	445	0.001959	3.161	0.00168	0.001338	2.665	0.007992
9	rs12684409	2546716	A	445	-0.002646	-3.161	0.001681	-0.001745	-2.581	0.01018
5	rs4702690	10343089	A	445	-0.003297	-3.161	0.001682	-0.0028	-3.343	0.0009029
6	rs7766818	46717454	C	445	0.002406	3.161	0.001685	0.001037	1.67	0.09558
23	rs5907271	141378011	G	445	-0.00313	-3.161	0.001685	-0.002147	-2.677	0.007724
8	rs1366957	16175171	G	445	-0.004789	-3.16	0.001687	-0.001745	-1.388	0.166
3	rs3914164	121103502	A	445	0.002567	3.16	0.001689	0.0007483	1.108	0.2687
6	rs4626401	91970752	C	443	-0.002056	-3.16	0.001689	-0.001664	-3.181	0.001574
12	rs1222457	90692769	A	445	0.003296	3.16	0.001689	0.001522	1.78	0.07585
14	rs12887495	52496275	A	445	-0.003641	-3.16	0.00169	-0.001665	-1.764	0.07839
14	rs12878555	52498228	A	445	-0.003641	-3.16	0.00169	-0.001665	-1.764	0.07839
16	rs17699108	83777112	A	445	-0.001982	-3.16	0.00169	-0.001371	-2.692	0.007373
16	rs16965999	63457906	A	445	0.003424	3.16	0.001691	0.001629	1.838	0.06669
20	rs6019816	48021708	A	445	0.004068	3.159	0.001693	0.003105	2.988	0.002975
2	rs11901793	237497237	G	445	0.002368	3.159	0.001696	0.001287	2.098	0.03645
4	rs2952862	130758713	A	444	-0.001989	-3.159	0.001696	-0.001151	-2.256	0.02457
7	rs1575012	112724795	A	444	0.00212	3.159	0.001696	0.0006106	1.102	0.2713
23	rs17324051	141370992	A	445	-0.00313	-3.158	0.001699	-0.00207	-2.576	0.01034
3	rs9869539	124102388	G	445	-0.002459	-3.158	0.001702	-0.001462	-2.293	0.02234
11	rs1487131	11390172	G	445	0.002054	3.157	0.001703	0.001757	3.344	0.0009003
20	rs872626	61290360	A	445	-0.002474	-3.158	0.001703	-0.002219	-3.517	0.0004828
2	rs12466355	47070061	A	445	0.006217	3.157	0.001704	0.001604	0.9513	0.342
19	rs7258465	18533642	G	445	-0.002056	-3.157	0.001708	-0.001321	-2.504	0.01266
23	rs5953634	140961960	A	445	-0.002221	-3.156	0.001711	-0.001619	-2.839	0.004746
12	rs12830703	18170492	G	445	0.002993	3.155	0.001715	0.001368	1.748	0.08125
1	rs6577449	7598094	A	445	0.004174	3.155	0.001716	0.002563	2.39	0.01726
22	rs5747999	17075353	C	445	0.00251	3.155	0.001719	0.001423	2.196	0.02863
5	rs10474123	83524163	A	444	0.002105	3.154	0.001723	0.001458	2.709	0.007015
6	rs6937026	105131101	A	445	0.002658	3.154	0.001723	0.001991	2.908	0.00383
23	rs6631726	33064176	A	444	0.003479	3.154	0.001723	0.001489	1.643	0.101
11	rs2016337	78771634	A	444	0.001914	3.154	0.001724	0.001554	3.18	0.001582
2	rs6761327	46066261	G	445	0.001999	3.153	0.001727	0.001099	2.124	0.03421
5	rs693997	84798136	G	445	-0.002147	-3.153	0.00173	-0.001636	-2.975	0.003098
13	rs9550682	21520092	A	445	0.003051	3.153	0.00173	0.001093	1.37	0.1713
17	rs8079885	8609459	G	445	0.007096	3.153	0.00173	0.001749	0.9374	0.3491
6	rs7744028	127935511	G	443	-0.001876	-3.152	0.001737	-0.001182	-2.44	0.01509
23	rs3810666	47229909	A	444	0.002379	3.152	0.001737	0.001883	3.056	0.002381
17	rs9899816	49067763	G	444	-0.001894	-3.151	0.001738	-0.001164	-2.391	0.01724
16	rs728646	73077574	A	445	0.002376	3.151	0.001739	0.001516	2.484	0.01339
13	rs2057489	100527147	A	444	-0.002311	-3.151	0.00174	-0.001017	-1.696	0.09058
2	rs8179646	157598678	A	445	0.001948	3.151	0.001741	0.001328	2.648	0.008387
10	rs16937893	55842152	A	445	0.003456	3.151	0.001741	0.0009872	1.093	0.2751
18	rs1153626	55027334	A	445	0.002597	3.151	0.001741	0.001952	2.938	0.003483
18	rs739692	55027526	A	445	0.002597	3.151	0.001741	0.001952	2.938	0.003483
5	rs2173012	78076160	A	444	-0.00441	-3.151	0.001742	-0.003346	-2.967	0.003179
13	rs419244	111176393	A	444	0.002436	3.151	0.001743	0.001722	2.75	0.006221
12	rs10849778	121135508	A	445	0.002642	3.15	0.001744	0.001603	2.351	0.01917
15	rs11635117	64112732	A	445	0.001965	3.15	0.001745	0.001199	2.361	0.01868
7	rs6969577	139924127	A	445	-0.003717	-3.15	0.001748	-0.001994	-2.071	0.03892
1	rs12567940	33067502	A	445	-0.005855	-3.149	0.00175	-0.004288	-2.86	0.004444
1	rs10914585	33085308	A	445	-0.005855	-3.149	0.00175	-0.004288	-2.86	0.004444
2	rs17035378	68598955	G	445	0.002236	3.149	0.001752	0.001322	2.285	0.0228
2	rs4671912	68602258	A	445	0.002236	3.149	0.001752	0.001322	2.285	0.0228
17	rs933376	13801591	A	445	0.002027	3.149	0.001752	0.001157	2.218	0.02711
18	rs12456146	56198007	A	445	0.00304	3.149	0.001752	0.002353	3.008	0.002787
14	rs4903774	78970202	A	445	0.002001	3.149	0.001753	0.00138	2.682	0.007593
7	rs17158529	83659577	A	444	-0.004075	-3.149	0.001755	-0.003343	-3.217	0.001395
13	rs12875410	112042383	A	445	0.002773	3.149	0.001755	0.002175	3.063	0.002331
1	rs12040283	177844043	G	445	-0.003694	-3.148	0.001756	-0.003054	-3.225	0.001358
6	rs763254	118886615	G	445	0.001954	3.148	0.001756	0.001269	2.509	0.01247
14	rs1465160	50811025	G	445	-0.001898	-3.147	0.001764	-0.00108	-2.204	0.02803
14	rs2756966	69984560	G	445	-0.002283	-3.146	0.001767	-0.001862	-3.175	0.001605
15	rs4779528	31749878	A	445	-0.001946	-3.146	0.001767	-0.000966	-1.902	0.05787
1	rs1572312	61417729	A	445	0.002922	3.146	0.001768	0.001666	2.203	0.02816
17	rs6503224	9423321	A	445	0.003594	3.146	0.001768	0.002021	2.176	0.03013
6	rs17083768	153564597	G	445	0.004727	3.146	0.001771	0.003656	2.99	0.002955
13	rs1537574	72768174	G	445	0.002887	3.146	0.001771	0.0005607	0.7345	0.463
9	rs9410344	91401893	A	444	0.002779	3.146	0.001772	0.00246	3.455	0.0006056
6	rs196489	169133034	G	445	-0.002131	-3.145	0.001774	-0.001083	-1.957	0.05098
18	rs1153621	55040386	A	442	0.002546	3.145	0.001775	0.001987	3.046	0.002464
5	rs17705472	141205861	A	445	-0.004623	-3.145	0.001776	-0.003339	-2.81	0.005183
8	rs4739895	80571728	A	444	-0.00537	-3.145	0.001777	-0.002617	-1.856	0.06418
1	rs6694142	232638547	G	445	0.002241	3.144	0.001779	0.00194	3.393	0.0007548
5	rs9292716	38708578	C	445	-0.002483	-3.144	0.001779	-0.001736	-2.725	0.006693
8	rs10046663	2996012	C	445	-0.001869	-3.144	0.001779	-0.001569	-3.263	0.001191
5	rs997427	5167587	A	445	-0.001944	-3.144	0.001781	-0.001624	-3.239	0.001296
21	rs984550	24680450	G	445	-0.002062	-3.144	0.001781	-0.001253	-2.347	0.01936
1	rs3000160	79862583	C	445	0.001868	3.144	0.001782	0.001345	2.81	0.005186
16	rs3852710	82603752	A	445	0.00342	3.143	0.001785	0.0021	2.383	0.01761
7	rs2886612	79854751	C	445	0.002669	3.143	0.001788	0.001958	2.863	0.004398
18	rs7234999	56202120	A	445	0.00302	3.143	0.001788	0.002326	2.987	0.002975
4	rs10025815	118131899	A	445	0.001881	3.143	0.001789	0.001112	2.29	0.02249
1	rs1339784	80072305	A	445	-0.00188	-3.142	0.001791	-0.001803	-3.775	0.0001824
4	rs12500982	162255732	G	445	0.002281	3.142	0.001791	0.001717	2.92	0.003686
7	rs4722227	23196018	G	445	0.004531	3.142	0.001791	0.002507	2.125	0.0342
12	rs10850800	110248089	G	445	0.002092	3.142	0.001791	0.001703	3.184	0.001557
1	rs7522610	88539988	A	445	0.00282	3.142	0.001795	0.002014	2.757	0.006091
1	rs2576197	217122207	A	445	-0.002555	-3.141	0.001797	-0.0009709	-1.445	0.1492
1	rs2818758	217122871	A	445	-0.002555	-3.141	0.001797	-0.0009709	-1.445	0.1492
2	rs10929188	237687286	G	440	0.002703	3.141	0.001798	0.001125	1.599	0.1107
1	rs2576226	217131368	G	445	-0.002535	-3.141	0.001799	-0.0009079	-1.359	0.1749
8	rs4129682	110122139	A	445	0.001896	3.141	0.0018	0.002103	4.342	1.764e-05
4	rs10023623	82634180	G	445	0.002585	3.141	0.001801	0.001695	2.551	0.0111
4	rs17007969	154284291	G	445	0.004164	3.141	0.001801	0.00203	1.868	0.06252
1	rs2135756	25279180	G	445	0.001961	3.14	0.001804	0.001571	3.128	0.001883
23	rs17001789	54699330	G	445	-0.002812	-3.14	0.001804	-0.001439	-1.96	0.0506
6	rs497085	53467311	G	445	-0.002343	-3.14	0.001807	-0.001343	-2.217	0.02718
13	rs7331710	85571500	A	445	0.003608	3.14	0.001807	0.002458	2.637	0.008666
2	rs12614625	106009852	A	445	0.002295	3.14	0.001808	0.001817	3.094	0.002104
2	rs34179780	106013147	A	445	0.002295	3.14	0.001808	0.001817	3.094	0.002104
2	rs3730148	132182159	G	444	-0.002389	-3.139	0.001811	-0.001318	-2.12	0.0346
13	rs9557323	100530936	A	445	-0.00232	-3.139	0.001812	-0.001042	-1.726	0.08511
22	rs5760781	25390855	G	445	0.003679	3.139	0.001813	0.002681	2.839	0.004738
12	rs10880276	42635483	A	445	0.002356	3.139	0.001814	0.001869	3.065	0.002315
12	rs1988893	42641597	A	445	0.002356	3.139	0.001814	0.001869	3.065	0.002315
1	rs17459	75171751	A	443	0.001918	3.138	0.001817	0.001121	2.266	0.02398
7	rs4721849	20007365	G	445	-0.002009	-3.138	0.001817	-0.001126	-2.162	0.03121
10	rs1255372	42991780	A	441	0.002019	3.138	0.001818	0.0009051	1.719	0.08627
20	rs218465	57215386	G	445	0.002027	3.138	0.001818	0.0007067	1.332	0.1834
20	rs218466	57216781	G	445	0.002027	3.138	0.001818	0.0007067	1.332	0.1834
6	rs9480441	157439261	G	445	-0.002313	-3.138	0.00182	-0.001254	-2.094	0.03686
6	rs6941159	157439638	G	445	-0.002313	-3.138	0.00182	-0.001254	-2.094	0.03686
6	rs599295	169111961	C	445	-0.00194	-3.138	0.00182	-0.001206	-2.412	0.01627
10	rs2983360	52306053	A	445	0.001884	3.138	0.00182	0.001492	3.079	0.002211
10	rs7071344	2148732	A	445	0.003635	3.137	0.001822	0.001192	1.247	0.213
15	rs17601241	51507874	A	445	0.00315	3.137	0.001823	0.001977	2.437	0.01521
16	rs889811	12505469	A	445	-0.002002	-3.137	0.001823	-0.001335	-2.589	0.009965
18	rs1942565	55726152	A	445	-0.002554	-3.137	0.001825	-0.001716	-2.605	0.009496
12	rs2708078	42805383	A	445	-0.001933	-3.136	0.001828	-0.001509	-3.038	0.002532
13	rs1218793	28001775	A	445	0.002065	3.135	0.001834	0.0009253	1.723	0.08569
13	rs1010371	28002048	A	445	0.002065	3.135	0.001834	0.0009253	1.723	0.08569
13	rs2760898	28007891	A	445	0.002065	3.135	0.001834	0.0009253	1.723	0.08569
1	rs2745252	21681636	G	445	-0.0042	-3.135	0.001838	-0.003137	-2.909	0.003821
2	rs41288773	26695500	C	445	0.006439	3.134	0.001839	0.003266	1.913	0.05636
15	rs2170053	94542374	A	445	0.002525	3.134	0.001841	0.001031	1.555	0.1208
7	rs17441871	78301419	C	443	-0.003168	-3.134	0.001842	-0.001004	-1.191	0.2344
5	rs2121105	83523495	G	445	0.002078	3.133	0.001845	0.001429	2.673	0.007807
18	rs549595	55767392	A	443	-0.003716	-3.134	0.001845	-0.002806	-2.944	0.00342
23	rs3810665	47229935	G	445	0.002361	3.133	0.001846	0.001886	3.067	0.002303
8	rs17149723	8171487	A	445	-0.00244	-3.133	0.001848	-0.001444	-2.275	0.02341
11	rs7126778	25181838	A	445	-0.002369	-3.133	0.001848	-0.001881	-3.097	0.002084
2	rs10803896	177176963	C	445	-0.002116	-3.133	0.001849	-0.001588	-2.882	0.004158
7	rs6969230	30865534	G	445	-0.003772	-3.133	0.001851	-0.002429	-2.484	0.01337
8	rs1468937	129243066	G	444	-0.002131	-3.132	0.001852	-0.001879	-3.456	0.0006033
3	rs17050048	9160213	A	445	-0.005961	-3.132	0.001853	-0.004491	-2.935	0.003511
2	rs13404493	33756520	A	445	-0.002991	-3.132	0.001854	-0.00229	-2.979	0.003057
1	rs3015050	79853766	G	445	0.001862	3.132	0.001856	0.001344	2.805	0.005254
16	rs11076210	58008617	A	445	-0.00257	-3.132	0.001857	-0.001991	-2.988	0.002974
13	rs10851110	100580353	A	445	-0.002022	-3.131	0.001858	-0.000907	-1.72	0.08612
12	rs7139287	56037040	A	445	-0.002002	-3.131	0.00186	-0.001522	-2.964	0.003204
4	rs970349	122871632	A	445	0.002192	3.131	0.001862	0.0009569	1.671	0.09552
23	rs5937039	70184830	G	445	-0.002053	-3.131	0.001862	-0.001127	-2.1	0.0363
7	rs1534075	83644985	C	445	-0.004051	-3.131	0.001863	-0.00333	-3.209	0.001433
21	rs1788312	28520045	A	445	0.001962	3.131	0.001863	0.0008102	1.572	0.1167
6	rs506398	23602548	G	445	0.002234	3.13	0.001864	0.001349	2.319	0.02085
1	rs4506421	79983467	A	445	0.001839	3.13	0.001865	0.001677	3.551	0.0004263
5	rs6450128	52664035	A	445	0.002275	3.13	0.001865	0.001512	2.56	0.01082
12	rs3742035	110234658	G	445	0.002069	3.13	0.001865	0.001797	3.395	0.0007515
19	rs4808801	18571141	G	445	-0.002036	-3.13	0.001867	-0.001291	-2.452	0.01461
6	rs7762667	105139616	G	445	0.002646	3.13	0.001868	0.001656	2.418	0.01603
23	rs12557970	49032208	A	445	0.003422	3.13	0.001868	0.001841	2.043	0.04166
10	rs7893126	103030321	G	445	-0.002413	-3.13	0.001869	-0.002364	-3.835	0.0001445
15	rs1426206	26888344	G	445	-0.002082	-3.13	0.00187	-0.00151	-2.822	0.005002
1	rs11581590	17396592	A	445	-0.004256	-3.129	0.001876	-0.002456	-2.213	0.02746
7	rs17160040	77610528	A	445	0.001909	3.129	0.001876	0.001184	2.391	0.01721
13	rs1283196	101362258	G	445	-0.002093	-3.128	0.001877	-0.001356	-2.509	0.01249
10	rs2031791	32531607	G	445	-0.002009	-3.128	0.001879	-0.001587	-3.065	0.002318
10	rs11018189	129345788	G	445	0.00593	3.127	0.001882	0.00119	0.7473	0.4553
10	rs11018195	129349946	G	445	0.00593	3.127	0.001882	0.00119	0.7473	0.4553
11	rs674485	65197393	G	445	-0.002207	-3.127	0.001884	-0.001334	-2.329	0.02034
12	rs7972986	42481732	A	445	0.002446	3.127	0.001887	0.001868	2.934	0.003527
21	rs2827145	23315891	A	445	-0.002092	-3.127	0.001887	-0.00104	-1.893	0.05901
11	rs1881229	8227964	A	445	0.00278	3.126	0.001891	0.002749	3.873	0.0001243
6	rs2503814	5390860	A	445	-0.002323	-3.126	0.001892	-0.001454	-2.413	0.01626
7	rs2237429	42031224	A	445	0.002333	3.126	0.001893	0.00119	1.952	0.05156
18	rs1657426	54626229	G	444	0.003048	3.126	0.001894	0.001576	1.973	0.04909
1	rs12043269	234568451	G	445	0.003464	3.125	0.001895	0.00217	2.42	0.01596
19	rs10418336	13115480	A	445	0.005828	3.125	0.001899	0.005727	3.774	0.0001832
8	rs11786905	15931037	A	445	0.002084	3.125	0.0019	0.001014	1.867	0.06261
8	rs7012791	120719691	G	445	-0.001985	-3.125	0.0019	-0.00122	-2.366	0.01841
1	rs2300575	168288835	A	445	-0.001983	-3.124	0.001903	-0.001068	-2.074	0.03865
3	rs4383507	17073032	G	445	0.002523	3.124	0.001906	0.001453	2.217	0.02718
17	rs11657651	14461457	A	445	-0.001944	-3.123	0.001908	-0.001148	-2.269	0.02377
6	rs17085135	149113918	G	445	-0.002672	-3.123	0.001911	-0.001472	-2.111	0.0354
12	rs1438995	90656610	A	445	0.001989	3.123	0.001911	0.0009765	1.87	0.06222
15	rs2471022	62796454	G	445	0.002836	3.123	0.001911	0.001933	2.626	0.008944
15	rs2471023	62796859	A	445	0.002836	3.123	0.001911	0.001933	2.626	0.008944
5	rs1473560	157137196	A	445	0.00373	3.123	0.001912	0.003015	3.137	0.001825
9	rs4740593	14900356	A	445	0.002188	3.123	0.001913	0.001408	2.481	0.01347
16	rs7191435	12363035	G	444	-0.002092	-3.123	0.001913	-0.001154	-2.122	0.03446
13	rs17087997	71792602	A	445	0.002558	3.122	0.001914	0.002024	3.06	0.002355
3	rs4683295	46978923	G	444	-0.00209	-3.122	0.001915	-0.001598	-2.956	0.003291
6	rs952653	132246348	A	445	0.002013	3.122	0.001916	0.001495	2.849	0.004596
2	rs999494	73157395	A	445	0.002469	3.122	0.001917	0.00165	2.575	0.01036
5	rs3776819	178610028	A	445	0.001936	3.122	0.001917	0.001199	2.393	0.01713
6	rs9486594	107672527	G	445	-0.003477	-3.122	0.001918	-0.002709	-3.018	0.002693
6	rs6917331	164634589	A	445	-0.001879	-3.122	0.001919	-0.0009713	-1.985	0.04782
11	rs2508483	87572333	A	443	0.002605	3.121	0.001921	0.002001	2.975	0.003102
6	rs2179170	135142218	A	445	0.002582	3.121	0.001922	0.001639	2.449	0.01475
9	rs618288	10436451	A	445	-0.002969	-3.121	0.001923	-0.002057	-2.682	0.007608
20	rs6091891	53098135	G	445	0.003121	3.121	0.001923	0.001024	1.248	0.2126
11	rs7123620	11234314	G	445	0.001912	3.121	0.001926	0.001794	3.644	0.0003014
12	rs12307074	129174641	C	445	-0.002814	-3.12	0.001927	-0.002074	-2.859	0.004462
19	rs959117	15589328	G	445	-0.001891	-3.12	0.001928	-0.001028	-2.082	0.03795
19	rs2366057	15591052	A	445	-0.001891	-3.12	0.001928	-0.001028	-2.082	0.03795
20	rs3087751	1147410	A	444	0.001816	3.12	0.001929	0.0005644	1.181	0.2382
9	rs12344987	10423799	G	445	-0.003229	-3.12	0.001932	-0.002008	-2.401	0.01678
9	rs1888675	1892018	C	445	0.002126	3.119	0.001935	0.001504	2.726	0.00667
12	rs2638515	53268289	A	445	0.007238	3.119	0.001935	0.005029	2.645	0.008476
1	rs2295997	45293752	G	445	-0.002645	-3.119	0.001937	-0.002267	-3.331	0.0009393
14	rs12882627	39239220	A	445	-0.002184	-3.119	0.001937	-0.001249	-2.202	0.02822
1	rs17014713	111763153	A	445	0.003133	3.119	0.001938	0.002298	2.838	0.004752
1	rs2818747	217088584	G	445	-0.002639	-3.118	0.001945	-0.001073	-1.55	0.122
8	rs4133141	144244764	C	445	-0.002415	-3.118	0.001945	-0.001924	-3.079	0.00221
4	rs10001487	187508057	A	445	0.001912	3.117	0.001947	0.001292	2.605	0.009519
8	rs17448466	78331530	G	445	0.003845	3.117	0.001947	0.002419	2.425	0.01571
12	rs10850061	113016553	A	445	-0.003389	-3.117	0.001947	-0.00249	-2.846	0.004641
13	rs943051	25241241	G	445	0.002952	3.117	0.001948	0.001614	2.084	0.03777
3	rs3773202	78673870	A	443	-0.001877	-3.117	0.001949	-0.0009561	-1.954	0.05133
11	rs4279973	90907226	A	444	-0.009531	-3.116	0.001955	-0.008245	-3.356	0.0008617
19	rs11878599	21316646	A	445	-0.00371	-3.116	0.001956	-0.002006	-2.068	0.0392
18	rs1852893	15082789	G	442	0.002168	3.116	0.001957	0.001456	2.586	0.01004
10	rs2354353	88575498	G	445	0.001893	3.116	0.001958	0.001172	2.379	0.01779
15	rs7403440	94486614	A	444	-0.002153	-3.115	0.001959	-0.001344	-2.408	0.01647
7	rs1880636	71098856	G	445	0.00465	3.115	0.001962	0.002745	2.266	0.02396
9	rs1021719	8395913	A	445	0.002424	3.114	0.001966	0.002186	3.512	0.0004918
1	rs3850870	120161037	A	445	-0.001969	-3.114	0.001967	-0.001582	-3.094	0.002107
4	rs4326049	185278885	A	445	-0.002775	-3.114	0.001967	-0.001991	-2.77	0.005849
11	rs1584186	25180965	A	445	-0.002359	-3.114	0.001967	-0.001852	-3.044	0.002479
13	rs943712	79856806	G	442	0.001946	3.114	0.001967	0.001243	2.464	0.01414
8	rs6471937	62100008	A	445	0.002536	3.114	0.00197	0.001181	1.765	0.07832
15	rs2413923	49222576	G	444	-0.002307	-3.114	0.00197	-0.001583	-2.631	0.00883
6	rs6569329	123549399	A	445	0.002485	3.113	0.001972	0.0009717	1.487	0.1378
1	rs12046672	13828957	A	445	0.004894	3.112	0.001978	0.003282	2.582	0.01016
6	rs6939166	70748686	G	445	0.00276	3.113	0.001978	0.001701	2.373	0.01809
11	rs7929718	90813520	A	445	-0.009513	-3.112	0.00198	-0.008218	-3.347	0.0008885
11	rs16915728	90898302	A	445	-0.009513	-3.112	0.00198	-0.008218	-3.347	0.0008885
6	rs7755772	105173534	G	445	0.00244	3.112	0.001983	0.002068	3.29	0.001087
6	rs4409213	105235902	G	445	0.00244	3.112	0.001983	0.002068	3.29	0.001087
6	rs12525364	105269485	A	445	0.00244	3.112	0.001983	0.002068	3.29	0.001087
21	rs2154556	39198887	G	442	0.002035	3.112	0.001984	0.001228	2.326	0.02048
13	rs9300613	101289595	A	445	-0.002102	-3.112	0.001985	-0.001295	-2.368	0.01835
11	rs11213916	111338979	A	444	-0.002034	-3.111	0.001986	-0.001209	-2.272	0.02356
6	rs11964284	161812626	G	445	0.002745	3.111	0.001989	0.001907	2.665	0.007997
8	rs13277640	78494682	A	445	-0.001858	-3.111	0.001989	-0.001158	-2.387	0.01741
1	rs11164838	93395378	A	445	0.001988	3.111	0.00199	0.001484	2.883	0.00414
5	rs422564	76983089	A	445	-0.001929	-3.111	0.001991	-0.001433	-2.85	0.004584
11	rs11212926	108968192	A	440	-0.002658	-3.111	0.001991	-0.002132	-3.101	0.002061
1	rs480603	177887214	G	445	-0.004271	-3.11	0.001995	-0.003352	-3.025	0.002641
2	rs10185424	102662888	A	445	-0.001966	-3.11	0.001995	-0.001516	-2.984	0.003007
5	rs10037344	53358890	A	445	-0.003648	-3.11	0.001995	-0.00226	-2.381	0.01771
6	rs9385442	128192283	A	445	-0.003115	-3.11	0.001995	-0.001717	-2.103	0.03605
20	rs6062879	61924424	A	445	-0.001863	-3.11	0.001995	-0.001289	-2.661	0.00808
6	rs12200371	38446634	G	445	-0.002837	-3.11	0.001996	-0.001703	-2.294	0.02226
5	rs12153044	73308764	G	445	-0.002248	-3.11	0.001997	-0.001192	-2.021	0.04385
5	rs1445844	178507270	A	444	0.001996	3.11	0.001997	0.001247	2.401	0.01676
11	rs10832444	15497017	C	445	0.00184	3.11	0.001998	0.0008193	1.693	0.0911
15	rs7163256	33858675	A	445	0.003223	3.109	0.002002	0.002218	2.644	0.0085
19	rs6510263	33067367	G	445	0.002145	3.108	0.002006	0.001464	2.623	0.009041
7	rs1608837	109842540	C	445	-0.001892	-3.108	0.002007	-0.0007913	-1.585	0.1138
6	rs6920482	105256257	G	443	0.002443	3.108	0.002009	0.00207	3.285	0.001104
10	rs2460543	43688505	C	445	-0.004277	-3.108	0.002011	-0.003212	-2.897	0.003959
1	rs301793	8467534	A	444	0.00238	3.107	0.002014	0.001804	2.912	0.003785
13	rs9542211	35359577	G	445	0.002225	3.107	0.002015	0.001801	3.121	0.001924
14	rs2268625	76439634	G	445	-0.002478	-3.107	0.002016	-0.001534	-2.367	0.01839
18	rs3745060	55021725	C	445	0.002558	3.107	0.002017	0.001925	2.9	0.003924
12	rs10880222	42411344	A	442	0.002437	3.107	0.002018	0.00185	2.896	0.003978
20	rs11906485	40889339	A	445	0.003181	3.106	0.00202	0.001994	2.374	0.01803
8	rs420304	81475569	G	444	-0.00344	-3.106	0.002021	-0.00226	-2.528	0.01184
1	rs1340977	161676904	A	445	-0.002019	-3.106	0.002023	-0.001192	-2.263	0.02412
1	rs4951488	210808270	G	445	0.001899	3.106	0.002023	0.001288	2.601	0.009632
9	rs1015779	122294227	A	445	0.00492	3.106	0.002024	0.002078	1.601	0.1101
1	rs6426912	165321568	A	444	0.002915	3.105	0.002027	0.001086	1.397	0.1632
13	rs3187338	79894736	G	445	0.001928	3.105	0.002027	0.001262	2.519	0.01213
13	rs12871015	79907699	G	445	0.001928	3.105	0.002027	0.001262	2.519	0.01213
1	rs966302	236259571	A	445	-0.001901	-3.105	0.002028	-0.001062	-2.126	0.03405
8	rs4370521	39969392	G	445	-0.002002	-3.105	0.002028	-0.0009749	-1.861	0.0635
6	rs6932260	151939560	A	442	0.001878	3.105	0.002029	0.001028	2.092	0.03702
5	rs2973536	73280358	A	445	0.001903	3.104	0.002034	0.001558	3.155	0.001716
10	rs11199675	122712110	A	445	0.002911	3.104	0.002035	0.0007333	0.9416	0.3469
2	rs4953173	45250399	A	445	0.004409	3.104	0.002037	0.0004972	0.4095	0.6824
7	rs12333521	10081250	G	445	-0.003166	-3.104	0.002038	-0.002272	-2.721	0.006769
3	rs174652	65888984	G	445	0.001989	3.103	0.002039	0.001085	2.074	0.03867
19	rs10422845	6560924	A	445	-0.001987	-3.103	0.00204	-0.001128	-2.168	0.03072
14	rs1256515	65735357	A	445	0.00328	3.103	0.002041	0.002364	2.766	0.005915
11	rs4910278	11232260	A	445	-0.001834	-3.103	0.002042	-0.001326	-2.78	0.005669
5	rs1363645	144462121	G	445	0.001919	3.103	0.002043	0.001162	2.32	0.0208
11	rs347771	97278393	G	444	-0.002631	-3.103	0.002045	-0.002174	-3.184	0.001557
6	rs6916001	124513386	A	445	0.006974	3.102	0.002046	0.0007429	0.3911	0.6959
19	rs450952	56446611	C	445	0.001771	3.102	0.002049	0.001016	2.19	0.0291
2	rs17049981	120849106	A	445	0.004568	3.102	0.00205	0.001002	0.8117	0.4174
19	rs10418706	21178242	A	445	-0.003571	-3.102	0.00205	-0.002094	-2.244	0.02536
17	rs7224751	14460279	A	445	-0.001899	-3.102	0.002051	-0.001089	-2.189	0.02912
11	rs7946324	97234412	G	444	-0.00286	-3.101	0.002052	-0.002551	-3.442	0.0006355
21	rs11911509	35841740	A	445	-0.001949	-3.101	0.002054	-0.001306	-2.565	0.01066
3	rs966978	87567430	C	445	0.00303	3.101	0.002055	0.002846	3.647	0.0002987
6	rs181990	42346356	G	445	-0.003813	-3.101	0.002055	-0.001955	-1.952	0.05156
10	rs7894051	135184421	G	445	-0.004104	-3.101	0.002055	-0.002868	-2.686	0.007509
8	rs2958321	69722223	A	445	-0.001944	-3.101	0.002058	-0.00154	-3.044	0.002483
4	rs12512052	7211739	A	442	0.002055	3.1	0.002059	0.001529	2.853	0.00455
5	rs451838	84872810	G	445	-0.001989	-3.1	0.002061	-0.001842	-3.564	0.0004061
4	rs7683827	82628567	A	445	0.004263	3.099	0.002065	0.001834	1.632	0.1034
3	rs2372152	65845925	G	445	-0.001888	-3.099	0.00207	-0.001485	-3.03	0.002594
4	rs4604020	29984401	A	445	0.001991	3.098	0.002074	0.001831	3.545	0.0004366
15	rs4591122	92280440	A	445	0.002654	3.098	0.002075	0.001409	2.023	0.04369
21	rs2823895	17953516	G	445	0.004065	3.098	0.002078	0.001216	1.111	0.2674
3	rs36041	134766298	G	445	0.001857	3.097	0.002079	0.001562	3.243	0.001277
8	rs1822065	73741823	A	445	-0.001958	-3.098	0.002079	-0.0007394	-1.415	0.1578
1	rs4240548	116170427	A	445	0.002574	3.097	0.00208	0.001252	1.844	0.06593
21	rs3827270	47379816	A	445	0.003664	3.097	0.00208	0.001915	1.987	0.04752
13	rs2390465	100991705	A	445	-0.002327	-3.097	0.002081	-0.001845	-3.054	0.002397
16	rs2019811	73791488	A	445	-0.00188	-3.097	0.002081	-0.001253	-2.532	0.01168
18	rs1153629	55025687	A	445	0.002553	3.097	0.002081	0.001953	2.942	0.00344
20	rs2224305	21606467	G	445	0.002061	3.097	0.002082	0.001931	3.605	0.000349
3	rs6795195	116326872	A	445	0.002046	3.097	0.002084	0.001045	1.944	0.05261
5	rs6889367	118930781	A	445	0.002299	3.097	0.002084	0.001145	1.887	0.0598
5	rs10051358	82202898	C	444	-0.001903	-3.096	0.002092	-0.001202	-2.405	0.01661
14	rs2357398	52667414	G	445	-0.001859	-3.096	0.002092	-0.0008617	-1.757	0.0796
18	rs1065544	9859998	A	445	-0.001939	-3.095	0.002095	-0.0007826	-1.528	0.1273
9	rs6474753	13156095	G	445	0.001991	3.095	0.002097	0.001512	2.909	0.00381
2	rs2310173	102663628	A	445	-0.001962	-3.095	0.002099	-0.001576	-3.097	0.002086
9	rs7019702	135867989	C	445	0.002396	3.095	0.002099	0.001017	1.596	0.1112
13	rs9524319	94702647	G	444	0.002266	3.095	0.002099	0.001641	2.786	0.005572
21	rs2064022	15899720	G	445	0.001921	3.095	0.002099	0.001956	3.952	9.064e-05
1	rs4074744	9656571	C	445	-0.002434	-3.094	0.0021	-0.001547	-2.429	0.01556
18	rs7229024	39948375	A	445	0.006262	3.094	0.0021	0.00565	3.49	0.0005342
12	rs10860471	99989119	A	443	-0.002179	-3.094	0.002101	-0.001584	-2.795	0.005422
2	rs12621972	28523995	G	445	0.0022	3.094	0.002103	0.001094	1.854	0.0644
6	rs7770809	105198070	A	444	0.00243	3.094	0.002103	0.00207	3.288	0.001091
17	rs12944858	34067892	A	445	-0.001919	-3.094	0.002103	-0.001481	-2.972	0.003124
11	rs10768242	4815348	A	445	-0.002256	-3.094	0.002106	-0.001802	-3.061	0.002349
8	rs2929988	134276322	C	445	0.001852	3.093	0.002107	0.0007728	1.576	0.1157
1	rs6676749	45264545	C	445	-0.002668	-3.093	0.002109	-0.002229	-3.218	0.001388
1	rs11211036	45270024	C	445	-0.002668	-3.093	0.002109	-0.002229	-3.218	0.001388
7	rs6947677	9125379	A	445	-0.001815	-3.093	0.002109	-0.00111	-2.334	0.02005
10	rs2769202	32524898	A	443	-0.001998	-3.093	0.002109	-0.001554	-2.981	0.003039
23	rs6654096	13950855	G	445	0.002083	3.093	0.002112	0.001592	2.908	0.003826
2	rs9636230	139573631	G	445	0.001986	3.093	0.002113	0.001454	2.801	0.005322
1	rs4342887	45224998	C	445	-0.002675	-3.092	0.002114	-0.002142	-3.079	0.002209
13	rs1218822	28011963	G	445	0.002042	3.092	0.002115	0.0008717	1.618	0.1063
5	rs26670	116088403	C	445	-0.002209	-3.092	0.002116	-0.0008251	-1.41	0.1594
7	rs2255801	112721880	G	443	0.002094	3.092	0.002116	0.0005725	1.025	0.3059
9	rs2174915	32122888	C	444	0.002825	3.092	0.002117	0.001008	1.342	0.1802
4	rs2126218	91959750	G	445	-0.003186	-3.092	0.00212	-0.002593	-3.118	0.001944
5	rs2964098	173756503	A	445	0.003701	3.091	0.002123	0.001711	1.752	0.08049
5	rs659562	175088435	C	445	-0.002116	-3.091	0.002123	-0.001671	-3.038	0.002527
3	rs2278556	10402103	A	445	0.001938	3.091	0.002124	0.0009922	1.947	0.05216
2	rs2137671	101343140	G	445	-0.002025	-3.091	0.002125	-0.001397	-2.639	0.00862
5	rs1502045	13745719	C	441	-0.001967	-3.091	0.002126	-0.001567	-3.069	0.002283
6	rs3734804	151939181	G	445	0.001869	3.09	0.002128	0.001025	2.088	0.03741
12	rs11837364	62396726	A	445	0.00204	3.09	0.00213	0.001206	2.245	0.02527
12	rs7955714	62399581	A	445	0.00204	3.09	0.00213	0.001206	2.245	0.02527
3	rs9816312	182222834	A	445	-0.003119	-3.09	0.002131	-0.002476	-3.06	0.002353
16	rs8057081	73068977	A	445	0.002415	3.09	0.002134	0.001779	2.81	0.005186
18	rs10515978	57005655	G	445	-0.002203	-3.089	0.002136	-0.001466	-2.524	0.01197
19	rs7251067	18600056	A	445	-0.002785	-3.089	0.002136	-0.00204	-2.789	0.005526
15	rs8038211	36018978	G	445	-0.003349	-3.089	0.002137	-0.002306	-2.61	0.009381
2	rs828869	74323500	G	445	0.001912	3.089	0.002138	0.001663	3.332	0.0009391
6	rs2523488	31350855	A	443	0.002639	3.089	0.002138	0.001751	2.536	0.01158
9	rs1500328	8390505	G	445	0.002626	3.089	0.002138	0.002303	3.389	0.0007669
16	rs300035	86687834	G	445	-0.002335	-3.089	0.002141	-0.001571	-2.564	0.01068
6	rs9472307	44568498	G	445	-0.004103	-3.088	0.002144	-0.002666	-2.472	0.01384
9	rs12346029	10424164	G	445	-0.002962	-3.088	0.002146	-0.001845	-2.378	0.01784
12	rs2101506	129172689	A	445	0.001862	3.088	0.002146	0.001319	2.708	0.007035
7	rs306705	79892337	A	445	0.001879	3.088	0.002148	0.000937	1.893	0.05901
17	rs11650439	31811002	A	445	-0.00284	-3.088	0.002148	-0.001983	-2.674	0.007778
5	rs17075031	172038164	G	445	-0.003388	-3.087	0.002149	-0.002145	-2.423	0.01583
2	rs2339703	23135466	G	445	0.002466	3.087	0.00215	0.001494	2.296	0.02213
5	rs1445846	178507069	A	445	0.00198	3.087	0.002152	0.001234	2.378	0.01783
5	rs1136377	178513141	G	445	0.00198	3.087	0.002152	0.001234	2.378	0.01783
7	rs1207887	78434965	G	445	0.001845	3.087	0.002152	0.001011	2.072	0.03886
2	rs9309043	40027569	A	445	0.002007	3.087	0.002155	0.0008756	1.641	0.1016
5	rs3111643	53686888	G	445	-0.002068	-3.086	0.002157	-0.001539	-2.847	0.004625
5	rs166473	64340353	G	445	0.002064	3.086	0.002157	0.001586	2.933	0.003542
6	rs13203119	19858468	A	445	0.002938	3.086	0.002157	0.001296	1.655	0.09874
1	rs11121179	8455712	A	445	0.00236	3.086	0.002158	0.00179	2.897	0.003966
6	rs12195673	76016205	A	445	0.00266	3.086	0.002158	0.001263	1.79	0.07409
6	rs9483586	133851377	A	445	0.002077	3.086	0.00216	0.0009124	1.656	0.09854
11	rs11605310	108922674	A	445	-0.00286	-3.086	0.002162	-0.002038	-2.731	0.006577
3	rs9856481	183306876	A	445	0.003131	3.085	0.002165	0.002427	2.955	0.003299
7	rs326231	130872884	A	445	-0.004422	-3.085	0.002165	-0.003041	-2.63	0.00884
7	rs2538959	147613758	A	445	-0.001991	-3.085	0.002166	-0.001358	-2.6	0.009658
3	rs4680807	29192092	G	445	0.002341	3.085	0.002167	0.001119	1.808	0.07131
3	rs2010874	116270151	A	445	-0.001856	-3.085	0.002169	-0.001112	-2.281	0.02305
9	rs10113993	88250757	C	445	-0.002561	-3.085	0.002169	-0.001518	-2.241	0.02551
9	rs7031647	88277116	A	445	-0.002561	-3.085	0.002169	-0.001518	-2.241	0.02551
4	rs11723261	282499	G	445	0.002677	3.084	0.002172	0.0004075	0.562	0.5744
1	rs359952	33187046	G	445	-0.005829	-3.084	0.002173	-0.003931	-2.571	0.01047
11	rs10890942	108922962	A	444	-0.002861	-3.084	0.002173	-0.002038	-2.727	0.006647
11	rs1939193	87582760	A	445	0.002553	3.083	0.002178	0.001906	2.856	0.004507
8	rs190857	115448234	G	445	0.003332	3.083	0.002184	0.001621	1.831	0.06783
11	rs10833218	20019858	A	445	0.002016	3.082	0.002185	0.001762	3.347	0.0008891
8	rs3104992	96572791	A	445	0.001972	3.082	0.002186	0.001331	2.564	0.0107
20	rs6079136	13676152	G	445	-0.002108	-3.082	0.002186	-0.001195	-2.154	0.03183
1	rs6704436	45213915	G	445	-0.002661	-3.082	0.002187	-0.002115	-3.046	0.002463
1	rs12022929	2359981	A	444	0.0032	3.081	0.002192	0.0007341	0.8522	0.3946
11	rs1249463	68671477	A	445	0.0027	3.081	0.002195	0.002497	3.559	0.0004141
11	rs560096	68678962	A	445	0.0027	3.081	0.002195	0.002497	3.559	0.0004141
1	rs1467664	165414933	G	444	0.003021	3.081	0.002196	0.002498	3.142	0.001794
9	rs10465037	10714842	A	445	-0.001854	-3.081	0.002196	-0.001161	-2.386	0.01745
10	rs2384414	55964008	A	445	0.002127	3.081	0.002196	0.001931	3.488	0.0005367
7	rs4727329	95522927	G	445	0.003611	3.081	0.002197	0.001301	1.354	0.1763
17	rs7219271	14459336	A	443	-0.001902	-3.081	0.002197	-0.001144	-2.277	0.02328
2	rs12612079	217398581	A	445	-0.003921	-3.08	0.0022	-0.002246	-2.174	0.03022
13	rs16962451	104108944	A	445	0.002428	3.08	0.0022	0.0009006	1.379	0.1688
13	rs17089667	55147853	C	445	0.003878	3.08	0.002202	0.002293	2.227	0.02644
14	rs2295686	23416651	A	445	0.002637	3.08	0.002204	0.002068	2.995	0.002902
2	rs13429217	49808562	A	444	0.003285	3.08	0.002206	0.002625	3.073	0.002256
16	rs4782791	83462605	A	444	0.001937	3.08	0.002206	0.001165	2.291	0.02244
15	rs893132	35090060	G	445	0.001843	3.079	0.002208	0.001583	3.292	0.001076
4	rs13146475	184631294	G	445	0.002041	3.079	0.002209	0.001789	3.369	0.0008227
4	rs6855633	5941577	G	445	-0.002545	-3.079	0.002211	-0.001359	-2.025	0.04352
4	rs13144236	8304137	A	443	-0.00207	-3.079	0.002213	-0.00196	-3.619	0.0003318
10	rs11199297	122124595	A	445	0.003173	3.079	0.002213	0.002149	2.589	0.009963
6	rs6932603	151939770	A	444	0.001859	3.078	0.002214	0.001021	2.084	0.03773
1	rs17130627	68713347	G	445	0.002892	3.078	0.002215	0.002175	2.867	0.004346
5	rs6880007	141691471	G	445	0.003868	3.078	0.002215	0.002973	2.94	0.003463
9	rs4877453	91197917	A	445	0.003287	3.078	0.002216	0.002411	2.804	0.005272
10	rs10882152	94899066	A	445	-0.001928	-3.078	0.002217	-0.001886	-3.765	0.0001896
3	rs3773899	154821486	A	445	0.00294	3.078	0.002218	0.001389	1.771	0.07732
1	rs10915288	29789248	C	445	0.001797	3.077	0.002221	0.0009051	1.884	0.06018
13	rs2265381	80000038	A	445	0.001906	3.077	0.002221	0.001226	2.454	0.01453
2	rs12692191	237499644	G	444	0.002398	3.077	0.002223	0.00114	1.78	0.07585
12	rs726330	40536061	A	445	0.002257	3.077	0.002224	0.001328	2.234	0.026
17	rs12945508	49168871	C	444	0.001861	3.077	0.002224	0.001168	2.386	0.01747
19	rs2195453	21312910	A	445	-0.002913	-3.077	0.002225	-0.001461	-1.895	0.05873
6	rs6929137	151936677	A	445	-0.001969	-3.077	0.002226	-0.001051	-2.023	0.04371
1	rs2071495	23884333	C	444	0.002602	3.076	0.002231	0.001401	2.036	0.04241
9	rs1931367	96041713	A	445	0.004672	3.076	0.002232	0.0008032	0.6327	0.5273
9	rs10733747	96045747	A	445	0.004672	3.076	0.002232	0.0008032	0.6327	0.5273
10	rs11255764	8636739	A	445	0.002183	3.076	0.002233	0.001865	3.283	0.00111
9	rs7849297	32117175	A	445	0.002808	3.076	0.002234	0.0009958	1.327	0.1853
7	rs16873924	130854036	G	444	0.002529	3.075	0.002239	0.001919	2.871	0.004292
2	rs6753202	157677493	G	445	-0.002851	-3.074	0.002243	-0.001267	-1.666	0.09644
6	rs2523487	31350875	A	445	0.002614	3.074	0.002244	0.001756	2.553	0.01103
6	rs2507974	31352149	A	445	0.002614	3.074	0.002244	0.001756	2.553	0.01103
18	rs7244815	74443550	A	445	0.002343	3.074	0.002244	0.001077	1.722	0.08579
11	rs640520	88007128	A	445	-0.002058	-3.074	0.002246	-0.001341	-2.463	0.01418
1	rs742056	20664061	G	444	0.004109	3.074	0.002247	0.003175	2.933	0.003534
10	rs11597633	6152289	A	445	-0.003077	-3.074	0.002247	-0.00197	-2.421	0.01588
16	rs247389	83926719	C	445	0.00465	3.074	0.002249	0.001568	1.233	0.2183
16	rs1663539	86692288	A	445	0.005487	3.074	0.00225	0.004435	3.079	0.002213
9	rs1887884	12995112	G	445	0.003448	3.073	0.002252	0.002906	3.228	0.001344
16	rs413580	4180337	A	445	0.001899	3.073	0.002252	0.0008776	1.741	0.08235
4	rs11100000	156322989	A	445	-0.001826	-3.073	0.002254	-0.0005911	-1.211	0.2264
3	rs1115037	182470146	A	444	0.001908	3.073	0.002255	0.000786	1.551	0.1216
23	rs240197	127446507	A	445	-0.00294	-3.073	0.002256	-0.001705	-2.192	0.02895
8	rs13264598	105468464	C	443	-0.00332	-3.072	0.002258	-0.002388	-2.747	0.00628
2	rs1454397	52900562	A	445	0.001966	3.072	0.00226	0.0005855	1.111	0.267
22	rs7286890	49686659	A	445	-0.002718	-3.072	0.00226	-0.002245	-3.16	0.001692
6	rs3099849	31351415	G	444	0.002615	3.071	0.002265	0.00176	2.555	0.01096
7	rs17135923	102553603	G	445	0.004301	3.071	0.002266	0.003382	3.001	0.002851
13	rs378609	33553549	C	445	0.002094	3.071	0.002267	0.001081	1.937	0.05336
23	rs6520592	39633818	A	445	0.002729	3.071	0.002267	0.002203	3.057	0.002373
6	rs1034247	118550873	G	445	-0.00387	-3.071	0.002268	-0.002957	-2.921	0.003676
15	rs2017247	26789162	A	445	0.002149	3.071	0.002269	0.001032	1.809	0.07114
2	rs7567306	222761862	A	445	0.002212	3.07	0.002272	0.001176	2.009	0.04517
10	rs7095266	99210911	A	445	0.00641	3.07	0.002272	0.002966	1.715	0.08708
10	rs2275586	99240758	G	445	0.00641	3.07	0.002272	0.002966	1.715	0.08708
20	rs1276409	55519224	A	445	0.003611	3.07	0.002273	0.001764	1.836	0.0671
13	rs7998419	100810943	A	445	0.00248	3.07	0.002275	0.001137	1.723	0.08562
8	rs16920046	57944932	G	445	0.003152	3.07	0.002277	0.002079	2.502	0.01273
14	rs7143095	102869193	A	445	-0.004464	-3.07	0.002277	-0.003037	-2.58	0.01022
1	rs11569951	12203195	G	445	-0.003824	-3.07	0.002278	-0.002522	-2.505	0.01263
20	rs435208	57298104	G	445	0.001834	3.07	0.002278	0.0006811	1.392	0.1648
9	rs3812555	139261933	A	445	-0.002122	-3.069	0.002281	-0.001296	-2.313	0.02122
8	rs13271214	96573283	G	445	0.002071	3.069	0.002283	0.001197	2.184	0.02953
17	rs732350	59340859	A	445	0.001977	3.069	0.002283	0.000822	1.557	0.1201
1	rs10916762	20644752	A	445	0.002195	3.069	0.002284	0.001635	2.843	0.004686
3	rs4577450	17083824	A	445	0.002481	3.069	0.002285	0.001383	2.108	0.03563
20	rs6029516	39636663	A	436	-0.001851	-3.069	0.002285	-0.001313	-2.712	0.006959
21	rs1992970	17806662	A	445	0.001956	3.069	0.002286	0.001286	2.494	0.01302
4	rs16894555	10177602	A	445	-0.002159	-3.068	0.00229	-0.0008167	-1.42	0.1564
7	rs1294908	45235120	G	445	-0.002279	-3.068	0.00229	-0.001357	-2.253	0.02476
15	rs166837	47670774	A	445	-0.002131	-3.068	0.00229	-0.001469	-2.624	0.008999
9	rs3904270	10856892	A	445	-0.002693	-3.068	0.002291	-0.001717	-2.42	0.01593
2	rs13387837	6754148	A	445	-0.002889	-3.068	0.002292	-0.001346	-1.745	0.08171
4	rs17036254	106736355	A	445	0.003095	3.068	0.002293	0.002016	2.474	0.01376
9	rs1854907	13144000	G	445	0.002041	3.068	0.002293	0.001525	2.841	0.004716
7	rs10953315	100648029	G	445	-0.002198	-3.067	0.002295	-0.001062	-1.803	0.07215
1	rs10915293	29790682	A	444	0.001797	3.067	0.002296	0.0008969	1.862	0.06336
11	rs11601235	11050931	A	445	-0.002342	-3.067	0.002298	-0.001376	-2.22	0.02696
13	rs17078997	85572420	A	445	0.003502	3.067	0.002301	0.002428	2.625	0.008986
16	rs11150186	79692668	G	445	-0.00208	-3.067	0.002301	-0.001446	-2.64	0.008591
3	rs2139172	34288960	A	445	-0.002735	-3.067	0.002302	-0.001576	-2.183	0.02958
13	rs17647647	46749087	G	445	-0.002282	-3.065	0.00231	-0.001513	-2.519	0.01212
14	rs12435550	26138346	A	445	0.002099	3.065	0.00231	0.001403	2.527	0.01185
11	rs12577015	10424509	G	444	-0.002303	-3.065	0.002312	-0.001347	-2.216	0.02722
1	rs3015064	79856142	A	445	0.001831	3.065	0.002313	0.001327	2.757	0.006086
6	rs17082323	152526387	G	445	0.003075	3.065	0.002313	0.0007704	0.9253	0.3554
9	rs4618799	18119661	G	445	0.001895	3.065	0.002313	0.001602	3.234	0.001314
14	rs34853774	78833832	G	445	0.001809	3.065	0.002314	0.00165	3.477	0.0005583
23	rs17300793	13930034	C	445	-0.002048	-3.065	0.002314	-0.001424	-2.62	0.009115
1	rs7533227	232642297	A	445	0.002169	3.065	0.002315	0.001388	2.427	0.01566
20	rs6074140	10424198	G	445	0.001896	3.065	0.002315	0.00156	3.143	0.001791
12	rs17794353	9361783	G	445	-0.001966	-3.064	0.002319	-0.001862	-3.617	0.0003336
15	rs2928693	26783871	A	445	0.002155	3.064	0.002319	0.001025	1.788	0.07453
6	rs16892492	161818323	G	445	0.002715	3.064	0.00232	0.001845	2.566	0.01062
6	rs1328140	9669475	A	445	-0.001853	-3.064	0.002321	-0.001378	-2.8	0.005351
2	rs13011951	1318413	G	445	0.003125	3.064	0.002322	0.001461	1.741	0.08233
10	rs2279089	127753209	G	445	-0.003337	-3.063	0.002325	-0.001928	-2.181	0.0297
21	rs7278253	47323009	A	444	0.003656	3.063	0.002325	0.001942	2.002	0.04595
9	rs1332072	12987911	C	445	0.003288	3.063	0.002326	0.00228	2.633	0.008779
21	rs6586296	43549985	G	445	0.006744	3.063	0.002328	0.002643	1.447	0.1486
21	rs12627092	43551227	G	445	0.006744	3.063	0.002328	0.002643	1.447	0.1486
5	rs2292596	422955	G	444	-0.001859	-3.063	0.002329	-0.000943	-1.904	0.05758
5	rs6890124	65910316	A	444	-0.001915	-3.063	0.002329	-0.00139	-2.694	0.007338
9	rs187136	89011615	A	445	0.001946	3.063	0.00233	0.0008616	1.658	0.09801
2	rs6431789	6413931	A	440	0.003204	3.063	0.002332	0.001948	2.302	0.02181
2	rs12464563	46205320	G	445	-0.001892	-3.062	0.002332	-0.001124	-2.242	0.02545
14	rs2273431	52496407	G	445	-0.003344	-3.062	0.002333	-0.001512	-1.695	0.09081
22	rs738665	47529157	G	445	-0.002011	-3.062	0.002333	-0.001607	-3.044	0.002479
18	rs2347267	2485798	G	445	0.001963	3.062	0.002336	0.001108	2.123	0.03436
15	rs281281	47661431	G	445	-0.002138	-3.062	0.002337	-0.001476	-2.622	0.009061
2	rs11694490	224854713	C	443	-0.003124	-3.061	0.002341	-0.002536	-3.088	0.002144
5	rs416286	73262113	G	445	-0.002109	-3.061	0.002345	-0.001769	-3.186	0.001551
6	rs877527	38136784	A	441	-0.002002	-3.061	0.002345	-0.001234	-2.302	0.02184
7	rs17548486	147817287	G	445	0.004371	3.061	0.002346	0.001809	1.547	0.1227
15	rs12916179	82058618	A	444	-0.002334	-3.061	0.002347	-0.001585	-2.57	0.01051
4	rs11942294	142517416	G	445	0.00189	3.06	0.002348	0.00149	2.988	0.00297
8	rs17063324	5138892	A	445	0.002385	3.06	0.002349	0.001763	2.805	0.00527
1	rs11165924	98375448	G	445	0.001975	3.06	0.00235	0.0009184	1.736	0.08321
20	rs2296524	57244493	G	445	0.001896	3.06	0.002352	0.0006736	1.321	0.1872
5	rs9293757	77924020	A	445	0.001959	3.06	0.002354	0.001132	2.174	0.03029
2	rs11894671	101529818	A	445	0.002234	3.059	0.002356	0.001647	2.789	0.005521
8	rs7836545	40821738	G	445	-0.002126	-3.059	0.002356	-0.001678	-2.998	0.002876
10	rs1171627	61460975	A	443	0.003423	3.059	0.002357	0.001895	2.064	0.03966
12	rs2291138	26363903	C	445	-0.00211	-3.059	0.002358	-0.001421	-2.552	0.01107
10	rs1652727	122663585	G	445	0.001986	3.059	0.00236	0.001036	1.962	0.0504
19	rs434678	56446304	G	445	0.001757	3.059	0.00236	0.0009742	2.086	0.03756
5	rs7734788	141669599	G	445	0.003892	3.058	0.002363	0.002923	2.853	0.004543
20	rs4811685	54839794	G	445	0.0044	3.058	0.002363	0.00246	2.101	0.0362
4	rs10024051	94720590	A	445	-0.001891	-3.058	0.002365	-0.001458	-2.925	0.003628
1	rs1198583	98529378	A	445	-0.002473	-3.058	0.002366	-0.001687	-2.572	0.01044
4	rs17030120	101342606	A	444	0.004549	3.058	0.002366	0.002035	1.673	0.09512
8	rs4738873	62086176	A	445	0.002492	3.058	0.002367	0.001081	1.609	0.1084
8	rs10108278	141660770	G	445	-0.0021	-3.058	0.002368	-0.001212	-2.168	0.03075
12	rs1019270	91503226	A	445	0.004073	3.058	0.002368	0.002113	1.945	0.05244
6	rs864280	17290619	A	445	0.001942	3.058	0.002369	0.0008333	1.608	0.1085
12	rs3825386	1725753	G	445	-0.002016	-3.058	0.00237	-0.001592	-2.98	0.003049
3	rs2291478	178174699	A	445	0.001896	3.057	0.002372	0.00121	2.414	0.01621
22	rs6009669	49807696	G	443	0.002133	3.057	0.002376	0.001554	2.762	0.006004
2	rs4666265	29871991	A	445	-0.002247	-3.057	0.002377	-0.001635	-2.756	0.00611
1	rs10908702	159228378	A	445	-0.001982	-3.056	0.002379	-0.001097	-2.075	0.03862
12	rs2887603	1757743	A	445	-0.001832	-3.056	0.00238	-0.001268	-2.621	0.009082
3	rs3816445	1442951	G	441	-0.002591	-3.056	0.002383	-0.00182	-2.661	0.008092
6	rs13215256	105302222	G	445	0.002379	3.056	0.002383	0.001991	3.192	0.00152
11	rs2186673	109285519	A	445	0.002101	3.056	0.002384	0.001175	2.106	0.03581
4	rs10518535	129574474	A	445	-0.009268	-3.056	0.002385	-0.00667	-2.728	0.006632
4	rs16998005	129582685	A	445	-0.009268	-3.056	0.002385	-0.00667	-2.728	0.006632
4	rs17013577	129589411	A	445	-0.009268	-3.056	0.002385	-0.00667	-2.728	0.006632
6	rs1342660	95510497	A	440	-0.002671	-3.056	0.002385	-0.001513	-2.136	0.03324
7	rs1285376	9248557	A	445	-0.001923	-3.056	0.002385	-0.001454	-2.857	0.004482
10	rs10748715	99914261	G	445	-0.002009	-3.056	0.002385	-0.001418	-2.671	0.007862
10	rs3793692	100008436	A	445	-0.002009	-3.056	0.002385	-0.001418	-2.671	0.007862
3	rs10510468	16938623	A	445	-0.00494	-3.055	0.002388	-0.00264	-2	0.04613
3	rs11917952	16943878	A	445	-0.00494	-3.055	0.002388	-0.00264	-2	0.04613
14	rs4902112	39245852	G	445	-0.002062	-3.055	0.002388	-0.001368	-2.514	0.01232
21	rs859172	18629416	C	445	0.001963	3.055	0.002388	0.001418	2.732	0.006562
15	rs4457963	87045550	A	445	-0.001837	-3.055	0.002391	-0.001353	-2.766	0.005917
2	rs6736056	170336811	A	445	-0.002095	-3.054	0.002398	-0.001485	-2.679	0.007662
7	rs722465	155003983	A	445	0.001841	3.053	0.002402	0.001136	2.323	0.02065
9	rs6476846	4311777	A	445	-0.002434	-3.053	0.002403	-0.002019	-3.149	0.001751
4	rs6854240	27264542	G	445	-0.001834	-3.053	0.002404	-0.0008855	-1.805	0.07175
3	rs17039604	1500143	A	444	-0.003587	-3.053	0.002406	-0.003121	-3.321	0.000976
12	rs7970326	40607891	C	445	0.002055	3.053	0.002407	0.001188	2.175	0.03016
14	rs9322971	37446359	G	445	0.001868	3.053	0.002407	0.001739	3.563	0.0004086
6	rs12205170	22205096	A	445	-0.002843	-3.053	0.002409	-0.001697	-2.245	0.02528
3	rs9881945	30662449	A	445	0.004989	3.052	0.00241	0.001886	1.401	0.1619
7	rs7781264	55230840	A	445	0.001921	3.052	0.00241	0.001234	2.394	0.01711
3	rs13067238	174996509	A	445	0.001801	3.052	0.002413	0.001093	2.26	0.02435
19	rs259238	33140381	A	445	0.002073	3.052	0.002414	0.001517	2.769	0.005868
3	rs6437783	108172817	G	445	0.002442	3.052	0.002415	0.001038	1.585	0.1138
5	rs13354232	67302176	A	445	-0.002979	-3.052	0.002415	-0.002598	-3.31	0.001012
6	rs2353524	107758124	A	444	-0.002275	-3.052	0.002415	-0.001825	-3.021	0.002674
19	rs4801635	56372705	A	445	0.001864	3.052	0.002415	0.001156	2.327	0.02044
15	rs916977	28513364	A	445	0.002517	3.052	0.002416	0.002738	4.182	3.515e-05
18	rs1657390	54608792	G	444	0.003085	3.051	0.002419	0.001633	1.973	0.04914
17	rs11080228	31852906	A	445	-0.002393	-3.051	0.00242	-0.001405	-2.215	0.02728
18	rs8094859	22737334	A	445	-0.001817	-3.051	0.00242	-0.00109	-2.258	0.02445
19	rs204541	44955113	A	445	-0.001904	-3.051	0.002422	-0.001113	-2.199	0.02845
12	rs1534230	56035623	G	445	-0.001944	-3.051	0.002425	-0.001482	-2.899	0.003938
18	rs8087226	52024499	A	445	0.002182	3.051	0.002425	0.0009607	1.64	0.1017
7	rs11769117	96971566	G	445	-0.002231	-3.05	0.002427	-0.001505	-2.546	0.01124
7	rs17158535	83664129	A	445	-0.002217	-3.05	0.002428	-0.001626	-2.766	0.005916
16	rs434342	79224467	C	445	0.002364	3.05	0.002429	0.001513	2.398	0.01692
8	rs7822657	102669468	A	445	0.002107	3.05	0.00243	0.0009739	1.717	0.0867
12	rs654379	101350622	A	444	-0.001949	-3.05	0.00243	-0.001046	-2.015	0.04449
13	rs701565	105339826	A	445	0.001863	3.05	0.00243	0.000839	1.673	0.09513
2	rs2577190	4232904	G	445	0.002748	3.05	0.002431	0.001207	1.623	0.1054
16	rs1657546	83767908	G	443	0.002351	3.05	0.002431	0.00257	4.176	3.606e-05
14	rs12897526	78943255	G	445	0.001806	3.049	0.002437	0.001243	2.579	0.01023
16	rs4781232	12510643	G	445	-0.001947	-3.049	0.002437	-0.001269	-2.457	0.01441
10	rs10509117	61812200	A	444	-0.003506	-3.049	0.002438	-0.002465	-2.659	0.008128
1	rs6674092	232638409	A	445	0.002162	3.049	0.002439	0.001899	3.339	0.0009148
13	rs2807220	89523570	A	443	0.004119	3.049	0.002439	0.003659	3.393	0.0007559
19	rs4804063	8176945	G	438	0.002599	3.049	0.002439	0.001501	2.167	0.03082
10	rs10884971	112206255	G	445	-0.002048	-3.048	0.002441	-0.001238	-2.271	0.02366
16	rs8047968	25547673	A	445	0.007596	3.049	0.002441	0.005424	2.692	0.007376
7	rs846335	42071698	A	445	0.001831	3.048	0.002442	0.001494	3.074	0.002246
6	rs2274954	170144194	G	445	-0.008893	-3.048	0.002443	-0.006885	-2.934	0.003528
14	rs4243660	78998187	G	444	0.001934	3.048	0.002444	0.001335	2.601	0.009613
19	rs1880413	51560467	G	445	-0.001966	-3.048	0.002444	-0.001058	-2.019	0.04415
1	rs16842662	159762120	G	445	0.002906	3.048	0.002446	0.001321	1.697	0.09038
1	rs7516261	79928591	G	445	0.001806	3.047	0.00245	0.001399	2.933	0.003535
21	rs3827268	47350010	A	445	0.003686	3.047	0.00245	0.00203	2.064	0.03961
21	rs13050871	47358678	A	445	0.003686	3.047	0.00245	0.00203	2.064	0.03961
2	rs17039154	49878657	C	445	0.003898	3.047	0.002451	0.002627	2.529	0.01179
11	rs10896777	58185847	G	445	-0.001866	-3.047	0.002451	-0.001447	-2.93	0.003571
3	rs9853187	192157810	G	445	-0.001867	-3.047	0.002452	-0.001069	-2.15	0.03211
11	rs10501654	87592256	A	445	0.004474	3.047	0.002454	0.003136	2.638	0.008645
11	rs7128264	87594308	A	445	0.004474	3.047	0.002454	0.003136	2.638	0.008645
16	rs16958644	82821991	A	445	-0.002261	-3.047	0.002454	-0.001807	-3.006	0.002804
4	rs4691631	156355515	A	445	-0.001929	-3.047	0.002455	-0.0008768	-1.685	0.09278
16	rs1424234	79682703	G	445	0.001864	3.047	0.002457	0.0008511	1.709	0.08825
10	rs11012460	21274956	C	445	0.003711	3.046	0.002459	0.002453	2.461	0.01426
7	rs7806506	19210250	A	445	0.002203	3.046	0.002461	0.001049	1.769	0.07766
22	rs11091006	50825197	A	445	0.007769	3.046	0.002461	0.002945	1.394	0.164
11	rs1487841	7244599	G	445	0.002009	3.046	0.002463	0.001082	2.014	0.04466
6	rs1935689	112612615	G	444	0.00336	3.046	0.002464	0.002556	2.874	0.004256
5	rs4701077	178604377	A	445	-0.002011	-3.045	0.002467	-0.001265	-2.362	0.01864
15	rs11630602	36277150	A	445	-0.002238	-3.045	0.002467	-0.001684	-2.846	0.004644
15	rs11630247	26098160	G	443	-0.001928	-3.045	0.002468	-0.00132	-2.58	0.01021
9	rs11145917	139302200	A	445	-0.001963	-3.045	0.002469	-0.001075	-2.053	0.04066
5	rs1677458	73307367	C	445	0.001878	3.045	0.002471	0.00148	2.977	0.003072
16	rs6497441	9829848	A	445	-0.002029	-3.045	0.002471	-0.001117	-2.064	0.03967
21	rs2831275	29328144	A	445	-0.001871	-3.045	0.002473	-0.001534	-3.105	0.002028
13	rs7997015	37024336	G	445	-0.001862	-3.044	0.002474	-0.001182	-2.381	0.01772
13	rs9558976	107878591	A	445	-0.001885	-3.044	0.002478	-0.000865	-1.703	0.08938
3	rs16861645	148947188	G	444	0.003921	3.044	0.002479	0.001414	1.339	0.1813
12	rs10850300	114711017	C	445	-0.006023	-3.044	0.002479	-0.003727	-2.279	0.02316
6	rs7772567	105155782	A	445	0.001819	3.044	0.00248	0.0009189	1.88	0.06078
2	rs980545	75460060	C	445	0.003556	3.044	0.002481	0.001875	1.968	0.04976
11	rs3793949	83558738	A	445	0.001914	3.044	0.002481	0.0005088	0.9741	0.3305
12	rs11564276	40551544	G	444	0.002248	3.044	0.002481	0.001328	2.215	0.02729
4	rs6834681	82634810	A	445	0.003276	3.043	0.002483	0.001552	1.764	0.07844
5	rs2133759	116133051	A	445	0.001973	3.043	0.002484	0.0009893	1.864	0.06298
15	rs12439060	87050430	A	445	-0.001819	-3.043	0.002484	-0.001364	-2.811	0.005168
1	rs12757796	229053543	G	445	0.002711	3.043	0.002485	0.001549	2.143	0.0327
4	rs7659710	17042528	G	445	-0.002041	-3.043	0.002487	-0.001622	-3.008	0.002783
18	rs3979556	36287758	G	445	-0.003714	-3.043	0.002489	-0.002503	-2.524	0.01198
1	rs12032454	242971529	A	445	-0.009399	-3.042	0.002491	-0.006318	-2.528	0.01185
4	rs2333166	176285962	G	445	0.002567	3.042	0.002492	0.00151	2.182	0.02963
14	rs1950577	27450705	A	445	0.002786	3.042	0.002493	0.0007509	0.995	0.3203
3	rs4611248	177743488	A	445	0.003216	3.042	0.002494	0.001822	2.118	0.03474
2	rs13024657	175472839	A	445	-0.002405	-3.042	0.002495	-0.002332	-3.679	0.0002641
12	rs3851626	99988194	A	445	-0.001971	-3.042	0.002495	-0.001128	-2.15	0.03213
16	rs12149065	7730365	G	445	0.002258	3.042	0.002497	0.001242	2.059	0.0401
16	rs4787180	8377167	A	443	0.002286	3.042	0.002497	0.000887	1.44	0.1505
5	rs7724547	5181928	A	445	0.002287	3.041	0.0025	0.001639	2.692	0.007392
7	rs11764620	10128444	A	445	-0.002403	-3.041	0.002503	-0.001928	-3.017	0.002705
1	rs2389165	82117297	G	445	0.002975	3.041	0.002504	0.002442	3.105	0.002028
2	rs16823134	134038875	G	443	0.003902	3.04	0.002512	0.001897	1.817	0.06993
18	rs6508351	22707681	G	445	-0.00182	-3.04	0.002512	-0.001093	-2.252	0.02482
2	rs4505466	235960824	A	444	0.001939	3.04	0.002514	0.001046	2.02	0.04398
14	rs1885068	101492771	C	445	0.001988	3.039	0.002514	0.001858	3.529	0.0004618
2	rs4629116	157400888	A	445	0.002139	3.039	0.002516	0.001065	1.858	0.06389
2	rs7567409	28516271	A	445	0.002333	3.039	0.002517	0.001035	1.623	0.1053
21	rs17551710	47401193	A	445	0.003888	3.039	0.002517	0.001698	1.617	0.1066
1	rs4656233	170915133	A	445	-0.001941	-3.039	0.002519	-0.001311	-2.542	0.01139
6	rs10456193	14010156	A	445	0.002184	3.038	0.002525	0.001551	2.674	0.007792
16	rs12933776	84360662	A	445	-0.002691	-3.038	0.002525	-0.001776	-2.479	0.01355
1	rs6669312	56106677	A	443	0.003285	3.038	0.002526	0.002344	2.676	0.007737
2	rs17018834	4272250	A	445	0.002867	3.038	0.002528	0.0008301	1.066	0.2872
6	rs9485288	148698507	G	445	-0.001951	-3.038	0.002528	-0.001387	-2.668	0.007916
23	rs718546	47219274	C	445	0.002325	3.037	0.00253	0.001943	3.108	0.002013
6	rs12525177	148270789	A	445	-0.003198	-3.037	0.002531	-0.001447	-1.68	0.09378
8	rs3104999	96555479	G	445	0.001935	3.037	0.002531	0.0008353	1.608	0.1087
22	rs2269596	36590946	A	445	0.001932	3.037	0.002531	0.001492	2.912	0.003783
15	rs7164505	87052373	A	445	-0.001822	-3.037	0.002532	-0.001337	-2.74	0.006407
6	rs7769973	151032785	C	444	-0.00198	-3.037	0.002536	-0.001125	-2.119	0.03465
6	rs12197995	159942955	A	444	0.001848	3.037	0.002536	0.0008773	1.757	0.07964
7	rs4279521	75452584	A	445	0.001859	3.037	0.002537	0.001016	2.044	0.04153
11	rs1007690	126274003	G	445	0.001831	3.036	0.002538	0.00135	2.778	0.005707
5	rs12651937	77922539	A	445	0.001942	3.036	0.002539	0.001115	2.144	0.03257
4	rs2314105	162321420	A	445	-0.004602	-3.036	0.00254	-0.002649	-2.155	0.03172
6	rs7197	32412580	A	444	0.00256	3.036	0.002545	0.001697	2.492	0.01307
3	rs2256831	124281980	G	445	-0.001837	-3.035	0.002547	-0.0006985	-1.412	0.1588
12	rs3860254	80804476	A	445	0.001973	3.035	0.002548	0.001551	2.977	0.003077
4	rs10015995	86426882	A	443	0.002242	3.035	0.00255	0.001506	2.521	0.01207
7	rs2893168	24509260	G	443	0.003405	3.035	0.00255	0.002034	2.238	0.02572
15	rs17303740	62076483	G	444	-0.002648	-3.035	0.00255	-0.001732	-2.459	0.01431
14	rs10498355	39261392	C	445	-0.002123	-3.035	0.002552	-0.001207	-2.13	0.03377
9	rs10817999	119903506	G	444	-0.001831	-3.035	0.002553	-0.001162	-2.38	0.01774
15	rs11633666	87080738	A	445	-0.001882	-3.035	0.002554	-0.001134	-2.257	0.02454
1	rs2232646	26496370	A	445	0.001969	3.034	0.002555	0.0009979	1.892	0.05911
18	rs8097614	71125697	A	445	-0.00284	-3.035	0.002555	-0.002039	-2.707	0.007066
3	rs6798745	130363293	C	445	-0.003032	-3.034	0.002562	-0.002542	-3.176	0.001603
1	rs2104856	79803895	A	445	-0.00177	-3.033	0.002564	-0.001293	-2.747	0.006261
2	rs4851752	105881547	G	445	-0.002441	-3.033	0.002567	-0.002017	-3.121	0.001924
3	rs2648580	9495385	A	445	0.002165	3.033	0.002567	0.0008107	1.382	0.1678
18	rs4797206	5277600	G	445	0.003012	3.033	0.002567	0.001375	1.66	0.09763
14	rs4899308	70081956	G	445	-0.002286	-3.033	0.002569	-0.001511	-2.475	0.01371
6	rs4716393	170162093	G	443	-0.008866	-3.033	0.00257	-0.006797	-2.899	0.00394
11	rs10502200	115105732	G	442	-0.00454	-3.033	0.002571	-0.002673	-2.199	0.02843
1	rs12760571	31405404	T	445	0.003008	3.032	0.002574	0.001035	1.274	0.2033
1	rs11211073	45511301	A	445	0.001928	3.032	0.002575	0.002254	4.474	9.869e-06
8	rs1892753	102660827	C	445	0.002187	3.032	0.002579	0.0008995	1.525	0.1279
12	rs11056972	16669330	A	445	0.001843	3.031	0.00258	0.001417	2.902	0.003895
23	rs5930013	138590593	A	445	-0.002175	-3.031	0.002582	-0.002137	-3.722	0.0002238
4	rs151378	103121043	A	443	0.001773	3.031	0.002583	0.00169	3.613	0.0003393
6	rs17530068	82193109	G	445	-0.002181	-3.031	0.002587	-0.001614	-2.786	0.005569
6	rs2327200	9736976	A	445	0.002044	3.03	0.002589	0.001319	2.412	0.0163
6	rs17647552	148253856	C	445	-0.003234	-3.03	0.002589	-0.001351	-1.549	0.1222
9	rs1924005	105056347	G	445	0.002363	3.03	0.002589	0.0008759	1.363	0.1735
10	rs17128390	91625543	G	445	0.003205	3.03	0.002591	0.002391	2.805	0.005268
4	rs11936569	57061470	G	445	-0.00195	-3.03	0.002592	-0.0009617	-1.829	0.06814
7	rs846266	42088222	A	445	0.001838	3.03	0.002594	0.001417	2.883	0.004139
3	rs2684375	78693266	C	445	0.001836	3.03	0.002595	0.001296	2.648	0.008399
17	rs7502699	42697809	C	445	0.002028	3.03	0.002595	0.00136	2.509	0.01248
11	rs10742072	25196853	A	445	-0.001922	-3.029	0.002597	-0.001682	-3.306	0.001027
[truncated: 34,638 more rows]

## Sheet: clumped association
Association between SNPs and CES total editing rate after clumping
SNPs are grouped around index SNP with the lowest p value for association with CES total editing rate, using 500kb window and 0.5 r2 thresholds.
For each block we reported the total number of SNPs and number of SNPs associated to CES total editing rate at 4 different p value threshsolds.
CHR	INDEX SNP	BP	P	TOTAL SNPs in block	Non SIG	P 0.05	P 0.01	P 0.001	P.00001	SNPs in block
7	rs856554	46760129	3.9e-08	4	0	0	0	1	3	rs6975330(1),rs856565(1),rs856589(1),rs6463347(1)
18	rs1217566	55089606	3.17e-06	21	0	0	4	6	11	rs1943406(1),rs11152012(1),rs1230706(1),rs478765(1),rs1230704(1),rs3745060(1),rs1153629(1),rs1153627(1),rs1153626(1),rs739692(1),rs739691(1),rs1153623(1),rs1153608(1),rs9957261(1),rs608955(1),rs221854(1),rs221853(1),rs2849460(1),rs221877(1),rs170286(1),rs221885(1)
23	rs741928	48345863	4.05e-06	1	0	0	0	0	1	rs5905692(1)
9	rs1512712	2544610	6.45e-06	5	0	0	0	1	4	rs499532(1),rs10966854(1),rs4741729(1),rs1398433(1),rs10966901(1)
1	rs2453715	147252191	7.68e-06	3	0	0	2	0	1	rs4268399(1),rs1495959(1),rs12044053(1)
5	rs13189716	65053217	9.55e-06	0	0	0	0	0	0	NONE
6	rs4960278	6973651	1.01e-05	1	0	0	0	1	0	rs2765353(1)
3	rs3947589	46034086	1.11e-05	0	0	0	0	0	0	NONE
14	rs2025631	53283565	1.17e-05	9	0	0	0	1	8	rs12892461(1),rs10144318(1),rs12893498(1),rs8004624(1),rs1254974(1),rs10873061(1),rs12147407(1),rs4898765(1),rs11624787(1)
8	rs4538916	115097202	1.2e-05	2	0	0	1	0	1	rs6469510(1),rs190857(1)
15	rs16944586	91128237	1.59e-05	0	0	0	0	0	0	NONE
11	rs10790510	122432203	1.78e-05	1	0	0	0	1	0	rs4565904(1)
6	rs456384	118536165	1.95e-05	3	0	0	3	0	0	rs458588(1),rs1034247(1),rs928598(1)
6	rs1114707	134509254	2.04e-05	2	0	1	0	0	1	rs1763528(1),rs9373085(1)
13	rs17754462	28121459	2.19e-05	0	0	0	0	0	0	NONE
17	rs8067663	50203816	2.32e-05	0	0	0	0	0	0	NONE
17	rs17669021	13801016	2.44e-05	1	0	0	1	0	0	rs11078209(1)
9	rs16906869	121044315	2.51e-05	0	0	0	0	0	0	NONE
2	rs1485066	139641542	2.54e-05	4	0	0	0	1	3	rs7572192(1),rs1385415(1),rs719259(1),rs1948019(1)
6	rs6570721	146109076	2.71e-05	2	0	0	0	0	2	rs6570722(1),rs6914746(1)
4	rs4574383	173916231	2.72e-05	4	0	1	3	0	0	rs2653831(1),rs17254079(1),rs10520251(1),rs17254681(1)
2	rs4669365	9281084	3.22e-05	2	0	0	0	2	0	rs4669363(1),rs1543042(1)
9	rs1034014	80057994	3.29e-05	9	0	1	0	8	0	rs11145426(1),rs12553676(1),rs4745636(1),rs4745637(1),rs7024412(1),rs10116050(1),rs10869925(1),rs4745639(1),rs10869926(1)
3	rs2241308	10295883	3.4e-05	0	0	0	0	0	0	NONE
17	rs34379910	79612633	3.42e-05	8	0	0	2	6	0	rs7502869(1),rs1128812(1),rs34384005(1),rs35646762(1),rs35815547(1),rs11546280(1),rs12942665(1),rs35953598(1)
2	rs436446	106409	3.55e-05	3	0	0	0	3	0	rs300727(1),rs300715(1),rs437409(1)
2	rs4664643	153918127	3.57e-05	1	0	1	0	0	0	rs7595323(1)
2	rs2028406	164472105	3.58e-05	0	0	0	0	0	0	NONE
17	rs2593595	41056245	3.59e-05	1	0	0	1	0	0	rs7213700(1)
16	rs1645840	83759928	3.63e-05	0	0	0	0	0	0	NONE
3	rs4684309	17147963	4.06e-05	0	0	0	0	0	0	NONE
1	rs903323	154572228	4.19e-05	6	0	0	1	3	2	rs1127313(1),rs1127311(1),rs6699825(1),rs9426830(1),rs9427108(1),rs9427114(1)
3	rs701989	120277583	4.33e-05	4	0	1	2	1	0	rs1259494(1),rs4676799(1),rs35487967(1),rs805009(1)
13	rs9512739	28102482	4.62e-05	6	0	0	6	0	0	rs7317891(1),rs9507904(1),rs1040986(1),rs4771136(1),rs1218895(1),rs1218894(1)
9	rs13283737	10754695	4.63e-05	1	0	0	1	0	0	rs10465037(1)
10	rs7093791	18623463	4.71e-05	0	0	0	0	0	0	NONE
18	rs721593	5639957	4.92e-05	4	0	0	1	3	0	rs1940995(1),rs9960907(1),rs9956417(1),rs7243271(1)
4	rs2627714	88687693	5e-05	6	0	0	1	5	0	rs2615492(1),rs1462367(1),rs7680291(1),rs2732171(1),rs6857696(1),rs13136331(1)
3	rs4858703	25133273	5.11e-05	6	0	0	2	2	2	rs6791983(1),rs1574901(1),rs9827724(1),rs1603987(1),rs4858142(1),rs1580817(1)
18	rs948780	55068591	5.23e-05	1	0	0	0	1	0	rs1788827(1)
6	rs7759189	6957603	5.24e-05	3	0	2	0	1	0	rs9502525(1),rs6918634(1),rs6907319(1)
4	rs7676173	67386470	5.34e-05	1	0	0	0	1	0	rs1397470(1)
2	rs17554448	170754854	5.42e-05	0	0	0	0	0	0	NONE
7	rs2302006	75442730	5.43e-05	0	0	0	0	0	0	NONE
16	rs3743554	58030192	5.62e-05	6	0	1	2	3	0	rs9934227(1),rs2241771(1),rs8055820(1),rs3743553(1),rs3743560(1),rs11648508(1)
7	rs11979957	43481440	5.76e-05	0	0	0	0	0	0	NONE
3	rs1495451	65833959	5.86e-05	1	0	0	1	0	0	rs2372152(1)
18	rs2040300	40478649	5.88e-05	0	0	0	0	0	0	NONE
13	rs385037	111178092	6.24e-05	0	0	0	0	0	0	NONE
12	rs4149190	16502260	6.53e-05	8	0	0	0	7	1	rs7966563(1),rs4149192(1),rs4149202(1),rs3815565(1),rs3815566(1),rs11875(1),rs1024838(1),rs16911922(1)
4	rs4862241	184641445	6.62e-05	1	0	0	1	0	0	rs13111319(1)
12	rs10880286	42714666	7.04e-05	7	0	0	3	4	0	rs11181359(1),rs10880276(1),rs1988893(1),rs11181447(1),rs3852595(1),rs11181474(1),rs2053943(1)
7	rs10240134	111634898	7.74e-05	2	0	0	2	0	0	rs10248098(1),rs254869(1)
3	rs7618603	23153062	7.92e-05	0	0	0	0	0	0	NONE
6	rs9373932	107564700	8.44e-05	2	0	1	1	0	0	rs2500578(1),rs2500570(1)
22	rs2337232	47503964	9.01e-05	1	0	0	1	0	0	rs738665(1)
3	rs1214381	100057846	9.16e-05	8	0	0	0	6	2	rs166747(1),rs392066(1),rs277644(1),rs277633(1),rs3772692(1),rs10936180(1),rs3806615(1),rs1123578(1)
3	rs11714812	121302677	9.37e-05	5	4	0	0	1	0	rs17691111(1)
8	rs12547337	139669711	9.48e-05	6	0	1	2	3	0	rs4394401(1),rs12546338(1),rs4909825(1),rs11781324(1),rs11775437(1),rs7388216(1)
9	rs11139720	85353762	9.56e-05	14	3	4	6	1	0	rs1537301(1),rs7873931(1),rs1332471(1),rs10867867(1),rs7875440(1),rs7855049(1),rs1953055(1),rs493701(1),rs509091(1),rs581711(1),rs581729(1)
8	rs2035892	96435634	9.78e-05	1	0	1	0	0	0	rs2035893(1)
11	rs2360839	7931710	9.88e-05	1	0	1	0	0	0	rs7109112(1)
10	rs11200673	85589271	9.99e-05	1	0	0	0	0	1	rs12218819(1)
